# Supplementary material for: Compensatory growth and recovery of cartilage cytoarchitecture after transient cell death in fetal mouse limbs
Source: Nat Commun. 2024 Apr 5;15:2940. doi: 10.1038/s41467-024-47311-7 (PMC10997652; doi:10.1038/s41467-024-47311-7)
Supplement: Supplementary file 3 — Supplementary Data 1 [file 41467_2024_47311_MOESM3_ESM.xlsx]

## Sheet: E15_5 | EVsC
ENSEMBL	COMMON	logFC	AveExpr	t	P.Value	adj.P.Val	B
ENSMUSG00000119584	Rn18s-rs5	13.821	13.9772	54.9748	4.81831e-22	1.96577e-20	40.7501
ENSMUSG00000101111	ENSMUSG00000101111	13.322	13.359	124.23	1.3138e-28	9.89202e-25	53.6581
ENSMUSG00000064358	COX3	13.3196	13.357	124.173	1.32494e-28	9.89202e-25	53.6514
ENSMUSG00000064339	ENSMUSG00000064339	13.2581	13.5858	67.8162	9.90315e-24	1.16742e-21	44.4041
ENSMUSG00000092341	Malat1	13.2223	13.6309	91.7825	3.62333e-26	2.45925e-23	49.3653
ENSMUSG00000029661	Col1a2	12.9908	13.139	101.502	5.59573e-27	7.70762e-24	50.7694
ENSMUSG00000027966	Col11a1	12.7889	13.1108	74.7497	1.63097e-24	3.19127e-22	45.981
ENSMUSG00000000031	H19	12.6975	12.5544	82.0487	2.89917e-25	1.05118e-22	47.3956
ENSMUSG00000022483	Col2a1	12.5114	12.2509	66.7073	1.34397e-23	1.46128e-21	43.978
ENSMUSG00000064370	CYTB	12.2058	12.0729	124.841	1.19934e-28	9.89202e-25	53.1779
ENSMUSG00000064351	COX1	12.0854	12.1315	122.158	1.79534e-28	1.0053e-24	52.931
ENSMUSG00000102070	ENSMUSG00000102070	12.0047	11.9087	107.587	1.89854e-27	3.36453e-24	51.1932
ENSMUSG00000064354	COX2	12.0017	11.9056	107.599	1.89485e-27	3.36453e-24	51.1935
ENSMUSG00000102349	ENSMUSG00000102349	11.9988	12.3774	56.428	2.97444e-22	1.34589e-20	41.122
ENSMUSG00000101249	ENSMUSG00000101249	11.9593	12.0051	115.278	5.26808e-28	1.96658e-24	52.1392
ENSMUSG00000093674	Rpl41	11.9502	11.4323	97.3482	1.21518e-26	1.36088e-23	49.6636
ENSMUSG00000086503	Xist	11.8094	9.03527	15.4167	4.83048e-12	1.42886e-11	17.604
ENSMUSG00000037742	Eef1a1	11.7656	11.6607	117.611	3.63142e-28	1.62673e-24	52.2494
ENSMUSG00000001506	Col1a1	11.7277	12.1868	77.6968	7.96416e-25	2.05036e-22	46.4495
ENSMUSG00000064341	ND1	11.6815	11.5816	106.862	2.1527e-27	3.44401e-24	50.9777
ENSMUSG00000064357	ATP6	11.6459	11.7293	93.3991	2.62062e-26	1.89344e-23	49.149
ENSMUSG00000100862	Gm10925	11.6436	11.7263	93.4853	2.57612e-26	1.89344e-23	49.1615
ENSMUSG00000076138	ENSMUSG00000076138	11.4928	11.3833	111.024	1.05901e-27	2.96497e-24	51.3962
ENSMUSG00000029580	Actb	11.4835	11.5512	101.259	5.85005e-27	7.70762e-24	50.2307
ENSMUSG00000064363	ND4	11.3513	11.2665	113.367	7.1864e-28	2.29944e-24	51.612
ENSMUSG00000023944	Hsp90ab1	11.2739	11.3672	89.9104	5.31088e-26	3.21495e-23	48.4859
ENSMUSG00000037664	Cdkn1c	11.1611	11.2743	92.095	3.40184e-26	2.38108e-23	48.8037
ENSMUSG00000026043	Col3a1	11.1236	11.5879	87.5276	8.74112e-26	4.87238e-23	48.1444
ENSMUSG00000064352	ENSMUSG00000064352	11.1219	11.2449	100.216	7.09016e-27	8.35818e-24	49.9777
ENSMUSG00000048583	Igf2	11.1158	10.9991	109.228	1.43354e-27	3.36453e-24	51.0257
ENSMUSG00000115302	ENSMUSG00000115302	11.1126	10.9946	108.938	1.50601e-27	3.36453e-24	50.9898
ENSMUSG00000000184	Ccnd2	11.1009	10.908	95.6236	1.69322e-26	1.58019e-23	49.218
ENSMUSG00000094248	H2ac23	11.0611	10.5866	73.2138	2.39641e-24	4.12884e-22	45.1974
ENSMUSG00000040952	Rps19	11.0417	10.6744	86.8004	1.02043e-25	4.87238e-23	47.778
ENSMUSG00000062997	Rpl35	11.0298	10.6623	87.2576	9.25687e-26	4.87238e-23	47.8519
ENSMUSG00000000740	Rpl13	11.0234	10.9969	100.484	6.74631e-27	8.35818e-24	49.9255
ENSMUSG00000094777	H2ac24	10.9839	10.5244	72.4569	2.90534e-24	4.78484e-22	45.0213
ENSMUSG00000078193	Gm2000	10.9799	10.6608	86.2596	1.14587e-25	5.23781e-23	47.6839
ENSMUSG00000026238	Ptma	10.9731	10.9137	95.2072	1.83605e-26	1.64495e-23	49.1581
ENSMUSG00000019505	Ubb	10.9693	10.5834	94.7675	2.00074e-26	1.65973e-23	48.9851
ENSMUSG00000044285	Ubb-ps	10.8599	10.4564	93.4031	2.61853e-26	1.89344e-23	48.7391
ENSMUSG00000085715	Tsix	10.8582	7.87433	14.0241	2.45915e-11	6.77907e-11	16.0225
ENSMUSG00000027523	Gnas	10.8501	11.23	107.424	1.9528e-27	3.36453e-24	50.8856
ENSMUSG00000045128	Rpl18a	10.8299	10.2614	76.4228	1.08206e-24	2.45324e-22	45.7811
ENSMUSG00000002265	Peg3	10.7935	10.8637	75.5097	1.35213e-24	2.88428e-22	45.7287
ENSMUSG00002075597	ENSMUSG00002075597	10.7894	10.3471	66.3388	1.48917e-23	1.56237e-21	43.5883
ENSMUSG00000073702	Rpl31	10.7856	10.4578	60.9345	7.18031e-23	4.73013e-21	42.2249
ENSMUSG00000027570	Col9a3	10.7755	9.7539	48.1436	5.58769e-21	1.34863e-19	38.1573
ENSMUSG00000047675	Gm15501	10.7642	10.7782	90.7867	4.43621e-26	2.83892e-23	48.4427
ENSMUSG00000090625	ENSMUSG00000090625	10.7477	11.1263	105.84	2.57288e-27	3.84183e-24	50.6488
ENSMUSG00000070436	Serpinh1	10.7438	10.4294	77.4492	8.44965e-25	2.11396e-22	46.0228
ENSMUSG00002076367	ENSMUSG00002076367	10.7041	10.2817	65.4555	1.90873e-23	1.81151e-21	43.3604
ENSMUSG00000020048	Hsp90b1	10.6965	10.9699	86.9268	9.93256e-26	4.87238e-23	47.8714
ENSMUSG00000018593	Sparc	10.6385	10.7519	96.4984	1.42992e-26	1.39249e-23	49.2809
ENSMUSG00000032518	Rpsa	10.6156	10.9944	69.872	5.69534e-24	7.59311e-22	44.5289
ENSMUSG00000071415	Rpl23	10.6083	10.2399	62.2454	4.84238e-23	3.47573e-21	42.5403
ENSMUSG00000103034	Gm8797	10.5754	10.0667	86.1366	1.17661e-25	5.27073e-23	47.4725
ENSMUSG00000021268	Meg3	10.5306	11.2286	48.3818	5.10127e-21	1.25783e-19	38.3436
ENSMUSG00000066551	Hmgb1	10.5101	10.3381	90.4054	4.7965e-26	2.98422e-23	48.2371
ENSMUSG00000066315	Gm12918	10.5005	10.584	94.8457	1.97035e-26	1.65973e-23	48.9823
ENSMUSG00000027422	Rrbp1	10.4576	10.7258	91.3505	3.95477e-26	2.60526e-23	48.5053
ENSMUSG00000026147	Col9a1	10.4563	10.2223	55.8364	3.61444e-22	1.57197e-20	40.7313
ENSMUSG00000001175	Calm1	10.433	10.3082	82.051	2.89765e-25	1.05118e-22	46.8449
ENSMUSG00000064337	ENSMUSG00000064337	10.4133	10.6953	60.6886	7.73815e-23	5.01379e-21	42.1838
ENSMUSG00000074129	Rpl13a	10.4126	10.4807	97.0912	1.27628e-26	1.36125e-23	49.2609
ENSMUSG00000057841	Rpl32	10.4038	10.1033	76.2748	1.12165e-24	2.48336e-22	45.7052
ENSMUSG00000071478	H2ac7	10.3996	9.87315	64.0465	2.85588e-23	2.40128e-21	42.9347
ENSMUSG00000064345	ND2	10.3929	10.3763	86.7913	1.02242e-25	4.87238e-23	47.6725
ENSMUSG00000061615	H2ac4	10.3753	9.85436	61.3028	6.4225e-23	4.43616e-21	42.2244
ENSMUSG00000069301	H2ac11	10.3705	9.85823	63.3147	3.53292e-23	2.78628e-21	42.7472
ENSMUSG00000026864	Hspa5	10.3651	10.4029	71.2136	4.00389e-24	6.0594e-22	44.715
ENSMUSG00000089989	ENSMUSG00000089989	10.3404	10.4177	96.5856	1.40614e-26	1.39249e-23	49.1658
ENSMUSG00000003814	Calr	10.324	10.3368	77.2824	8.79431e-25	2.15977e-22	45.9565
ENSMUSG00000021270	Hsp90aa1	10.3234	10.4918	75.403	1.38803e-24	2.93293e-22	45.618
ENSMUSG00000060126	Tpt1	10.3188	10.4629	80.9893	3.68926e-25	1.21518e-22	46.6863
ENSMUSG00000069272	H2ac8	10.3129	9.82125	61.0159	7.00508e-23	4.62831e-21	42.1419
ENSMUSG00000060143	Gm10076	10.302	9.94205	81.5251	3.26467e-25	1.12495e-22	46.6434
ENSMUSG00000025290	Rps24	10.2878	10.0844	82.4241	2.66382e-25	1.01126e-22	46.8417
ENSMUSG00000035295	Wdr38	10.2865	9.94798	80.24	4.38316e-25	1.40249e-22	46.4128
ENSMUSG00002076907	ENSMUSG00002076907	10.2819	9.77333	59.5946	1.08349e-22	6.42009e-21	41.7495
ENSMUSG00000022816	Fstl1	10.2815	10.4108	86.7932	1.02201e-25	4.87238e-23	47.6791
ENSMUSG00000069270	H2ac6	10.2811	9.77715	59.8069	1.01449e-22	6.1082e-21	41.8082
ENSMUSG00000069302	H2ac12	10.2808	9.76117	62.4457	4.56282e-23	3.36178e-21	42.5065
ENSMUSG00000061983	Rps12	10.2771	10.0114	82.457	2.64421e-25	1.01126e-22	46.826
ENSMUSG00000071516	H2ac13	10.2734	9.76738	61.8715	5.41363e-23	3.83717e-21	42.3583
ENSMUSG00000003038	Hmgn2	10.2717	9.70063	50.9857	1.93807e-21	5.8111e-20	39.1356
ENSMUSG00000040533	Matn1	10.2672	8.40139	28.6914	7.44249e-17	4.56329e-16	28.8875
ENSMUSG00000020460	Rps27a	10.2642	10.2065	57.68	1.98221e-22	1.0022e-20	41.2728
ENSMUSG00000115783	Bc1	10.2475	10.2636	50.8109	2.06502e-21	6.14241e-20	39.1288
ENSMUSG00000008668	Rps18	10.2463	9.85355	79.2714	5.4902e-25	1.58935e-22	46.2072
ENSMUSG00002075675	ENSMUSG00002075675	10.2454	9.75321	59.2383	1.21061e-22	6.91713e-21	41.6477
ENSMUSG00000041841	Rpl37rt	10.2357	9.80326	71.0909	4.13389e-24	6.11258e-22	44.5598
ENSMUSG00000026234	Ncl	10.2269	10.1058	72.3658	2.97389e-24	4.86198e-22	44.8988
ENSMUSG00002076196	ENSMUSG00002076196	10.2001	9.71467	58.9209	1.33711e-22	7.5059e-21	41.5532
ENSMUSG00000080076	H2ac14	10.1886	9.6519	60.1916	9.00995e-23	5.6528e-21	41.8915
ENSMUSG00000063229	Ldha	10.1871	9.87406	73.557	2.19747e-24	3.93751e-22	45.0946
ENSMUSG00000058546	Gm46442	10.176	9.84863	74.945	1.55397e-24	3.13566e-22	45.3717
ENSMUSG00000003429	Rps11	10.1676	9.71571	67.491	1.08254e-23	1.2308e-21	43.7326
ENSMUSG00000071866	Ppia	10.1609	9.91587	70.1809	5.24839e-24	7.16789e-22	44.3824
ENSMUSG00002076162	ENSMUSG00002076162	10.157	9.66394	58.4745	1.53908e-22	8.24698e-21	41.4201
ENSMUSG00000010608	Rbm25	10.141	10.0608	81.6826	3.14982e-25	1.11907e-22	46.698
ENSMUSG00002075113	ENSMUSG00002075113	10.1182	9.6376	58.5841	1.48668e-22	8.06263e-21	41.4463
ENSMUSG00000016559	H3f3b	10.0952	9.72072	69.9234	5.61834e-24	7.53531e-22	44.2823
ENSMUSG00000029614	Rpl6	10.0888	9.72527	78.9835	5.87343e-25	1.66523e-22	46.1128
ENSMUSG00002076515	ENSMUSG00002076515	10.0874	9.60618	58.1733	1.69336e-22	8.9242e-21	41.3257
ENSMUSG00000006333	Rps9	10.0863	9.7663	65.2294	2.03508e-23	1.91519e-21	43.2021
ENSMUSG00000070713	Hmgn2-ps	10.0815	9.55399	48.6779	4.55804e-21	1.15618e-19	38.3271
ENSMUSG00000062270	Morf4l1	10.0783	9.78157	83.5478	2.07224e-25	8.74562e-23	46.9383
ENSMUSG00000024608	Rps14	10.0652	9.66808	71.0777	4.14819e-24	6.11258e-22	44.5215
ENSMUSG00000090733	Rps27	10.0592	9.82314	53.2986	8.53958e-22	3.09996e-20	39.8987
ENSMUSG00002076329	ENSMUSG00002076329	10.0504	9.55994	57.4654	2.12372e-22	1.05237e-20	41.1171
ENSMUSG00000062825	Actg1	10.045	9.79416	79.8546	4.79256e-25	1.45129e-22	46.2921
ENSMUSG00000069917	Hba-a2	10.034	11.0416	25.6317	5.76686e-16	2.94429e-15	26.7749
ENSMUSG00000022283	Pabpc1	10.0139	10.1461	94.0089	2.32251e-26	1.85784e-23	48.6915
ENSMUSG00000067274	Rplp0	10.0088	9.66751	71.1729	4.04651e-24	6.07899e-22	44.5395
ENSMUSG00000031239	Itm2a	9.99678	9.93953	52.2983	1.21189e-21	4.0273e-20	39.5891
ENSMUSG00000055553	Kxd1	9.99673	9.52174	73.9901	1.97089e-24	3.61837e-22	45.0931
ENSMUSG00000024598	Fbn2	9.99226	10.141	73.8632	2.03459e-24	3.70495e-22	45.2153
ENSMUSG00000032216	Nedd4	9.98687	10.3996	72.2684	3.04904e-24	4.87803e-22	44.9335
ENSMUSG00000063524	Eno1	9.98173	9.15111	47.0415	8.56606e-21	1.90399e-19	37.6986
ENSMUSG00000059291	LOC115489947	9.97879	9.59278	72.9988	2.53065e-24	4.23491e-22	44.9066
ENSMUSG00002075904	ENSMUSG00002075904	9.9785	9.46553	56.0524	3.36544e-22	1.48447e-20	40.6916
ENSMUSG00000012848	Rps5	9.97465	9.52358	78.1486	7.15245e-25	1.88471e-22	45.8991
ENSMUSG00000052305	Hbb-bs	9.97357	10.8545	25.4005	6.79451e-16	3.42139e-15	26.6129
ENSMUSG00000101609	Kcnq1ot1	9.97188	10.598	65.5562	1.85518e-23	1.77435e-21	43.426
ENSMUSG00000069919	Hba-a1	9.96534	11.2132	23.2796	3.27934e-15	1.46375e-14	24.9897
ENSMUSG00000090137	Uba52	9.96141	9.48415	73.2379	2.38184e-24	4.12884e-22	44.9294
ENSMUSG00000049517	Rps23	9.95774	9.67223	73.5699	2.19033e-24	3.93751e-22	45.0434
ENSMUSG00000074884	Serf2	9.9475	9.63429	82.7103	2.49798e-25	9.81574e-23	46.7473
ENSMUSG00000046330	Rpl37a	9.94643	9.54126	76.4818	1.06669e-24	2.45324e-22	45.5869
ENSMUSG00000080999	H2ac5-ps	9.9444	9.48161	54.6505	5.37519e-22	2.14605e-20	40.2731
ENSMUSG00002076299	ENSMUSG00002076299	9.93794	9.47561	54.3889	5.87367e-22	2.29196e-20	40.1922
ENSMUSG00000059835	Rpl13-ps3	9.92184	10.1345	85.6711	1.30102e-25	5.71377e-23	47.4003
ENSMUSG00000068396	Rpl34-ps1	9.91289	9.72336	72.2768	3.04244e-24	4.87803e-22	44.786
ENSMUSG00000032399	Rpl4	9.90365	9.94255	89.2329	6.11093e-26	3.60191e-23	47.907
ENSMUSG00000060036	Rpl3	9.90178	9.66568	83.4697	2.10851e-25	8.74562e-23	46.8837
ENSMUSG00000008683	Rps15a	9.90084	9.70378	63.2779	3.57109e-23	2.79669e-21	42.7046
ENSMUSG00000025351	Cd63	9.87332	9.56364	77.4272	8.49434e-25	2.11396e-22	45.7731
ENSMUSG00000022961	Son	9.86994	9.75317	88.9482	6.48418e-26	3.72391e-23	47.7958
ENSMUSG00000041453	Rpl21	9.85965	9.79342	84.7826	1.57858e-25	6.79941e-23	47.1438
ENSMUSG00000030607	Acan	9.85878	8.96416	30.379	2.62658e-17	1.7876e-16	29.9264
ENSMUSG00000031320	Rps4x	9.85194	9.58449	87.1188	9.53432e-26	4.87238e-23	47.4523
ENSMUSG00000059040	Eno1b	9.84718	9.17606	48.3351	5.19286e-21	1.27393e-19	38.1646
ENSMUSG00000058558	Rpl5	9.84021	9.792	80.1258	4.50052e-25	1.41976e-22	46.3335
ENSMUSG00000025508	Rplp2	9.83681	9.59323	77.4331	8.48225e-25	2.11396e-22	45.7796
ENSMUSG00000022205	Sub1	9.82392	9.46557	81.6163	3.19764e-25	1.11907e-22	46.4992
ENSMUSG00000019437	Tlcd1	9.82372	9.48723	63.3821	3.46402e-23	2.7642e-21	42.6909
ENSMUSG00000057113	Npm1	9.80146	9.89412	65.8842	1.6914e-23	1.6689e-21	43.3806
ENSMUSG00000068220	Lgals1	9.79816	9.78501	58.7914	1.39267e-22	7.7077e-21	41.5254
ENSMUSG00000043633	Fam221b	9.79319	9.36059	73.0935	2.47055e-24	4.19207e-22	44.8622
ENSMUSG00000008348	Ubc	9.79251	9.45508	76.7696	9.94933e-25	2.34574e-22	45.6122
ENSMUSG00000069309	H2ac22	9.78698	9.22967	59.1543	1.24279e-22	7.065e-21	41.5327
ENSMUSG00000060938	Rpl26	9.77542	9.37309	54.0205	6.65988e-22	2.54988e-20	40.0657
ENSMUSG00000022129	Dct	9.77406	9.16084	45.5408	1.55759e-20	3.09007e-19	37.1392
ENSMUSG00000028495	Rps6	9.77022	9.56781	81.3374	3.40724e-25	1.15629e-22	46.4821
ENSMUSG00000064359	ENSMUSG00000064359	9.76907	9.88623	73.4079	2.28163e-24	4.02394e-22	45.0571
ENSMUSG00000081406	Rps6-ps4	9.76075	9.56364	80.053	4.57698e-25	1.42382e-22	46.2525
ENSMUSG00000050708	Ftl1	9.76073	9.70555	76.3853	1.09195e-24	2.45324e-22	45.6086
ENSMUSG00000024991	Eif3a	9.75193	9.68421	68.9767	7.23235e-24	9.20399e-22	44.0553
ENSMUSG00000022025	Cnmd	9.75084	8.73142	39.5404	2.09995e-19	2.62724e-18	34.6419
ENSMUSG00000057666	Gapdh	9.74904	8.72188	56.619	2.79428e-22	1.28835e-20	40.732
ENSMUSG00000046841	Ckap4	9.74544	9.59892	67.9064	9.66236e-24	1.15116e-21	43.7944
ENSMUSG00000067288	Rps28	9.71162	9.25973	62.3902	4.63847e-23	3.38412e-21	42.394
ENSMUSG00000020372	Rack1	9.69742	9.44685	74.7311	1.63852e-24	3.19127e-22	45.2101
ENSMUSG00000089661	Mia	9.68633	8.24438	35.6675	1.39414e-18	1.33845e-17	32.7935
ENSMUSG00000044533	Rps2	9.68563	9.19869	60.4534	8.31463e-23	5.35147e-21	41.8782
ENSMUSG00000083563	ENSMUSG00000083563	9.68512	9.83984	81.0214	3.66222e-25	1.21518e-22	46.506
ENSMUSG00000051855	Mest	9.6698	9.78965	80.5702	4.06186e-25	1.31851e-22	46.4095
ENSMUSG00000057863	Rpl36	9.66504	9.15438	60.0227	9.49088e-23	5.87111e-21	41.7548
ENSMUSG00000034892	Rps29	9.65877	9.34302	67.7353	1.01248e-23	1.1705e-21	43.6977
ENSMUSG00000009927	Rps25	9.65286	9.27775	76.3727	1.09529e-24	2.45324e-22	45.4828
ENSMUSG00000043770	ENSMUSG00000043770	9.65272	9.20744	71.397	3.81757e-24	5.81673e-22	44.4665
ENSMUSG00000029838	Ptn	9.63379	9.97981	62.5829	4.38112e-23	3.28189e-21	42.5699
ENSMUSG00000062006	Rpl34-ps1	9.63047	9.31961	68.6167	7.96859e-24	9.97097e-22	43.89
ENSMUSG00000059005	Hnrnpa3	9.61978	9.57965	71.6767	3.5508e-24	5.48114e-22	44.6168
ENSMUSG00000008682	Rpl10	9.6196	9.48775	74.243	1.85012e-24	3.48226e-22	45.1225
ENSMUSG00000058799	Nap1l1	9.61371	9.82435	82.0325	2.90977e-25	1.05118e-22	46.6748
ENSMUSG00000028936	Rpl22	9.61188	9.11583	63.3736	3.47261e-23	2.7642e-21	42.6103
ENSMUSG00000023004	Tuba1b	9.60952	9.37224	78.2002	7.06549e-25	1.88396e-22	45.8521
ENSMUSG00000025794	Rpl14	9.60566	9.54398	77.246	8.87129e-25	2.15977e-22	45.7227
ENSMUSG00000058443	Rpl10-ps3	9.60194	9.55406	73.1347	2.44489e-24	4.1802e-22	44.9141
ENSMUSG00000040785	Ttc3	9.59364	9.89397	87.0958	9.58101e-26	4.87238e-23	47.5436
ENSMUSG00000027566	Psma7	9.5926	9.24098	54.762	5.17648e-22	2.09283e-20	40.2719
ENSMUSG00000029306	Ibsp	9.58232	8.77137	13.825	3.13779e-11	8.57912e-11	15.6509
ENSMUSG00000095538	ENSMUSG00000095538	9.57531	7.94533	36.7466	8.06903e-19	8.35553e-18	33.3031
ENSMUSG00000028081	Rps3a1	9.56876	9.19706	79.3293	5.41645e-25	1.58935e-22	46.0009
ENSMUSG00000055653	Gpc3	9.56574	9.36944	78.4805	6.61195e-25	1.78427e-22	45.8974
ENSMUSG00000003970	Rpl8	9.56465	9.45274	76.2409	1.13092e-24	2.48336e-22	45.504
ENSMUSG00000027620	Rbm39	9.56303	9.65668	86.45	1.09994e-25	5.13258e-23	47.3598
ENSMUSG00000028234	Rps20	9.56268	9.50458	78.614	6.40684e-25	1.75001e-22	45.9663
ENSMUSG00000061787	Rps17	9.55656	9.38154	74.5152	1.72878e-24	3.28146e-22	45.1464
ENSMUSG00000038274	Fau	9.55391	9.42275	68.8643	7.45426e-24	9.43279e-22	43.9665
ENSMUSG00000036371	Serbp1	9.54793	9.26139	83.0545	2.31279e-25	9.41852e-23	46.668
ENSMUSG00000000567	Sox9	9.53482	9.33802	55.9474	3.48413e-22	1.52716e-20	40.6367
ENSMUSG00000030744	Rps3	9.53454	9.23257	74.7876	1.61572e-24	3.19127e-22	45.158
ENSMUSG00000024330	Col11a2	9.5337	9.59307	33.2791	4.96346e-18	4.0631e-17	31.5854
ENSMUSG00000058600	Rpl30	9.53337	9.26752	70.0649	5.41178e-24	7.30199e-22	44.193
ENSMUSG00000100755	Rps23-ps1	9.52977	9.25132	64.5278	2.48623e-23	2.163e-21	42.9198
ENSMUSG00000025607	Copg2	9.5252	9.59196	75.288	1.42785e-24	2.98594e-22	45.3568
ENSMUSG00000028639	Ybx1	9.5182	9.32712	79.8525	4.79486e-25	1.45129e-22	46.1338
ENSMUSG00000055093	Rps27a-ps3	9.50564	9.65268	54.7212	5.24821e-22	2.10662e-20	40.3133
ENSMUSG00000028333	Anp32b	9.48893	9.77	57.1481	2.3527e-22	1.13568e-20	41.0502
ENSMUSG00000063316	Rpl27	9.48424	9.07957	66.2158	1.54126e-23	1.56914e-21	43.2818
ENSMUSG00000100801	Gm15459	9.48404	9.08783	63.14	3.71834e-23	2.88178e-21	42.5382
ENSMUSG00000068240	Gm11808	9.48391	9.00864	67.9735	9.48726e-24	1.14862e-21	43.6685
ENSMUSG00000074656	Eif2s2	9.48288	9.18813	79.2368	5.53482e-25	1.58935e-22	45.9772
ENSMUSG00002075444	ENSMUSG00002075444	9.47389	8.9525	52.8178	1.00964e-21	3.48775e-20	39.6266
ENSMUSG00000057359	ENSMUSG00000057359	9.46751	9.21884	64.569	2.45701e-23	2.14969e-21	42.9201
ENSMUSG00000084106	Gm6136	9.46424	9.09157	74.6142	1.68677e-24	3.22908e-22	45.0808
ENSMUSG00000017404	Rpl19	9.45694	9.01401	76.9926	9.42853e-25	2.2466e-22	45.5122
ENSMUSG00000079435	Rpl36a	9.45526	9.32767	55.318	4.29469e-22	1.80474e-20	40.4492
ENSMUSG00000008575	Nfib	9.45139	9.76769	66.095	1.59424e-23	1.60846e-21	43.3997
ENSMUSG00000063457	Rps15	9.45018	9.11329	61.1081	6.81207e-23	4.53548e-21	42.0283
ENSMUSG00000057322	Rpl38	9.43935	9.02345	70.5407	4.77401e-24	6.68302e-22	44.2308
ENSMUSG00000042712	Tceal9	9.43518	9.06328	79.3493	5.39114e-25	1.58935e-22	45.9561
ENSMUSG00000025362	Rps26	9.42285	9.08893	67.7598	1.0057e-23	1.1705e-21	43.6377
ENSMUSG00000058174	Gm5148	9.42059	9.11789	62.4269	4.58835e-23	3.36832e-21	42.369
ENSMUSG00000031229	Atrx	9.418	9.61488	70.6802	4.60236e-24	6.52429e-22	44.4062
ENSMUSG00000059070	Rpl18	9.41586	8.78234	58.5151	1.51944e-22	8.16643e-21	41.2723
ENSMUSG00000062328	Rpl17	9.41569	9.59352	82.8573	2.41705e-25	9.66732e-23	46.7407
ENSMUSG00000036438	Calm2	9.41539	9.31677	72.7751	2.67872e-24	4.4443e-22	44.7756
ENSMUSG00000071644	Eef1g	9.41318	9.26031	63.7225	3.13694e-23	2.58313e-21	42.7211
ENSMUSG00000096006	ENSMUSG00000096006	9.40964	9.29456	77.2007	8.96837e-25	2.15993e-22	45.6346
ENSMUSG00000015656	Hspa8	9.4041	9.43986	66.2941	1.50788e-23	1.56237e-21	43.3806
ENSMUSG00000107176	Gm9794	9.38233	9.10944	56.8994	2.55029e-22	1.20614e-20	40.8773
ENSMUSG00000021377	Dek	9.37658	9.32892	74.1485	1.89432e-24	3.53576e-22	45.0528
ENSMUSG00000064342	ENSMUSG00000064342	9.37645	9.35949	69.5443	6.21359e-24	8.04463e-22	44.0981
ENSMUSG00000073940	Hbb-bt	9.36944	10.1894	23.9229	2.00654e-15	9.27032e-15	25.5293
ENSMUSG00000001525	Tubb5	9.36774	9.18797	74.8424	1.59394e-24	3.1876e-22	45.1501
ENSMUSG00000037563	Rps16	9.36203	8.90396	64.8266	2.28236e-23	2.03001e-21	42.9106
ENSMUSG00000067870	ENSMUSG00000067870	9.35948	9.21508	54.4276	5.79698e-22	2.27629e-20	40.1638
ENSMUSG00000064368	ND6	9.35522	9.26373	59.6701	1.05839e-22	6.30477e-21	41.6707
ENSMUSG00000083496	Gm11263	9.3552	8.99792	65.6026	1.83105e-23	1.77012e-21	43.1168
ENSMUSG00000061477	Rps7	9.35367	9.21795	57.2626	2.26718e-22	1.10392e-20	40.9978
ENSMUSG00000090516	Rps11-ps1	9.35235	8.9748	59.7225	1.04133e-22	6.21963e-21	41.6346
ENSMUSG00000057036	Gm7536	9.34355	9.08078	59.8706	9.94679e-23	6.03932e-21	41.695
ENSMUSG00000090136	Gm10177	9.33903	8.97699	61.2551	6.51567e-23	4.43616e-21	42.0387
ENSMUSG00000023456	Tpi1	9.33107	8.58135	65.5978	1.8335e-23	1.77012e-21	43.0084
ENSMUSG00000052854	Nrk	9.32194	9.594	71.925	3.33036e-24	5.18009e-22	44.6642
ENSMUSG00000078974	Sec61g	9.3093	8.9331	60.6856	7.7452e-23	5.01379e-21	41.8811
ENSMUSG00000034994	Eef2	9.29901	9.1616	78.6422	6.36444e-25	1.75001e-22	45.8579
ENSMUSG00000019817	Plagl1	9.2893	9.43424	47.9858	5.93663e-21	1.41909e-19	38.0609
ENSMUSG00000021613	Hapln1	9.2744	8.99786	36.9266	7.37684e-19	7.74257e-18	33.4419
ENSMUSG00000041891	Lman1	9.27333	8.94154	68.5035	8.21595e-24	1.01669e-21	43.7619
ENSMUSG00000047215	Rpl9	9.27032	8.96668	70.785	4.4778e-24	6.38814e-22	44.2621
ENSMUSG00000081926	ENSMUSG00000081926	9.26972	8.90761	60.2129	8.951e-23	5.64745e-21	41.7504
ENSMUSG00000025130	P4hb	9.26883	9.27064	60.5406	8.0959e-23	5.22571e-21	41.9067
ENSMUSG00000026083	Eif5b	9.26786	9.17051	73.4679	2.24738e-24	3.99499e-22	44.87
ENSMUSG00000028626	Col9a2	9.26729	9.05839	33.9676	3.41155e-18	2.91537e-17	31.947
ENSMUSG00000026185	Igfbp5	9.2614	9.75308	64.1165	2.79867e-23	2.38344e-21	42.9097
ENSMUSG00000053477	Tcf4	9.25926	9.63602	78.7103	6.26307e-25	1.75001e-22	46.0118
ENSMUSG00000046364	Rpl27a	9.25626	8.96538	62.2748	4.80026e-23	3.47573e-21	42.2957
ENSMUSG00000082465	Rps6-ps3	9.2541	8.97559	69.5028	6.28266e-24	8.08731e-22	43.9897
ENSMUSG00000043716	Rpl7	9.24238	8.9994	62.4915	4.50134e-23	3.32743e-21	42.3566
ENSMUSG00000039218	Srrm2	9.24133	9.26534	71.9645	3.29666e-24	5.16353e-22	44.5879
ENSMUSG00000012405	Rpl15	9.23731	8.75058	64.0351	2.86526e-23	2.40128e-21	42.6817
ENSMUSG00000116835	ENSMUSG00000116835	9.23727	8.74803	63.2952	3.55305e-23	2.79232e-21	42.5007
ENSMUSG00000084111	Gm15710	9.23247	9.54269	75.1302	1.48449e-24	3.0227e-22	45.3041
ENSMUSG00000018293	Pfn1	9.21023	9.16914	70.3051	5.07929e-24	7.02258e-22	44.2134
ENSMUSG00000060636	Rpl35a	9.20842	8.81629	55.0167	4.75099e-22	1.95866e-20	40.2781
ENSMUSG00000054717	Hmgb2	9.1976	9.03265	73.2729	2.3608e-24	4.12884e-22	44.7883
ENSMUSG00000020914	Top2a	9.16211	9.15368	75.7834	1.26441e-24	2.7231e-22	45.3163
ENSMUSG00000040225	Prrc2c	9.16145	9.39449	60.1563	9.10838e-23	5.69859e-21	41.8228
ENSMUSG00000090862	Rps13	9.16043	8.81168	58.4152	1.56824e-22	8.38318e-21	41.2456
ENSMUSG00000061167	Rpl15-ps3	9.15954	8.66562	63.1716	3.68397e-23	2.86505e-21	42.4493
ENSMUSG00000098274	Rpl24	9.15749	8.95122	69.4037	6.45091e-24	8.25642e-22	43.9595
ENSMUSG00000031930	Wwp2	9.15355	9.04218	44.2795	2.61388e-20	4.66872e-19	36.6384
ENSMUSG00000113625	Gm3379	9.15099	9.10875	66.3463	1.48604e-23	1.56237e-21	43.3112
ENSMUSG00000025151	Maged1	9.15079	8.89179	70.5555	4.7555e-24	6.68302e-22	44.1857
ENSMUSG00002075486	ENSMUSG00002075486	9.14904	9.41149	70.9104	4.33326e-24	6.33551e-22	44.4005
ENSMUSG00000091228	ENSMUSG00000091228	9.14492	8.70822	60.2642	8.81109e-23	5.59067e-21	41.7203
ENSMUSG00000087412	Gm15501	9.14308	9.04004	64.0704	2.83617e-23	2.39828e-21	42.7533
ENSMUSG00000007892	Rplp1	9.14147	8.87869	74.0882	1.92311e-24	3.55982e-22	44.9049
ENSMUSG00000118057	ENSMUSG00000118057	9.13838	8.99585	77.8264	7.72191e-25	2.01111e-22	45.6507
ENSMUSG00000027750	Postn	9.13718	9.40437	44.5247	2.36097e-20	4.32275e-19	36.7643
ENSMUSG00000020176	Grb10	9.13391	8.85503	71.6527	3.57285e-24	5.48114e-22	44.4058
ENSMUSG00000083863	ENSMUSG00000083863	9.13217	9.10808	67.5199	1.074e-23	1.22732e-21	43.5798
ENSMUSG00000081214	ENSMUSG00000081214	9.1253	8.81758	49.4414	3.41993e-21	9.19562e-20	38.5002
ENSMUSG00000075581	Gm16409	9.12512	8.77141	62.2583	4.82378e-23	3.47573e-21	42.2461
ENSMUSG00000096942	Rps19-ps6	9.12034	8.79846	66.2475	1.52763e-23	1.56237e-21	43.2119
ENSMUSG00000061991	H2ac10	9.11998	8.51371	59.5371	1.10301e-22	6.50135e-21	41.4837
ENSMUSG00000032050	Rdx	9.1194	8.87889	75.1754	1.46803e-24	3.01661e-22	45.1137
ENSMUSG00000032383	Ppib	9.11431	8.7604	63.9468	2.93943e-23	2.44748e-21	42.6602
ENSMUSG00000004980	Hnrnpa2b1	9.10787	8.89307	66.2591	1.52269e-23	1.56237e-21	43.2368
ENSMUSG00000084416	Rpl10a-ps1	9.10778	8.94229	64.8954	2.238e-23	2.01884e-21	42.9303
ENSMUSG00000039452	Snx22	9.10331	8.7395	63.0653	3.80063e-23	2.9354e-21	42.4397
ENSMUSG00000080885	Rpl10-ps6	9.10314	9.03944	66.7131	1.34183e-23	1.46128e-21	43.3782
ENSMUSG00000019539	Rcn3	9.09505	8.59248	56.2432	3.16042e-22	1.4073e-20	40.5931
ENSMUSG00000020863	Luc7l3	9.08991	8.9302	66.989	1.24308e-23	1.37835e-21	43.4126
ENSMUSG00000031633	Slc25a4	9.08606	8.91545	72.2989	3.02525e-24	4.87803e-22	44.5553
ENSMUSG00000066902	Rps23-ps2	9.06218	8.80831	61.5029	6.04666e-23	4.23228e-21	42.0616
ENSMUSG00000093798	Gm8355	9.0614	8.73854	63.89	2.98813e-23	2.4785e-21	42.6358
ENSMUSG00000039001	Rps21	9.05423	9.03487	63.4356	3.4103e-23	2.74762e-21	42.5948
ENSMUSG00000020857	Nme2	9.04669	8.63863	58.735	1.41758e-22	7.78208e-21	41.2962
ENSMUSG00000009013	Dynll1	9.04526	8.7569	63.0057	3.86779e-23	2.95668e-21	42.4269
ENSMUSG00000037805	Rpl10a	9.04335	8.70506	68.2643	8.76593e-24	1.07289e-21	43.6397
ENSMUSG00000079641	Rpl39	9.03668	8.9243	42.5473	5.4515e-20	8.46949e-19	35.9356
ENSMUSG00000086583	Gm15500	9.03308	9.08717	67.0598	1.21899e-23	1.35847e-21	43.4677
ENSMUSG00000025066	Sfr1	9.03302	8.87576	70.8115	4.44678e-24	6.38455e-22	44.2345
ENSMUSG00000060419	ENSMUSG00000060419	9.03182	8.57886	60.3015	8.71089e-23	5.5428e-21	41.6993
ENSMUSG00000022890	Atp5j	9.02457	8.87508	72.9942	2.53361e-24	4.23491e-22	44.6811
ENSMUSG00000066116	Gm10154	9.01732	8.92782	61.891	5.38218e-23	3.82699e-21	42.1847
ENSMUSG00000065952	Rps23rg1	9.00344	8.73686	59.8928	9.87899e-23	6.02915e-21	41.6263
ENSMUSG00000038900	Rpl12	8.99474	9.02399	76.4527	1.07425e-24	2.45324e-22	45.3983
ENSMUSG00000020368	Canx	8.99444	9.1657	76.1443	1.15782e-24	2.51776e-22	45.3843
ENSMUSG00002076377	ENSMUSG00002076377	8.99108	8.95136	64.5203	2.49154e-23	2.163e-21	42.841
ENSMUSG00000116875	ENSMUSG00000116875	8.9903	8.69473	64.2473	2.69504e-23	2.31278e-21	42.7108
ENSMUSG00000032374	Plod2	8.98892	8.44328	52.95	9.64062e-22	3.36865e-20	39.5814
ENSMUSG00000064353	ENSMUSG00000064353	8.98772	9.20524	68.5553	8.10166e-24	1.00812e-21	43.8337
ENSMUSG00000030319	Cand2	8.98421	8.78052	62.5075	4.48e-23	3.32262e-21	42.3074
ENSMUSG00000060198	Gm11353	8.98279	8.80652	58.5642	1.49607e-22	8.09398e-21	41.2809
ENSMUSG00000095526	ENSMUSG00000095526	8.97288	8.65302	49.5611	3.2706e-21	8.89015e-20	38.5174
ENSMUSG00000061315	Naca	8.96631	8.49724	66.2542	1.52478e-23	1.56237e-21	43.1305
ENSMUSG00000020571	Pdia6	8.96429	8.75602	63.8777	2.99881e-23	2.4785e-21	42.6381
ENSMUSG00000028820	Sfpq	8.96174	9.10947	57.9852	1.79792e-22	9.25024e-21	41.1761
ENSMUSG00000035242	Oaz1	8.95708	8.52202	59.9727	9.63816e-23	5.9144e-21	41.6005
ENSMUSG00000081094	Rpl19-ps11	8.95275	8.56868	70.4697	4.86393e-24	6.7666e-22	44.0703
ENSMUSG00000035530	Eif1	8.951	8.6886	54.3509	5.95e-22	2.31368e-20	40.0532
ENSMUSG00000074748	Atxn7l3b	8.95083	8.65248	72.1435	3.14835e-24	4.96596e-22	44.4392
ENSMUSG00000059208	Hnrnpm	8.94472	8.61615	56.6807	2.73856e-22	1.27258e-20	40.7179
ENSMUSG00000082585	ENSMUSG00000082585	8.92622	8.83023	65.7705	1.74637e-23	1.70067e-21	43.1035
ENSMUSG00000067575	ENSMUSG00000067575	8.92555	8.61068	48.3011	5.26076e-21	1.28636e-19	38.0784
ENSMUSG00000039630	Hnrnpu	8.92342	8.95698	72.2019	3.10153e-24	4.92681e-22	44.541
ENSMUSG00000034088	Hdlbp	8.92333	8.86413	67.0595	1.21909e-23	1.35847e-21	43.4097
ENSMUSG00000085442	Gm3362	8.92303	8.5853	58.8211	1.37971e-22	7.66818e-21	41.3067
ENSMUSG00000094974	Rps19-ps2	8.92241	8.49994	58.3774	1.58714e-22	8.464e-21	41.1663
ENSMUSG00000020849	Ywhae	8.9209	8.85982	70.8904	4.35605e-24	6.33551e-22	44.2418
ENSMUSG00000102869	Norad	8.92061	8.99053	65.2069	2.04811e-23	1.91939e-21	43.01
ENSMUSG00000026728	Vim	8.91977	9.57274	53.3623	8.35334e-22	3.05716e-20	39.8753
ENSMUSG00000096681	Rps19-ps1	8.91673	8.48871	58.0236	1.77602e-22	9.20818e-21	41.0672
ENSMUSG00000026042	Col5a2	8.91191	9.40477	52.6143	1.08425e-21	3.70198e-20	39.6178
ENSMUSG00000068823	Csde1	8.90581	8.78084	69.5488	6.20623e-24	8.04463e-22	43.9354
ENSMUSG00000073640	Rpl27-ps3	8.89412	8.46999	56.9289	2.52603e-22	1.20123e-20	40.7607
ENSMUSG00000091957	Rps2-ps10	8.8931	8.59926	48.9723	4.07785e-21	1.05926e-19	38.3092
ENSMUSG00000083424	ENSMUSG00000083424	8.88476	8.56119	48.4232	5.02124e-21	1.24547e-19	38.114
ENSMUSG00000030432	Rpl28	8.88123	8.63643	57.4893	2.10742e-22	1.04838e-20	40.9491
ENSMUSG00000034349	Smc4	8.87797	8.84676	64.8854	2.24435e-23	2.01884e-21	42.9004
ENSMUSG00000083992	Gm11478	8.87794	8.96126	55.7647	3.70131e-22	1.60042e-20	40.5172
ENSMUSG00000090841	Myl6	8.87548	8.66683	64.9313	2.21516e-23	2.00871e-21	42.8671
ENSMUSG00000001833	Septin7	8.87509	8.97767	70.1358	5.31129e-24	7.20983e-22	44.1136
ENSMUSG00000006005	Tpr	8.87504	9.04025	67.5655	1.06065e-23	1.21828e-21	43.5672
ENSMUSG00000051747	Ttn	8.87435	9.30058	47.4563	7.28542e-21	1.67535e-19	37.8532
ENSMUSG00000025393	Atp5b	8.86573	8.37406	58.5869	1.48537e-22	8.06263e-21	41.1975
ENSMUSG00000069833	Ahnak	8.86558	9.00985	66.589	1.38888e-23	1.49355e-21	43.3386
ENSMUSG00000025967	Eef1b2	8.86343	8.70755	66.7507	1.3279e-23	1.45795e-21	43.2984
ENSMUSG00000078126	Rpl23a-ps3	8.86306	8.52168	57.6473	2.00315e-22	1.01051e-20	40.9714
ENSMUSG00000098371	ENSMUSG00000098371	8.86251	8.65145	66.895	1.27584e-23	1.4077e-21	43.316
ENSMUSG00000035569	Ankrd11	8.86195	8.70707	47.1365	8.25323e-21	1.85226e-19	37.6771
ENSMUSG00000026434	Nucks1	8.86175	8.85566	75.2543	1.43978e-24	2.98594e-22	45.1124
ENSMUSG00000055436	Srsf11	8.85563	8.71542	58.8638	1.36131e-22	7.60366e-21	41.341
ENSMUSG00000028691	Prdx1	8.85307	8.60854	57.2072	2.30818e-22	1.12144e-20	40.8653
ENSMUSG00000062382	Ftl1-ps2	8.84987	8.83551	69.6145	6.09862e-24	7.98812e-22	43.9658
ENSMUSG00000045672	Col27a1	8.84884	9.07311	43.6771	3.36431e-20	5.68708e-19	36.4017
ENSMUSG00000028809	Srrm1	8.83202	8.5372	58.6866	1.43937e-22	7.86319e-21	41.2559
ENSMUSG00000040681	Hmgn1	8.82982	8.60582	74.6579	1.66856e-24	3.22175e-22	44.9167
ENSMUSG00000069862	ENSMUSG00000069862	8.82615	8.67981	64.2694	2.67792e-23	2.30693e-21	42.7115
ENSMUSG00000074800	ENSMUSG00000074800	8.82584	8.50739	63.5609	3.28801e-23	2.678e-21	42.4985
ENSMUSG00000062647	Rpl7a	8.82581	8.65307	64.0255	2.87321e-23	2.40128e-21	42.6467
ENSMUSG00000082926	ENSMUSG00000082926	8.82536	8.67065	64.7081	2.36103e-23	2.08198e-21	42.8136
ENSMUSG00000032294	Pkm	8.8252	8.00571	61.033	6.96876e-23	4.61794e-21	41.7419
ENSMUSG00000072235	Tuba1a	8.82113	8.8661	63.3488	3.49781e-23	2.76834e-21	42.5331
ENSMUSG00000094664	ENSMUSG00000094664	8.82025	8.50018	47.5007	7.16073e-21	1.65879e-19	37.7811
ENSMUSG00000082896	ENSMUSG00000082896	8.80847	9.16082	54.9974	4.7818e-22	1.96519e-20	40.3178
ENSMUSG00000097451	ENSMUSG00000097451	8.78822	9.2905	52.8263	1.00664e-21	3.4848e-20	39.6669
ENSMUSG00000024899	Papss2	8.78758	7.98436	45.2332	1.76486e-20	3.4077e-19	36.8885
ENSMUSG00000062070	Pgk1	8.7846	8.16799	51.564	1.57364e-21	4.92269e-20	39.0977
ENSMUSG00000020719	Ddx5	8.78391	8.66368	54.6278	5.41667e-22	2.15877e-20	40.1268
ENSMUSG00000040856	Dlk1	8.77412	8.79797	62.417	4.60178e-23	3.36832e-21	42.2831
ENSMUSG00000029836	Cbx3	8.7679	8.63023	67.4121	1.10625e-23	1.24511e-21	43.4231
ENSMUSG00000080848	ENSMUSG00000080848	8.75554	8.67528	61.1209	6.78576e-23	4.53548e-21	41.9283
ENSMUSG00000059776	Rpl13-ps6	8.75181	8.48204	67.4252	1.10228e-23	1.24511e-21	43.3841
ENSMUSG00000020585	Laptm4a	8.75066	8.47832	65.5439	1.86165e-23	1.77435e-21	42.9565
ENSMUSG00000006932	Ctnnb1	8.74332	8.41261	62.7358	4.18771e-23	3.17954e-21	42.2666
ENSMUSG00000029632	Ndufa4	8.74283	8.35225	53.755	7.29465e-22	2.74597e-20	39.8104
ENSMUSG00000110275	Gm5905	8.74014	8.57149	65.1757	2.06631e-23	1.92101e-21	42.8938
ENSMUSG00000059461	ENSMUSG00000059461	8.72643	8.18332	59.861	9.97655e-23	6.03932e-21	41.4883
ENSMUSG00000054766	Set	8.71857	8.67543	70.8488	4.40367e-24	6.36345e-22	44.1735
ENSMUSG00000030738	Eif3c	8.71843	8.3771	67.9458	9.55913e-24	1.1511e-21	43.4677
ENSMUSG00000003316	Glg1	8.70614	8.51604	47.9993	5.90596e-21	1.41326e-19	37.9582
ENSMUSG00000032911	Cspg4	8.70184	8.29555	47.3382	7.62789e-21	1.73275e-19	37.6955
ENSMUSG00000040936	Ulk4	8.69611	8.33799	62.5579	4.41367e-23	3.29525e-21	42.2024
ENSMUSG00000091449	Gm10269	8.69378	8.2737	63.6049	3.24616e-23	2.65356e-21	42.4443
ENSMUSG00000055839	Elob	8.68169	8.4155	58.5131	1.5204e-22	8.16643e-21	41.1823
ENSMUSG00000067344	ENSMUSG00000067344	8.68078	8.22682	66.2832	1.51246e-23	1.56237e-21	43.053
ENSMUSG00000094410	Zbed6	8.67836	8.90684	65.8149	1.72468e-23	1.68687e-21	43.1269
ENSMUSG00000081051	Gm15427	8.67287	8.16938	61.2448	6.536e-23	4.43616e-21	41.836
ENSMUSG00000064343	ENSMUSG00000064343	8.67063	8.79619	44.038	2.891e-20	5.03912e-19	36.5205
ENSMUSG00000017778	Cox7c	8.66966	8.3533	52.1021	1.29904e-21	4.26002e-20	39.2985
ENSMUSG00000029623	Pdap1	8.66873	8.79899	71.1497	4.07112e-24	6.07899e-22	44.2729
ENSMUSG00000069014	Gm5641	8.66857	8.64919	53.4558	8.08739e-22	2.97976e-20	39.7684
ENSMUSG00000063632	Sox11	8.66845	8.49086	65.8517	1.70692e-23	1.67683e-21	43.0254
ENSMUSG00000028452	Vcp	8.66427	8.47691	64.9758	2.18725e-23	1.99815e-21	42.8207
ENSMUSG00000083899	ENSMUSG00000083899	8.66233	9.07979	52.7158	1.04634e-21	3.58308e-20	39.6023
ENSMUSG00000063870	Chd4	8.65672	8.79139	50.0097	2.76935e-21	7.77424e-20	38.6834
ENSMUSG00000020315	Sptbn1	8.64512	8.80533	63.441	3.40492e-23	2.74762e-21	42.5356
ENSMUSG00000029823	Luc7l2	8.64282	9.143	66.3354	1.49058e-23	1.56237e-21	43.3022
ENSMUSG00000069744	Psmb3	8.64278	8.10455	48.3699	5.12452e-21	1.26123e-19	38.0307
ENSMUSG00000000957	Mmp14	8.64215	8.45977	54.9058	4.93146e-22	2.00463e-20	40.1707
ENSMUSG00000095597	Rps7-ps3	8.64094	8.55676	49.9811	2.79875e-21	7.8402e-20	38.6418
ENSMUSG00000025823	Pdia4	8.62556	8.38067	54.9374	4.87929e-22	1.98702e-20	40.1647
ENSMUSG00000023830	Igf2r	8.62454	8.49643	64.7561	2.32879e-23	2.06167e-21	42.7713
ENSMUSG00000028788	Ptp4a2	8.61959	8.6484	55.1905	4.48194e-22	1.87288e-20	40.2908
ENSMUSG00000025980	Hspd1	8.61808	8.36798	56.8962	2.55297e-22	1.20614e-20	40.7249
ENSMUSG00000005973	Rcn1	8.61566	8.11509	65.0076	2.16751e-23	1.99815e-21	42.7252
ENSMUSG00000021546	Hnrnpk	8.61554	8.43128	66.2509	1.5262e-23	1.56237e-21	43.1005
ENSMUSG00000086596	Susd5	8.60869	8.23738	45.4533	1.61378e-20	3.17902e-19	37.0006
ENSMUSG00000063556	Gm10132	8.60369	8.27999	58.7875	1.39436e-22	7.7077e-21	41.2235
ENSMUSG00000046434	Hnrnpa1	8.60273	8.45629	60.7736	7.54027e-23	4.9527e-21	41.784
ENSMUSG00000032332	Col12a1	8.60255	9.05127	57.9804	1.80065e-22	9.25024e-21	41.158
ENSMUSG00000070348	Ccnd1	8.60013	8.37631	64.8691	2.25487e-23	2.02018e-21	42.7655
ENSMUSG00000030695	Aldoa	8.59696	8.1097	59.3475	1.17006e-22	6.74896e-21	41.33
ENSMUSG00000068882	Ssb	8.59255	8.54145	56.5531	2.85507e-22	1.30527e-20	40.662
ENSMUSG00000020843	Timm22	8.59217	8.96135	44.1374	2.7734e-20	4.87587e-19	36.5724
ENSMUSG00000042541	Sem1	8.59039	8.2305	52.9218	9.73575e-22	3.39131e-20	39.5311
ENSMUSG00000063021	H2ac15	8.5864	8.11052	40.9431	1.10602e-19	1.52824e-18	35.1963
ENSMUSG00000051223	Bzw1	8.58214	8.15545	62.2405	4.84949e-23	3.47573e-21	42.0755
ENSMUSG00000078965	Gm12033	8.5778	7.40391	45.5354	1.56097e-20	3.09404e-19	36.9144
ENSMUSG00000096617	ENSMUSG00000096617	8.57711	7.40363	45.5697	1.53948e-20	3.06499e-19	36.9269
ENSMUSG00000045690	Wdr89	8.57611	8.36705	65.1746	2.06699e-23	1.92101e-21	42.8359
ENSMUSG00000021614	Vcan	8.5742	9.04042	51.9816	1.3558e-21	4.40104e-20	39.3621
ENSMUSG00000041697	Cox6a1	8.57336	8.1597	58.5538	1.50097e-22	8.10092e-21	41.1348
ENSMUSG00000023175	Bsg	8.57307	8.25364	62.6617	4.28035e-23	3.23889e-21	42.2064
ENSMUSG00000025203	Scd2	8.57102	8.20451	53.6115	7.66409e-22	2.87057e-20	39.7358
ENSMUSG00000027248	Pdia3	8.5705	8.58351	53.9625	6.79334e-22	2.58771e-20	39.9106
ENSMUSG00000020053	Igf1	8.56947	8.92694	42.5374	5.47493e-20	8.48633e-19	35.9277
ENSMUSG00000060743	H3f3a	8.55502	8.37913	55.3275	4.28112e-22	1.80242e-20	40.276
ENSMUSG00000118552	ENSMUSG00000118552	8.55272	8.3483	64.8242	2.28397e-23	2.03001e-21	42.7485
ENSMUSG00002076445	ENSMUSG00002076445	8.54806	8.00111	49.2255	3.70772e-21	9.83985e-20	38.301
ENSMUSG00000083773	Gm13394	8.53982	7.35956	45.3664	1.67176e-20	3.27022e-19	36.8448
ENSMUSG00000026615	Eprs	8.53241	8.48589	59.3864	1.15594e-22	6.69012e-21	41.4265
ENSMUSG00000028410	Dnaja1	8.52832	8.42322	56.5609	2.84783e-22	1.30527e-20	40.6391
ENSMUSG00000031422	Morf4l2	8.52692	8.31694	52.7835	1.02182e-21	3.51023e-20	39.5024
ENSMUSG00000025268	Maged2	8.52352	8.36471	65.928	1.67073e-23	1.6558e-21	43.0077
ENSMUSG00000064369	ENSMUSG00000064369	8.52346	8.47422	57.2813	2.25355e-22	1.09968e-20	40.851
ENSMUSG00000037894	H2az1	8.51901	8.19394	44.2244	2.67455e-20	4.7619e-19	36.5302
ENSMUSG00000081738	ENSMUSG00000081738	8.51728	8.3726	60.7039	7.70215e-23	5.01379e-21	41.7438
ENSMUSG00000057262	ENSMUSG00000057262	8.51537	7.94949	57.1583	2.34498e-22	1.1344e-20	40.7042
ENSMUSG00000029062	Cdk11b	8.5101	8.24892	55.3775	4.21016e-22	1.77739e-20	40.2666
ENSMUSG00000021282	Eif5	8.50908	8.28215	68.1936	8.93574e-24	1.08773e-21	43.4831
ENSMUSG00000027706	Sec62	8.50488	8.51435	66.6781	1.35491e-23	1.46605e-21	43.2191
ENSMUSG00002075711	ENSMUSG00002075711	8.50101	8.02466	39.2795	2.37183e-19	2.92696e-18	34.4687
ENSMUSG00000056342	Usp34	8.50009	8.47644	66.0728	1.6042e-23	1.61125e-21	43.0683
ENSMUSG00000029781	Fkbp9	8.49773	8.01985	60.687	7.74183e-23	5.01379e-21	41.6503
ENSMUSG00000024974	Smc3	8.49651	8.38766	67.8468	9.82075e-24	1.16384e-21	43.4411
ENSMUSG00000000787	Ddx3x	8.49386	8.17746	47.5584	7.00207e-21	1.63708e-19	37.7535
ENSMUSG00000029761	Cald1	8.48565	8.70006	48.6002	4.69432e-21	1.17874e-19	38.189
ENSMUSG00000032407	U2surp	8.48488	8.3739	66.0436	1.61739e-23	1.61724e-21	43.0332
ENSMUSG00000070544	Top1	8.48361	8.4374	67.7405	1.01104e-23	1.1705e-21	43.4317
ENSMUSG00000099471	Gm8451	8.479	8.25802	53.3821	8.29622e-22	3.04122e-20	39.6749
ENSMUSG00000022185	Acin1	8.47142	8.34402	48.0632	5.76261e-21	1.38505e-19	37.9551
ENSMUSG00000052146	Rps10	8.46847	8.16598	59.561	1.09483e-22	6.47021e-21	41.3983
ENSMUSG00000057605	Gm6807	8.46772	8.08254	66.1573	1.56669e-23	1.58782e-21	42.9738
ENSMUSG00000038412	Higd1a	8.46732	7.67408	52.0171	1.33883e-21	4.3586e-20	39.1414
ENSMUSG00000060373	Hnrnpc	8.46587	8.34379	51.733	1.48134e-21	4.69293e-20	39.1764
ENSMUSG00000032366	Tpm1	8.46017	8.24921	59.9003	9.8562e-23	6.02915e-21	41.5062
ENSMUSG00000029673	Auts2	8.45832	8.55577	42.9459	4.59135e-20	7.40228e-19	36.0614
ENSMUSG00000102976	Zc3h11a	8.45747	8.58764	63.0154	3.85681e-23	2.95668e-21	42.3744
ENSMUSG00000046440	ENSMUSG00000046440	8.45607	8.08485	56.6193	2.79397e-22	1.28835e-20	40.5816
ENSMUSG00000025982	Sf3b1	8.45355	8.45647	69.7923	5.81709e-24	7.66418e-22	43.8764
ENSMUSG00000081604	LOC108167922	8.45315	7.95572	51.7944	1.44926e-21	4.63059e-20	39.1284
ENSMUSG00000058064	Gm10036	8.4528	8.05648	15.3888	4.98433e-12	1.4732e-11	17.6017
ENSMUSG00000117338	ENSMUSG00000117338	8.45093	8.18695	63.2504	3.59994e-23	2.80946e-21	42.3285
ENSMUSG00000054196	Cthrc1	8.44996	8.26248	57.3487	2.20508e-22	1.09027e-20	40.8256
ENSMUSG00000050299	ENSMUSG00000050299	8.44679	8.17228	66.5054	1.42159e-23	1.51623e-21	43.0788
ENSMUSG00000034205	Loxl2	8.44615	8.23622	50.2242	2.55893e-21	7.30126e-20	38.6708
ENSMUSG00000032481	Smarcc1	8.44309	8.63315	62.2352	4.85715e-23	3.47573e-21	42.1918
ENSMUSG00000078377	Gm4294	8.44185	7.86653	55.7215	3.75475e-22	1.6204e-20	40.2822
ENSMUSG00000053317	Sec61b	8.44143	8.06532	57.9266	1.83182e-22	9.36739e-21	40.9392
ENSMUSG00000021218	Gdi2	8.43914	8.28312	68.7284	7.73198e-24	9.72926e-22	43.5974
ENSMUSG00000072940	ENSMUSG00000072940	8.43324	7.88718	45.7752	1.4169e-20	2.8877e-19	37.0753
ENSMUSG00000053332	Gas5	8.43233	8.19931	60.0959	9.27899e-23	5.77308e-21	41.5438
ENSMUSG00000037608	Bclaf1	8.41986	8.43179	65.5723	1.84679e-23	1.77435e-21	42.9392
ENSMUSG00000062329	Cytl1	8.4116	7.35807	35.6789	1.38601e-18	1.33178e-17	32.7388
ENSMUSG00000036112	Metap2	8.41121	8.13462	62.0933	5.06663e-23	3.61409e-21	42.0307
ENSMUSG00000018451	6330403K07Rik	8.40782	7.63699	25.5748	6.00366e-16	3.05197e-15	26.8042
ENSMUSG00000058838	Rps27a-ps2	8.4049	8.64922	47.4663	7.25704e-21	1.67054e-19	37.7833
ENSMUSG00000041084	Ostc	8.40025	8.02588	58.7364	1.41698e-22	7.78208e-21	41.1456
ENSMUSG00000006057	Atp5g1	8.39994	7.14877	50.9929	1.93309e-21	5.80393e-20	38.7084
ENSMUSG00000030057	Cnbp	8.39704	8.0158	58.9247	1.33549e-22	7.5059e-21	41.192
ENSMUSG00000101939	ENSMUSG00000101939	8.39491	8.46969	45.7569	1.42739e-20	2.90642e-19	37.14
ENSMUSG00000117405	Rpl19-ps7	8.39381	8.00836	63.5003	3.34651e-23	2.71577e-21	42.3366
ENSMUSG00000032458	Copb2	8.39064	8.1886	55.3116	4.30394e-22	1.80524e-20	40.2319
ENSMUSG00000016252	Atp5e	8.38926	8.33684	44.9949	1.94536e-20	3.68319e-19	36.8398
ENSMUSG00000027239	Mdk	8.38883	8.08761	52.767	1.02774e-21	3.52515e-20	39.4507
ENSMUSG00000028063	Lmna	8.38825	8.5693	53.0027	9.46494e-22	3.3325e-20	39.6129
ENSMUSG00000069662	Marcks	8.38495	8.85125	51.8747	1.40838e-21	4.5323e-20	39.299
ENSMUSG00000047139	Cd24a	8.37994	7.53424	39.7648	1.89249e-19	2.40567e-18	34.637
ENSMUSG00000067276	Capn6	8.37912	8.19063	61.2526	6.52066e-23	4.43616e-21	41.8339
ENSMUSG00000081684	Rps2-ps13	8.3761	7.94284	27.2761	1.86719e-16	1.0492e-15	27.97
ENSMUSG00000027940	Tpm3	8.37426	8.22983	64.9641	2.19459e-23	1.99815e-21	42.7423
ENSMUSG00000042133	Ppig	8.37332	8.40208	69.8218	5.77165e-24	7.64932e-22	43.8644
ENSMUSG00000029328	Hnrnpdl	8.37327	8.25646	53.3419	8.41242e-22	3.06875e-20	39.6611
ENSMUSG00000021039	Snw1	8.37123	7.9694	62.6094	4.34696e-23	3.26722e-21	42.1099
ENSMUSG00000022255	Mtdh	8.36309	8.2352	67.7304	1.01383e-23	1.1705e-21	43.3654
ENSMUSG00000015759	Cnih1	8.35793	7.53591	27.1504	2.03068e-16	1.13086e-15	27.8851
ENSMUSG00000082884	ENSMUSG00000082884	8.35477	8.31909	59.2681	1.19938e-22	6.87052e-21	41.3555
ENSMUSG00000021877	Arf4	8.35212	8.12451	55.5756	3.94116e-22	1.68462e-20	40.2938
ENSMUSG00000062933	ENSMUSG00000062933	8.34811	8.11399	53.7865	7.21633e-22	2.72565e-20	39.7665
ENSMUSG00000064360	ND3	8.34662	8.43375	45.6187	1.50923e-20	3.0155e-19	37.0839
ENSMUSG00000079523	Tmsb10	8.34086	8.19744	50.6045	2.22618e-21	6.53498e-20	38.789
ENSMUSG00000026837	Col5a1	8.33988	8.66553	47.3493	7.59516e-21	1.72707e-19	37.7427
ENSMUSG00000024576	Csnk1a1	8.33912	8.34086	67.9121	9.64751e-24	1.15116e-21	43.4348
ENSMUSG00000050856	Atp5k	8.33907	7.85486	50.2799	2.50714e-21	7.18111e-20	38.6247
ENSMUSG00000062611	Rps3a2	8.33894	8.08936	65.9319	1.66891e-23	1.6558e-21	42.9205
ENSMUSG00000038679	Trps1	8.33424	8.74535	70.2534	5.14896e-24	7.07524e-22	44.0581
ENSMUSG00000041355	Ssr2	8.33176	7.91935	58.0924	1.73753e-22	9.07158e-21	40.9466
ENSMUSG00000027881	Prpf38b	8.33049	8.20455	45.8748	1.36127e-20	2.7936e-19	37.1511
ENSMUSG00000061833	Gm6311	8.33006	7.88978	29.0016	6.11935e-17	3.81786e-16	29.0774
ENSMUSG00000033760	Rbm4b	8.32817	8.00274	28.5695	8.04228e-17	4.88822e-16	28.808
ENSMUSG00000005732	Ranbp1	8.32714	8.07979	48.5043	4.86867e-21	1.213e-19	38.0679
ENSMUSG00000021807	Rtraf	8.32254	7.82903	53.9017	6.93646e-22	2.63774e-20	39.7422
ENSMUSG00000082536	ENSMUSG00000082536	8.31497	8.26151	66.5767	1.39366e-23	1.49355e-21	43.1169
ENSMUSG00000057244	Gm6139	8.31329	7.8648	28.1464	1.05507e-16	6.23359e-16	28.5373
ENSMUSG00000064367	ND5	8.31282	8.38612	48.3647	5.13459e-21	1.26123e-19	38.0619
ENSMUSG00000042323	Pbrm1	8.30201	8.41183	68.398	8.454e-24	1.0404e-21	43.5607
ENSMUSG00000049775	Tmsb4x	8.30187	8.78216	37.759	4.899e-19	5.4591e-18	33.8249
ENSMUSG00000061136	Prpf40a	8.30113	8.16995	64.0688	2.8375e-23	2.39828e-21	42.5122
ENSMUSG00000018326	Ywhab	8.30061	8.2804	58.1602	1.70043e-22	8.94044e-21	41.047
ENSMUSG00000034243	Golgb1	8.29882	8.47246	47.1698	8.14634e-21	1.83195e-19	37.6548
ENSMUSG00000055302	Mrfap1	8.29364	8.03613	59.7608	1.02905e-22	6.17929e-21	41.4134
ENSMUSG00000002748	Baz1b	8.29323	8.42554	50.4221	2.37972e-21	6.88758e-20	38.7638
ENSMUSG00000091537	Tma7-ps	8.29069	8.10182	64.9975	2.17379e-23	1.99815e-21	42.7111
ENSMUSG00000063875	Rps6-ps1	8.28887	7.94954	53.4684	8.05218e-22	2.97976e-20	39.6386
ENSMUSG00000062353	Gm15772	8.28789	8.91121	50.6967	2.15265e-21	6.35243e-20	38.9215
ENSMUSG00000037236	Matr3	8.28605	8.47641	63.6351	3.21768e-23	2.63991e-21	42.4914
ENSMUSG00000032740	Ccdc88a	8.28366	8.54525	59.3868	1.15581e-22	6.69012e-21	41.4346
ENSMUSG00000109724	ENSMUSG00000109724	8.27606	7.95879	59.1399	1.24839e-22	7.07886e-21	41.2308
ENSMUSG00000032580	Rbm5	8.27557	8.26486	55.4024	4.1753e-22	1.77118e-20	40.2707
ENSMUSG00000054808	Actn4	8.27492	8.15281	61.4039	6.22973e-23	4.33334e-21	41.8607
ENSMUSG00000020074	Ccar1	8.27295	8.19833	64.977	2.18652e-23	1.99815e-21	42.7297
ENSMUSG00000022956	Atp5o	8.27226	8.14369	49.1398	3.8288e-21	1.00875e-19	38.2928
ENSMUSG00000041133	Smc1a	8.2721	8.44929	59.5062	1.11363e-22	6.54672e-21	41.4457
ENSMUSG00000080859	Rpl10-ps1	8.27167	8.03598	61.1499	6.7264e-23	4.51072e-21	41.7672
ENSMUSG00000071072	Ptges3	8.2699	8.40351	49.3998	3.47342e-21	9.31708e-20	38.4192
ENSMUSG00000026353	Ubxn4	8.26913	8.1141	63.3661	3.48024e-23	2.7642e-21	42.3313
ENSMUSG00000033047	Eif3l	8.26204	7.66807	50.0972	2.68137e-21	7.62149e-20	38.5311
ENSMUSG00000110679	Rpl10-ps5	8.26082	7.96167	61.2547	6.51647e-23	4.43616e-21	41.7734
ENSMUSG00000027014	Cwc22	8.25791	8.43242	40.008	1.69175e-19	2.19028e-18	34.8198
ENSMUSG00000028034	Fubp1	8.25304	8.10722	63.0148	3.85742e-23	2.95668e-21	42.2429
ENSMUSG00000024661	Fth1	8.24438	7.98862	46.7985	9.42477e-21	2.0716e-19	37.4575
ENSMUSG00000107383	Gm4366	8.24205	7.98265	49.6587	3.15397e-21	8.65719e-20	38.4395
ENSMUSG00000024853	Sf3b2	8.2388	8.33066	56.4542	2.94901e-22	1.3398e-20	40.5843
ENSMUSG00000032301	Psma4	8.23416	8.11443	60.1032	9.25819e-23	5.77308e-21	41.5196
ENSMUSG00000057278	Snrpg	8.23364	7.65028	50.7787	2.08936e-21	6.19834e-20	38.7447
ENSMUSG00000030795	Fus	8.22748	8.25289	57.9886	1.79597e-22	9.25024e-21	40.992
ENSMUSG00000025428	Atp5a1	8.22709	8.27844	55.1391	4.55968e-22	1.89476e-20	40.1963
ENSMUSG00000021248	Tmed10	8.22492	7.90256	58.837	1.37282e-22	7.64888e-21	41.1367
ENSMUSG00000070493	Chchd2	8.21388	8.04701	53.2451	8.69972e-22	3.13962e-20	39.5881
ENSMUSG00000094122	ENSMUSG00000094122	8.21254	7.95749	45.264	1.74288e-20	3.38568e-19	36.8926
ENSMUSG00000022858	Tra2b	8.21237	8.06678	59.4736	1.12498e-22	6.57126e-21	41.3435
ENSMUSG00000098915	ENSMUSG00000098915	8.21012	7.66027	53.4601	8.07533e-22	2.97976e-20	39.5744
ENSMUSG00000020267	Hint1	8.2029	7.89716	45.6882	1.46747e-20	2.95845e-19	37.0408
ENSMUSG00000021427	Ssr1	8.20026	7.97029	54.8255	5.06681e-22	2.0522e-20	40.0431
ENSMUSG00000006740	Kif5b	8.19915	8.19664	62.8716	4.02339e-23	3.06516e-21	42.231
ENSMUSG00000029422	Rsrc2	8.19864	8.06376	61.3488	6.33398e-23	4.39221e-21	41.8205
ENSMUSG00000040713	Creg1	8.1977	7.54971	14.4577	1.46066e-11	4.12298e-11	16.5208
ENSMUSG00000094344	ENSMUSG00000094344	8.1973	8.18109	60.0054	9.54141e-23	5.87111e-21	41.5101
ENSMUSG00000076432	Ywhaq	8.19475	7.70362	48.9236	4.15347e-21	1.073e-19	38.1465
ENSMUSG00000068466	ENSMUSG00000068466	8.19319	7.85995	56.5526	2.85554e-22	1.30527e-20	40.5063
ENSMUSG00000042520	Ubap2l	8.19133	8.22612	54.212	6.2382e-22	2.40902e-20	39.9126
ENSMUSG00000003955	Fam162a	8.18926	7.63235	51.5376	1.58862e-21	4.94193e-20	38.9799
ENSMUSG00000078427	Sarnp	8.18778	8.00167	53.7303	7.35692e-22	2.76477e-20	39.7247
ENSMUSG00000090000	Ier3ip1	8.18751	7.83203	55.072	4.66348e-22	1.9319e-20	40.0813
ENSMUSG00000028692	Akr1a1	8.18461	7.86774	59.0986	1.26466e-22	7.15298e-21	41.197
ENSMUSG00000022403	St13	8.18439	8.05214	57.6024	2.03224e-22	1.02288e-20	40.8419
ENSMUSG00000022892	App	8.17919	8.15643	64.2901	2.66202e-23	2.30208e-21	42.5564
ENSMUSG00000093686	Gm4705	8.17715	7.80697	53.0259	9.38883e-22	3.32645e-20	39.4739
ENSMUSG00000035493	Tgfbi	8.17469	7.96387	42.9337	4.61546e-20	7.42651e-19	35.9968
ENSMUSG00000039219	Arid4b	8.16972	8.14754	65.346	1.96883e-23	1.86067e-21	42.7974
ENSMUSG00000048126	Col6a3	8.16915	8.59041	56.6177	2.7955e-22	1.28835e-20	40.6831
ENSMUSG00000026918	Brd3	8.16876	8.07764	51.592	1.55794e-21	4.88039e-20	39.0799
ENSMUSG00000076236	Mir682	8.16774	7.86786	58.14	1.71137e-22	8.97686e-21	40.9437
ENSMUSG00000072692	Rpl37rt	8.16563	7.81207	48.1755	5.51968e-21	1.33654e-19	37.9109
ENSMUSG00000058569	Tmed9	8.16301	7.81506	61.7126	5.67758e-23	3.99894e-21	41.8442
ENSMUSG00000071532	Gm10335	8.15379	7.88296	57.0461	2.4317e-22	1.16628e-20	40.6498
ENSMUSG00000064344	ENSMUSG00000064344	8.15143	8.26931	45.6597	1.48448e-20	2.98217e-19	37.078
ENSMUSG00000091337	Eid1	8.14345	8.14799	59.8674	9.95687e-23	6.03932e-21	41.4635
ENSMUSG00000071172	Srsf3	8.14342	7.89261	61.2002	6.62482e-23	4.47268e-21	41.7343
ENSMUSG00000020358	Hnrnpab	8.14101	7.80711	49.8249	2.96531e-21	8.23011e-20	38.4616
ENSMUSG00000030218	Mgp	8.13686	7.80081	37.6453	5.17808e-19	5.6992e-18	33.71
ENSMUSG00000022139	Mbnl2	8.13336	7.90997	58.9022	1.34496e-22	7.5311e-21	41.1512
ENSMUSG00000060572	Mfap2	8.13147	7.99318	57.3054	2.23609e-22	1.09968e-20	40.746
ENSMUSG00000037706	Cd81	8.1311	8.16157	61.8035	5.52492e-23	3.9037e-21	41.9595
ENSMUSG00000037601	Nme1	8.12834	7.47832	52.8721	9.90644e-22	3.44541e-20	39.3559
ENSMUSG00000059159	ENSMUSG00000059159	8.12644	7.80662	52.9814	9.53558e-22	3.34238e-20	39.4597
ENSMUSG00000080921	ENSMUSG00000080921	8.12628	7.71436	56.7776	2.65338e-22	1.24092e-20	40.5352
ENSMUSG00000027996	Sfrp2	8.12235	8.02367	41.2875	9.48015e-20	1.33425e-18	35.3308
ENSMUSG00000026586	Prrx1	8.11762	8.27417	60.3988	8.45489e-23	5.41065e-21	41.6316
ENSMUSG00000031231	Cox7b	8.1166	7.77977	47.9215	6.08525e-21	1.44536e-19	37.8175
ENSMUSG00000018666	Cbx1	8.11282	8.00619	57.8224	1.89385e-22	9.61871e-21	40.8888
ENSMUSG00000050621	Rps27rt	8.11046	8.06305	43.7508	3.26133e-20	5.5507e-19	36.3273
ENSMUSG00000074776	Gm10754	8.10849	6.72336	17.646	4.56999e-13	1.51284e-12	20.1222
ENSMUSG00000022400	Rbx1	8.10623	7.80423	53.865	7.02431e-22	2.66662e-20	39.7236
ENSMUSG00000022371	Col14a1	8.10408	8.64781	48.5225	4.83498e-21	1.20729e-19	38.1508
ENSMUSG00000083022	ENSMUSG00000083022	8.10337	7.91416	48.6326	4.63691e-21	1.16901e-19	38.0818
ENSMUSG00000046721	Rpl14-ps1	8.09348	8.13035	57.9436	1.82191e-22	9.33804e-21	40.9502
ENSMUSG00000028565	Nfia	8.08612	8.70889	52.1861	1.26098e-21	4.1657e-20	39.3723
ENSMUSG00000029767	Calu	8.08553	7.85311	57.9908	1.79471e-22	9.25024e-21	40.8976
ENSMUSG00000026258	Snorc	8.08481	7.40083	23.5572	2.64896e-15	1.1991e-14	25.3179
ENSMUSG00000021660	Btf3	8.08156	7.52207	47.3982	7.45186e-21	1.70037e-19	37.5937
ENSMUSG00000049751	Rpl36al	8.08129	7.72605	54.2801	6.09512e-22	2.36191e-20	39.8274
ENSMUSG00000039286	Fndc3b	8.08028	7.98578	56.3899	3.01179e-22	1.35644e-20	40.4879
ENSMUSG00000019936	Epyc	8.07878	6.98305	18.4555	2.0719e-13	7.16036e-13	20.9159
ENSMUSG00000071528	Gm35857	8.07719	7.7948	35.0148	1.95594e-18	1.80582e-17	32.4378
ENSMUSG00000022521	Crebbp	8.07478	8.12021	56.8903	2.5579e-22	1.20614e-20	40.6571
ENSMUSG00000066324	Bpnt2	8.07412	7.72077	44.2075	2.6934e-20	4.78026e-19	36.4595
ENSMUSG00000019916	P4ha1	8.07206	7.76766	51.6558	1.52278e-21	4.78364e-20	39.042
ENSMUSG00000032423	Syncrip	8.07157	8.10695	56.5196	2.88653e-22	1.31407e-20	40.5495
ENSMUSG00000027405	Nop56	8.07124	7.92833	53.4489	8.10656e-22	2.98146e-20	39.6218
ENSMUSG00000029430	Ran	8.06785	7.81111	55.4884	4.05738e-22	1.7277e-20	40.1952
ENSMUSG00000021843	Ktn1	8.06781	8.071	59.6075	1.07916e-22	6.41139e-21	41.3768
ENSMUSG00000025326	Ube3a	8.06679	8.19529	56.4458	2.95711e-22	1.34076e-20	40.5491
ENSMUSG00000070343	Gm10288	8.06356	7.84036	57.3165	2.2281e-22	1.09923e-20	40.71
ENSMUSG00000035215	Lsm7	8.06329	7.79183	45.2075	1.78345e-20	3.44064e-19	36.8463
ENSMUSG00000022285	Ywhaz	8.06314	7.92111	56.6341	2.78058e-22	1.28835e-20	40.5398
ENSMUSG00000024048	Myl12a	8.06197	7.94672	46.7118	9.75279e-21	2.11967e-19	37.4168
ENSMUSG00000079111	Kdelr2	8.06136	7.89739	45.9915	1.29896e-20	2.68891e-19	37.1495
ENSMUSG00000031353	Rbbp7	8.05486	7.85945	56.8486	2.59283e-22	1.22004e-20	40.5863
ENSMUSG00000025809	Itgb1	8.05346	8.05687	57.5781	2.04811e-22	1.02856e-20	40.8325
ENSMUSG00000063856	Gpx1	8.04796	7.60739	42.4576	5.66771e-20	8.73678e-19	35.7644
ENSMUSG00000054428	Atpif1	8.04505	7.8357	52.4475	1.14977e-21	3.87257e-20	39.3004
ENSMUSG00000028053	Ash1l	8.04384	8.1176	57.0548	2.42491e-22	1.16552e-20	40.7015
ENSMUSG00000049932	H2ax	8.04157	7.67412	47.7649	6.46427e-21	1.52729e-19	37.7429
ENSMUSG00000106926	Rpl7-ps7	8.04134	7.76209	50.6671	2.17596e-21	6.40436e-20	38.7267
ENSMUSG00000038717	Atp5l	8.03649	7.75549	38.89	2.84854e-19	3.40639e-18	34.2711
ENSMUSG00000083705	Gm8624	8.0356	7.82599	50.3037	2.48525e-21	7.15417e-20	38.6211
ENSMUSG00000035885	Cox8a	8.03525	7.44968	55.6643	3.82669e-22	1.64196e-20	40.1594
ENSMUSG00000011114	Tbrg1	8.03312	8.03266	59.3418	1.17213e-22	6.74896e-21	41.2969
ENSMUSG00000037475	Thoc2	8.0317	8.21429	61.2576	6.51077e-23	4.43616e-21	41.8337
ENSMUSG00000100131	ENSMUSG00000100131	8.03118	8.30866	42.4301	5.73563e-20	8.79909e-19	35.8271
ENSMUSG00000029004	Kmt2e	8.02811	8.30458	63.4082	3.43768e-23	2.75975e-21	42.3851
ENSMUSG00000060739	Nsa2	8.0269	8.0124	56.9613	2.4996e-22	1.19119e-20	40.6516
ENSMUSG00000009575	Cbx5	8.02645	8.12595	61.1977	6.62974e-23	4.47268e-21	41.7957
ENSMUSG00000107379	ENSMUSG00000107379	8.0257	7.9572	64.5916	2.44115e-23	2.14419e-21	42.5662
ENSMUSG00000004535	Tax1bp1	8.02508	7.73974	60.1975	8.99368e-23	5.6528e-21	41.4403
ENSMUSG00000035851	Ythdc1	8.02422	7.9485	42.0244	6.84534e-20	1.01712e-18	35.6245
ENSMUSG00000005583	Mef2c	8.02294	8.4376	54.73	5.23274e-22	2.10419e-20	40.1028
ENSMUSG00000066037	Hnrnpr	8.01995	8.16909	64.2314	2.70739e-23	2.31451e-21	42.543
ENSMUSG00000063694	Cycs	8.01887	7.72371	40.0535	1.65674e-19	2.15324e-18	34.7777
ENSMUSG00000092274	Neat1	8.01626	7.76592	34.2603	2.91555e-18	2.5469e-17	32.0508
ENSMUSG00000020738	Sumo2	8.01403	7.78482	47.3863	7.48642e-21	1.70581e-19	37.631
ENSMUSG00000036199	Ndufa13	8.01379	7.68812	47.7381	6.53156e-21	1.54156e-19	37.7382
ENSMUSG00000004317	Clcn5	8.01073	7.54789	44.8613	2.05494e-20	3.85577e-19	36.6816
ENSMUSG00000055065	Ddx17	8.01001	8.41592	56.568	2.84128e-22	1.30527e-20	40.6288
ENSMUSG00000040690	Col16a1	8.00865	7.97638	44.9102	2.01408e-20	3.79726e-19	36.7585
ENSMUSG00000082035	ENSMUSG00000082035	8.00678	8.40809	62.6141	4.34093e-23	3.26722e-21	42.219
ENSMUSG00000022010	Tsc22d1	8.00528	7.92323	57.9173	1.83731e-22	9.37404e-21	40.8921
ENSMUSG00000100720	ENSMUSG00000100720	8.0028	7.82706	56.834	2.60511e-22	1.22326e-20	40.5724
ENSMUSG00000030663	1110004F10Rik	8.00039	8.0486	59.7287	1.03935e-22	6.21963e-21	41.4002
ENSMUSG00000118161	Rps2-ps8	7.99705	7.59082	21.5552	1.30648e-14	5.31658e-14	23.7041
ENSMUSG00000024498	Tcerg1	7.9966	7.84254	59.469	1.1266e-22	6.57126e-21	41.2788
ENSMUSG00000020359	Phykpl	7.9959	7.65575	48.7836	4.37911e-21	1.1184e-19	38.0867
ENSMUSG00000031799	Tpm4	7.99521	8.0425	61.1023	6.82408e-23	4.53548e-21	41.7488
ENSMUSG00000096699	Rps19-ps4	7.99486	7.60651	53.1837	8.88721e-22	3.20025e-20	39.4741
ENSMUSG00000018583	G3bp1	7.99069	7.68881	58.0293	1.77279e-22	9.20818e-21	40.8613
ENSMUSG00000027091	Zc3h15	7.98715	7.95585	56.4184	2.98381e-22	1.3474e-20	40.4882
ENSMUSG00000026374	Tsn	7.98272	7.6432	56.0511	3.36686e-22	1.48447e-20	40.3109
ENSMUSG00000028248	Pnisr	7.9774	8.24823	46.1219	1.23285e-20	2.5663e-19	37.2424
ENSMUSG00000118642	ENSMUSG00000118642	7.97192	8.56532	28.9618	6.27439e-17	3.90372e-16	29.0576
ENSMUSG00000011257	Pabpc4	7.97176	7.9203	52.4113	1.16455e-21	3.91646e-20	39.3037
ENSMUSG00000028676	Srsf10	7.97129	7.92548	52.9704	9.57231e-22	3.35001e-20	39.4755
ENSMUSG00000098078	ENSMUSG00000098078	7.97118	5.87044	11.3705	8.22871e-10	1.99704e-09	12.6196
ENSMUSG00000039221	Rpl22l1	7.96468	7.91951	38.851	2.90163e-19	3.46247e-18	34.2667
ENSMUSG00000017493	Igfbp4	7.96205	8.35445	52.7117	1.04783e-21	3.58308e-20	39.4762
ENSMUSG00000012422	Tmem167	7.96203	7.75342	47.955	6.00738e-21	1.43142e-19	37.822
ENSMUSG00000113948	Rpl17-ps3	7.96141	8.35617	60.4277	8.38022e-23	5.37823e-21	41.6556
ENSMUSG00000036309	Skp1	7.95626	7.70535	44.9256	2.00143e-20	3.77658e-19	36.7282
ENSMUSG00000026020	Nop58	7.9553	7.79169	59.4803	1.12264e-22	6.57126e-21	41.2677
ENSMUSG00000036334	Igsf10	7.94731	7.9929	45.6456	1.49297e-20	2.99369e-19	37.0339
ENSMUSG00000031818	Cox4i1	7.94652	7.6314	52.4917	1.132e-21	3.83159e-20	39.2713
ENSMUSG00000022186	Oxct1	7.9447	7.69941	56.7771	2.65381e-22	1.24092e-20	40.5252
ENSMUSG00000038690	Atp5j2	7.94459	7.47417	44.0276	2.90361e-20	5.05715e-19	36.3581
ENSMUSG00000006304	Arpc2	7.94257	7.79205	60.7628	7.56516e-23	4.95452e-21	41.596
ENSMUSG00000082762	Gm12366	7.94178	7.5724	22.6383	5.42082e-15	2.34077e-14	24.5942
ENSMUSG00000032525	Nktr	7.94137	8.35209	57.1635	2.34104e-22	1.1344e-20	40.7819
ENSMUSG00000039542	Ncam1	7.94064	8.03156	50.2123	2.5702e-21	7.32409e-20	38.6244
ENSMUSG00000019943	Atp2b1	7.93858	8.16198	62.5408	4.43607e-23	3.30097e-21	42.1375
ENSMUSG00000113149	ENSMUSG00000113149	7.93816	7.53282	53.1638	8.94883e-22	3.21727e-20	39.4517
ENSMUSG00000028367	Txn1	7.9363	7.48579	54.73	5.23275e-22	2.10419e-20	39.8999
ENSMUSG00000056851	Pcbp2	7.9353	7.98737	59.2891	1.19156e-22	6.84323e-21	41.2682
ENSMUSG00000039067	Psmd7	7.93241	7.9709	60.0151	9.51295e-23	5.87111e-21	41.4538
ENSMUSG00000066543	Rpl17-ps9	7.9322	8.35028	61.4787	6.09079e-23	4.24989e-21	41.9203
ENSMUSG00000067873	Htatsf1	7.93132	8.24987	50.6007	2.22929e-21	6.53555e-20	38.7883
ENSMUSG00000021040	Slirp	7.92953	7.3934	51.9733	1.35981e-21	4.40768e-20	39.0598
ENSMUSG00000021488	Nsd1	7.92634	8.1932	55.6267	3.87478e-22	1.65941e-20	40.3129
ENSMUSG00000063511	Snrnp70	7.92491	7.97886	43.5087	3.61247e-20	6.03815e-19	36.2197
ENSMUSG00000027833	Shox2	7.9239	8.21763	58.3105	1.62115e-22	8.60437e-21	41.0638
ENSMUSG00000041126	H2az2	7.92299	7.59035	53.1225	9.07822e-22	3.24297e-20	39.4494
ENSMUSG00000040407	Akap9	7.92091	8.09363	55.9396	3.4931e-22	1.52809e-20	40.3815
ENSMUSG00000032187	Smarca4	7.92081	7.84864	40.0012	1.69703e-19	2.19211e-18	34.7653
ENSMUSG00000091086	Rpl6l	7.91873	7.75508	56.7423	2.68409e-22	1.25246e-20	40.5279
ENSMUSG00000042079	Hnrnpf	7.91432	7.81969	53.0106	9.43909e-22	3.3294e-20	39.4646
ENSMUSG00000032621	Srek1	7.91249	7.90061	47.2445	7.91203e-21	1.78324e-19	37.5959
ENSMUSG00000000326	Comt	7.91015	7.9381	57.114	2.37882e-22	1.14582e-20	40.675
ENSMUSG00000027712	Anxa5	7.90869	7.73257	49.8257	2.96441e-21	8.23011e-20	38.448
ENSMUSG00000006728	Cdk4	7.90843	7.6464	56.0198	3.40184e-22	1.49694e-20	40.3019
ENSMUSG00000034252	Senp6	7.90657	7.75053	57.8289	1.88991e-22	9.61871e-21	40.8236
ENSMUSG00000079137	ENSMUSG00000079137	7.90594	7.39477	48.7244	4.47843e-21	1.13986e-19	38.0194
ENSMUSG00000022000	Zc3h13	7.9058	7.78321	39.8862	1.78932e-19	2.29537e-18	34.7091
ENSMUSG00000029390	Tmed2	7.90442	7.70351	52.0122	1.34116e-21	4.35983e-20	39.1381
ENSMUSG00000026385	Dbi	7.90411	7.49455	50.7924	2.07892e-21	6.17556e-20	38.7119
ENSMUSG00000000563	Atp5pb	7.90403	7.50737	44.8587	2.05717e-20	3.85577e-19	36.6744
ENSMUSG00000068039	Tcp1	7.90325	7.63377	55.0364	4.71962e-22	1.95037e-20	40.0192
ENSMUSG00000031004	Mki67	7.90278	8.21467	52.2208	1.24558e-21	4.12091e-20	39.2971
ENSMUSG00000005610	Eif4g2	7.90203	8.32279	50.2798	2.5072e-21	7.18111e-20	38.694
ENSMUSG00000027012	Dync1i2	7.90051	7.79522	59.4214	1.1434e-22	6.65191e-21	41.2538
ENSMUSG00000067719	ENSMUSG00000067719	7.89997	7.57769	35.3458	1.64613e-18	1.54851e-17	32.5893
ENSMUSG00000078180	Gm20900	7.89845	7.60144	53.5316	7.87827e-22	2.93607e-20	39.5762
ENSMUSG00000018501	Ncor1	7.89641	8.13064	51.6665	1.51697e-21	4.78193e-20	39.1085
ENSMUSG00000035726	Supt16	7.89257	7.80696	50.3737	2.42231e-21	6.9826e-20	38.6366
ENSMUSG00000081400	Gm13680	7.89201	7.76618	58.3219	1.61528e-22	8.5936e-21	40.9568
ENSMUSG00000045962	Wnk1	7.89103	8.24884	57.511	2.09277e-22	1.04396e-20	40.8531
ENSMUSG00000026051	Ecrg4	7.88894	7.85044	49.9321	2.84988e-21	7.95907e-20	38.501
ENSMUSG00000031232	Magt1	7.88796	7.83201	60.3726	8.52305e-23	5.43873e-21	41.5052
ENSMUSG00000050608	Micos10	7.88741	7.56767	44.3983	2.48793e-20	4.50846e-19	36.5103
ENSMUSG00000028964	Park7	7.88667	7.31786	56.0678	3.3483e-22	1.48212e-20	40.2332
ENSMUSG00000083621	Gm14586	7.88624	7.93551	50.5787	2.24728e-21	6.57109e-20	38.7271
ENSMUSG00000070392	ENSMUSG00000070392	7.87779	7.3707	41.4144	8.9595e-20	1.27332e-18	35.3072
ENSMUSG00000024921	Smarca2	7.87455	8.08228	45.4752	1.59955e-20	3.15932e-19	36.981
ENSMUSG00000026193	Fn1	7.86931	7.9927	51.6647	1.51797e-21	4.78193e-20	39.0835
ENSMUSG00000045983	Eif4g1	7.86889	7.87074	54.398	5.85553e-22	2.28887e-20	39.8874
ENSMUSG00000036781	Rps27l	7.86269	7.38033	36.8845	7.5331e-19	7.88073e-18	33.3194
ENSMUSG00000020180	Snrpd3	7.86144	7.34305	52.3948	1.17132e-21	3.92157e-20	39.1747
ENSMUSG00000026276	Septin2	7.86117	8.01477	44.4091	2.47682e-20	4.49841e-19	36.5719
ENSMUSG00000109610	Gm7432	7.86008	7.48599	20.4922	3.22696e-14	1.24359e-13	22.7901
ENSMUSG00000030536	Iqgap1	7.86	7.95201	55.4111	4.16318e-22	1.76939e-20	40.2003
ENSMUSG00000076431	Sox4	7.85869	7.99775	62.326	4.7277e-23	3.43802e-21	42.0346
ENSMUSG00000014867	Surf4	7.85568	7.60191	56.5374	2.86983e-22	1.30913e-20	40.4333
ENSMUSG00000062078	Qk	7.85331	7.87888	55.375	4.21374e-22	1.77739e-20	40.1711
ENSMUSG00000023050	Map3k12	7.84356	7.75775	58.1784	1.69064e-22	8.9242e-21	40.9147
ENSMUSG00000095427	Rps2-ps6	7.84253	7.43184	20.1615	4.31298e-14	1.63621e-13	22.4973
ENSMUSG00000028693	Nasp	7.84222	7.69392	56.7126	2.71023e-22	1.26203e-20	40.5032
ENSMUSG00000044424	Gm9493	7.8419	7.74223	45.9121	1.34098e-20	2.76314e-19	37.0948
ENSMUSG00000116048	Septin2	7.84095	7.99281	44.48	2.40509e-20	4.38318e-19	36.596
ENSMUSG00000040824	Snrpd2	7.84039	7.39293	48.925	4.15135e-21	1.073e-19	38.0857
ENSMUSG00000021178	Psmc1	7.83849	7.55109	54.7042	5.27846e-22	2.11497e-20	39.9045
ENSMUSG00000030126	Tmcc1	7.83803	7.58264	47.9761	5.95876e-21	1.42286e-19	37.7993
ENSMUSG00000093553	ENSMUSG00000093553	7.83762	7.35008	40.949	1.10308e-19	1.52605e-18	35.1122
ENSMUSG00000081622	Gm5937	7.83716	7.54158	51.3618	1.69208e-21	5.17749e-20	38.8988
ENSMUSG00000042747	Krtcap2	7.83609	7.41395	54.0988	6.48393e-22	2.49103e-20	39.6993
ENSMUSG00000094483	Purb	7.83498	7.64292	58.1275	1.71823e-22	8.9918e-21	40.8713
ENSMUSG00000091955	Gm9844	7.83431	7.7021	46.4778	1.06992e-20	2.28228e-19	37.2943
ENSMUSG00000064220	H2ac18	7.83306	7.34749	40.9113	1.12192e-19	1.54829e-18	35.0962
ENSMUSG00000011752	Pgam1	7.83117	7.21406	49.8572	2.92996e-21	8.16234e-20	38.3533
ENSMUSG00000052707	Tnrc6a	7.8295	7.66339	42.1551	6.46498e-20	9.6858e-19	35.6438
ENSMUSG00000028757	Ddost	7.82942	7.44981	51.2405	1.76764e-21	5.35745e-20	38.8442
ENSMUSG00000022051	Bnip3l	7.82826	7.45757	60.2326	8.89706e-23	5.62928e-21	41.3618
ENSMUSG00000055762	Eef1d	7.82808	7.72193	52.5728	1.10018e-21	3.73362e-20	39.311
ENSMUSG00000055053	Nfic	7.82676	8.13488	47.7145	6.59141e-21	1.55241e-19	37.7949
ENSMUSG00000040459	Arglu1	7.82626	8.23447	58.7812	1.39715e-22	7.7077e-21	41.1922
ENSMUSG00000032212	Sltm	7.82534	7.95082	58.2514	1.65187e-22	8.7467e-21	40.9842
ENSMUSG00000093577	ENSMUSG00000093577	7.82416	7.34386	41.7276	7.79934e-20	1.12753e-18	35.4311
ENSMUSG00000027447	Cst3	7.82309	7.44021	53.1112	9.11395e-22	3.25055e-20	39.4147
ENSMUSG00000025381	Cnpy2	7.82262	7.4961	48.0874	5.70942e-21	1.37505e-19	37.8223
ENSMUSG00000029191	Rfc1	7.82074	8.05501	61.6636	5.76157e-23	4.04538e-21	41.8863
ENSMUSG00000022336	Eif3e	7.82068	7.72185	56.0051	3.41829e-22	1.50123e-20	40.3129
ENSMUSG00000005533	Igf1r	7.81909	7.61767	46.597	1.02055e-20	2.19605e-19	37.3208
ENSMUSG00000082609	Gm15464	7.81847	7.63423	48.0969	5.68868e-21	1.37153e-19	37.8492
ENSMUSG00000022141	Nipbl	7.81801	7.82308	61.2657	6.49501e-23	4.43616e-21	41.7227
ENSMUSG00000040204	Pclaf	7.81232	7.62757	55.7127	3.76574e-22	1.62202e-20	40.2092
ENSMUSG00000063954	H2ac19	7.81026	7.33309	41.2225	9.7593e-20	1.36703e-18	35.2231
ENSMUSG00000047459	Dynlrb1	7.8101	7.74999	48.8827	4.21811e-21	1.08667e-19	38.1345
ENSMUSG00000031954	Cfdp1	7.80909	7.74046	54.6138	5.4424e-22	2.16517e-20	39.9205
ENSMUSG00000029447	Cct6a	7.80602	7.64678	48.2568	5.35063e-21	1.30406e-19	37.9043
ENSMUSG00000020088	Sar1a	7.8044	7.36141	55.565	3.95509e-22	1.68735e-20	40.1017
ENSMUSG00000064349	ENSMUSG00000064349	7.80085	7.74011	42.186	6.3786e-20	9.58845e-19	35.6665
ENSMUSG00000036323	Srp72	7.80048	7.72734	58.5872	1.48525e-22	8.06263e-21	41.0145
ENSMUSG00000029718	Pcolce	7.79648	7.42353	48.9915	4.04848e-21	1.05317e-19	38.1135
ENSMUSG00000104444	ENSMUSG00000104444	7.79605	7.69924	35.8143	1.29297e-18	1.25422e-17	32.8275
ENSMUSG00000105388	Rpl36a-ps2	7.79601	7.68387	36.87	7.58748e-19	7.92651e-18	33.3354
ENSMUSG00000109925	ENSMUSG00000109925	7.79353	7.47934	50.7564	2.10635e-21	6.23224e-20	38.6943
ENSMUSG00000032231	Anxa2	7.79308	7.77853	53.4637	8.06542e-22	2.97976e-20	39.5927
ENSMUSG00000027067	Ssrp1	7.7905	7.72957	51.7532	1.47071e-21	4.68251e-20	39.0594
ENSMUSG00000022201	Zfr	7.78222	7.7752	54.294	6.06649e-22	2.35489e-20	39.8338
ENSMUSG00000025969	Nrp2	7.78171	7.75028	43.3203	3.91311e-20	6.46356e-19	36.117
ENSMUSG00000027160	Ccdc34	7.78081	7.81919	57.4841	2.11099e-22	1.04838e-20	40.743
ENSMUSG00000083716	Gm13436	7.77475	7.08306	41.3043	9.40929e-20	1.32797e-18	35.227
ENSMUSG00000112605	Gm7476	7.77067	7.55807	54.177	6.31307e-22	2.42955e-20	39.7527
ENSMUSG00000024097	Srsf7	7.76785	7.45613	47.251	7.89193e-21	1.78189e-19	37.5251
ENSMUSG00000081740	ENSMUSG00000081740	7.76721	7.46861	39.5181	2.12186e-19	2.6506e-18	34.5173
ENSMUSG00000024002	Brd4	7.76514	7.67116	51.4274	1.6527e-21	5.11286e-20	38.9438
ENSMUSG00000022174	Dad1	7.76444	7.33856	51.7091	1.49406e-21	4.72654e-20	38.9645
ENSMUSG00000068523	Gng5	7.76433	7.32891	42.8393	4.80654e-20	7.65696e-19	35.8746
ENSMUSG00000034269	Setd5	7.75772	7.97326	50.4433	2.36129e-21	6.8508e-20	38.6867
ENSMUSG00000075232	Amd1	7.75641	6.90987	51.2538	1.75922e-21	5.33947e-20	38.7204
ENSMUSG00000027642	Rpn2	7.7563	7.52039	54.9768	4.81509e-22	1.96577e-20	39.974
ENSMUSG00000040481	Bptf	7.75538	7.80283	57.5453	2.06983e-22	1.03714e-20	40.755
ENSMUSG00000027763	Mbnl1	7.75404	8.17643	52.3585	1.18641e-21	3.96024e-20	39.3318
ENSMUSG00000025261	Huwe1	7.75086	8.09496	50.3766	2.41967e-21	6.9826e-20	38.6857
ENSMUSG00002076967	ENSMUSG00002076967	7.75067	7.276	40.318	1.46786e-19	1.94769e-18	34.8381
ENSMUSG00000018770	Atp5g3	7.75056	7.56328	51.2726	1.74732e-21	5.32468e-20	38.8739
ENSMUSG00000029163	Emilin1	7.74956	7.16023	45.8457	1.37729e-20	2.81979e-19	36.977
ENSMUSG00000014769	Psmb1	7.74855	7.37594	52.8103	1.01228e-21	3.48775e-20	39.3072
ENSMUSG00000037152	Ndufc1	7.74804	7.56009	48.5733	4.7426e-21	1.1882e-19	37.9967
ENSMUSG00000018476	Kdm6b	7.74737	7.4767	51.8515	1.42006e-21	4.55029e-20	39.0345
ENSMUSG00000022982	Sod1	7.74486	7.77317	51.6246	1.53987e-21	4.83053e-20	39.0254
ENSMUSG00000031715	Smarca5	7.74467	7.73957	48.6827	4.5497e-21	1.15538e-19	38.0638
ENSMUSG00000006699	Cdc42	7.74125	7.51014	43.9678	2.97723e-20	5.15731e-19	36.337
ENSMUSG00000097987	Gm17786	7.74124	7.49679	48.2456	5.37353e-21	1.30822e-19	37.8747
ENSMUSG00000096145	Vkorc1	7.73871	7.26484	53.6762	7.49524e-22	2.81203e-20	39.5366
ENSMUSG00000018567	Gabarap	7.73737	7.78508	54.6686	5.34245e-22	2.13679e-20	39.9466
ENSMUSG00000074698	Csnk2a1	7.73554	7.63334	58.0328	1.77083e-22	9.20818e-21	40.8424
ENSMUSG00000028312	Smc2	7.73527	7.86724	61.1766	6.6723e-23	4.48787e-21	41.713
ENSMUSG00000034566	Atp5h	7.73412	7.25072	49.0645	3.93882e-21	1.02822e-19	38.1023
ENSMUSG00000001911	Nfix	7.73249	7.83983	43.7426	3.27269e-20	5.56159e-19	36.2909
ENSMUSG00002076697	ENSMUSG00002076697	7.73121	7.26247	40.7289	1.21809e-19	1.66369e-18	35.009
ENSMUSG00000056758	Hmga2	7.73097	7.13648	44.8163	2.09327e-20	3.91035e-19	36.5946
ENSMUSG00000033228	Scaf11	7.73012	7.96846	59.1978	1.22601e-22	6.98732e-21	41.2346
ENSMUSG00000043962	Thrap3	7.72977	7.78779	44.5015	2.38376e-20	4.35138e-19	36.5761
ENSMUSG00000059534	Uqcr10	7.72803	7.40051	51.275	1.7458e-21	5.32468e-20	38.8428
ENSMUSG00000024290	Rock1	7.72801	8.07705	57.2868	2.24953e-22	1.09968e-20	40.7475
ENSMUSG00000058603	Rpl28-ps1	7.72585	7.58989	47.4422	7.32523e-21	1.68105e-19	37.6122
ENSMUSG00000063882	Uqcrh	7.72425	7.49402	43.838	3.14393e-20	5.39186e-19	36.2844
ENSMUSG00000087365	ENSMUSG00000087365	7.72035	8.21311	51.5447	1.58459e-21	4.93626e-20	39.0814
ENSMUSG00000035227	Spcs2	7.7179	7.59636	51.3696	1.68737e-21	5.17258e-20	38.9108
ENSMUSG00000002102	Psmc3	7.71739	7.35403	49.8175	2.97337e-21	8.24226e-20	38.3667
ENSMUSG00000059796	Eif4a1	7.71478	7.08024	28.1836	1.03002e-16	6.10165e-16	28.5494
ENSMUSG00000113061	Rps18-ps5	7.714	7.41498	50.4706	2.33786e-21	6.80044e-20	38.5909
ENSMUSG00000078578	Ube2d3	7.7126	7.76347	55.2094	4.45356e-22	1.8645e-20	40.0955
ENSMUSG00000050288	Fzd2	7.71207	7.18652	43.131	4.24181e-20	6.90967e-19	35.9609
ENSMUSG00000055681	Cope	7.71167	7.08028	51.2614	1.75435e-21	5.33884e-20	38.7669
ENSMUSG00000063273	Naa15	7.71152	7.63442	55.0702	4.66631e-22	1.9319e-20	40.0224
ENSMUSG00000024985	Tcf7l2	7.7105	7.54229	49.4681	3.38604e-21	9.13804e-20	38.2877
ENSMUSG00000031072	LTO1	7.70955	7.61248	57.7283	1.95176e-22	9.89041e-21	40.754
ENSMUSG00000069972	Rps13-ps2	7.70824	7.51006	46.7119	9.75234e-21	2.11967e-19	37.3448
ENSMUSG00000038991	Txndc5	7.70587	7.59079	52.2437	1.23553e-21	4.09369e-20	39.182
ENSMUSG00000100078	ENSMUSG00000100078	7.70407	7.41232	56.3067	3.09515e-22	1.38374e-20	40.3176
ENSMUSG00000062458	Gm8623	7.70393	7.1748	50.1766	2.60414e-21	7.41136e-20	38.4469
ENSMUSG00000022234	Cct5	7.70339	7.4792	47.1643	8.16404e-21	1.83408e-19	37.4991
ENSMUSG00000036478	Btg1	7.70197	7.31979	51.8836	1.4039e-21	4.52438e-20	39.0117
ENSMUSG00000064348	ENSMUSG00000064348	7.70127	7.621	41.8066	7.53253e-20	1.09808e-18	35.4975
ENSMUSG00000022462	Slc38a2	7.70106	7.37498	49.5775	3.25065e-21	8.84668e-20	38.2938
ENSMUSG00000055204	Ankrd17	7.70097	7.81671	60.0074	9.53566e-23	5.87111e-21	41.4025
ENSMUSG00000027479	Mapre1	7.6991	7.46017	53.3273	8.45514e-22	3.07932e-20	39.4782
ENSMUSG00000058625	Gm17383	7.69648	7.68004	53.7994	7.1843e-22	2.71814e-20	39.6681
ENSMUSG00000037062	Sh3glb1	7.69335	7.82682	51.4579	1.6347e-21	5.06418e-20	38.984
ENSMUSG00000068674	ENSMUSG00000068674	7.69325	7.384	44.3261	2.56366e-20	4.60841e-19	36.4542
ENSMUSG00000054405	Dnajc8	7.68935	7.41267	52.8062	1.01372e-21	3.48775e-20	39.3135
ENSMUSG00000002477	Snrpd1	7.68748	7.08206	47.9687	5.97578e-21	1.4254e-19	37.7015
ENSMUSG00000047126	Cltc	7.68607	7.74392	52.9989	9.47763e-22	3.3325e-20	39.4411
ENSMUSG00000020163	Uqcr11	7.68486	7.28332	42.7623	4.96845e-20	7.86455e-19	35.8372
ENSMUSG00000024073	Birc6	7.68392	7.86751	57.2845	2.2512e-22	1.09968e-20	40.6984
ENSMUSG00000030007	Cct7	7.68388	7.30075	49.7359	3.06482e-21	8.45391e-20	38.3297
ENSMUSG00000001472	Tcf25	7.68143	7.59311	54.5187	5.62052e-22	2.22418e-20	39.8585
ENSMUSG00000033306	Lpp	7.67904	7.68534	59.8483	1.00158e-22	6.04673e-21	41.3257
ENSMUSG00000045624	Esf1	7.67896	7.6521	49.9635	2.81705e-21	7.87718e-20	38.4712
ENSMUSG00000116648	Rpl31-ps12	7.67748	7.38744	36.5196	9.04071e-19	9.25898e-18	33.1459
ENSMUSG00000031167	Rbm3-ps	7.67411	7.10651	42.9879	4.50952e-20	7.298e-19	35.8977
ENSMUSG00000035133	Arhgap5	7.67277	7.78828	49.6389	3.17723e-21	8.69972e-20	38.3883
ENSMUSG00000027829	Ccnl1	7.67074	7.28027	53.4322	8.15372e-22	2.99389e-20	39.4631
ENSMUSG00000034320	Slc26a2	7.66764	7.63232	36.139	1.09571e-18	1.08929e-17	32.9801
ENSMUSG00000032562	Gnai2	7.6646	7.79103	48.0556	5.77951e-21	1.38505e-19	37.8571
ENSMUSG00000021413	Prpf4b	7.66363	7.75275	54.9795	4.81079e-22	1.96577e-20	40.0258
ENSMUSG00000097250	ENSMUSG00000097250	7.66305	7.5887	36.5041	9.11176e-19	9.31896e-18	33.1533
ENSMUSG00000048076	Arf1	7.66169	7.21734	50.9091	1.99266e-21	5.94297e-20	38.6859
ENSMUSG00000046432	Bex3	7.66078	7.04664	48.5174	4.84442e-21	1.2083e-19	37.8771
ENSMUSG00000108528	ENSMUSG00000108528	7.6596	7.72854	46.6463	1.00084e-20	2.17007e-19	37.354
ENSMUSG00000007656	Arpp19	7.65853	7.49915	55.7747	3.68913e-22	1.59824e-20	40.1923
ENSMUSG00000027808	Serp1	7.65808	7.2993	45.4643	1.60657e-20	3.1704e-19	36.8623
ENSMUSG00000037072	Selenof	7.65652	7.35034	43.6195	3.44712e-20	5.80079e-19	36.1788
ENSMUSG00000032097	Ddx6	7.6559	7.69831	58.6996	1.43348e-22	7.85012e-21	41.0321
ENSMUSG00000030082	Sec61a1	7.65238	7.45128	50.9093	1.99254e-21	5.94297e-20	38.7346
ENSMUSG00000027828	Ssr3	7.6521	7.38352	52.4011	1.16874e-21	3.92157e-20	39.1826
ENSMUSG00000025204	Ndufb8	7.6518	7.39369	43.5069	3.61513e-20	6.03815e-19	36.1425
ENSMUSG00000072789	Gm10420	7.65008	7.085	47.3338	7.64121e-21	1.73402e-19	37.4855
ENSMUSG00000001416	Cct3	7.64936	7.20866	52.3799	1.1775e-21	3.93637e-20	39.1355
ENSMUSG00000090553	Snrpe	7.64931	7.07481	33.1832	5.23247e-18	4.26636e-17	31.4468
ENSMUSG00000117804	ENSMUSG00000117804	7.64911	7.57837	42.8945	4.69373e-20	7.53066e-19	35.9273
ENSMUSG00000036372	Tmem258	7.64849	7.21201	42.5814	5.37172e-20	8.39023e-19	35.7554
ENSMUSG00000037852	Cpe	7.6475	6.86058	36.8945	7.4957e-19	7.84894e-18	33.2709
ENSMUSG00000061272	Gm14173	7.64728	7.30256	54.37	5.91156e-22	2.30273e-20	39.7458
ENSMUSG00000034024	Cct2	7.64526	7.52874	45.7031	1.4587e-20	2.94608e-19	36.9836
ENSMUSG00000026605	Cenpf	7.64325	7.94926	52.9407	9.67203e-22	3.37436e-20	39.4647
ENSMUSG00000001119	Col6a1	7.64191	8.32447	48.7546	4.42739e-21	1.12944e-19	38.1806
ENSMUSG00000024359	Hspa9	7.64112	7.44213	50.0311	2.74757e-21	7.75063e-20	38.4525
ENSMUSG00000038762	Abcf1	7.64101	7.60432	43.762	3.24603e-20	5.52887e-19	36.268
ENSMUSG00000028580	Pum1	7.64037	7.47894	56.1286	3.28197e-22	1.45563e-20	40.2839
ENSMUSG00000020198	Ap3d1	7.63836	7.43713	39.0416	2.65196e-19	3.21227e-18	34.3049
ENSMUSG00000032253	Phip	7.63574	7.77434	52.4747	1.13883e-21	3.8473e-20	39.2864
ENSMUSG00000020900	Myh10	7.63314	7.6897	45.489	1.59058e-20	3.14437e-19	36.9302
ENSMUSG00000056394	Lig1	7.63309	7.4368	45.6047	1.51785e-20	3.03001e-19	36.9338
ENSMUSG00000020949	Fkbp3	7.63264	7.44726	43.2432	4.04353e-20	6.62317e-19	36.0463
ENSMUSG00000031403	Dkc1	7.63158	7.72311	49.2254	3.70785e-21	9.83985e-20	38.24
ENSMUSG00000038891	Prl3b1	7.63121	7.10586	12.615	1.47356e-10	3.80174e-10	14.1679
ENSMUSG00000028161	Ppp3ca	7.63013	7.68013	56.3858	3.01592e-22	1.35644e-20	40.4035
ENSMUSG00000041959	S100a10	7.62985	7.99136	40.2635	1.50479e-19	1.98846e-18	34.8902
ENSMUSG00000020982	Nemf	7.62818	7.71839	56.3776	3.02397e-22	1.35733e-20	40.4146
ENSMUSG00000036202	Rif1	7.6279	7.61088	56.9031	2.5473e-22	1.20614e-20	40.5291
ENSMUSG00000033834	Tpbpa	7.62655	7.21402	12.566	1.57273e-10	4.04245e-10	14.0935
ENSMUSG00000061242	Gm9104	7.62465	7.57464	55.3755	4.21303e-22	1.77739e-20	40.0973
ENSMUSG00000020580	Rock2	7.62161	7.87099	57.5116	2.09241e-22	1.04396e-20	40.7589
ENSMUSG00000003072	Atp5d	7.62145	7.05441	43.4465	3.70891e-20	6.19018e-19	36.0673
ENSMUSG00000062480	Acat3	7.62088	7.20869	52.0365	1.32965e-21	4.34131e-20	39.0304
ENSMUSG00000058914	C1qtnf3	7.62031	7.5617	33.4602	4.49398e-18	3.71699e-17	31.6204
ENSMUSG00000097148	ENSMUSG00000097148	7.61815	6.77672	44.5943	2.29396e-20	4.22882e-19	36.4458
ENSMUSG00000023089	Ndufa5	7.61811	7.22809	42.7769	4.93716e-20	7.82608e-19	35.8354
ENSMUSG00000039967	Zfp292	7.61731	7.90818	51.739	1.47817e-21	4.69293e-20	39.0849
ENSMUSG00000033585	Ndn	7.61697	7.61915	48.1458	5.58297e-21	1.34863e-19	37.86
ENSMUSG00000045573	Penk	7.61666	7.16374	39.5079	2.13202e-19	2.66181e-18	34.4778
ENSMUSG00000078812	Eif5a	7.61422	7.37244	51.0618	1.88546e-21	5.66851e-20	38.7667
ENSMUSG00000042043	Tbca	7.61374	7.51617	50.0131	2.76589e-21	7.77424e-20	38.4624
ENSMUSG00000015354	Pcolce2	7.61212	6.36626	25.5393	6.15646e-16	3.12185e-15	26.7706
ENSMUSG00000041057	Wdr43	7.61193	7.39373	48.6309	4.63995e-21	1.16901e-19	37.9823
ENSMUSG00000022884	Eif4a2	7.61173	7.78989	48.2304	5.40501e-21	1.31446e-19	37.9161
ENSMUSG00000020608	Smc6	7.61106	8.03772	53.7656	7.26817e-22	2.74061e-20	39.7306
ENSMUSG00000032803	Cdv3	7.61066	7.46257	56.3079	3.09401e-22	1.38374e-20	40.3295
ENSMUSG00000020018	Snrpf	7.60649	7.24346	54.986	4.80028e-22	1.96577e-20	39.9042
ENSMUSG00000043923	Ccdc84	7.60559	7.29805	55.7009	3.78045e-22	1.62523e-20	40.1204
ENSMUSG00000084349	Rpl3-ps1	7.60547	7.46307	51.1305	1.83921e-21	5.53691e-20	38.8072
ENSMUSG00000036751	Cox6b1	7.6041	7.06564	47.0543	8.52333e-21	1.89767e-19	37.3852
ENSMUSG00000028837	Psmb2	7.60385	6.95074	48.6053	4.68533e-21	1.1778e-19	37.8845
ENSMUSG00000020661	Dnmt3a	7.59957	7.72385	54.0062	6.69259e-22	2.55367e-20	39.734
ENSMUSG00000081855	Rpl17-ps5	7.59859	8.05418	54.4369	5.77874e-22	2.27473e-20	39.9316
ENSMUSG00000069769	Msi2	7.59482	7.55471	50.511	2.30352e-21	6.72676e-20	38.6269
ENSMUSG00000027245	Hypk	7.59332	7.4881	54.3993	5.85298e-22	2.28887e-20	39.7983
ENSMUSG00000016319	Slc25a5	7.59327	7.30057	44.3791	2.50779e-20	4.53345e-19	36.4589
ENSMUSG00000028484	Psip1	7.59071	7.84304	56.1472	3.26186e-22	1.44959e-20	40.3754
ENSMUSG00000025016	Tm9sf3	7.59042	7.61259	50.239	2.54504e-21	7.28019e-20	38.5506
ENSMUSG00000053907	Mat2a	7.5881	7.37126	54.571	5.52181e-22	2.19286e-20	39.8172
ENSMUSG00000001964	Emd	7.58607	7.44218	39.8574	1.81325e-19	2.3181e-18	34.6614
ENSMUSG00000020583	Matn3	7.58572	6.60315	23.2427	3.3745e-15	1.50412e-14	25.0839
ENSMUSG00000031673	Cdh11	7.58552	7.78295	54.2745	6.10673e-22	2.36233e-20	39.8258
ENSMUSG00000059033	Rpl18a-ps1	7.58373	7.04674	44.764	2.13889e-20	3.97898e-19	36.5622
ENSMUSG00000041459	Tardbp	7.5835	7.66051	56.9681	2.49408e-22	1.19109e-20	40.5566
ENSMUSG00000071141	ENSMUSG00000071141	7.57906	7.15111	48.4184	5.03052e-21	1.24618e-19	37.8646
ENSMUSG00000082895	Rpsa-ps9	7.57841	8.03003	58.9936	1.30694e-22	7.37354e-21	41.1923
ENSMUSG00000047888	Tnrc6b	7.57699	7.66713	51.3956	1.6717e-21	5.16294e-20	38.9302
ENSMUSG00000045328	Cenpe	7.57693	7.70249	49.9126	2.87057e-21	8.00686e-20	38.4624
ENSMUSG00000029817	Tra2a	7.57628	7.65744	49.5933	3.23167e-21	8.80571e-20	38.349
ENSMUSG00000070394	Tmem256	7.56853	7.09525	45.0727	1.8844e-20	3.58596e-19	36.6836
ENSMUSG00000018481	Appbp2	7.56683	7.34405	55.8615	3.58458e-22	1.56201e-20	40.1725
ENSMUSG00000003435	Supt5	7.56598	7.46325	41.3931	9.04492e-20	1.28139e-18	35.3084
ENSMUSG00000018217	Pmp22	7.56141	7.49872	51.5118	1.60336e-21	4.97398e-20	38.9316
ENSMUSG00000018474	Chd3	7.55939	7.60439	34.5783	2.46156e-18	2.19578e-17	32.2021
ENSMUSG00000108443	ENSMUSG00000108443	7.55606	7.45588	53.2521	8.67857e-22	3.13962e-20	39.4533
ENSMUSG00000093392	ENSMUSG00000093392	7.55401	7.29564	48.628	4.64514e-21	1.16901e-19	37.9619
ENSMUSG00000051695	Pcbp1	7.54826	7.46168	44.8848	2.0352e-20	3.82743e-19	36.6722
ENSMUSG00000042354	Gnl3	7.54753	7.44129	51.3926	1.67349e-21	5.16294e-20	38.8822
ENSMUSG00000026021	Sumo1	7.54483	7.31195	51.6952	1.5015e-21	4.74339e-20	38.9487
ENSMUSG00000038374	Rbm8a	7.54381	7.01749	49.6242	3.19463e-21	8.72601e-20	38.2312
ENSMUSG00000031375	Bgn	7.54327	7.63998	52.112	1.29451e-21	4.25138e-20	39.1469
ENSMUSG00000041645	Ddx24	7.54325	7.21713	49.4497	3.40932e-21	9.17812e-20	38.2177
ENSMUSG00000031029	Eif3f	7.54288	7.55156	57.0217	2.45109e-22	1.17306e-20	40.5441
ENSMUSG00000015932	Dstn	7.54205	7.29832	50.0341	2.74449e-21	7.75063e-20	38.4249
ENSMUSG00000060019	ENSMUSG00000060019	7.54156	7.47138	53.2974	8.54338e-22	3.09996e-20	39.4684
ENSMUSG00000001105	Ift20	7.5407	7.37445	57.2888	2.24808e-22	1.09968e-20	40.5705
ENSMUSG00000078087	Rps12l1	7.5407	7.44419	53.0221	9.40103e-22	3.32645e-20	39.3819
ENSMUSG00000067038	Rps12-ps3	7.53837	7.44308	52.9942	9.49311e-22	3.33271e-20	39.3732
ENSMUSG00000024474	Ik	7.53694	7.53783	50.0093	2.76982e-21	7.77424e-20	38.4625
ENSMUSG00000039239	Tgfb2	7.53532	7.44791	52.1406	1.28146e-21	4.21658e-20	39.1135
ENSMUSG00000074971	Fibin	7.53332	7.15253	46.0566	1.26548e-20	2.62447e-19	37.0457
ENSMUSG00000060904	Arl1	7.53328	7.36702	52.574	1.09973e-21	3.73362e-20	39.2269
ENSMUSG00000036168	Ccdc38	7.53324	7.19017	52.592	1.0928e-21	3.72549e-20	39.1931
ENSMUSG00000061904	Slc25a3	7.53272	7.27363	48.9278	4.14687e-21	1.073e-19	38.056
ENSMUSG00000057657	Rps18-ps3	7.53132	7.2637	46.8305	9.30685e-21	2.0497e-19	37.3418
ENSMUSG00000029616	Erp29	7.53102	7.39632	51.5598	1.57603e-21	4.92328e-20	38.9267
ENSMUSG00000002416	Ndufb2	7.53097	7.29774	38.6798	3.14689e-19	3.72144e-18	34.1302
ENSMUSG00000038095	Sbno1	7.53035	7.45234	53.5663	7.78467e-22	2.90602e-20	39.5436
ENSMUSG00000104649	ENSMUSG00000104649	7.52819	7.35429	45.7399	1.43722e-20	2.92114e-19	36.9683
ENSMUSG00000031311	Nono	7.52792	7.4111	51.8561	1.41775e-21	4.5494e-20	39.0199
ENSMUSG00000032116	Stt3a	7.52754	7.23924	49.5078	3.33621e-21	9.0356e-20	38.2413
ENSMUSG00000064346	ENSMUSG00000064346	7.52613	7.55442	48.2167	5.43329e-21	1.31867e-19	37.871
ENSMUSG00000004897	Hdgf	7.524	7.38784	38.3936	3.60708e-19	4.18826e-18	34.0099
ENSMUSG00000060377	Rpl36a-ps1	7.5225	7.31287	37.4187	5.78525e-19	6.26889e-18	33.5598
ENSMUSG00000030779	Rbbp6	7.52235	7.59677	51.3683	1.68817e-21	5.17258e-20	38.9062
ENSMUSG00000035674	Ndufa3	7.52096	7.33583	42.8755	4.73218e-20	7.56895e-19	35.8894
ENSMUSG00000036241	Ube2r2	7.51804	7.61597	55.1523	4.53964e-22	1.89346e-20	40.0396
ENSMUSG00000049929	Lpar4	7.51599	7.73155	49.3173	3.58228e-21	9.54055e-20	38.2712
ENSMUSG00000048758	Rpl29	7.51076	7.22103	52.0551	1.32087e-21	4.31897e-20	39.0377
ENSMUSG00000062456	Rpl9-ps6	7.51002	7.28762	47.5992	6.8922e-21	1.61646e-19	37.6129
ENSMUSG00000033307	Mif	7.50933	6.73488	42.0189	6.86199e-20	1.01852e-18	35.4556
ENSMUSG00000024205	ENSMUSG00000024205	7.50724	7.26376	45.0129	1.93106e-20	3.65922e-19	36.6888
ENSMUSG00000071054	Safb	7.50708	7.44459	40.5502	1.32072e-19	1.77667e-18	34.9543
ENSMUSG00000024844	Banf1	7.50681	7.02152	43.0454	4.39992e-20	7.13301e-19	35.9071
ENSMUSG00000027133	Nop10	7.50402	6.71847	32.0749	9.7398e-18	7.38247e-17	30.826
ENSMUSG00000056174	Col8a2	7.50191	7.64447	55.8181	3.63646e-22	1.57848e-20	40.2332
ENSMUSG00000030654	Arl6ip1	7.50188	7.66693	56.3005	3.10149e-22	1.38381e-20	40.3746
ENSMUSG00000002014	Ssr4	7.50125	6.98415	41.8357	7.43663e-20	1.08795e-18	35.4252
ENSMUSG00000038733	Wdr26	7.49968	7.2432	51.3887	1.6758e-21	5.16295e-20	38.8382
ENSMUSG00000073676	Hspe1	7.49831	7.37563	46.5948	1.02142e-20	2.19605e-19	37.2778
ENSMUSG00000030180	Kdm5a	7.49565	7.41813	51.7343	1.48067e-21	4.69293e-20	38.9816
ENSMUSG00000025781	Atp5c1	7.49409	7.10813	47.4967	7.17173e-21	1.65879e-19	37.5442
ENSMUSG00000010830	Kdelr3	7.48849	6.89099	51.5528	1.57997e-21	4.92871e-20	38.8032
ENSMUSG00000014294	Ndufa2	7.48838	7.14474	49.6445	3.1706e-21	8.69217e-20	38.2655
ENSMUSG00002075808	ENSMUSG00002075808	7.48686	7.08695	38.9182	2.81089e-19	3.36855e-18	34.2108
ENSMUSG00000028798	Eif3i	7.48518	7.07465	46.4982	1.06131e-20	2.26607e-19	37.1901
ENSMUSG00000083061	ENSMUSG00000083061	7.48348	7.23311	42.372	5.88224e-20	8.97482e-19	35.6733
ENSMUSG00000025580	Eif4a3	7.48278	6.91125	41.0963	1.03255e-19	1.43735e-18	35.1136
ENSMUSG00000005161	Prdx2	7.48269	7.3061	50.4881	2.32291e-21	6.77454e-20	38.5685
ENSMUSG00000081049	ENSMUSG00000081049	7.4814	7.34079	51.8925	1.39945e-21	4.51657e-20	39.014
ENSMUSG00000005779	Psmb4	7.48025	7.21904	49.393	3.48236e-21	9.32988e-20	38.1976
ENSMUSG00000041540	Sox5	7.47862	7.5152	41.1968	9.87182e-20	1.38107e-18	35.2318
ENSMUSG00000032575	Manf	7.47688	7.16627	43.2451	4.04036e-20	6.62317e-19	36.0074
ENSMUSG00000027533	Fabp5	7.47669	7.19877	38.8471	2.90697e-19	3.46701e-18	34.1936
ENSMUSG00000025364	Pa2g4	7.47561	7.42456	52.5777	1.09832e-21	3.73362e-20	39.2409
ENSMUSG00000043091	Tuba1c	7.47561	7.25007	52.8361	1.0032e-21	3.48106e-20	39.2805
ENSMUSG00000021606	Ndufs6	7.47462	6.79006	46.7572	9.57956e-21	2.09944e-19	37.2236
ENSMUSG00000030067	Foxp1	7.47341	8.00866	48.6539	4.59965e-21	1.16279e-19	38.0941
ENSMUSG00000005625	Psmd4	7.47139	7.11651	49.1898	3.75764e-21	9.94841e-20	38.11
ENSMUSG00000063412	Gm10131	7.47115	7.20273	53.5852	7.73394e-22	2.8919e-20	39.49
ENSMUSG00000117438	Rpsa-ps7	7.46955	7.97903	41.714	7.84633e-20	1.13236e-18	35.4946
ENSMUSG00000095304	Plac9	7.46943	7.18658	35.4957	1.5232e-18	1.44871e-17	32.633
ENSMUSG00000068479	Mfap1a	7.46754	7.43571	43.2882	3.96679e-20	6.53295e-19	36.0603
ENSMUSG00000030062	Rpn1	7.46679	7.31687	49.6627	3.14923e-21	8.65479e-20	38.3055
ENSMUSG00000038648	Creb3l2	7.4666	7.4954	46.1874	1.20101e-20	2.51763e-19	37.1498
ENSMUSG00000032330	Cox7a2	7.4661	6.92689	37.7766	4.85738e-19	5.41811e-18	33.6846
ENSMUSG00000027907	S100a11	7.46541	7.31563	48.8169	4.32433e-21	1.10693e-19	38.0306
ENSMUSG00000081455	ENSMUSG00000081455	7.46512	7.24017	49.5447	3.29059e-21	8.93364e-20	38.2508
ENSMUSG00000042207	Kdm5b	7.46507	7.31528	51.9623	1.36517e-21	4.41867e-20	39.0285
ENSMUSG00000018286	Psmb6	7.46367	6.96002	52.143	1.28035e-21	4.21658e-20	38.9989
ENSMUSG00000024695	Zfp91	7.45765	7.55413	55.9228	3.51257e-22	1.53362e-20	40.2402
ENSMUSG00000034379	Wdr5b	7.45457	6.9519	46.2499	1.17142e-20	2.4613e-19	37.0782
ENSMUSG00000021111	Papola	7.45078	7.26155	46.7819	9.48657e-21	2.08314e-19	37.3217
ENSMUSG00000029169	Dhx15	7.45067	7.14935	54.4889	5.67764e-22	2.23887e-20	39.7335
ENSMUSG00000044330	ENSMUSG00000044330	7.45029	6.77849	41.8425	7.41439e-20	1.08579e-18	35.3916
ENSMUSG00000041220	Elovl6	7.44967	6.92175	39.874	1.7994e-19	2.30699e-18	34.6034
ENSMUSG00000020402	Vdac1	7.44809	7.32133	51.8011	1.44579e-21	4.62611e-20	38.9828
ENSMUSG00000001158	Snrnp27	7.4471	7.21813	49.4619	3.39384e-21	9.14745e-20	38.2198
ENSMUSG00000078190	Dnm3os	7.44666	7.85819	50.842	2.04183e-21	6.08151e-20	38.7866
ENSMUSG00000028364	Tnc	7.44649	7.75084	43.9495	3.00012e-20	5.18893e-19	36.3576
ENSMUSG00000023932	Cdc5l	7.4438	7.21074	53.1526	8.98372e-22	3.22464e-20	39.3621
ENSMUSG00000061518	Cox5b	7.44344	7.10369	49.4679	3.38627e-21	9.13804e-20	38.1994
ENSMUSG00000031939	Taf1d	7.44324	7.43146	43.2697	3.99823e-20	6.57923e-19	36.0513
ENSMUSG00000030216	Wbp11	7.44075	7.19803	44.2014	2.70031e-20	4.78871e-19	36.3731
ENSMUSG00000007739	Cct4	7.4338	7.22449	47.4979	7.16836e-21	1.65879e-19	37.5643
ENSMUSG00000008333	Snrpb2	7.43357	7.04293	42.3153	6.02905e-20	9.13657e-19	35.6227
ENSMUSG00000017466	Timp2	7.43257	7.59826	51.7661	1.46397e-21	4.67093e-20	39.0293
ENSMUSG00000060935	Tmem263	7.43214	7.22708	45.7194	1.44915e-20	2.93894e-19	36.9394
ENSMUSG00000034807	Colgalt1	7.43094	7.14457	50.6848	2.16195e-21	6.37148e-20	38.5941
ENSMUSG00000044894	Uqcrq	7.42848	7.02996	40.5927	1.29549e-19	1.74944e-18	34.9231
ENSMUSG00000029687	Ezh2	7.42837	7.50907	53.8337	7.10023e-22	2.69088e-20	39.632
ENSMUSG00000103986	ENSMUSG00000103986	7.42627	7.07116	45.0617	1.89289e-20	3.59601e-19	36.6717
ENSMUSG00000040731	Eif4h	7.42494	7.05981	46.9347	8.93296e-21	1.97652e-19	37.3383
ENSMUSG00000022194	Bcl2l2	7.424	7.65532	49.6072	3.21493e-21	8.77078e-20	38.3509
ENSMUSG00000021388	Aspn	7.42342	7.63261	42.7535	4.98734e-20	7.87775e-19	35.874
ENSMUSG00000052957	Gas1	7.42323	7.76935	33.6242	4.10923e-18	3.43556e-17	31.7163
ENSMUSG00000021131	Erh	7.42319	7.07908	51.1345	1.83654e-21	5.53632e-20	38.7222
ENSMUSG00000036698	Ago2	7.4223	7.30097	54.513	5.63133e-22	2.22453e-20	39.7792
ENSMUSG00000112099	ENSMUSG00000112099	7.42156	7.34841	48.2163	5.43411e-21	1.31867e-19	37.8319
ENSMUSG00000050891	Tatdn1	7.4214	7.26694	40.0128	1.688e-19	2.18795e-18	34.7064
ENSMUSG00000014313	Cox6c	7.41896	7.31987	36.3077	1.00597e-18	1.01723e-17	33.0367
ENSMUSG00000013076	Amotl1	7.41728	7.54312	52.3278	1.19937e-21	3.99754e-20	39.1885
ENSMUSG00000083327	ENSMUSG00000083327	7.41374	7.0911	44.1046	2.8116e-20	4.93915e-19	36.3204
ENSMUSG00000035325	Sec31a	7.41326	7.24551	43.2662	4.00421e-20	6.58006e-19	36.0243
ENSMUSG00000048222	Mfap1b	7.41155	7.35561	43.2682	4.00076e-20	6.57923e-19	36.041
ENSMUSG00000028180	Zranb2	7.41029	7.60031	55.0128	4.75716e-22	1.95866e-20	39.9939
ENSMUSG00000029649	Pomp	7.40935	7.05076	44.3831	2.50368e-20	4.52968e-19	36.4184
ENSMUSG00000061669	Rpl34-ps2	7.40804	7.3766	44.5409	2.3452e-20	4.2985e-19	36.5293
ENSMUSG00000051910	Sox6	7.40682	7.32511	41.5379	8.48195e-20	1.21315e-18	35.348
ENSMUSG00000015165	Hnrnpl	7.40667	7.28845	53.1337	9.04295e-22	3.23553e-20	39.3722
ENSMUSG00000021477	Ctsl	7.40486	7.0741	47.5771	6.95159e-21	1.62698e-19	37.5622
ENSMUSG00000096842	ENSMUSG00000096842	7.4033	7.02472	45.8734	1.362e-20	2.7936e-19	36.9599
ENSMUSG00000040385	Ppp1ca	7.40086	7.51091	47.6148	6.85066e-21	1.60852e-19	37.6553
ENSMUSG00000024081	Cebpz	7.39855	7.32317	52.8115	1.01184e-21	3.48775e-20	39.2863
ENSMUSG00000029675	Eln	7.39788	7.44775	47.4438	7.32072e-21	1.68105e-19	37.5834
ENSMUSG00000058655	Eif4b	7.39783	7.28597	52.0652	1.31617e-21	4.30987e-20	39.052
ENSMUSG00000042035	Igsf3	7.39778	7.25516	53.139	9.02624e-22	3.23472e-20	39.3664
ENSMUSG00000024335	Brd2	7.39684	7.25998	46.7107	9.75702e-21	2.11967e-19	37.2953
ENSMUSG00000038872	Zfhx3	7.39544	7.66019	44.2473	2.64916e-20	4.7242e-19	36.4581
ENSMUSG00000048578	Mlec	7.39473	7.72512	42.5912	5.34911e-20	8.36073e-19	35.8216
ENSMUSG00000061755	Bod1l	7.39047	7.71302	47.3971	7.45498e-21	1.70037e-19	37.6125
ENSMUSG00000020994	Pnn	7.39012	7.43383	36.8735	7.5744e-19	7.91653e-18	33.3139
ENSMUSG00000095687	Rnaset2a	7.3889	6.76682	48.3643	5.13545e-21	1.26123e-19	37.7573
ENSMUSG00000063001	Gm9701	7.38814	7.18382	42.4001	5.81081e-20	8.89007e-19	35.6767
ENSMUSG00000028797	Tmem234	7.38643	7.22512	48.38	5.10478e-21	1.25783e-19	37.8622
ENSMUSG00000075701	Selenos	7.38605	7.24886	53.4563	8.08601e-22	2.97976e-20	39.4601
ENSMUSG00000021500	Ddx46	7.38484	7.23956	43.5702	3.5196e-20	5.90944e-19	36.14
ENSMUSG00000036305	ENSMUSG00000036305	7.38464	7.21638	30.0497	3.20424e-17	2.13534e-16	29.6967
ENSMUSG00000016918	Sulf1	7.38455	7.2352	51.7512	1.47178e-21	4.68251e-20	38.9435
ENSMUSG00000004207	Psap	7.38357	7.27108	51.187	1.80206e-21	5.44703e-20	38.7794
ENSMUSG00000021109	Hif1a	7.37599	7.34599	44.0834	2.83662e-20	4.96364e-19	36.3512
ENSMUSG00000025613	Cct8	7.37476	7.42923	47.2439	7.91384e-21	1.78324e-19	37.5119
ENSMUSG00000031996	Aplp2	7.3743	7.33017	45.7133	1.45267e-20	2.93894e-19	36.9537
ENSMUSG00000009079	Ewsr1	7.37423	7.27533	38.3141	3.74713e-19	4.32843e-18	33.9614
ENSMUSG00000033208	S100b	7.37409	6.89451	28.3105	9.49184e-17	5.66023e-16	28.6238
ENSMUSG00000001555	Fkbp10	7.37403	7.2522	48.3943	5.07703e-21	1.25375e-19	37.8721
ENSMUSG00000074480	Mex3a	7.37403	7.32132	44.3147	2.57587e-20	4.62185e-19	36.434
ENSMUSG00000033713	Foxn3	7.37402	7.47143	54.1898	6.28561e-22	2.42315e-20	39.7259
ENSMUSG00000031068	Glrx3	7.37218	7.23135	48.283	5.29736e-21	1.2939e-19	37.8299
ENSMUSG00000053931	Cnn3	7.36854	7.19161	50.2928	2.49526e-21	7.16525e-20	38.4804
ENSMUSG00000037149	Ddx1	7.36846	7.2431	52.0181	1.33834e-21	4.3586e-20	39.028
ENSMUSG00000034165	Ccnd3	7.36646	7.20777	52.2599	1.22845e-21	4.07626e-20	39.0935
ENSMUSG00000034109	Golim4	7.365	7.5847	41.435	8.87813e-20	1.26416e-18	35.3376
ENSMUSG00000029185	Fam114a1	7.36451	7.25581	46.7416	9.63868e-21	2.10827e-19	37.3062
ENSMUSG00000022312	Eif3h	7.36229	7.12756	53.294	8.55334e-22	3.09996e-20	39.3824
ENSMUSG00000006998	Psmd2	7.362	7.30795	43.72	3.30398e-20	5.6105e-19	36.2069
ENSMUSG00000038932	Tcfl5	7.36079	6.58645	28.6688	7.55021e-17	4.61796e-16	28.8348
ENSMUSG00000056476	Med12l	7.36039	7.19173	42.2713	6.14558e-20	9.28177e-19	35.6268
ENSMUSG00000014956	Ppp1cb	7.36013	7.31516	46.1862	1.2016e-20	2.51763e-19	37.1184
ENSMUSG00000036446	Lum	7.35982	7.34373	39.5887	2.05343e-19	2.57951e-18	34.5318
ENSMUSG00000092035	Peg10	7.35977	6.8898	36.2775	1.02143e-18	1.02961e-17	32.9818
ENSMUSG00000007850	Hnrnph1	7.35944	7.3925	54.0108	6.68203e-22	2.55367e-20	39.655
ENSMUSG00000066475	LOC118568354	7.35736	7.86744	52.4511	1.14831e-21	3.87257e-20	39.2919
ENSMUSG00000061032	Rrp1	7.35541	6.93054	35.1901	1.78487e-18	1.66573e-17	32.4598
ENSMUSG00000030368	Ceacam11	7.35522	6.90452	11.0295	1.35206e-09	3.22472e-09	11.8953
ENSMUSG00000116988	ENSMUSG00000116988	7.35512	6.72307	47.5389	7.05533e-21	1.64438e-19	37.4702
ENSMUSG00000022995	Enah	7.35498	7.34881	49.1751	3.77849e-21	9.9918e-20	38.1491
ENSMUSG00000018906	P4ha2	7.35475	6.86449	39.2437	2.41185e-19	2.96654e-18	34.3264
ENSMUSG00000032178	Ilf3	7.35331	7.23741	49.1627	3.79605e-21	1.00264e-19	38.1227
ENSMUSG00000041592	Sdk2	7.35284	7.00108	30.3883	2.61191e-17	1.77979e-16	29.8874
ENSMUSG00000037499	Nenf	7.35197	7.01178	45.2591	1.74632e-20	3.3865e-19	36.7357
ENSMUSG00000026553	Copa	7.35124	7.4113	53.4553	8.08864e-22	2.97976e-20	39.4961
ENSMUSG00000003778	Brd8	7.3512	7.36536	50.4787	2.3309e-21	6.78901e-20	38.5743
ENSMUSG00000030754	Copb1	7.34773	7.46948	46.3656	1.1187e-20	2.36725e-19	37.2081
ENSMUSG00000021127	Zfp36l1	7.34695	7.61788	48.0602	5.76927e-21	1.38505e-19	37.825
ENSMUSG00000034021	Pds5b	7.34512	7.4436	54.0514	6.58984e-22	2.52738e-20	39.678
ENSMUSG00000084168	ENSMUSG00000084168	7.34416	7.0386	31.3553	1.47434e-17	1.06011e-16	30.4446
ENSMUSG00000066487	Gm5786	7.34377	6.95881	25.3508	7.0398e-16	3.52983e-15	26.6457
ENSMUSG00000043241	Upf2	7.34321	7.18352	48.8693	4.23957e-21	1.09022e-19	38.0172
ENSMUSG00000023832	Acat2	7.3405	6.80975	48.4481	4.97386e-21	1.23508e-19	37.7938
ENSMUSG00000110686	ENSMUSG00000110686	7.34005	6.96841	29.6984	3.97033e-17	2.59491e-16	29.4781
ENSMUSG00000022354	Ndufb9	7.33931	6.83614	45.1216	1.84711e-20	3.53469e-19	36.6518
ENSMUSG00000064356	ATP8	7.338	7.7077	28.6895	7.45159e-17	4.56756e-16	28.879
ENSMUSG00000035597	Prpf39	7.33788	7.34022	50.7569	2.10595e-21	6.23224e-20	38.6583
ENSMUSG00000032265	Tent5a	7.33718	7.63873	54.7338	5.22591e-22	2.10419e-20	39.9217
ENSMUSG00000032966	Fkbp1a	7.33681	7.22854	51.2733	1.74686e-21	5.32468e-20	38.7982
ENSMUSG00000031328	Flna	7.33333	7.28458	48.7401	4.45182e-21	1.13438e-19	37.9946
ENSMUSG00000001289	Pfdn5	7.33326	7.35831	49.3177	3.58182e-21	9.54055e-20	38.1993
ENSMUSG00000038708	Golga4	7.33253	7.55027	46.7753	9.51145e-21	2.08656e-19	37.3668
ENSMUSG00000029405	G3bp2	7.33127	7.21311	55.1422	4.55502e-22	1.89476e-20	39.9341
ENSMUSG00000071533	Pcnp	7.32922	7.28044	51.1902	1.79999e-21	5.44703e-20	38.7804
ENSMUSG00000028780	Sema3c	7.32886	7.48669	48.5465	4.79114e-21	1.19768e-19	37.9653
ENSMUSG00000018379	Srsf1	7.32742	7.34623	45.622	1.50727e-20	3.01426e-19	36.9211
ENSMUSG00000092232	ENSMUSG00000092232	7.32703	7.56486	50.0607	2.71776e-21	7.70265e-20	38.4799
ENSMUSG00000032042	Srpr	7.32676	7.19388	53.0138	9.42825e-22	3.3294e-20	39.3151
ENSMUSG00002075083	ENSMUSG00002075083	7.32555	6.99821	50.9303	1.97741e-21	5.91323e-20	38.6372
ENSMUSG00000057236	Rbbp4	7.32443	7.35597	50.7135	2.13948e-21	6.3219e-20	38.6468
ENSMUSG00000002028	Kmt2a	7.32432	7.33182	39.0395	2.65466e-19	3.21227e-18	34.2897
ENSMUSG00000083007	ENSMUSG00000083007	7.32377	7.13379	50.3005	2.48821e-21	7.15417e-20	38.4701
ENSMUSG00000024740	Ddb1	7.32339	7.34678	49.8038	2.98855e-21	8.26506e-20	38.3543
ENSMUSG00000033943	Mga	7.32321	7.32303	46.5933	1.02206e-20	2.19605e-19	37.2635
ENSMUSG00000083396	Gm15542	7.32265	7.38218	40.2498	1.5143e-19	1.99984e-18	34.8179
ENSMUSG00000080776	Gm12174	7.3199	7.19382	43.2237	4.07731e-20	6.66596e-19	35.9998
ENSMUSG00000042682	Selenok	7.31749	7.11184	47.5786	6.94753e-21	1.62698e-19	37.5694
ENSMUSG00000041482	Piezo2	7.31721	7.52922	43.3105	3.92941e-20	6.4857e-19	36.0793
ENSMUSG00000014329	Bicc1	7.31712	7.68107	45.8829	1.35684e-20	2.78812e-19	37.0662
ENSMUSG00000030869	Ndufab1	7.31695	7.0153	42.6952	5.11414e-20	8.04965e-19	35.7672
ENSMUSG00000022136	Dnajc3	7.31401	7.2458	47.1044	8.35767e-21	1.86635e-19	37.4308
ENSMUSG00000020076	Ddx50	7.31101	7.34408	51.3731	1.68524e-21	5.17258e-20	38.8495
ENSMUSG00000020745	Pafah1b1	7.30997	7.46529	47.1208	8.30402e-21	1.85808e-19	37.4737
ENSMUSG00000028998	Tomm7	7.30969	6.81359	41.7626	7.68004e-20	1.11338e-18	35.3662
ENSMUSG00000092281	ENSMUSG00000092281	7.30951	7.17799	49.3435	3.5474e-21	9.49278e-20	38.1695
ENSMUSG00000019820	Utrn	7.3095	7.69352	45.694	1.46404e-20	2.9542e-19	37.0008
ENSMUSG00000031502	Col4a1	7.3045	7.92402	53.0405	9.34112e-22	3.32332e-20	39.484
ENSMUSG00000037058	Paip2	7.29983	7.28133	45.7354	1.43983e-20	2.92379e-19	36.9523
ENSMUSG00000042436	Mfap4	7.29976	7.1318	49.4231	3.4433e-21	9.24736e-20	38.1881
ENSMUSG00000121489	ENSMUSG00000121489	7.29837	7.15047	34.2941	2.86323e-18	2.51001e-17	32.0266
ENSMUSG00000029201	Ugdh	7.29788	7.2431	46.4137	1.0975e-20	2.32562e-19	37.1873
ENSMUSG00000063696	Gm8730	7.29536	6.9008	41.2425	9.67245e-20	1.35827e-18	35.1693
ENSMUSG00000032228	Tcf12	7.29347	7.44963	54.4245	5.80302e-22	2.27629e-20	39.7872
ENSMUSG00000030934	Oat	7.29224	6.8149	40.0829	1.63454e-19	2.13223e-18	34.6761
ENSMUSG00000006800	Sulf2	7.29219	7.47607	46.4194	1.095e-20	2.32518e-19	37.2283
ENSMUSG00000028759	Hp1bp3	7.29184	7.13411	53.0373	9.35168e-22	3.32332e-20	39.3058
ENSMUSG00000024121	Atp6v0c	7.29178	6.80341	44.0086	2.92678e-20	5.08565e-19	36.2334
ENSMUSG00000028478	Clta	7.28965	7.1232	47.4951	7.17637e-21	1.65879e-19	37.5418
ENSMUSG00000082741	Gm9703	7.28954	7.24624	42.2494	6.20451e-20	9.36447e-19	35.6231
ENSMUSG00000073155	1810058I24Rik	7.28748	6.63921	41.7665	7.66695e-20	1.11319e-18	35.3366
ENSMUSG00000022565	Plec	7.2822	7.29612	49.1262	3.84844e-21	1.01052e-19	38.1233
ENSMUSG00000078636	Gm7336	7.28184	6.45596	36.2114	1.05619e-18	1.05704e-17	32.897
ENSMUSG00000027236	Eif3j1	7.28124	7.33821	53.0339	9.36251e-22	3.32332e-20	39.3547
ENSMUSG00000022048	Dpysl2	7.27955	7.5742	43.0788	4.33747e-20	7.05013e-19	35.9954
ENSMUSG00000029064	Gnb1	7.27663	7.23929	52.1393	1.28203e-21	4.21658e-20	39.0623
ENSMUSG00000001440	Kpnb1	7.27645	7.15014	47.887	6.16681e-21	1.46009e-19	37.6793
ENSMUSG00000010376	Nedd8	7.27549	6.91502	43.1611	4.18755e-20	6.83122e-19	35.9321
ENSMUSG00000081434	Gm14165	7.27196	7.03344	44.8595	2.05646e-20	3.85577e-19	36.5892
ENSMUSG00000047187	Rab2a	7.27092	7.23798	50.5864	2.24099e-21	6.56128e-20	38.5796
ENSMUSG00000028282	Casp8ap2	7.27085	7.38084	53.5025	7.95786e-22	2.9608e-20	39.5023
ENSMUSG00000006169	Clint1	7.26944	7.71774	51.6579	1.52163e-21	4.78364e-20	39.0165
ENSMUSG00000032353	Tmed3	7.26743	6.91563	46.4163	1.09635e-20	2.32539e-19	37.1275
ENSMUSG00000021760	Gpx8	7.26516	7.01388	42.4855	5.59949e-20	8.64948e-19	35.6834
ENSMUSG00000019907	Ppp1r12a	7.26513	7.42825	49.9796	2.80032e-21	7.8402e-20	38.4264
ENSMUSG00000078671	Chd2	7.26486	7.35693	41.6866	7.94174e-20	1.14442e-18	35.4114
ENSMUSG00000071497	Nutf2-ps1	7.26384	6.92338	42.3349	5.97775e-20	9.08342e-19	35.6114
ENSMUSG00000020361	Hspa4	7.26324	7.08967	48.6495	4.60733e-21	1.16342e-19	37.923
ENSMUSG00000028868	Wasf2	7.26248	7.27116	46.8258	9.32388e-21	2.05144e-19	37.338
ENSMUSG00000084899	ENSMUSG00000084899	7.26137	7.33	46.3456	1.12764e-20	2.38273e-19	37.1764
ENSMUSG00000064080	Fbln2	7.26107	7.2508	40.4865	1.35944e-19	1.82328e-18	34.9011
ENSMUSG00000022641	Bbx	7.26095	7.23858	43.9513	2.99792e-20	5.18893e-19	36.2825
ENSMUSG00000056050	Mia3	7.25939	7.19259	47.5453	7.03779e-21	1.64204e-19	37.5699
ENSMUSG00000035623	Rsf1	7.25837	7.27514	47.9344	6.05506e-21	1.43972e-19	37.719
ENSMUSG00000035247	Hectd1	7.25736	7.26729	50.6409	2.19688e-21	6.45744e-20	38.6023
ENSMUSG00000005566	Trim28	7.25533	6.93066	46.1563	1.21602e-20	2.54071e-19	37.0386
ENSMUSG00000024487	Yipf5	7.25346	7.17757	42.6693	5.17153e-20	8.11716e-19	35.7804
ENSMUSG00000096210	H1f0	7.25282	7.00306	44.1703	2.73557e-20	4.83593e-19	36.33
ENSMUSG00000113902	Ndufb1	7.25192	6.7419	37.115	6.71906e-19	7.15954e-18	33.3592
ENSMUSG00000023988	Bysl	7.25102	7.03104	48.891	4.20492e-21	1.08504e-19	37.9897
ENSMUSG00000024587	Nars	7.24702	7.26065	47.4852	7.20395e-21	1.66208e-19	37.5639
ENSMUSG00000040025	Ythdf2	7.24587	6.86337	42.6135	5.29767e-20	8.2919e-19	35.7092
ENSMUSG00000027184	Caprin1	7.24338	7.30197	45.3703	1.66909e-20	3.26785e-19	36.8218
ENSMUSG00000026878	Rab14	7.24327	7.26822	54.8985	4.94366e-22	2.00595e-20	39.877
ENSMUSG00000040212	Emp3	7.2432	6.88006	42.9447	4.59379e-20	7.40228e-19	35.8427
ENSMUSG00000024208	Uqcc2	7.24296	6.90415	40.8116	1.17343e-19	1.61045e-18	34.994
ENSMUSG00000117875	ENSMUSG00000117875	7.24121	6.94738	49.328	3.56796e-21	9.52504e-20	38.114
ENSMUSG00000037364	Srrt	7.24079	7.12968	32.6656	6.97643e-18	5.50981e-17	31.1712
ENSMUSG00000029713	Gnb2	7.2407	7.13525	50.0161	2.76285e-21	7.77424e-20	38.3783
ENSMUSG00000037286	Stag1	7.23968	7.39439	53.2434	8.70482e-22	3.13962e-20	39.4278
ENSMUSG00000019961	Tmpo	7.23807	7.28931	48.1719	5.5274e-21	1.33696e-19	37.803
ENSMUSG00000001847	Rac1	7.23466	7.06585	47.1284	8.27927e-21	1.85508e-19	37.4037
ENSMUSG00000022811	Zfp148	7.23363	7.11858	51.1772	1.80845e-21	5.45899e-20	38.7382
ENSMUSG00000028522	Mier1	7.23307	7.27517	54.5425	5.57538e-22	2.21022e-20	39.7762
ENSMUSG00000019579	Mydgf	7.23264	6.94821	42.9612	4.56138e-20	7.37038e-19	35.8592
ENSMUSG00000114003	Gm9616	7.22996	6.94587	50.4142	2.38661e-21	6.89745e-20	38.461
ENSMUSG00000021806	Nid2	7.22955	6.71318	44.0108	2.92414e-20	5.085e-19	36.2136
ENSMUSG00000024824	Rad9a	7.22954	7.36121	47.1275	8.28233e-21	1.85508e-19	37.4574
ENSMUSG00000027433	Xrn2	7.22913	7.34831	50.0582	2.72024e-21	7.70265e-20	38.4334
ENSMUSG00000105641	ENSMUSG00000105641	7.2286	6.9107	42.4391	5.71328e-20	8.78284e-19	35.6475
ENSMUSG00000022812	Gsk3b	7.22784	7.29179	49.0563	3.95095e-21	1.03019e-19	38.0965
ENSMUSG00000120992	ENSMUSG00000120992	7.22652	7.24089	42.698	5.10801e-20	8.04965e-19	35.7993
ENSMUSG00000052337	Immt	7.22485	7.03192	38.2518	3.86081e-19	4.43354e-18	33.9069
ENSMUSG00000031626	Sorbs2	7.22459	7.55294	34.3822	2.73179e-18	2.40892e-17	32.0968
ENSMUSG00000060730	ENSMUSG00000060730	7.2232	7.33197	45.4012	1.64824e-20	3.2368e-19	36.8373
ENSMUSG00000015937	Macroh2a1	7.21942	7.06231	38.1928	3.97181e-19	4.54809e-18	33.8846
ENSMUSG00000019494	Cops6	7.21666	6.87291	49.7153	3.08835e-21	8.50835e-20	38.2223
ENSMUSG00000016554	Eif3d	7.21528	6.71534	41.3422	9.2519e-20	1.30658e-18	35.1784
ENSMUSG00000022108	Itm2b	7.21421	7.12777	37.5696	5.37298e-19	5.87331e-18	33.6096
ENSMUSG00000020954	Strn3	7.2132	7.35409	51.8649	1.41329e-21	4.54157e-20	39.0011
ENSMUSG00000096722	ENSMUSG00000096722	7.21301	7.54557	41.7991	7.55761e-20	1.0999e-18	35.4785
ENSMUSG00000026229	Psmd1	7.21159	7.0827	45.8907	1.35259e-20	2.78195e-19	36.9705
ENSMUSG00000021215	Net1	7.21092	7	50.4216	2.38012e-21	6.88758e-20	38.4722
ENSMUSG00000000078	Klf6	7.21083	6.83055	40.1136	1.61171e-19	2.11216e-18	34.6914
ENSMUSG00000050335	Lgals3	7.21059	5.31245	23.0629	3.88085e-15	1.71751e-14	24.9156
ENSMUSG00000024083	Pja2	7.21041	7.19872	51.8965	1.39749e-21	4.51657e-20	38.9771
ENSMUSG00000020530	Ggnbp2	7.20968	7.3041	52.3988	1.16967e-21	3.92157e-20	39.1533
ENSMUSG00000021520	Uqcrb	7.20687	6.96998	35.7527	1.33448e-18	1.29016e-17	32.7384
ENSMUSG00000028517	Plpp3	7.20669	7.44628	44.7134	2.18386e-20	4.04919e-19	36.601
ENSMUSG00000093904	Tomm20	7.20526	6.82549	37.8391	4.71217e-19	5.27188e-18	33.6982
ENSMUSG00000058905	Gm10051	7.20445	7.14032	44.102	2.81466e-20	4.94065e-19	36.3233
ENSMUSG00000032324	Tspan3	7.20436	7.02347	46.9724	8.8017e-21	1.94995e-19	37.3407
ENSMUSG00000058056	Palld	7.20435	7.18347	46.6116	1.01466e-20	2.19097e-19	37.2455
ENSMUSG00000033544	Angptl1	7.20289	7.26045	45.2379	1.76151e-20	3.4077e-19	36.767
ENSMUSG00000019782	Rwdd1	7.2009	7.1186	48.6889	4.53899e-21	1.15396e-19	37.9411
ENSMUSG00000039671	Zmynd8	7.20057	7.37052	46.7434	9.63195e-21	2.10827e-19	37.3231
ENSMUSG00000002778	Kdelr1	7.19954	7.00417	52.8338	1.004e-21	3.48106e-20	39.2113
ENSMUSG00000032431	Crtap	7.19766	6.90796	44.7485	2.15252e-20	3.99769e-19	36.5247
ENSMUSG00000020149	Rab1a	7.19603	6.86733	39.7588	1.89768e-19	2.41091e-18	34.546
ENSMUSG00000005698	Ctcf	7.19443	7.33484	49.2033	3.73859e-21	9.90969e-20	38.154
ENSMUSG00000014504	Srp19	7.19443	7.01695	51.524	1.59638e-21	4.95918e-20	38.8206
ENSMUSG00000017428	Psmd11	7.19409	6.88118	47.4847	7.20546e-21	1.66208e-19	37.4869
ENSMUSG00000109509	ENSMUSG00000109509	7.19354	7.03913	45.7136	1.45251e-20	2.93894e-19	36.9007
ENSMUSG00000020362	Cnot6	7.191	7.19515	44.5099	2.37543e-20	4.33971e-19	36.4863
ENSMUSG00000021910	Nisch	7.19034	7.37722	48.8809	4.22091e-21	1.08667e-19	38.0553
ENSMUSG00000030980	Knop1	7.19028	7.06161	45.9991	1.29497e-20	2.68314e-19	37.0062
ENSMUSG00000031592	Pcm1	7.19003	7.53301	44.215	2.68506e-20	4.77337e-19	36.4248
ENSMUSG00000037234	Hook3	7.18891	7.55428	52.4906	1.13247e-21	3.83159e-20	39.2375
ENSMUSG00000015755	Tab2	7.18866	7.40934	53.3531	8.37988e-22	3.06187e-20	39.4624
ENSMUSG00000021149	Gtpbp4	7.18863	6.94386	50.4581	2.34853e-21	6.82261e-20	38.472
ENSMUSG00000038538	Ubn2	7.18808	7.42109	47.3598	7.564e-21	1.72173e-19	37.5464
ENSMUSG00000093885	ENSMUSG00000093885	7.18643	6.85062	39.002	2.70194e-19	3.25716e-18	34.2172
ENSMUSG00000063077	Kif1b	7.18514	7.2574	47.889	6.16193e-21	1.46009e-19	37.699
ENSMUSG00000035048	Anapc13	7.18305	6.86221	28.6733	7.52873e-17	4.60613e-16	28.8496
ENSMUSG00000001016	Ilf2	7.18253	7.05297	48.8329	4.29829e-21	1.10152e-19	37.9729
ENSMUSG00000030983	Bccip	7.18153	6.84052	44.0926	2.82577e-20	4.95577e-19	36.27
ENSMUSG00000006490	Prl8a9	7.18082	6.77482	11.8831	3.98364e-10	9.92829e-10	13.1682
ENSMUSG00000024346	Pfdn1	7.18063	6.96136	39.1444	2.5269e-19	3.08265e-18	34.2937
ENSMUSG00000016995	Matn4	7.17988	7.0677	24.9441	9.43187e-16	4.60853e-15	26.3549
ENSMUSG00000030704	Rab6a	7.17852	7.08294	49.0743	3.92426e-21	1.02682e-19	38.0581
ENSMUSG00000092595	ENSMUSG00000092595	7.17325	7.16529	45.6595	1.48456e-20	2.98217e-19	36.9029
ENSMUSG00000017291	Taok1	7.17322	7.2221	45.971	1.30966e-20	2.70857e-19	37.025
ENSMUSG00000054387	Mdm4	7.17209	6.96801	35.3962	1.60367e-18	1.5139e-17	32.5636
ENSMUSG00002075214	ENSMUSG00002075214	7.17093	7.26339	17.6651	4.48416e-13	1.4853e-12	20.1185
ENSMUSG00000115938	ENSMUSG00000115938	7.17032	7.00767	35.0539	1.91638e-18	1.77442e-17	32.3983
ENSMUSG00000056201	Cfl1	7.16952	7.1047	49.5015	3.3441e-21	9.04603e-20	38.2034
ENSMUSG00000022914	Brwd1	7.1691	7.45214	40.0936	1.62656e-19	2.12553e-18	34.7575
ENSMUSG00000021939	Ctsb	7.16873	7.37987	41.5107	8.58466e-20	1.22705e-18	35.3415
ENSMUSG00000001942	Siae	7.16821	6.63704	42.5716	5.39456e-20	8.41416e-19	35.6513
ENSMUSG00000115457	Gm2387	7.16762	7.01001	48.1777	5.51508e-21	1.33654e-19	37.7484
ENSMUSG00000036427	Gpi1	7.16595	6.77946	39.2523	2.40215e-19	2.96111e-18	34.3165
ENSMUSG00000038056	Kmt2c	7.16495	7.24099	49.7617	3.03557e-21	8.38356e-20	38.3159
ENSMUSG00000030298	Sec13	7.16475	6.68565	45.841	1.37986e-20	2.82248e-19	36.8721
ENSMUSG00000033813	Tcea1	7.16451	7.32992	43.9822	2.9593e-20	5.13021e-19	36.3051
ENSMUSG00000060261	Gtf2i	7.16409	7.20489	49.267	3.6504e-21	9.71042e-20	38.1474
ENSMUSG00000024665	Fads2	7.16362	6.38772	32.9426	5.97766e-18	4.80918e-17	31.2606
ENSMUSG00000037712	Fermt2	7.16348	7.23614	50.0873	2.69117e-21	7.63966e-20	38.4202
ENSMUSG00000034781	Gna11	7.16194	6.88317	41.968	7.01669e-20	1.03804e-18	35.4556
ENSMUSG00000022338	Eny2	7.1612	6.90028	48.8354	4.29418e-21	1.10152e-19	37.9401
ENSMUSG00000074412	Gm10689	7.16101	6.9479	45.2355	1.76317e-20	3.4077e-19	36.7109
ENSMUSG00000036667	Tcaf1	7.16076	7.29817	46.3361	1.1319e-20	2.38721e-19	37.1656
ENSMUSG00000046865	Fbl	7.15946	6.85779	44.3041	2.58727e-20	4.62857e-19	36.3518
ENSMUSG00000107659	ENSMUSG00000107659	7.15792	7.01978	42.2329	6.24935e-20	9.41944e-19	35.5827
ENSMUSG00000020105	Lrig3	7.15762	7.1847	43.0928	4.31151e-20	7.01302e-19	35.9429
ENSMUSG00000057329	Bcl2	7.15737	6.66065	40.6769	1.24701e-19	1.69688e-18	34.8964
ENSMUSG00000091876	ENSMUSG00000091876	7.15651	6.84554	45.0811	1.87793e-20	3.57668e-19	36.6346
ENSMUSG00000066068	Gm13611	7.15636	6.69014	37.8088	4.78202e-19	5.34202e-18	33.6677
ENSMUSG00000058503	Fam133b	7.15622	7.35505	48.0545	5.78187e-21	1.38505e-19	37.7731
ENSMUSG00000021390	Ogn	7.15457	7.85087	35.7253	1.35336e-18	1.30601e-17	32.7886
ENSMUSG00000020219	Timm13	7.15434	6.79253	46.5816	1.0268e-20	2.20289e-19	37.1593
ENSMUSG00000108437	ENSMUSG00000108437	7.15211	7.04874	29.2077	5.3787e-17	3.40029e-16	29.1842
ENSMUSG00000080932	Gm10224	7.15147	6.74562	42.6712	5.16734e-20	8.11716e-19	35.7115
ENSMUSG00000082474	ENSMUSG00000082474	7.14957	6.94347	41.2364	9.69867e-20	1.36109e-18	35.1723
ENSMUSG00000016018	Mtrex	7.14598	6.92944	51.2536	1.75932e-21	5.33947e-20	38.7144
ENSMUSG00000006736	Tspan31	7.14581	7.01212	48.9701	4.08134e-21	1.05926e-19	38.0101
ENSMUSG00000027770	Dhx36	7.14392	6.88364	39.7348	1.91891e-19	2.4308e-18	34.5367
ENSMUSG00000114184	Gm7143	7.14342	6.84568	10.3043	4.04219e-09	9.31066e-09	10.7761
ENSMUSG00000015749	Anp32e	7.14217	6.72235	39.7541	1.90182e-19	2.4148e-18	34.5232
ENSMUSG00000014959	Gorasp2	7.14214	7.02652	41.1736	9.97456e-20	1.39229e-18	35.1583
ENSMUSG00000016541	Atxn10	7.14207	6.92157	44.4801	2.40494e-20	4.38318e-19	36.4291
ENSMUSG00000032096	Arcn1	7.13787	7.28092	42.8555	4.77313e-20	7.62543e-19	35.8646
ENSMUSG00000030672	Mylpf	7.13785	7.40574	24.8566	1.00507e-15	4.89382e-15	26.2907
ENSMUSG00000028416	Bag1	7.13386	6.90645	41.4666	8.75445e-20	1.24973e-18	35.2595
ENSMUSG00000030541	Idh2	7.13385	7.14924	49.6324	3.18492e-21	8.71012e-20	38.2559
ENSMUSG00000021486	Prelid1	7.13339	6.71524	44.1947	2.70787e-20	4.79832e-19	36.2839
ENSMUSG00000032024	Clmp	7.13245	7.26237	41.8058	7.53527e-20	1.09808e-18	35.4454
ENSMUSG00000020044	Timp3	7.13163	7.19713	41.6576	8.04413e-20	1.15643e-18	35.3765
ENSMUSG00000037935	Smarce1	7.13136	7.17954	45.6794	1.47272e-20	2.96637e-19	36.9099
ENSMUSG00000019179	Mdh2	7.13128	6.81367	48.2756	5.31237e-21	1.29615e-19	37.7355
ENSMUSG00000070047	Fat1	7.131	7.07179	47.7334	6.54336e-21	1.54272e-19	37.6078
ENSMUSG00000023106	Denr	7.13059	7.0406	50.2272	2.55613e-21	7.30126e-20	38.4215
ENSMUSG00000031447	Lamp1	7.12861	6.84979	42.1563	6.46179e-20	9.6858e-19	35.5279
ENSMUSG00000024054	Smchd1	7.12843	7.4397	42.3166	6.02557e-20	9.13657e-19	35.6727
ENSMUSG00000061360	Phf5a	7.12788	6.39987	29.6979	3.97153e-17	2.59493e-16	29.4482
ENSMUSG00000058126	Tpm3-rs7	7.12742	7.13949	48.4764	4.92063e-21	1.22458e-19	37.8726
ENSMUSG00000031314	Taf1	7.12731	7.17638	43.1575	4.19401e-20	6.83678e-19	35.9681
ENSMUSG00000033938	Ndufb7	7.12142	6.50604	46.4658	1.07504e-20	2.29104e-19	37.0487
ENSMUSG00000054611	Kdm2a	7.12107	7.3214	45.7131	1.45283e-20	2.93894e-19	36.9462
ENSMUSG00000029472	Anapc5	7.12079	7.11138	44.3883	2.49823e-20	4.52348e-19	36.4264
ENSMUSG00000028800	Hdac1	7.11697	6.81262	36.1502	1.08951e-18	1.08553e-17	32.9108
ENSMUSG00000025246	Tbl1x	7.11655	7.22289	50.0522	2.7263e-21	7.71007e-20	38.4048
ENSMUSG00000015087	Rabl6	7.11496	6.97898	33.6707	4.00669e-18	3.36616e-17	31.6931
ENSMUSG00000030357	Fkbp4	7.11423	6.72988	41.4085	8.98301e-20	1.27504e-18	35.2083
ENSMUSG00000032582	Rbm6	7.11392	7.18189	48.5803	4.73002e-21	1.18637e-19	37.9158
ENSMUSG00000037266	Rsrp1	7.11328	7.47869	41.8828	7.28434e-20	1.07127e-18	35.5035
ENSMUSG00000020840	Blmh	7.11094	6.78583	40.7287	1.21817e-19	1.66369e-18	34.9381
ENSMUSG00000062604	Srpk2	7.10926	7.03327	52.3091	1.2073e-21	4.01801e-20	39.0597
ENSMUSG00000004665	Cnn2	7.10897	6.98371	49.1536	3.80911e-21	1.0049e-19	38.0615
ENSMUSG00000018076	Med13l	7.10865	7.07215	45.1974	1.7908e-20	3.44537e-19	36.7173
ENSMUSG00000024529	Lox	7.1069	7.10979	31.9801	1.02809e-17	7.74801e-17	30.7956
ENSMUSG00000021466	Ptch1	7.10496	6.98588	38.369	3.6498e-19	4.22909e-18	33.9519
ENSMUSG00000026499	Acbd3	7.1043	6.84973	31.6789	1.2222e-17	9.00097e-17	30.6137
ENSMUSG00000062203	Gspt1	7.1028	7.08442	45.2819	1.7302e-20	3.3669e-19	36.7502
ENSMUSG00000024327	Slc39a7	7.10182	7.06837	44.1663	2.7401e-20	4.84013e-19	36.3364
ENSMUSG00000005124	Ccn4	7.09939	7.00496	46.2557	1.16873e-20	2.45796e-19	37.0859
ENSMUSG00000028194	Ddah1	7.09896	6.41133	43.6665	3.3793e-20	5.70812e-19	36.0181
ENSMUSG00000061559	Wdr61	7.09855	6.89563	45.1081	1.85732e-20	3.54951e-19	36.6527
ENSMUSG00000024811	Tnks2	7.097	7.38693	42.1563	6.46181e-20	9.6858e-19	35.6015
ENSMUSG00000027673	Ndufb5	7.09495	6.53625	41.8713	7.32109e-20	1.07526e-18	35.3582
ENSMUSG00000030512	Snrpa1	7.08945	6.36228	34.8361	2.14824e-18	1.95356e-17	32.2222
ENSMUSG00000024236	Svil	7.08684	7.20591	47.2675	7.84117e-21	1.77221e-19	37.4751
ENSMUSG00000049658	Bdp1	7.08574	7.21999	45.8104	1.39697e-20	2.85226e-19	36.9642
ENSMUSG00000033565	Rbfox2	7.08407	7.19943	38.7126	3.09822e-19	3.67164e-18	34.13
ENSMUSG00000029131	Dnajb6	7.08365	6.87691	45.9167	1.33853e-20	2.76314e-19	36.9402
ENSMUSG00000007836	Hnrnpa0	7.08348	7.12621	45.0926	1.86911e-20	3.56292e-19	36.689
ENSMUSG00000064350	ENSMUSG00000064350	7.08313	7.0244	39.0821	2.60195e-19	3.16215e-18	34.2727
ENSMUSG00000095865	ENSMUSG00000095865	7.08105	7.15997	37.1733	6.52823e-19	6.97611e-18	33.4273
ENSMUSG00000008450	Nutf2	7.07756	6.67211	39.3222	2.32489e-19	2.87854e-18	34.3311
ENSMUSG00000028433	Ubap2	7.07721	6.86052	29.752	3.84189e-17	2.51979e-16	29.5051
ENSMUSG00000027306	Nusap1	7.07591	6.79336	48.0582	5.77372e-21	1.38505e-19	37.6585
ENSMUSG00000037958	Nsrp1	7.07582	6.86135	49.8034	2.98897e-21	8.26506e-20	38.2425
ENSMUSG00000069682	Gm10275	7.07508	7.15507	47.4167	7.39851e-21	1.6944e-19	37.5167
ENSMUSG00000074415	Mir100hg	7.07353	7.62508	36.6091	8.64362e-19	8.89296e-18	33.2
ENSMUSG00000083483	Gm14044	7.07353	6.60738	40.548	1.32203e-19	1.77736e-18	34.837
ENSMUSG00000030058	Copg1	7.07344	6.93485	49.8447	2.9436e-21	8.19017e-20	38.2737
ENSMUSG00000034345	Gtf2h5	7.07218	6.88682	43.7788	3.22318e-20	5.50669e-19	36.1595
ENSMUSG00000066443	Gm10163	7.07173	7.29535	44.8064	2.10186e-20	3.91985e-19	36.6105
ENSMUSG00000025935	Tram1	7.07146	7.09864	45.0943	1.86778e-20	3.56292e-19	36.6841
ENSMUSG00000090266	Mettl23	7.07017	6.98844	35.1314	1.8403e-18	1.70963e-17	32.4323
ENSMUSG00000029068	Ccnl2	7.06977	6.99128	33.3539	4.76353e-18	3.91392e-17	31.5276
ENSMUSG00000063015	Ccni	7.06776	7.14825	45.5143	1.57437e-20	3.11783e-19	36.8445
ENSMUSG00000039105	Atp6v1g1	7.06633	6.58037	38.7038	3.1112e-19	3.68506e-18	34.0501
ENSMUSG00000034610	Tut4	7.06618	7.3908	49.5291	3.30982e-21	8.97499e-20	38.2669
ENSMUSG00000026775	Yme1l1	7.06597	7.22821	45.1967	1.79134e-20	3.44537e-19	36.7424
ENSMUSG00000020484	Xbp1	7.06459	6.6192	42.8909	4.70108e-20	7.53181e-19	35.7717
ENSMUSG00000057133	Chd6	7.06297	7.07235	41.9764	6.99094e-20	1.03492e-18	35.4867
ENSMUSG00000021188	Trip11	7.06095	7.28481	47.0382	8.57723e-21	1.90399e-19	37.4088
ENSMUSG00000047676	Rpsa-ps10	7.05861	7.55379	50.9545	1.96017e-21	5.86949e-20	38.7568
ENSMUSG00000030417	Pdcd5	7.05718	7.03202	45.1957	1.79206e-20	3.44537e-19	36.7075
ENSMUSG00000054252	Fgfr3	7.05657	6.28902	23.9288	1.99758e-15	9.23084e-15	25.6051
ENSMUSG00000025724	Sec11a	7.056	6.85467	46.5021	1.05965e-20	2.26469e-19	37.1426
ENSMUSG00000026977	Marchf7	7.05586	6.81903	49.1371	3.83268e-21	1.00875e-19	38.0121
ENSMUSG00000073079	Srp54a	7.05544	6.89524	42.4668	5.64504e-20	8.70782e-19	35.6524
ENSMUSG00000117694	ENSMUSG00000117694	7.05477	7.39534	44.1626	2.74431e-20	4.84374e-19	36.3825
ENSMUSG00000041881	Ndufa7	7.05346	6.71996	39.0545	2.63594e-19	3.19574e-18	34.222
ENSMUSG00000031839	Hsbp1	7.05153	6.79493	36.7974	7.86693e-19	8.1765e-18	33.2164
ENSMUSG00000043866	Taf10	7.05002	6.87595	45.1733	1.80849e-20	3.47398e-19	36.6728
ENSMUSG00000033751	Gadd45gip1	7.04874	6.48879	44.2129	2.68739e-20	4.77337e-19	36.2366
ENSMUSG00000053173	Rpl18-ps2	7.04802	6.34676	35.5701	1.46584e-18	1.39948e-17	32.5785
ENSMUSG00000037795	N4bp2	7.04781	7.47245	43.2422	4.04522e-20	6.62317e-19	36.0404
ENSMUSG00000067194	Eif1ax	7.04714	6.80845	43.5169	3.5999e-20	6.0217e-19	36.0466
ENSMUSG00000003355	Fkbp11	7.04349	6.86142	41.8153	7.50391e-20	1.09565e-18	35.3916
ENSMUSG00000029461	Fam168a	7.04303	6.95842	45.561	1.54489e-20	3.07032e-19	36.8264
ENSMUSG00000039103	Nexn	7.04257	7.07242	32.6586	7.00381e-18	5.52558e-17	31.1631
ENSMUSG00000085791	ENSMUSG00000085791	7.04122	6.64752	40.2079	1.54354e-19	2.03127e-18	34.7007
ENSMUSG00000004044	Cavin1	7.04088	7.32458	49.1317	3.84056e-21	1.00964e-19	38.1253
ENSMUSG00000026740	Dnajc1	7.0396	7.28098	47.2838	7.79164e-21	1.7628e-19	37.4935
ENSMUSG00000025512	Chid1	7.03905	6.44194	32.235	8.89239e-18	6.80231e-17	30.8881
ENSMUSG00000121492	ENSMUSG00000121492	7.03824	8.10373	46.5028	1.05935e-20	2.26469e-19	37.3475
ENSMUSG00000097392	Thoc2l	7.03809	7.00578	45.4563	1.61183e-20	3.17797e-19	36.7989
ENSMUSG00000004610	Etfb	7.03765	6.65309	44.8399	2.07312e-20	3.87593e-19	36.508
ENSMUSG00000104699	Rps4x-ps	7.03681	6.91496	47.3014	7.73822e-21	1.75248e-19	37.4286
ENSMUSG00000021963	Sap18	7.03667	6.70419	42.1029	6.61422e-20	9.87635e-19	35.4803
ENSMUSG00000021917	Spcs1	7.03662	6.37246	33.5819	4.205e-18	3.50516e-17	31.5918
ENSMUSG00000013701	Timm23	7.03541	6.59946	34.7528	2.24467e-18	2.0289e-17	32.2091
ENSMUSG00000083411	ENSMUSG00000083411	7.03397	6.6501	40.0514	1.65834e-19	2.15324e-18	34.6356
ENSMUSG00000001383	Zmat2	7.03353	7.14196	49.3395	3.55265e-21	9.4955e-20	38.1563
ENSMUSG00000028745	Capzb	7.03233	6.99788	45.0987	1.86444e-20	3.56007e-19	36.6677
ENSMUSG00000031226	Pbdc1	7.03058	6.49014	45.1459	1.82886e-20	3.5071e-19	36.5778
ENSMUSG00000060073	Psma3	7.02994	6.83049	44.3563	2.53175e-20	4.56203e-19	36.3635
ENSMUSG00000020547	Bzw2	7.02985	6.90591	47.4128	7.40958e-21	1.6952e-19	37.4642
ENSMUSG00000022528	Hes1	7.02906	7.05374	40.7947	1.18241e-19	1.62078e-18	35.0043
ENSMUSG00000019370	Calm3	7.02819	6.90396	48.9633	4.09185e-21	1.06076e-19	37.9807
ENSMUSG00000028465	Tln1	7.02818	7.26842	36.9162	7.41491e-19	7.77227e-18	33.3173
ENSMUSG00000071337	Tia1	7.02738	6.94404	47.4392	7.33381e-21	1.6813e-19	37.4797
ENSMUSG00000116757	ENSMUSG00000116757	7.02716	7.02464	43.0964	4.30491e-20	7.00737e-19	35.9209
ENSMUSG00000021540	Smad5	7.02639	6.98299	47.5187	7.11092e-21	1.6539e-19	37.516
ENSMUSG00000000568	Hnrnpd	7.02637	7.26939	44.0891	2.82991e-20	4.95577e-19	36.3353
ENSMUSG00000062867	Impdh2	7.02628	6.68053	44.7787	2.12597e-20	3.96153e-19	36.4891
ENSMUSG00000031683	Lsm6	7.02595	6.53489	45.1204	1.84799e-20	3.53469e-19	36.5779
ENSMUSG00000024384	Iws1	7.02351	6.94494	41.6856	7.94526e-20	1.14442e-18	35.3505
ENSMUSG00000015176	Nolc1	7.02259	6.86629	42.9243	4.63419e-20	7.45131e-19	35.828
ENSMUSG00000064340	ENSMUSG00000064340	7.02169	7.22017	51.3707	1.68672e-21	5.17258e-20	38.8157
ENSMUSG00000070319	Eif3g	7.0202	6.75895	44.0755	2.84596e-20	4.9761e-19	36.2469
ENSMUSG00000020695	Mrc2	7.01981	6.86987	33.4115	4.61552e-18	3.80487e-17	31.5489
ENSMUSG00000040152	Thbs1	7.01876	7.30543	46.4461	1.08347e-20	2.30681e-19	37.205
ENSMUSG00000031565	Fgfr1	7.01851	7.21562	44.7737	2.1303e-20	3.96628e-19	36.5833
ENSMUSG00000013236	Ptprs	7.01828	7.08322	46.3384	1.13085e-20	2.38721e-19	37.127
ENSMUSG00000027680	Fxr1	7.01633	6.91267	44.6365	2.25433e-20	4.15918e-19	36.4829
ENSMUSG00000031701	Dnaja2	7.01565	6.81439	42.7575	4.97867e-20	7.87516e-19	35.754
ENSMUSG00000066629	ENSMUSG00000066629	7.01492	6.70972	41.3906	9.05499e-20	1.28144e-18	35.1969
ENSMUSG00000032437	Stt3b	7.01465	6.66722	40.4205	1.40088e-19	1.8699e-18	34.7901
ENSMUSG00000105704	ENSMUSG00000105704	7.0135	6.84646	31.5199	1.33984e-17	9.76246e-17	30.5246
ENSMUSG00000081087	Rps15a-ps7	7.01254	6.77559	36.2454	1.03818e-18	1.04228e-17	32.9528
ENSMUSG00000060803	Gstp1	7.0123	6.54005	39.164	2.50375e-19	3.05774e-18	34.2416
ENSMUSG00000082127	ENSMUSG00000082127	7.01205	7.28201	37.2527	6.27722e-19	6.74974e-18	33.4744
ENSMUSG00000020349	Ppp2ca	7.00704	6.7857	41.5624	8.3903e-20	1.20157e-18	35.2758
ENSMUSG00000028309	Rnf20	7.00567	7.11922	45.2602	1.74553e-20	3.3865e-19	36.746
ENSMUSG00000100228	Gm29257	7.00381	6.96116	44.8969	2.02516e-20	3.81493e-19	36.5877
ENSMUSG00000027404	Snrpb	7.00356	6.69909	38.3174	3.74113e-19	4.32521e-18	33.8954
ENSMUSG00000020869	Lrrc59	7.00286	6.6465	43.1739	4.16483e-20	6.79911e-19	35.8849
ENSMUSG00000039473	Ubn1	7.00272	7.14484	40.8773	1.13921e-19	1.56925e-18	35.049
ENSMUSG00000028772	Zcchc17	7.00196	6.913	44.2299	2.66839e-20	4.7547e-19	36.3322
ENSMUSG00000025001	Hells	7.00154	6.98081	48.3047	5.25355e-21	1.286e-19	37.7796
ENSMUSG00000020224	Llph	7.00134	6.65114	43.7049	3.32504e-20	5.62919e-19	36.0863
ENSMUSG00000039756	Dnttip2	6.99953	6.75488	47.9114	6.10906e-21	1.44948e-19	37.5965
ENSMUSG00000018042	Cyb5r3	6.99864	7.18541	32.8362	6.34225e-18	5.07335e-17	31.2651
ENSMUSG00000020908	Myh3	6.9985	7.60611	27.6595	1.44901e-16	8.33034e-16	28.2191
ENSMUSG00000024188	Luc7l	6.99824	7.07088	43.7698	3.23541e-20	5.51918e-19	36.184
ENSMUSG00000064317	ENSMUSG00000064317	6.9934	6.80982	35.6845	1.38198e-18	1.32848e-17	32.6879
ENSMUSG00000022450	Ndufa6	6.99299	6.62181	37.4535	5.68736e-19	6.17178e-18	33.4956
ENSMUSG00000021072	Tmx1	6.98805	6.54862	42.3612	5.91e-20	9.0049e-19	35.5517
ENSMUSG00000031370	Zrsr2	6.98797	7.05291	39.6652	1.9818e-19	2.49934e-18	34.5262
ENSMUSG00000059602	Syn3	6.98675	7.05595	40.6147	1.28265e-19	1.73695e-18	34.928
ENSMUSG00000031059	Ndufb11	6.98651	6.89972	38.738	3.06112e-19	3.63537e-18	34.1056
ENSMUSG00000034158	Lrrc58	6.98636	6.98067	43.4253	3.74233e-20	6.23202e-19	36.037
ENSMUSG00000034120	Srsf2	6.98615	6.90124	34.7504	2.24743e-18	2.03058e-17	32.2345
ENSMUSG00000022665	Ccdc80	6.98577	7.20981	40.7149	1.22577e-19	1.67306e-18	34.9918
ENSMUSG00000019647	Sema6a	6.9848	6.78769	39.7477	1.90748e-19	2.4196e-18	34.5262
ENSMUSG00000034681	Rnps1	6.98459	6.82227	46.833	9.29763e-21	2.04969e-19	37.2468
ENSMUSG00000033581	Igf2bp2	6.98449	7.10731	48.4502	4.97003e-21	1.23508e-19	37.8531
ENSMUSG00000105814	Mir703	6.98325	7.1757	49.0182	4.00804e-21	1.04386e-19	38.0568
ENSMUSG00000028399	Ptprd	6.98195	7.35044	44.0489	2.87779e-20	5.02391e-19	36.3321
ENSMUSG00000020612	Prkar1a	6.97977	6.80546	45.5475	1.55333e-20	3.08435e-19	36.793
ENSMUSG00000031740	Mmp2	6.97792	6.74804	43.0628	4.36727e-20	7.08827e-19	35.8594
ENSMUSG00000021024	Psma6	6.97748	6.58703	41.1569	1.00493e-19	1.40065e-18	35.0781
ENSMUSG00000024538	Ppic	6.97647	6.84914	42.1605	6.44977e-20	9.68243e-19	35.5268
ENSMUSG00000031622	Sin3b	6.97602	6.55106	38.1637	4.0279e-19	4.60055e-18	33.8042
ENSMUSG00000027968	Larp7	6.97541	6.61085	42.7557	4.98251e-20	7.87567e-19	35.7137
ENSMUSG00000063953	Amd2	6.97462	6.36326	43.8568	3.11921e-20	5.36179e-19	36.0759
ENSMUSG00000020642	Rnf144a	6.97455	6.91873	41.9235	7.15507e-20	1.05573e-18	35.4409
ENSMUSG00000084830	ENSMUSG00000084830	6.97372	6.66719	26.8844	2.42803e-16	1.33292e-15	27.6945
ENSMUSG00000062705	Tpbpb	6.97271	6.53834	11.7665	4.68835e-10	1.16136e-09	13.021
ENSMUSG00000051118	Olfr77	6.97269	6.62732	43.3645	3.84022e-20	6.36764e-19	35.9529
ENSMUSG00000038305	Spats2l	6.97248	7.03813	49.6958	3.11076e-21	8.55955e-20	38.2467
ENSMUSG00000053565	Eif3k	6.97213	6.72328	39.6949	1.95469e-19	2.46932e-18	34.4973
ENSMUSG00000001674	Ddx18	6.97193	6.94603	47.2307	7.95467e-21	1.79064e-19	37.4098
ENSMUSG00000038615	Nfe2l1	6.97058	6.89418	41.4215	8.93129e-20	1.27011e-18	35.2361
ENSMUSG00000063754	Gm10136	6.96944	7.24112	45.2522	1.75127e-20	3.39315e-19	36.7639
ENSMUSG00000024594	Prrc1	6.96775	6.93966	46.5919	1.02263e-20	2.19605e-19	37.1881
ENSMUSG00000020952	Scfd1	6.96775	7.04498	45.6295	1.50266e-20	3.00774e-19	36.8664
ENSMUSG00000066406	Akap13	6.96728	7.43475	48.6673	4.57631e-21	1.15819e-19	37.99
ENSMUSG00000056763	Cspp1	6.9671	7.04682	46.1248	1.23144e-20	2.56575e-19	37.0426
ENSMUSG00000071650	Ganab	6.96682	6.66528	47.5334	7.07041e-21	1.64619e-19	37.4487
ENSMUSG00000079184	Mphosph8	6.96623	6.93586	44.8103	2.09849e-20	3.91683e-19	36.5497
ENSMUSG00000028790	Khdrbs1	6.9647	6.91217	47.5027	7.15519e-21	1.65879e-19	37.496
ENSMUSG00000080868	ENSMUSG00000080868	6.96425	6.63741	45.2772	1.73347e-20	3.37034e-19	36.6594
ENSMUSG00000063888	Rpl7l1	6.96054	6.75975	46.6285	1.0079e-20	2.18116e-19	37.1641
ENSMUSG00000031548	Sfrp1	6.95949	6.36261	36.1216	1.10541e-18	1.09796e-17	32.84
ENSMUSG00000028907	Utp11	6.95802	6.70608	44.1556	2.75239e-20	4.85385e-19	36.2636
ENSMUSG00000027823	Gmps	6.95797	6.84101	41.8955	7.24367e-20	1.06669e-18	35.4183
ENSMUSG00000083822	Hmgb1-ps5	6.95781	6.64172	38.9034	2.83061e-19	3.38857e-18	34.1414
ENSMUSG00000082480	Gm11687	6.95674	6.35384	38.529	3.38116e-19	3.95877e-18	33.9333
ENSMUSG00000024283	Wac	6.95611	6.96494	48.8536	4.26471e-21	1.09542e-19	37.9552
ENSMUSG00000048000	Gigyf2	6.95608	6.95824	30.2615	2.81899e-17	1.90123e-16	29.8101
ENSMUSG00000033499	Larp4b	6.9555	6.92847	46.9329	8.93925e-21	1.97652e-19	37.3027
ENSMUSG00000053453	Thoc7	6.95456	6.66688	45.0653	1.89012e-20	3.59379e-19	36.5888
ENSMUSG00000029810	Tmem176b	6.95455	6.58975	41.6459	8.08615e-20	1.16173e-18	35.2747
ENSMUSG00000028649	Macf1	6.95386	7.19962	35.9045	1.23465e-18	1.20548e-17	32.8286
ENSMUSG00000103653	ENSMUSG00000103653	6.95258	6.5882	40.0612	1.6509e-19	2.14857e-18	34.6294
ENSMUSG00000083087	Gm11249	6.95227	6.55239	25.5902	5.9384e-16	3.02223e-15	26.8098
ENSMUSG00000031207	Msn	6.951	7.20522	45.3733	1.66708e-20	3.26678e-19	36.8028
ENSMUSG00000020674	Pxdn	6.95044	7.06569	42.3374	5.97124e-20	9.07969e-19	35.6279
ENSMUSG00000051579	Tceal8	6.95041	6.68694	46.6225	1.01031e-20	2.18427e-19	37.1437
ENSMUSG00000005609	Ctr9	6.94684	6.84142	44.6732	2.22039e-20	4.10662e-19	36.4816
ENSMUSG00000030605	Mfge8	6.944	6.27543	28.1527	1.05077e-16	6.21307e-16	28.4969
ENSMUSG00000049124	ENSMUSG00000049124	6.94318	6.2942	42.5075	5.54638e-20	8.57927e-19	35.5502
ENSMUSG00000027288	Zfp106	6.94305	7.10264	48.4111	5.04462e-21	1.24712e-19	37.8393
ENSMUSG00000058897	Col25a1	6.94215	6.37025	33.7515	3.83466e-18	3.23879e-17	31.6773
ENSMUSG00000016921	Srsf6	6.94057	6.74517	42.2909	6.0935e-20	9.21555e-19	35.5595
ENSMUSG00000062582	ENSMUSG00000062582	6.94023	6.63408	36.9502	7.29065e-19	7.65929e-18	33.2662
ENSMUSG00000106037	Gm4332	6.9401	6.97891	44.7516	2.14981e-20	3.99597e-19	36.5363
ENSMUSG00000031754	Nudt21	6.93742	6.6508	44.1495	2.75941e-20	4.8589e-19	36.2512
ENSMUSG00000029655	N4bp2l2	6.93523	6.82492	45.7441	1.43476e-20	2.91878e-19	36.8627
ENSMUSG00000026674	Ddr2	6.93449	7.13313	43.2472	4.03673e-20	6.62317e-19	35.9932
ENSMUSG00000026074	Map4k4	6.93424	7.17604	36.4695	9.27152e-19	9.46938e-18	33.097
ENSMUSG00000019877	Serinc1	6.93385	6.66167	45.7113	1.45386e-20	2.93894e-19	36.8164
ENSMUSG00000058927	ENSMUSG00000058927	6.93229	6.64439	34.3144	2.83243e-18	2.48787e-17	31.994
ENSMUSG00000038155	Gstp2	6.93189	6.43871	37.8528	4.68091e-19	5.24215e-18	33.6496
ENSMUSG00000038515	Grtp1	6.93133	6.7059	40.3671	1.43534e-19	1.90794e-18	34.7765
ENSMUSG00000091625	Lsm5	6.93125	6.55907	27.6783	1.43121e-16	8.2407e-16	28.2098
ENSMUSG00000027455	Nsfl1c	6.93045	6.36893	45.9268	1.33311e-20	2.75452e-19	36.8209
ENSMUSG00000024735	Prpf19	6.93044	6.66219	36.2512	1.0351e-18	1.03965e-17	32.9426
ENSMUSG00000021537	Cetn3	6.93019	6.97309	39.4127	2.2287e-19	2.77017e-18	34.4076
ENSMUSG00000081344	ENSMUSG00000081344	6.92946	6.64603	40.1216	1.60574e-19	2.1057e-18	34.6634
ENSMUSG00000044627	Swi5	6.92808	6.45888	44.8761	2.04247e-20	3.83785e-19	36.4742
ENSMUSG00000058571	Gpc6	6.92784	7.16523	36.2429	1.03948e-18	1.04311e-17	32.9872
ENSMUSG00000010406	Mrpl52	6.92673	6.80531	46.989	8.74432e-21	1.93916e-19	37.2974
ENSMUSG00000017009	Sdc4	6.92516	6.80041	31.1276	1.68423e-17	1.19719e-16	30.3014
ENSMUSG00000029992	Gfpt1	6.92484	7.14875	46.8619	9.19224e-21	2.02845e-19	37.3189
ENSMUSG00000028233	Tgs1	6.92372	6.78637	45.1983	1.79017e-20	3.44537e-19	36.6613
ENSMUSG00000028226	Mmp16	6.92298	7.25713	46.1832	1.20304e-20	2.51829e-19	37.1007
ENSMUSG00000037235	Mxd4	6.92283	6.95939	41.4569	8.79193e-20	1.25428e-18	35.2606
ENSMUSG00000028832	Stmn1	6.92214	6.83882	24.3268	1.48338e-15	7.0124e-15	25.9035
ENSMUSG00000020936	Nmt1	6.92183	6.71363	46.2402	1.17597e-20	2.46855e-19	37.017
ENSMUSG00000053841	Txlna	6.92169	6.91326	37.9028	4.56874e-19	5.13193e-18	33.735
ENSMUSG00000020817	Rabep1	6.92132	6.84017	45.4003	1.64889e-20	3.2368e-19	36.746
ENSMUSG00000110279	ENSMUSG00000110279	6.92085	6.44777	40.3233	1.4643e-19	1.94413e-18	34.7137
ENSMUSG00000025047	Pdcd11	6.92024	6.62136	43.8036	3.18968e-20	5.46196e-19	36.1148
ENSMUSG00000022314	Rad21	6.91924	6.83942	45.9138	1.34009e-20	2.76314e-19	36.9282
ENSMUSG00000090386	Mir99ahg	6.91901	7.26762	36.5891	8.73064e-19	8.97425e-18	33.1615
ENSMUSG00000020288	Ahsa2	6.91728	6.80583	49.0704	3.93009e-21	1.02714e-19	37.9895
ENSMUSG00000029267	Mtf2	6.91727	6.84211	47.0901	8.40453e-21	1.87495e-19	37.337
ENSMUSG00000024613	Tcof1	6.91702	6.72613	40.282	1.49219e-19	1.97444e-18	34.7414
ENSMUSG00000109669	ENSMUSG00000109669	6.91681	6.57299	44.0893	2.82961e-20	4.95577e-19	36.2094
ENSMUSG00000049760	Micos13	6.91468	6.5102	43.5513	3.54788e-20	5.94802e-19	35.9973
ENSMUSG00000024941	Scyl1	6.91459	6.86684	41.8539	7.3775e-20	1.08284e-18	35.4054
ENSMUSG00000000088	Cox5a	6.91414	6.50557	31.2245	1.59129e-17	1.1369e-16	30.3378
ENSMUSG00000029581	Fscn1	6.914	6.75542	45.6609	1.48373e-20	2.98217e-19	36.8212
ENSMUSG00000031099	Smarca1	6.91028	6.93861	45.6432	1.4944e-20	2.99387e-19	36.8498
ENSMUSG00000049421	Zfp260	6.91014	7.1825	47.9445	6.03158e-21	1.43566e-19	37.6986
ENSMUSG00000028763	Hspg2	6.90915	6.66796	39.9065	1.77266e-19	2.2766e-18	34.5753
ENSMUSG00000118353	ENSMUSG00000118353	6.90908	7.09851	47.039	8.57443e-21	1.90399e-19	37.3724
ENSMUSG00000027408	Cpxm1	6.9083	6.30249	37.8452	4.69816e-19	5.25885e-18	33.6207
ENSMUSG00000015092	Edf1	6.9055	6.5285	43.6275	3.43538e-20	5.78538e-19	36.0316
ENSMUSG00000027203	Dut	6.90435	6.47108	39.8582	1.8126e-19	2.3181e-18	34.5216
ENSMUSG00000024038	Ndufv3	6.9042	6.67451	48.7972	4.35659e-21	1.11391e-19	37.87
ENSMUSG00000038664	Herc1	6.90356	7.07274	44.2139	2.68629e-20	4.77337e-19	36.3513
ENSMUSG00000102657	ENSMUSG00000102657	6.90351	7.31878	35.8725	1.25504e-18	1.22326e-17	32.8216
ENSMUSG00000032199	Polr2m	6.9031	6.85858	44.5692	2.31791e-20	4.25894e-19	36.4452
ENSMUSG00000019897	Ccdc59	6.90248	6.7322	46.6036	1.01791e-20	2.19433e-19	37.1452
ENSMUSG00000022820	Ndufb4c	6.90112	6.74088	34.2502	2.93121e-18	2.55759e-17	31.9711
ENSMUSG00000003032	Klf4	6.90017	6.78675	41.8094	7.52317e-20	1.09775e-18	35.3761
ENSMUSG00000104514	Gm37164	6.90012	6.62294	47.4079	7.42387e-21	1.69673e-19	37.3971
ENSMUSG00000013415	Igf2bp1	6.89985	6.67337	38.7555	3.03591e-19	3.60734e-18	34.0827
ENSMUSG00000024583	Txnl1	6.89964	6.66311	37.1067	6.74642e-19	7.17518e-18	33.342
ENSMUSG00000006205	Htra1	6.89904	6.97052	42.9376	4.60774e-20	7.41943e-19	35.8504
ENSMUSG00000018340	Anxa6	6.89803	6.84656	45.235	1.76354e-20	3.4077e-19	36.6862
ENSMUSG00000091306	ENSMUSG00000091306	6.89788	6.63391	32.5284	7.53467e-18	5.88685e-17	31.062
ENSMUSG00000016256	Ctsz	6.89599	6.78889	34.5852	2.45257e-18	2.19029e-17	32.1441
ENSMUSG00000037857	Nufip2	6.89519	6.75298	38.6603	3.17614e-19	3.75009e-18	34.0504
ENSMUSG00000025278	Flnb	6.89259	6.78422	36.0572	1.14219e-18	1.12899e-17	32.8625
ENSMUSG00000008763	Man1a2	6.89167	6.87517	48.5608	4.76515e-21	1.19251e-19	37.84
ENSMUSG00000030824	Nucb1	6.8912	6.80438	39.1852	2.47889e-19	3.03554e-18	34.2884
ENSMUSG00000030122	Ptms	6.89108	7.5074	27.5062	1.603e-16	9.11824e-16	28.1181
ENSMUSG00000066149	Cdc26	6.88948	6.63575	40.7324	1.21614e-19	1.66295e-18	34.9143
ENSMUSG00000024099	Ndufv2	6.88915	6.58552	39.2465	2.40873e-19	2.96596e-18	34.2833
ENSMUSG00000022710	Usp7	6.88884	6.79417	46.1476	1.22024e-20	2.54716e-19	37.0008
ENSMUSG00000038965	Ube2l3	6.88864	6.81031	46.7143	9.74297e-21	2.11967e-19	37.2031
ENSMUSG00000018585	Atox1	6.88856	6.53802	46.5415	1.04322e-20	2.236e-19	37.0808
ENSMUSG00000007815	Rhoa	6.88484	6.91981	49.0922	3.89795e-21	1.02232e-19	38.0246
ENSMUSG00000020458	Rtn4	6.88482	7.18959	46.7109	9.75615e-21	2.11967e-19	37.2748
ENSMUSG00000020241	Col6a2	6.88407	7.6581	44.6693	2.22401e-20	4.10662e-19	36.6106
ENSMUSG00000037736	Limch1	6.88235	7.24055	39.0023	2.70152e-19	3.25716e-18	34.2593
ENSMUSG00000027879	Sec22b	6.88173	6.32682	45.3888	1.65657e-20	3.24902e-19	36.619
ENSMUSG00000032249	Anp32a	6.8814	6.93034	32.9236	6.04127e-18	4.85165e-17	31.2943
ENSMUSG00000032320	Rcn2	6.88088	6.56455	37.5856	5.33122e-19	5.83335e-18	33.5465
ENSMUSG00000073616	Cops9	6.88002	6.64062	41.0867	1.037e-19	1.44266e-18	35.06
ENSMUSG00000032047	Acat1	6.87922	6.97049	42.7206	5.05841e-20	7.97876e-19	35.7639
ENSMUSG00000047686	Rtl3	6.87891	6.70659	42.5612	5.41893e-20	8.44042e-19	35.6534
ENSMUSG00000030208	Emp1	6.87862	7.13547	41.293	9.45705e-20	1.33303e-18	35.2187
ENSMUSG00000030172	Erc1	6.87827	7.07489	33.1239	5.4066e-18	4.38917e-17	31.4111
ENSMUSG00000028044	Cks1b	6.87666	6.46899	42.5637	5.41311e-20	8.43723e-19	35.6094
ENSMUSG00000027342	Pcna	6.87531	6.59377	33.1864	5.22342e-18	4.26053e-17	31.4088
ENSMUSG00000033295	Ptprf	6.87528	6.62823	42.4862	5.59776e-20	8.64948e-19	35.6136
ENSMUSG00000067367	Lyar	6.87482	6.37161	44.4394	2.44589e-20	4.4503e-19	36.2908
ENSMUSG00000030751	Psma1	6.87426	6.7457	38.3167	3.74241e-19	4.32521e-18	33.8997
ENSMUSG00000081751	ENSMUSG00000081751	6.87378	6.48534	46.2775	1.15862e-20	2.43898e-19	36.9747
ENSMUSG00000025511	Tspan4	6.87219	6.02008	29.8964	3.5173e-17	2.32597e-16	29.5321
ENSMUSG00000021244	Ylpm1	6.87201	7.19386	45.3446	1.68663e-20	3.29643e-19	36.7878
ENSMUSG00000024953	Prdx5	6.87145	6.4714	39.2549	2.39923e-19	2.95914e-18	34.2681
ENSMUSG00000121374	ENSMUSG00000121374	6.8714	6.37675	42.4226	5.7544e-20	8.82184e-19	35.5356
ENSMUSG00000016386	Mpped2	6.87032	6.55555	44.7112	2.18586e-20	4.04954e-19	36.4312
ENSMUSG00000019373	Cops3	6.86999	6.93075	47.3304	7.65111e-21	1.73451e-19	37.4363
ENSMUSG00000024012	Mtch1	6.8696	6.8089	48.673	4.56646e-21	1.15701e-19	37.8619
ENSMUSG00000030890	Ilk	6.86896	6.73634	43.7665	3.23989e-20	5.52261e-19	36.1238
ENSMUSG00000029231	Pdgfra	6.86893	7.02149	45.6017	1.51966e-20	3.03093e-19	36.8481
ENSMUSG00000006589	Aprt	6.86668	6.34097	37.6011	5.2909e-19	5.80742e-18	33.5202
ENSMUSG00000028029	Aimp1	6.8665	6.9121	47.6719	6.70071e-21	1.5765e-19	37.5512
ENSMUSG00000024091	Vapa	6.86455	6.53407	32.3571	8.29828e-18	6.40471e-17	30.9613
ENSMUSG00002076828	ENSMUSG00002076828	6.86184	6.48064	46.0656	1.26097e-20	2.61753e-19	36.8995
ENSMUSG00000000693	Loxl3	6.86147	6.06931	31.1822	1.63123e-17	1.1621e-16	30.27
ENSMUSG00000016534	Lamp2	6.86062	6.9236	37.1126	6.72705e-19	7.16123e-18	33.375
ENSMUSG00000089715	Cbx6	6.85958	6.97601	38.7195	3.08818e-19	3.66362e-18	34.1063
ENSMUSG00000030647	Ndufc2	6.85854	6.69732	32.8718	6.21778e-18	4.98446e-17	31.2499
ENSMUSG00000028266	Lmo4	6.85761	6.77323	43.6568	3.39326e-20	5.72738e-19	36.0891
ENSMUSG00000017677	Wsb1	6.85725	7.01036	47.8384	6.28324e-21	1.48608e-19	37.6245
ENSMUSG00000020516	Rps6kb1	6.85505	6.57862	46.3643	1.11926e-20	2.36725e-19	37.0237
ENSMUSG00000027797	Dclk1	6.85452	7.24448	39.1793	2.48584e-19	3.04084e-18	34.3367
ENSMUSG00000031660	Brd7	6.85401	6.76988	44.3099	2.58097e-20	4.62185e-19	36.3317
ENSMUSG00000022680	Pdxdc1	6.85398	6.82998	26.5717	3.00231e-16	1.62586e-15	27.4883
ENSMUSG00000026260	Ndufa10	6.85169	6.79851	47.111	8.33585e-21	1.86334e-19	37.335
ENSMUSG00000030201	Lrp6	6.85155	6.64938	46.6577	9.96346e-21	2.16242e-19	37.1437
ENSMUSG00000024660	Incenp	6.85036	6.85734	32.58	7.31937e-18	5.73816e-17	31.1061
ENSMUSG00000038812	Trmt112	6.84925	6.43634	39.5438	2.09666e-19	2.62499e-18	34.3844
ENSMUSG00000029203	Ube2k	6.8486	6.82885	42.0256	6.84181e-20	1.01712e-18	35.4682
ENSMUSG00000030657	Xylt1	6.8481	6.87442	38.5218	3.39275e-19	3.96612e-18	34.0052
ENSMUSG00000030846	Tial1	6.84801	6.92774	45.3024	1.71581e-20	3.34181e-19	36.7232
ENSMUSG00000028609	Magoh	6.84631	6.44294	37.6664	5.125e-19	5.65294e-18	33.5638
ENSMUSG00000056579	Tug1	6.84556	6.94137	47.0796	8.43917e-21	1.8808e-19	37.3547
ENSMUSG00000020721	Helz	6.84458	6.68407	48.3181	5.22672e-21	1.28083e-19	37.7082
ENSMUSG00000079139	Gm4204	6.84446	7.17213	42.9769	4.53079e-20	7.32712e-19	35.8929
ENSMUSG00000029048	Rer1	6.84294	6.31215	39.4092	2.23232e-19	2.77313e-18	34.3044
ENSMUSG00000059263	Usp47	6.84248	6.55847	45.6566	1.48634e-20	2.98306e-19	36.7722
ENSMUSG00000082193	Rpl5-ps1	6.83953	7.2086	45.4293	1.62958e-20	3.20731e-19	36.8206
ENSMUSG00000097445	ENSMUSG00000097445	6.83946	6.4315	29.9941	3.31426e-17	2.20406e-16	29.6259
ENSMUSG00000027365	Trpm7	6.83938	6.93224	47.6146	6.8512e-21	1.60852e-19	37.5352
ENSMUSG00000064347	ENSMUSG00000064347	6.83833	6.81339	33.9453	3.45284e-18	2.94616e-17	31.8196
ENSMUSG00000073198	Bnip3l-ps	6.83735	6.40389	45.5638	1.54316e-20	3.06959e-19	36.7005
ENSMUSG00000031708	Tecr	6.83558	6.28149	40.4889	1.35796e-19	1.82239e-18	34.7427
ENSMUSG00000019777	Hdac2	6.83526	6.98087	38.3507	3.68194e-19	4.26192e-18	33.9431
ENSMUSG00000020473	Aebp1	6.83519	6.83774	36.285	1.01759e-18	1.02667e-17	32.9775
ENSMUSG00000021242	Npc2	6.83331	6.4214	44.4076	2.47836e-20	4.49841e-19	36.2902
ENSMUSG00000016427	Ndufa1	6.83297	6.31549	35.9861	1.18433e-18	1.16243e-17	32.7707
ENSMUSG00000023025	Larp4	6.83268	6.61162	42.7781	4.93463e-20	7.82608e-19	35.7193
ENSMUSG00000059921	Unc5c	6.83049	6.86671	35.6533	1.40433e-18	1.34673e-17	32.6751
ENSMUSG00000024483	Ankhd1	6.83023	7.10469	45.0357	1.91313e-20	3.62831e-19	36.6586
ENSMUSG00000022681	Ntan1	6.82905	6.39419	28.3334	9.35351e-17	5.58518e-16	28.6172
ENSMUSG00000030659	Nucb2	6.82396	6.59183	42.437	5.71863e-20	8.78504e-19	35.5874
ENSMUSG00000014873	Surf2	6.82369	6.7972	46.8937	9.07789e-21	2.00519e-19	37.258
ENSMUSG00000048118	Arid4a	6.82357	6.73548	43.844	3.136e-20	5.38651e-19	36.1509
ENSMUSG00000001924	Uba1	6.82306	6.61044	38.1573	4.04035e-19	4.61242e-18	33.8098
ENSMUSG00000029622	Arpc1b	6.82291	6.66633	46.0857	1.25084e-20	2.60134e-19	36.9506
ENSMUSG00000097589	Dleu2	6.82199	7.1467	35.0058	1.96518e-18	1.81138e-17	32.3821
ENSMUSG00000062461	ENSMUSG00000062461	6.82106	6.41269	39.1284	2.54595e-19	3.09967e-18	34.2028
ENSMUSG00000108231	ENSMUSG00000108231	6.82089	6.45353	29.0637	5.8854e-17	3.68937e-16	29.0703
ENSMUSG00000026219	Trip12	6.8208	6.95725	44.3668	2.52067e-20	4.54573e-19	36.3871
ENSMUSG00000031984	2810004N23Rik	6.82028	6.8157	43.3069	3.93538e-20	6.49077e-19	35.963
ENSMUSG00000015733	Capza2	6.82011	6.70666	40.2038	1.54646e-19	2.03392e-18	34.7067
ENSMUSG00000024360	Etf1	6.81961	6.57688	38.7995	2.97316e-19	3.53841e-18	34.0859
ENSMUSG00000027170	Eif3m	6.81872	6.72593	35.9542	1.20375e-18	1.17942e-17	32.807
ENSMUSG00000030016	Zfp638	6.818	7.41119	48.4159	5.03524e-21	1.24618e-19	37.8975
ENSMUSG00000021485	Mxd3	6.81741	6.40885	40.9203	1.11741e-19	1.54302e-18	34.9468
ENSMUSG00000022052	Ppp2r2a	6.8168	6.57193	44.4094	2.47646e-20	4.49841e-19	36.3245
ENSMUSG00000031010	Usp9x	6.81675	7.04242	42.4681	5.64189e-20	8.70782e-19	35.6744
ENSMUSG00000021643	Serf1	6.81608	6.81603	46.1291	1.22931e-20	2.56369e-19	36.9969
ENSMUSG00000029249	Rest	6.81567	6.8818	44.3486	2.53979e-20	4.56918e-19	36.3663
ENSMUSG00000020390	Ube2b	6.81411	6.4486	38.7576	3.0328e-19	3.60555e-18	34.0489
ENSMUSG00000037278	Tmem97	6.81254	5.90505	32.8203	6.3988e-18	5.11128e-17	31.1299
ENSMUSG00000033004	Mycbp2	6.81187	7.12317	44.5152	2.37026e-20	4.33379e-19	36.4698
ENSMUSG00000037206	Islr	6.80892	6.38861	34.3975	2.70973e-18	2.39324e-17	32.004
ENSMUSG00000042390	Gatad2b	6.80756	6.82143	47.4774	7.22587e-21	1.66507e-19	37.464
ENSMUSG00000059775	Rps26-ps1	6.80733	6.70366	39.17	2.49671e-19	3.05227e-18	34.2672
ENSMUSG00000024940	Ltbp3	6.8052	6.66902	42.3302	5.99014e-20	9.09608e-19	35.5598
ENSMUSG00000020290	Xpo1	6.80404	6.82529	34.5201	2.53865e-18	2.25813e-17	32.1123
ENSMUSG00000026355	Mcm6	6.80349	6.36997	44.6698	2.22354e-20	4.10662e-19	36.3726
ENSMUSG00000061848	Gm5805	6.80286	6.44716	37.559	5.40105e-19	5.89823e-18	33.5159
ENSMUSG00000029247	Paics	6.80233	6.45731	41.7266	7.80283e-20	1.12753e-18	35.2806
ENSMUSG00000038080	Kdm1b	6.79915	6.37992	36.9006	7.47272e-19	7.82853e-18	33.2045
ENSMUSG00000004071	Cdip1	6.79813	6.77846	41.1951	9.87935e-20	1.38126e-18	35.1253
ENSMUSG00000015120	Ube2i	6.79773	6.57893	44.1419	2.76811e-20	4.87039e-19	36.2294
ENSMUSG00000020075	Ddx21	6.79751	6.644	42.6957	5.11303e-20	8.04965e-19	35.6959
ENSMUSG00000062083	Rpl13a-ps1	6.7973	7.18395	42.6809	5.1457e-20	8.09363e-19	35.7793
ENSMUSG00000030189	Ybx3	6.79717	6.83176	38.9551	2.7623e-19	3.31565e-18	34.1882
ENSMUSG00000079092	Prl2c2	6.79629	6.59649	12.6023	1.49868e-10	3.86277e-10	14.1924
ENSMUSG00000011179	Odc1	6.79537	6.44208	40.9807	1.08748e-19	1.50748e-18	34.9769
ENSMUSG00000080893	Ndufa12-ps	6.79525	6.40891	31.3222	1.50304e-17	1.07901e-16	30.3841
ENSMUSG00000067847	Romo1	6.79509	6.46913	38.2715	3.8245e-19	4.39514e-18	33.8381
ENSMUSG00000042197	Zfp451	6.79422	6.7403	42.4184	5.76492e-20	8.83192e-19	35.6059
ENSMUSG00000058013	Septin11	6.7941	7.13043	46.1586	1.21492e-20	2.54071e-19	37.0668
ENSMUSG00000046743	Fat4	6.79381	7.12752	36.2954	1.01226e-18	1.02221e-17	33.008
ENSMUSG00000038384	Setd1b	6.79208	6.69649	44.5512	2.33517e-20	4.28363e-19	36.4048
ENSMUSG00000042607	Asb4	6.79164	6.331	31.1954	1.61865e-17	1.15387e-16	30.3042
ENSMUSG00000084129	ENSMUSG00000084129	6.79144	7.13125	36.8261	7.75512e-19	8.07527e-18	33.2599
ENSMUSG00000057388	Mrpl18	6.79018	6.16403	36.2325	1.04497e-18	1.04772e-17	32.8615
ENSMUSG00000081473	Gm4853	6.79018	6.4898	25.9051	4.75844e-16	2.47285e-15	27.0274
ENSMUSG00000037197	Rbm17	6.78878	6.75729	37.9976	4.36388e-19	4.94396e-18	33.7568
ENSMUSG00000056457	Prl2c3	6.78779	6.61393	12.6084	1.48651e-10	3.83227e-10	14.1996
ENSMUSG00000112449	Srp54b	6.78609	6.51014	39.305	2.34363e-19	2.89695e-18	34.2907
ENSMUSG00000020022	Ndufa12	6.78573	6.51559	42.3385	5.96859e-20	9.07969e-19	35.5331
ENSMUSG00000034621	Gpatch8	6.78311	6.77723	41.9836	6.96902e-20	1.03236e-18	35.4413
ENSMUSG00000020330	Hmmr	6.78133	6.88205	37.2108	6.40829e-19	6.87089e-18	33.4135
ENSMUSG00000052428	Tmco1	6.78022	6.91815	34.8675	2.11311e-18	1.92631e-17	32.2947
ENSMUSG00000061613	U2af1	6.78013	6.37876	35.9868	1.18392e-18	1.16243e-17	32.7802
ENSMUSG00000041415	Dicer1	6.78007	6.68011	40.0867	1.63167e-19	2.12973e-18	34.65
ENSMUSG00000092074	Dynlt1a	6.78002	6.54214	42.2225	6.27783e-20	9.45601e-19	35.4937
ENSMUSG00000000581	C1d	6.77959	6.40479	34.7847	2.20722e-18	2.00151e-17	32.1993
ENSMUSG00000023150	Ivns1abp	6.77833	6.65037	46.0753	1.25607e-20	2.60978e-19	36.9409
ENSMUSG00000029290	Zfp326	6.77673	6.80076	42.5592	5.42357e-20	8.44177e-19	35.6717
ENSMUSG00000032328	Tmem30a	6.77652	6.75904	40.4085	1.40856e-19	1.8768e-18	34.7967
ENSMUSG00000022023	Wbp4	6.77563	6.60751	41.7645	7.67373e-20	1.11319e-18	35.3246
ENSMUSG00000038803	Ost4	6.7753	6.24464	39.9369	1.74802e-19	2.25013e-18	34.5115
ENSMUSG00000015575	Atp6v0e	6.77499	6.60084	36.7049	8.23911e-19	8.51198e-18	33.1465
ENSMUSG00000029563	Foxp2	6.77481	6.84344	46.5331	1.04671e-20	2.24132e-19	37.1408
ENSMUSG00000034377	Tulp4	6.7733	6.76075	44.3095	2.58145e-20	4.62185e-19	36.3285
ENSMUSG00000025873	Faf2	6.77216	6.7057	37.0079	7.08508e-19	7.47488e-18	33.299
ENSMUSG00000084817	ENSMUSG00000084817	6.77135	6.62526	38.1504	4.05373e-19	4.62064e-18	33.8083
ENSMUSG00000029730	Mcm7	6.77134	6.4	42.8929	4.697e-20	7.53066e-19	35.7204
ENSMUSG00000055531	Cpsf6	6.77012	6.75698	46.308	1.14464e-20	2.41183e-19	37.0438
ENSMUSG00000025132	Arhgdia	6.76957	6.80747	40.5948	1.29427e-19	1.74944e-18	34.884
ENSMUSG00000079108	Srp54c	6.76951	6.47009	39.7474	1.90777e-19	2.4196e-18	34.4709
ENSMUSG00000041408	Wapl	6.76866	6.89931	43.7725	3.23176e-20	5.51715e-19	36.1521
ENSMUSG00000111966	Gm5781	6.76603	6.64327	40.5424	1.32539e-19	1.7808e-18	34.8353
ENSMUSG00000056629	Gm51400	6.76534	6.51382	40.0516	1.65819e-19	2.15324e-18	34.6106
ENSMUSG00000001794	Capns1	6.76516	6.69783	44.8848	2.03521e-20	3.82743e-19	36.5285
ENSMUSG00000004040	Stat3	6.76451	6.31962	37.7301	4.96837e-19	5.5171e-18	33.5723
ENSMUSG00000024491	Rbm27	6.76443	6.53594	44.1538	2.75437e-20	4.85385e-19	36.2237
ENSMUSG00000038502	Ptov1	6.76366	6.56029	39.8064	1.85643e-19	2.36655e-18	34.5157
ENSMUSG00000085438	Oip5os1	6.76195	6.97014	46.7273	9.69306e-21	2.11603e-19	37.2351
ENSMUSG00000002015	Bcap31	6.75806	6.30798	40.6987	1.23482e-19	1.68437e-18	34.8358
ENSMUSG00000030772	Dkk3	6.7568	7.00925	39.6932	1.95623e-19	2.46988e-18	34.531
ENSMUSG00000006931	P3h4	6.75613	6.40481	41.7215	7.82043e-20	1.12935e-18	35.2665
ENSMUSG00000109059	Gm9354	6.7555	7.18437	38.1423	4.06946e-19	4.63621e-18	33.87
ENSMUSG00000000402	Egfl6	6.75528	6.83669	28.9466	6.33447e-17	3.93672e-16	29.0162
ENSMUSG00000033916	Chmp2a	6.75489	6.62544	45.17	1.81092e-20	3.47565e-19	36.6155
ENSMUSG00000052712	BC004004	6.75479	7.04044	40.9986	1.0788e-19	1.49709e-18	35.0835
ENSMUSG00000028643	Svbp	6.75421	6.61782	36.8617	7.61896e-19	7.95198e-18	33.2216
ENSMUSG00000032086	Bace1	6.75298	6.95053	45.135	1.83696e-20	3.51962e-19	36.667
ENSMUSG00000008859	Rala	6.75146	6.60002	40.0038	1.69497e-19	2.19192e-18	34.6053
ENSMUSG00000015757	Ppil4	6.75062	6.63654	43.9953	2.94315e-20	5.11013e-19	36.1837
ENSMUSG00000027204	Fbn1	6.75035	6.72266	33.2374	5.07863e-18	4.14847e-17	31.4443
ENSMUSG00000057130	Txnl4a	6.7497	6.27094	40.9766	1.08947e-19	1.50909e-18	34.9414
ENSMUSG00000028618	Tmem59	6.74833	6.49054	41.4796	8.7038e-20	1.24329e-18	35.189
ENSMUSG00000020321	Mdh1	6.74809	6.26215	38.0426	4.27005e-19	4.84502e-18	33.7015
ENSMUSG00000068749	Psma5	6.7472	6.29011	39.2266	2.43131e-19	2.98392e-18	34.2199
ENSMUSG00000039055	Eme1	6.74646	6.30297	40.2894	1.48711e-19	1.9709e-18	34.6671
ENSMUSG00000026970	Rbms1	6.74559	6.74457	35.4957	1.52322e-18	1.44871e-17	32.5874
ENSMUSG00000058355	Abce1	6.74516	6.42086	35.6845	1.38198e-18	1.32848e-17	32.64
ENSMUSG00000019362	D8Ertd738e	6.74481	6.36887	43.0725	4.34905e-20	7.06382e-19	35.7839
ENSMUSG00000007891	Ctsd	6.74465	6.59354	41.3679	9.1469e-20	1.29339e-18	35.164
ENSMUSG00000025776	Crispld1	6.74457	6.54491	38.7278	3.07596e-19	3.65106e-18	34.0461
ENSMUSG00000004099	Dnmt1	6.7438	6.82223	36.8551	7.64407e-19	7.97447e-18	33.2422
ENSMUSG00000029840	Mtpn	6.74347	6.87201	43.372	3.82804e-20	6.36057e-19	35.9953
ENSMUSG00000039206	Daglb	6.74317	6.71525	42.5955	5.33918e-20	8.35105e-19	35.6698
ENSMUSG00000027665	Pik3ca	6.74246	6.7364	44.5233	2.36228e-20	4.32275e-19	36.4008
ENSMUSG00000021840	Mapk1ip1l	6.74132	6.55583	29.0671	5.87279e-17	3.6825e-16	29.0777
ENSMUSG00000034544	Rsrc1	6.74106	6.88722	39.4711	2.16882e-19	2.70324e-18	34.4194
ENSMUSG00000026496	Parp1	6.7376	6.71998	43.8957	3.06858e-20	5.291e-19	36.1672
ENSMUSG00000028932	Psmc2	6.73662	6.33274	37.5086	5.53573e-19	6.02767e-18	33.4758
ENSMUSG00000001403	Ube2c	6.73616	7.0135	30.7028	2.16448e-17	1.50326e-16	30.0675
ENSMUSG00000031246	Sh3bgrl	6.73595	6.80278	43.9324	3.02175e-20	5.21829e-19	36.1951
ENSMUSG00000027304	Rtf1	6.73587	6.96311	36.043	1.1505e-18	1.13619e-17	32.871
ENSMUSG00000068614	Actc1	6.7353	7.25998	21.5952	1.26389e-14	5.15923e-14	23.7486
ENSMUSG00000041629	Fam104a	6.73481	6.22427	37.6178	5.24816e-19	5.77226e-18	33.5044
ENSMUSG00000084383	Gm13370	6.73468	6.91835	40.0722	1.64259e-19	2.14024e-18	34.6805
ENSMUSG00000029152	Ociad1	6.73461	6.57188	43.3801	3.81493e-20	6.3435e-19	35.9434
ENSMUSG00000109074	Gm45162	6.73415	6.39728	38.5346	3.3721e-19	3.95229e-18	33.939
ENSMUSG00000037815	Ctnna1	6.73386	6.81293	42.3034	6.06022e-20	9.17761e-19	35.5719
ENSMUSG00000031112	Stk26	6.73325	6.57097	34.3091	2.84041e-18	2.4939e-17	31.9787
ENSMUSG00000024400	Wdr33	6.7328	6.65302	44.8543	2.06087e-20	3.85949e-19	36.5053
ENSMUSG00000026281	Dtymk	6.73253	6.56903	40.883	1.13629e-19	1.56716e-18	34.9634
ENSMUSG00000021969	Zdhhc20	6.73171	6.7086	43.5704	3.51929e-20	5.90944e-19	36.0426
ENSMUSG00000070697	Utp3	6.73061	6.40953	38.1557	4.04333e-19	4.61348e-18	33.7756
ENSMUSG00000028792	Ak2	6.72913	6.41849	39.809	1.85419e-19	2.36505e-18	34.4894
ENSMUSG00000029050	Ski	6.72845	7.04387	44.949	1.98231e-20	3.74365e-19	36.6151
ENSMUSG00000057522	Spop	6.72838	7.0806	38.2973	3.77738e-19	4.34991e-18	33.9279
ENSMUSG00000051255	ENSMUSG00000051255	6.72785	6.7395	32.29	8.61913e-18	6.61588e-17	30.9409
ENSMUSG00000019132	BC005537	6.72662	7.23478	45.507	1.57904e-20	3.12433e-19	36.8491
ENSMUSG00000000420	Galnt1	6.7264	7.06986	42.0475	6.77667e-20	1.0092e-18	35.5099
ENSMUSG00000093483	AA465934	6.72629	6.36184	32.6367	7.09014e-18	5.58331e-17	31.096
ENSMUSG00000024096	Ralbp1	6.72519	6.73792	46.423	1.09345e-20	2.32518e-19	37.081
ENSMUSG00000036580	Spg20	6.72482	6.66514	31.7166	1.19595e-17	8.83806e-17	30.621
ENSMUSG00000032239	Rp9	6.72469	6.55793	37.1957	6.45632e-19	6.91246e-18	33.366
ENSMUSG00000049550	Clip1	6.72403	6.85998	43.8863	3.0807e-20	5.30373e-19	36.1902
ENSMUSG00000003226	Ranbp2	6.72249	7.04349	40.016	1.68549e-19	2.18596e-18	34.6706
ENSMUSG00000039883	Lrrc17	6.7213	6.72749	40.4976	1.3526e-19	1.81628e-18	34.8308
ENSMUSG00000028560	Usp1	6.7203	6.77345	37.4622	5.66316e-19	6.15147e-18	33.5159
ENSMUSG00000026566	Mpzl1	6.71991	6.3519	43.3619	3.84451e-20	6.36903e-19	35.8872
ENSMUSG00000014226	Cacybp	6.71834	6.67135	38.1671	4.02128e-19	4.59768e-18	33.822
ENSMUSG00000026034	Clk1	6.71832	6.83276	45.8134	1.3953e-20	2.85146e-19	36.8849
ENSMUSG00000047220	Iho1	6.71808	7.24023	29.7773	3.78288e-17	2.48399e-16	29.5334
ENSMUSG00000053754	Chd8	6.71751	7.03283	42.7435	5.00886e-20	7.90617e-19	35.7789
ENSMUSG00000003131	Pafah1b2	6.71665	6.55359	40.0912	1.62836e-19	2.12664e-18	34.6334
ENSMUSG00000025006	Sorbs1	6.71592	6.61172	33.8287	3.67747e-18	3.12118e-17	31.7415
ENSMUSG00000029147	Ppm1g	6.71587	6.30596	40.4344	1.39203e-19	1.86142e-18	34.7275
ENSMUSG00000047945	Marcksl1	6.71524	6.8279	42.904	4.67481e-20	7.50584e-19	35.8078
ENSMUSG00000027985	Lef1	6.71466	5.85923	23.1937	3.50526e-15	1.55868e-14	25.04
ENSMUSG00000031610	Scrg1	6.71392	5.91068	26.6631	2.82089e-16	1.53467e-15	27.5156
ENSMUSG00000021290	Atp5mpl	6.71387	6.56749	30.0472	3.20914e-17	2.13796e-16	29.6644
ENSMUSG00000029629	Phf14	6.71356	7.02024	40.1124	1.61255e-19	2.11216e-18	34.7088
ENSMUSG00000030245	Golt1b	6.71332	6.48129	38.2508	3.86255e-19	4.43354e-18	33.8316
ENSMUSG00000022119	Rbm26	6.7117	7.03271	45.0548	1.89826e-20	3.60315e-19	36.65
ENSMUSG00000025289	Prdx4	6.71053	6.62575	30.7401	2.11703e-17	1.4758e-16	30.0694
ENSMUSG00000078941	Ak6	6.70969	6.44048	37.9818	4.39723e-19	4.96918e-18	33.703
ENSMUSG00000118491	Gm44505	6.70942	6.82787	43.818	3.17044e-20	5.43316e-19	36.1571
ENSMUSG00000034647	Ankrd12	6.70787	7.05066	47.5155	7.11956e-21	1.65419e-19	37.521
ENSMUSG00000015671	Psma2	6.70608	6.37044	33.9092	3.52084e-18	2.99506e-17	31.7564
ENSMUSG00000024639	Gnaq	6.70567	6.743	40.2478	1.51564e-19	2.00044e-18	34.7281
ENSMUSG00000025736	Jmjd8	6.70554	6.56327	38.398	3.59939e-19	4.18148e-18	33.9071
ENSMUSG00000001280	Sp1	6.70442	6.75469	46.6099	1.01537e-20	2.19097e-19	37.1493
ENSMUSG00000028822	Tmem50a	6.70365	6.43503	35.1366	1.83533e-18	1.70571e-17	32.3762
ENSMUSG00000006050	Sra1	6.70348	6.60392	44.3222	2.56784e-20	4.61223e-19	36.301
ENSMUSG00000053617	Sh3pxd2a	6.70169	6.9323	42.1316	6.53172e-20	9.76619e-19	35.523
ENSMUSG00000004591	Pkn2	6.70122	6.91941	43.3641	3.84082e-20	6.36764e-19	35.9982
ENSMUSG00000108366	Gm5586	6.70121	6.63934	44.183	2.72113e-20	4.81801e-19	36.2556
ENSMUSG00000047414	Flrt2	6.70062	6.81159	42.2864	6.10539e-20	9.2273e-19	35.5635
ENSMUSG00000029165	Agbl5	6.69946	6.2818	42.4429	5.70398e-20	8.7806e-19	35.5211
ENSMUSG00000042625	Safb2	6.69914	6.88207	29.5728	4.28921e-17	2.7814e-16	29.3975
ENSMUSG00000059647	ENSMUSG00000059647	6.69535	6.72415	44.6943	2.20114e-20	4.07447e-19	36.4616
ENSMUSG00000105879	Gm6204	6.69441	6.57939	37.5434	5.44242e-19	5.93184e-18	33.5269
ENSMUSG00000061104	Sap18b	6.69349	6.37737	36.7604	8.01352e-19	8.30958e-18	33.1413
ENSMUSG00000019873	Reep3	6.69345	6.52209	41.5412	8.46947e-20	1.21214e-18	35.2163
ENSMUSG00000082419	Gm11425	6.69246	6.81488	46.4189	1.09521e-20	2.32518e-19	37.0968
ENSMUSG00000026249	Serpine2	6.69179	6.4108	42.8171	4.85262e-20	7.70845e-19	35.6914
ENSMUSG00000000826	Dnajc5	6.69119	6.5327	43.9328	3.02119e-20	5.21829e-19	36.1396
ENSMUSG00000058672	Tubb2a	6.68996	6.54012	42.2003	6.33878e-20	9.535e-19	35.483
ENSMUSG00000026585	Kifap3	6.68895	6.50729	40.0542	1.65619e-19	2.15324e-18	34.6085
ENSMUSG00000033543	Gtf2a2	6.68716	6.22154	39.1446	2.52666e-19	3.08265e-18	34.1699
ENSMUSG00000042699	Dhx9	6.68695	6.76845	38.2843	3.80094e-19	4.37479e-18	33.8838
ENSMUSG00000052684	Jun	6.68687	6.70898	38.3087	3.75671e-19	4.33401e-18	33.8858
ENSMUSG00000040028	Elavl1	6.68674	6.54054	37.9533	4.45839e-19	5.02562e-18	33.7048
ENSMUSG00000025484	Bet1l	6.68523	6.27892	37.7383	4.94865e-19	5.49801e-18	33.5691
ENSMUSG00000008690	Ncaph2	6.68491	6.28732	39.9837	1.71071e-19	2.2059e-18	34.5378
ENSMUSG00000047721	Bola2	6.68467	6.2604	37.7022	5.03635e-19	5.57333e-18	33.5493
ENSMUSG00000006360	Crip1	6.68454	7.31659	34.6877	2.32303e-18	2.09129e-17	32.2351
ENSMUSG00000079658	Eloc	6.68433	6.62395	36.7923	7.88701e-19	8.19357e-18	33.1893
ENSMUSG00000040209	Zfp704	6.68322	6.57477	43.6352	3.42429e-20	5.77105e-19	36.0354
ENSMUSG00000121068	ENSMUSG00000121068	6.68281	6.16971	33.7629	3.8109e-18	3.22222e-17	31.6587
ENSMUSG00000021832	Psmc6	6.68207	6.49451	40.5514	1.32001e-19	1.77667e-18	34.8091
ENSMUSG00000026254	Eif4e2	6.68063	6.51683	41.8488	7.39417e-20	1.08457e-18	35.3403
ENSMUSG00000100865	Gm9320	6.68049	7.25491	37.7834	4.84135e-19	5.40561e-18	33.7136
ENSMUSG00000039585	Myo9a	6.67773	7.16908	46.7342	9.66684e-21	2.11237e-19	37.2741
ENSMUSG00000056211	R3hdm1	6.67748	7.08946	43.909	3.0515e-20	5.2656e-19	36.2338
ENSMUSG00000094870	Zfp131	6.67548	6.51222	40.574	1.30649e-19	1.76069e-18	34.8221
ENSMUSG00000085334	ENSMUSG00000085334	6.67525	6.53035	39.2362	2.42036e-19	2.97537e-18	34.2636
ENSMUSG00000031245	Hmgn5	6.67488	6.68699	39.3548	2.28977e-19	2.83977e-18	34.3418
ENSMUSG00000030591	Psmd8	6.67433	6.20468	35.4871	1.52998e-18	1.4539e-17	32.5141
ENSMUSG00000025747	Tyms	6.67362	6.43869	37.9945	4.37045e-19	4.94891e-18	33.7087
ENSMUSG00000006373	Pgrmc1	6.67216	6.47855	36.5878	8.73646e-19	8.97611e-18	33.0734
ENSMUSG00000026547	Tagln2	6.67167	6.94942	38.4253	3.55268e-19	4.13152e-18	33.9715
ENSMUSG00000028426	Rad23b	6.66828	6.508	42.4347	5.72419e-20	8.78755e-19	35.5643
ENSMUSG00000021379	Id4	6.66753	5.79106	34.4809	2.59207e-18	2.30112e-17	31.9452
ENSMUSG00000098202	ENSMUSG00000098202	6.66709	7.36221	31.2978	1.52465e-17	1.09347e-16	30.4226
ENSMUSG00000063787	Chchd1	6.66693	6.42264	34.4325	2.65971e-18	2.3537e-17	32.0267
ENSMUSG00000018965	Ywhah	6.66562	6.83958	43.6913	3.34424e-20	5.65742e-19	36.1117
ENSMUSG00000112567	ENSMUSG00000112567	6.66519	6.6927	44.0415	2.88675e-20	5.03563e-19	36.2141
ENSMUSG00000066724	Gm10175	6.66472	6.32262	36.7748	7.95619e-19	8.2616e-18	33.139
ENSMUSG00000047409	Ctdspl	6.66438	6.29866	26.85	2.48518e-16	1.36262e-15	27.6581
ENSMUSG00000023191	P3h3	6.66351	6.63227	29.2491	5.24166e-17	3.32398e-16	29.1909
ENSMUSG00000017421	Zfp207	6.66341	6.75149	45.8983	1.34845e-20	2.77598e-19	36.8989
ENSMUSG00000053510	Nrd1	6.6631	6.85105	36.7185	8.18301e-19	8.46183e-18	33.1807
ENSMUSG00000036752	Tubb4b	6.6617	6.5312	40.4244	1.39838e-19	1.86768e-18	34.7673
ENSMUSG00000106918	Mrpl33	6.66164	6.42048	40.4052	1.41066e-19	1.87831e-18	34.7384
ENSMUSG00000062683	Atp5g2	6.66148	6.2772	38.4454	3.51874e-19	4.10055e-18	33.8807
ENSMUSG00000022360	Atad2	6.66018	7.1171	44.5738	2.31346e-20	4.25427e-19	36.4877
ENSMUSG00000037070	Rbmxl1	6.65991	6.12778	38.9939	2.71225e-19	3.26607e-18	34.0826
ENSMUSG00000038416	Cdc16	6.65937	6.68152	44.0675	2.85553e-20	4.98894e-19	36.22
ENSMUSG00000052727	Map1b	6.65932	6.84866	38.2447	3.87389e-19	4.44278e-18	33.8771
ENSMUSG00000039361	Picalm	6.65853	6.9398	41.2432	9.6694e-20	1.35827e-18	35.1659
ENSMUSG00000033732	Sf3b3	6.65772	6.52238	39.305	2.34363e-19	2.89695e-18	34.292
ENSMUSG00000021756	Il6st	6.65761	6.3792	41.7502	7.72219e-20	1.11805e-18	35.271
ENSMUSG00000089945	Pakap	6.6568	6.49386	43.648	3.40584e-20	5.74429e-19	36.0254
ENSMUSG00000022150	Dab2	6.65647	7.06832	49.0885	3.90336e-21	1.02254e-19	38.05
ENSMUSG00000019254	Ppp1r12c	6.65601	6.39811	40.6133	1.28344e-19	1.73695e-18	34.8178
ENSMUSG00000026915	Strbp	6.65576	6.77666	40.0091	1.6909e-19	2.19028e-18	34.6299
ENSMUSG00000022391	Rangap1	6.65536	6.57197	38.2084	3.94218e-19	4.51647e-18	33.8241
ENSMUSG00000034192	Lsm3	6.65212	6.22828	34.4757	2.59921e-18	2.30654e-17	32.0224
ENSMUSG00000063200	Nol7	6.65125	6.57093	44.4432	2.442e-20	4.44682e-19	36.3355
ENSMUSG00000030978	Rrm1	6.65078	6.3615	42.2024	6.33304e-20	9.53276e-19	35.4431
ENSMUSG00000024795	Kif20b	6.64875	6.93626	42.5455	5.45592e-20	8.46949e-19	35.6854
ENSMUSG00000022443	Myh9	6.64838	6.96606	43.0139	4.4595e-20	7.22226e-19	35.8729
ENSMUSG00000028431	Elp1	6.64669	6.26209	36.7496	8.05678e-19	8.34671e-18	33.1142
ENSMUSG00000026466	Tor1aip1	6.64527	6.72014	44.2985	2.59324e-20	4.63555e-19	36.3127
ENSMUSG00000038400	Pmepa1	6.6439	6.83774	44.3988	2.48736e-20	4.50846e-19	36.3731
ENSMUSG00000032640	Chsy1	6.64384	6.73024	38.0201	4.31664e-19	4.89293e-18	33.763
ENSMUSG00000091460	ENSMUSG00000091460	6.64346	6.19937	40.0989	1.62255e-19	2.12153e-18	34.5646
ENSMUSG00000020594	Pum2	6.6432	6.47645	39.0737	2.61228e-19	3.17298e-18	34.1859
ENSMUSG00000090394	4930523C07Rik	6.642	6.29643	42.3657	5.89821e-20	8.99306e-19	35.491
ENSMUSG00000094724	Rnaset2b	6.64113	6.00519	35.9963	1.17816e-18	1.15891e-17	32.7191
ENSMUSG00000095677	Dynlt1f	6.64103	6.38178	34.0035	3.34622e-18	2.8683e-17	31.8071
ENSMUSG00000021549	Rasa1	6.64012	6.71485	42.5452	5.4565e-20	8.46949e-19	35.649
ENSMUSG00000028873	Cdca8	6.63849	6.21297	41.777	7.63161e-20	1.10995e-18	35.2435
ENSMUSG00000055447	Cd47	6.63802	6.98964	47.5452	7.03796e-21	1.64204e-19	37.5192
ENSMUSG00000083121	ENSMUSG00000083121	6.63674	6.20053	36.2131	1.05526e-18	1.05658e-17	32.8575
ENSMUSG00000026623	Lpgat1	6.63667	6.54372	40.6163	1.28172e-19	1.73695e-18	34.8473
ENSMUSG00000032624	Eml4	6.63632	6.6216	43.782	3.21886e-20	5.50352e-19	36.0998
ENSMUSG00000041577	Prelp	6.63624	6.15557	29.4897	4.51497e-17	2.91346e-16	29.3045
ENSMUSG00000038943	Prc1	6.63583	6.65859	31.4659	1.38249e-17	1.00242e-16	30.4807
ENSMUSG00000004846	Plod3	6.63578	6.21255	37.6865	5.07498e-19	5.60224e-18	33.5304
ENSMUSG00000040463	Mybbp1a	6.63456	6.69228	34.8892	2.08918e-18	1.90916e-17	32.283
ENSMUSG00000022261	Sdc2	6.63456	6.66893	34.9436	2.03035e-18	1.86147e-17	32.3076
ENSMUSG00000029701	Rbm28	6.6338	6.5255	42.8419	4.80116e-20	7.65384e-19	35.7262
ENSMUSG00000021555	Naa35	6.63364	6.68302	45.808	1.39831e-20	2.8524e-19	36.8511
ENSMUSG00000039615	Stub1	6.63307	6.57036	36.9229	7.39059e-19	7.75337e-18	33.2418
ENSMUSG00000066150	Slc31a1	6.63234	6.01444	31.2149	1.60033e-17	1.14263e-16	30.2833
ENSMUSG00000040048	Ndufb10	6.6319	6.19808	36.6581	8.43417e-19	8.70145e-18	33.0628
ENSMUSG00000024248	Cox7a2l	6.63186	6.68066	38.129	4.09564e-19	4.65892e-18	33.8049
ENSMUSG00000021134	Srsf5	6.6302	6.70296	45.3357	1.69275e-20	3.30007e-19	36.6873
ENSMUSG00000046785	Epm2aip1	6.62963	6.37905	37.3788	5.89979e-19	6.37143e-18	33.4204
ENSMUSG00000062397	Zfp706	6.6289	6.49986	32.3397	8.38028e-18	6.46133e-17	30.9485
ENSMUSG00000028212	Ccne2	6.62847	6.69768	34.0603	3.24554e-18	2.79699e-17	31.8681
ENSMUSG00000024975	Pdcd4	6.62613	6.72395	44.7448	2.15585e-20	4.00055e-19	36.4782
ENSMUSG00000043991	Pura	6.62592	6.52881	41.1702	9.98984e-20	1.39323e-18	35.0685
ENSMUSG00000030304	Ergic2	6.62523	6.39493	40.0789	1.6375e-19	2.13485e-18	34.5957
ENSMUSG00000020496	Rnf187	6.62384	6.36063	39.2885	2.36178e-19	2.91777e-18	34.258
ENSMUSG00000038784	Cnot4	6.62343	6.40128	42.9212	4.6403e-20	7.45577e-19	35.7252
ENSMUSG00000094989	Rpl9-ps4	6.62316	6.13655	37.9305	4.50778e-19	5.07363e-18	33.6269
ENSMUSG00000044791	Setd2	6.62286	6.83161	37.0221	7.03524e-19	7.4351e-18	33.3182
ENSMUSG00000016833	Mrps18c	6.62206	6.19731	28.3628	9.17828e-17	5.48786e-16	28.6238
ENSMUSG00000025135	Anapc11	6.62175	6.39372	42.2424	6.22355e-20	9.38688e-19	35.467
ENSMUSG00000048874	Phf3	6.62094	6.93246	42.4409	5.70884e-20	8.78205e-19	35.6429
ENSMUSG00000059820	Nkapd1	6.62031	6.48938	41.4438	8.84317e-20	1.26079e-18	35.1691
ENSMUSG00000008475	Arpc5	6.6184	6.66922	44.9793	1.95779e-20	3.7036e-19	36.5541
ENSMUSG00000029076	Sdf4	6.61832	6.2461	38.6665	3.16684e-19	3.74305e-18	33.9697
ENSMUSG00000020923	Ubtf	6.61772	6.72196	43.5425	3.56112e-20	5.96575e-19	36.0307
ENSMUSG00000107713	Gm6681	6.6175	6.51561	41.2278	9.73606e-20	1.36463e-18	35.0909
ENSMUSG00000061887	Ssbp3	6.61734	6.42848	38.4853	3.45236e-19	4.02949e-18	33.9225
ENSMUSG00000004880	Lbr	6.61673	6.34174	38.426	3.55154e-19	4.13152e-18	33.8812
ENSMUSG00000034799	Unc13a	6.61597	6.34441	39.1319	2.54168e-19	3.09731e-18	34.1888
ENSMUSG00000057738	Sptan1	6.61589	6.74792	39.6735	1.97415e-19	2.4911e-18	34.4859
ENSMUSG00000022477	Aco2	6.61582	6.36393	42.0429	6.79023e-20	1.01055e-18	35.3814
ENSMUSG00000020705	Ddx42	6.61524	6.6955	42.5566	5.42976e-20	8.44553e-19	35.6487
ENSMUSG00000024287	Thoc1	6.61495	6.49468	39.9986	1.69908e-19	2.19343e-18	34.5802
ENSMUSG00000020964	Sel1l	6.61482	6.75594	45.5804	1.53281e-20	3.05444e-19	36.7871
ENSMUSG00000032479	Map4	6.61389	6.815	39.7406	1.91377e-19	2.42585e-18	34.5229
ENSMUSG00000112909	ENSMUSG00000112909	6.61305	6.12264	39.0539	2.63672e-19	3.19574e-18	34.1086
ENSMUSG00000021484	Lman2	6.61258	6.43133	41.3902	9.05671e-20	1.28144e-18	35.1377
ENSMUSG00000006315	Tmem147	6.61248	5.99306	41.6745	7.98431e-20	1.14857e-18	35.1423
ENSMUSG00000023885	Thbs2	6.61229	7.16803	45.8477	1.37616e-20	2.81979e-19	36.9585
ENSMUSG00000031812	Map1lc3b	6.61127	6.55767	41.8417	7.41703e-20	1.08579e-18	35.3437
ENSMUSG00000038668	Lpar1	6.61082	6.78171	38.697	3.12128e-19	3.6931e-18	34.068
ENSMUSG00000024238	Zeb1	6.61081	6.96662	41.6142	8.20017e-20	1.1766e-18	35.3209
ENSMUSG00000071659	Hnrnpul2	6.61002	6.59851	38.3877	3.61723e-19	4.19786e-18	33.9073
ENSMUSG00000025239	Limd1	6.60948	6.31665	33.7887	3.75806e-18	3.18355e-17	31.6891
ENSMUSG00000070796	Psg21	6.60859	6.17889	12.0778	3.04364e-10	7.64169e-10	13.499
ENSMUSG00000083833	ENSMUSG00000083833	6.60823	6.33543	41.2869	9.48253e-20	1.33425e-18	35.0754
ENSMUSG00000041763	Tpp2	6.60805	6.57252	43.3007	3.94579e-20	6.50316e-19	35.9078
ENSMUSG00000005656	Snx6	6.60785	6.59969	40.605	1.28827e-19	1.74244e-18	34.8522
ENSMUSG00000059474	Mbtd1	6.60771	6.4985	44.957	1.9758e-20	3.73452e-19	36.4995
ENSMUSG00000004642	Slbp	6.60768	6.26421	40.2325	1.52627e-19	2.0109e-18	34.6333
ENSMUSG00000063406	Tmed5	6.60767	6.47251	43.236	4.05605e-20	6.63604e-19	35.8576
ENSMUSG00000021474	Sfxn1	6.60641	6.13059	34.999	1.97225e-18	1.81639e-17	32.2644
ENSMUSG00000004865	Srpk1	6.60421	6.46077	41.8867	7.2717e-20	1.07012e-18	35.3424
ENSMUSG00000026341	Actr3	6.60419	6.67699	36.4669	9.28347e-19	9.47727e-18	33.0433
ENSMUSG00000000579	Dynlt1c	6.60374	6.36727	36.0552	1.14339e-18	1.12967e-17	32.8099
ENSMUSG00000031146	Plp2	6.60286	6.40791	42.8535	4.77714e-20	7.6264e-19	35.7076
ENSMUSG00000097185	ENSMUSG00000097185	6.60144	6.12129	38.3106	3.75339e-19	4.33342e-18	33.7878
ENSMUSG00000057762	Gm6169	6.5997	6.43637	39.8667	1.80549e-19	2.31214e-18	34.5178
ENSMUSG00000024754	Cemip2	6.59961	6.78567	43.8417	3.13901e-20	5.38755e-19	36.1565
ENSMUSG00000099764	Rps10-ps2	6.59946	6.44924	37.7228	4.98608e-19	5.52862e-18	33.5894
ENSMUSG00000081170	Gm12922	6.59848	5.94524	29.0564	5.91234e-17	3.70211e-16	29.0276
ENSMUSG00000115358	ENSMUSG00000115358	6.59744	6.52892	37.9565	4.45151e-19	5.02039e-18	33.7043
ENSMUSG00000031198	Fundc2	6.59691	6.44981	36.452	9.35349e-19	9.54004e-18	33.0069
ENSMUSG00000030850	Ate1	6.59554	6.45778	38.3071	3.7597e-19	4.33401e-18	33.8501
ENSMUSG00000025255	Zfhx4	6.59551	7.09236	42.0964	6.6331e-20	9.89795e-19	35.529
ENSMUSG00000026987	Baz2b	6.595	6.70722	43.9844	2.95665e-20	5.1296e-19	36.1932
ENSMUSG00000083337	Gm11539	6.59453	5.9609	37.4371	5.73312e-19	6.21541e-18	33.3685
ENSMUSG00000091896	Ube2d2a	6.59434	6.58382	43.3318	3.89399e-20	6.44624e-19	35.9229
ENSMUSG00000039607	Rbms3	6.59331	7.08785	36.1439	1.09299e-18	1.08755e-17	32.9307
ENSMUSG00000087249	Gm16062	6.59304	6.6276	44.8413	2.07191e-20	3.87593e-19	36.4905
ENSMUSG00000038014	Fam120a	6.59249	6.5431	38.1392	4.07559e-19	4.64083e-18	33.7885
ENSMUSG00000019467	Arhgef25	6.5921	6.37798	29.2606	5.20451e-17	3.30563e-16	29.1832
ENSMUSG00000040549	Ckap5	6.59142	6.62814	35.2652	1.71647e-18	1.60927e-17	32.4609
ENSMUSG00000023036	Pcdhgc4	6.59059	6.88565	43.7124	3.31463e-20	5.6161e-19	36.1246
ENSMUSG00000037060	Cavin3	6.58962	6.69081	40.5853	1.29984e-19	1.75384e-18	34.86
ENSMUSG00000003813	Rad23a	6.58927	6.08763	37.9263	4.51691e-19	5.08065e-18	33.6113
ENSMUSG00000002329	Mdp1	6.58845	5.92502	34.6419	2.38001e-18	2.13657e-17	32.057
ENSMUSG00000017485	Top2b	6.58814	6.88584	38.4147	3.57079e-19	4.15042e-18	33.9556
ENSMUSG00000005417	Mprip	6.58804	6.88892	46.6349	1.00537e-20	2.17778e-19	37.1859
ENSMUSG00000036693	Nop14	6.58743	6.61238	43.5205	3.59443e-20	6.01704e-19	35.9994
ENSMUSG00000001441	Npepps	6.58714	6.46875	41.903	7.21983e-20	1.06388e-18	35.3493
ENSMUSG00000020737	Jpt1	6.58652	6.58142	38.1505	4.05359e-19	4.62064e-18	33.799
ENSMUSG00000017144	Rnd3	6.58548	6.25701	31.8698	1.09512e-17	8.18709e-17	30.6689
ENSMUSG00000001089	Luzp1	6.58439	6.35317	43.2463	4.03823e-20	6.62317e-19	35.8413
ENSMUSG00000096956	Snhg18	6.58403	6.2057	41.6011	8.24759e-20	1.18265e-18	35.1714
ENSMUSG00000020114	Cand1	6.58379	6.35055	38.6108	3.25193e-19	3.82747e-18	33.9632
ENSMUSG00000028851	Nudc	6.58308	6.1501	40.6687	1.25167e-19	1.70218e-18	34.7843
ENSMUSG00000066407	Gm10263	6.58294	6.00334	34.9465	2.0272e-18	1.85935e-17	32.2189
ENSMUSG00000066979	Bub3	6.58214	6.28067	42.4507	5.68453e-20	8.75668e-19	35.5157
ENSMUSG00000022635	Zcrb1	6.58102	6.58522	44.5832	2.30448e-20	4.24471e-19	36.3903
ENSMUSG00000031145	Prickle3	6.58069	6.37075	43.3259	3.90373e-20	6.45303e-19	35.8769
ENSMUSG00000060992	Copz1	6.58019	6.35795	42.5383	5.47285e-20	8.48633e-19	35.5728
ENSMUSG00000030315	Vgll4	6.57968	6.64022	35.7141	1.36112e-18	1.31237e-17	32.6799
ENSMUSG00000018377	Vezf1	6.5794	6.65766	43.4344	3.7279e-20	6.21724e-19	35.9755
ENSMUSG00000019975	Ikbip	6.57909	6.59522	43.1976	4.12288e-20	6.73554e-19	35.8744
ENSMUSG00000116876	ENSMUSG00000116876	6.57742	5.9336	35.0779	1.8925e-18	1.75448e-17	32.268
ENSMUSG00000027598	Itch	6.57717	6.57086	44.5808	2.30679e-20	4.24548e-19	36.385
ENSMUSG00000072772	Grcc10	6.57701	6.37426	40.3	1.47994e-19	1.96256e-18	34.6852
ENSMUSG00000027677	Ttc14	6.57698	6.95998	39.4812	2.1586e-19	2.692e-18	34.4316
ENSMUSG00000032601	Prkar2a	6.57499	6.44091	43.8902	3.07568e-20	5.29916e-19	36.1005
ENSMUSG00000025224	Gbf1	6.57476	6.58605	38.5019	3.42503e-19	4.00177e-18	33.9552
ENSMUSG00000102428	Pcdhga12	6.57456	6.88888	43.0447	4.40121e-20	7.13301e-19	35.8702
ENSMUSG00000030246	Ldhb	6.57446	5.76182	33.5679	4.23729e-18	3.52551e-17	31.481
ENSMUSG00000061390	ENSMUSG00000061390	6.57352	6.14086	36.3893	9.65365e-19	9.8092e-18	32.9292
ENSMUSG00000112808	ENSMUSG00000112808	6.57101	6.51777	36.1963	1.06429e-18	1.06419e-17	32.8941
ENSMUSG00000038116	Phf20	6.56929	6.58502	40.8132	1.17261e-19	1.61031e-18	34.9329
ENSMUSG00000038729	Pakap	6.56841	6.39042	42.6526	5.20909e-20	8.16467e-19	35.6228
ENSMUSG00000052144	Ppp4r2	6.56809	6.43396	37.9733	4.41543e-19	4.98723e-18	33.6972
ENSMUSG00000028521	Slc35d1	6.56737	6.44489	33.6288	4.09887e-18	3.43073e-17	31.6194
ENSMUSG00000056608	Chd9	6.56664	7.05293	36.6196	8.59856e-19	8.85067e-18	33.1534
ENSMUSG00000096255	Dynlt1b	6.56391	6.30137	36.278	1.02117e-18	1.02961e-17	32.9044
ENSMUSG00000062210	Tnfaip8	6.56251	6.25905	43.7972	3.19835e-20	5.47263e-19	36.0166
ENSMUSG00000068397	Gm10240	6.56137	6.85113	40.1579	1.57926e-19	2.07219e-18	34.7054
[truncated: 13,769 more rows]

## Sheet: E15_5 | E_LvsE_R
ENSEMBL	COMMON	logFC	AveExpr	t	P.Value	adj.P.Val	B
ENSMUSG00000038418	Egr1	1.73792	4.78674	6.42213	4.11151e-06	0.0920896	-3.09184

## Sheet: E15_5 | E_LvsC
ENSEMBL	COMMON	logFC	AveExpr	t	P.Value	adj.P.Val	B
ENSMUSG00000091528	Vmn2r-ps158	6.67042	-1.95944	4.70377	0.000163151	0.0720076	-2.66565
ENSMUSG00000003410	Elavl3	3.26515	0.482972	4.66927	0.000176208	0.0728107	-0.709456
ENSMUSG00000021091	Serpina3n	2.20335	3.5332	5.40583	3.48389e-05	0.0420724	2.37145
ENSMUSG00000074340	Ovgp1	2.09643	1.79529	4.46933	0.000275728	0.0845857	0.253152
ENSMUSG00000039194	Rlbp1	1.85164	2.37398	5.32847	4.12009e-05	0.0439437	1.96065
ENSMUSG00000105852	ENSMUSG00000105852	1.68576	2.26484	4.92646	9.9486e-05	0.0630857	1.19752
ENSMUSG00000022432	Smc1b	1.662	1.72443	4.63898	0.000188545	0.0728107	0.565279
ENSMUSG00000091405	H4c14	1.65384	1.77273	4.54477	0.0002328	0.0813838	0.504961
ENSMUSG00000038418	Egr1	1.64281	4.78674	6.86843	1.67813e-06	0.0187933	5.33571
ENSMUSG00000074227	Spint2	1.61133	2.58839	4.48598	0.000265609	0.0826266	0.452177
ENSMUSG00000018822	Sfrp5	1.59062	2.41147	4.80125	0.000131322	0.071492	0.966448
ENSMUSG00000050335	Lgals3	1.51924	5.31245	6.00097	9.81245e-06	0.0276181	3.64757
ENSMUSG00000040533	Matn1	1.47422	8.40139	5.17873	5.71081e-05	0.0488144	1.73772
ENSMUSG00000003849	Nqo1	1.23272	3.4235	4.52482	0.000243447	0.0813838	0.65165
ENSMUSG00000095538	ENSMUSG00000095538	1.19144	7.94533	5.74287	1.69101e-05	0.0378752	2.97459
ENSMUSG00000000296	Tpd52l1	1.17707	4.1432	4.74736	0.000148049	0.0715692	1.10482
ENSMUSG00000037071	Scd1	1.15265	4.37468	4.97678	8.90154e-05	0.0627989	1.57316
ENSMUSG00000037820	Tgm2	1.09107	3.87997	5.26692	4.71048e-05	0.0439606	2.17231
ENSMUSG00000089661	Mia	1.066	8.24438	4.93989	9.65732e-05	0.0630857	1.22489
ENSMUSG00000059811	Atl2	1.06239	4.72776	4.62039	0.000196544	0.0746134	0.791248
ENSMUSG00000044080	S100a1	1.0439	4.23668	4.74142	0.000150019	0.0715692	1.09046
ENSMUSG00000036169	Sostdc1	1.03884	3.97929	5.13567	6.2755e-05	0.0501995	1.90491
ENSMUSG00000028671	Gale	1.03562	4.93259	4.78998	0.000134652	0.071492	1.1466
ENSMUSG00000028525	Pde4b	0.947675	4.44252	4.8016	0.00013122	0.071492	1.20508
ENSMUSG00000022025	Cnmd	0.863449	8.73142	4.44339	0.000292269	0.0872833	0.0906289
ENSMUSG00000083773	Gm13394	0.836298	7.35956	5.59334	2.32651e-05	0.0420724	2.69015
ENSMUSG00000078965	Gm12033	0.820215	7.40391	5.47968	2.97022e-05	0.0420724	2.44593
ENSMUSG00000096617	ENSMUSG00000096617	0.819143	7.40363	5.47694	2.98782e-05	0.0420724	2.44011
ENSMUSG00000027570	Col9a3	0.799954	9.7539	4.52564	0.000243	0.0813838	0.20815
ENSMUSG00000006057	Atp5g1	0.795367	7.14877	6.05106	8.83726e-06	0.0276181	3.66059
ENSMUSG00000037278	Tmem97	0.759265	5.90505	4.659	0.000180296	0.0728107	0.767567
ENSMUSG00000037852	Cpe	0.742859	6.86058	4.57691	0.000216629	0.0808676	0.511094
ENSMUSG00000030246	Ldhb	0.728559	5.76182	4.72469	0.000155718	0.0715692	0.927314
ENSMUSG00000057666	Gapdh	0.720096	8.72188	5.27537	4.62454e-05	0.0439606	1.92745
ENSMUSG00000021379	Id4	0.710698	5.79106	4.65283	0.000182801	0.0728107	0.768732
ENSMUSG00000075232	Amd1	0.647333	6.90987	5.42379	3.35111e-05	0.0420724	2.35112
ENSMUSG00000097148	ENSMUSG00000097148	0.613091	6.77672	4.53243	0.000239329	0.0813838	0.426662
ENSMUSG00000027829	Ccnl1	0.493604	7.28027	4.41981	0.000308179	0.0908235	0.132298
ENSMUSG00000030067	Foxp1	-0.544087	8.00866	-4.50791	0.000252854	0.0825474	0.289215
ENSMUSG00000030287	Itpr2	-0.559148	6.47427	-4.79771	0.00013236	0.071492	1.03117
ENSMUSG00000032666	1700025G04Rik	-0.572581	6.96234	-4.86643	0.000113631	0.0687864	1.14349
ENSMUSG00000117810	Gm8934	-0.595308	6.78717	-4.69285	0.000167175	0.0720076	0.776864
ENSMUSG00000028565	Nfia	-0.599489	8.70889	-4.92601	9.95852e-05	0.0630857	1.16617
ENSMUSG00000062866	Phactr2	-0.611569	6.68868	-5.26817	4.69764e-05	0.0439606	2.03582
ENSMUSG00000121492	ENSMUSG00000121492	-0.653994	8.10373	-5.60731	2.25796e-05	0.0420724	2.67042
ENSMUSG00000001119	Col6a1	-0.663125	8.32447	-5.39468	3.56896e-05	0.0420724	2.20986
ENSMUSG00000121345	ENSMUSG00000121345	-0.681462	6.41254	-4.52621	0.000242687	0.0813838	0.429012
ENSMUSG00000002266	Zim1	-0.70697	6.33411	-5.49479	2.87507e-05	0.0420724	2.53631
ENSMUSG00000020241	Col6a2	-0.728071	7.6581	-6.02746	9.28374e-06	0.0276181	3.58598
ENSMUSG00000081603	ENSMUSG00000081603	-0.738963	6.22356	-5.16504	5.88441e-05	0.0488144	1.84274
ENSMUSG00000082806	Rpl13-ps1	-0.805846	5.52548	-4.91786	0.000101397	0.0630857	1.36665
ENSMUSG00000113222	ENSMUSG00000113222	-0.842279	6.46151	-4.72243	0.000156504	0.0715692	0.863292
ENSMUSG00000116174	Gm10362	-0.853674	6.39798	-4.50082	0.00025691	0.0825474	0.385167
ENSMUSG00000045799	ENSMUSG00000045799	-0.855337	5.53769	-4.49264	0.000261669	0.0825474	0.454313
ENSMUSG00000005087	Cd44	-0.964091	6.08168	-4.64325	0.000186753	0.0728107	0.726968
ENSMUSG00000083624	ENSMUSG00000083624	-1.00037	5.69618	-4.73596	0.000151856	0.0715692	0.957688
ENSMUSG00000058715	Fcer1g	-1.01104	4.18187	-4.46334	0.00027946	0.0845857	0.514714
ENSMUSG00000025780	Itih5	-1.05684	5.80703	-5.36607	3.79722e-05	0.0425251	2.30818
ENSMUSG00002074922	ENSMUSG00002074922	-1.1144	4.61668	-5.08072	7.08e-05	0.054682	1.78088
ENSMUSG00000102471	ENSMUSG00000102471	-1.134	3.59522	-4.5353	0.000237795	0.0813838	0.67619
ENSMUSG00000080748	ENSMUSG00000080748	-1.14102	4.59221	-4.53205	0.000239534	0.0813838	0.6217
ENSMUSG00000036905	C1qb	-1.21684	3.8564	-4.49477	0.000260422	0.0825474	0.594274
ENSMUSG00000116861	Gm8253	-1.26422	5.17221	-4.69924	0.00016481	0.0720076	0.93251
ENSMUSG00000026712	Mrc1	-1.28366	4.52935	-4.82342	0.000125012	0.071492	1.25399
ENSMUSG00000014846	Tppp3	-1.33691	5.50319	-5.04003	7.74297e-05	0.057809	1.64054
ENSMUSG00000081023	Gm15766	-1.44419	2.70647	-4.97321	8.97207e-05	0.0627989	1.37182
ENSMUSG00000112341	Gm4796	-1.47395	3.99427	-6.2472	5.88423e-06	0.0276181	4.0835
ENSMUSG00000079419	Ms4a6c	-1.51918	3.38443	-4.72224	0.000156572	0.0715692	1.02361
ENSMUSG00000026574	Dpt	-1.56654	4.89012	-5.43491	3.27157e-05	0.0420724	2.50829
ENSMUSG00000004565	Pnpla6	-1.56876	3.60329	-7.0702	1.12905e-06	0.0187933	5.47569
ENSMUSG00000004098	Col5a3	-1.5985	3.7778	-5.81164	1.46155e-05	0.0363732	3.20731
ENSMUSG00000037362	Ccn3	-1.65654	4.61354	-6.02969	9.24061e-06	0.0276181	3.69909
ENSMUSG00000099757	ENSMUSG00000099757	-1.67605	3.22318	-5.18658	5.61347e-05	0.0488144	1.87436
ENSMUSG00000068457	Uty	-1.70439	2.78655	-4.65882	0.000180369	0.0728107	0.855612
ENSMUSG00000112084	ENSMUSG00000112084	-1.7258	2.53352	-4.78139	0.000137251	0.071492	0.921609
ENSMUSG00000020182	Ddc	-2.1413	3.41893	-5.99844	9.86448e-06	0.0276181	3.38593

## Sheet: E15_5 | E_LvsRest
ENSEMBL	COMMON	logFC	AveExpr	t	P.Value	adj.P.Val	B
ENSMUSG00000091897	Gm17019	10.7538	-3.43782	5.40059	3.52363e-05	6.31985e-05	0.86811
ENSMUSG00000079644	Gm1110	10.2462	-3.58453	5.52826	2.67528e-05	4.82338e-05	0.9996
ENSMUSG00000052562	Slc22a30	9.50547	-3.48829	5.11787	6.52544e-05	0.000115357	0.475452
ENSMUSG00000043843	Tmem145	9.47226	-2.9306	4.80919	0.000129025	0.000224528	0.190462
ENSMUSG00000102152	ENSMUSG00000102152	8.60217	-3.25106	4.48654	0.000265279	0.000453774	-0.332484
ENSMUSG00000037542	Aldh8a1	8.52041	-2.31251	4.15053	0.000565465	0.000948852	-0.709224
ENSMUSG00000072188	Gm10354	8.47527	-2.58955	4.6603	0.000179774	0.000310477	0.065054
ENSMUSG00000096257	Ccer2	8.46393	-3.21657	4.38364	0.000334297	0.00056793	-0.446412
ENSMUSG00000047773	Ankfn1	8.38258	-3.07274	4.15997	0.000553542	0.000929473	-0.821287
ENSMUSG00000112858	Rnf212b	8.09474	-3.22903	4.41855	0.000309051	0.000526078	-0.436531
ENSMUSG00002075094	ENSMUSG00002075094	8.00107	-3.13765	4.05588	0.000700324	0.00116867	-0.904858
ENSMUSG00000064693	Gm24150	7.9495	-2.98361	4.00802	0.000780374	0.00129896	-1.04012
ENSMUSG00000035394	Cfap53	7.6651	-1.47666	3.50932	0.00240711	0.00388797	-1.48589
ENSMUSG00000091255	Speer4e	7.57628	-1.93769	4.14385	0.00057406	0.000962914	-0.604524
ENSMUSG00000094421	ENSMUSG00000094421	7.55539	-2.87165	3.62492	0.00185508	0.00302227	-1.54354
ENSMUSG00000026774	Potegl	7.48464	-3.19388	3.63861	0.00179868	0.00293337	-1.5307
ENSMUSG00000039851	4932438H23Rik	7.3399	-2.63684	3.65743	0.00172388	0.00281281	-1.46068
ENSMUSG00000031640	ENSMUSG00000031640	7.27024	-2.87981	2.98911	0.00766961	0.0119513	-2.5237
ENSMUSG00002075663	ENSMUSG00002075663	7.25359	-2.05121	3.9373	0.000915723	0.0015185	-0.846886
ENSMUSG00000085398	ENSMUSG00000085398	7.24752	-2.65866	3.61984	0.0018765	0.0030559	-1.52068
ENSMUSG00000059706	ENSMUSG00000059706	7.2385	-2.71258	4.15908	0.000554647	0.000931259	-0.631289
ENSMUSG00000093617	4933438K21Rik	7.21308	-2.78394	3.94294	0.000904119	0.00149959	-1.05105
ENSMUSG00000043145	ENSMUSG00000043145	7.19723	-2.51414	3.58688	0.00202126	0.00328274	-1.47905
ENSMUSG00000031258	Xkrx	7.15943	-2.68252	3.74924	0.00140102	0.00229722	-1.29874
ENSMUSG00000044352	Sowaha	7.15913	-2.96559	3.02583	0.00707451	0.0110483	-2.43589
ENSMUSG00000091528	Vmn2r-ps158	7.11289	-1.95944	4.22209	0.000481105	0.000810453	-0.278862
ENSMUSG00000059305	Vpreb1	7.05067	-2.85765	3.42802	0.00288975	0.0046381	-1.83797
ENSMUSG00000106991	ENSMUSG00000106991	7.02981	-2.47037	3.63094	0.00183007	0.00298325	-1.47788
ENSMUSG00000054065	Pkp3	6.99993	-2.90765	3.44498	0.0027818	0.00447125	-1.78872
ENSMUSG00000032773	Chrm1	6.9514	-3.02399	3.25906	0.00421804	0.00669945	-2.08877
ENSMUSG00000043458	Pcdhb12	6.9473	-2.55268	3.77428	0.00132392	0.00217431	-1.18333
ENSMUSG00000106414	ENSMUSG00000106414	6.86833	-2.35317	3.54896	0.00220159	0.00356655	-1.55051
ENSMUSG00000060735	Rxfp3	6.80685	-2.40663	3.40258	0.00305952	0.00490391	-1.81901
ENSMUSG00000034958	Atcay	6.77176	-2.57877	3.57294	0.00208582	0.00338439	-1.57843
ENSMUSG00000047807	ENSMUSG00000047807	6.74664	-2.82313	3.15383	0.00533085	0.00841441	-2.24745
ENSMUSG00000114235	ENSMUSG00000114235	6.73932	-2.35033	3.60477	0.00194136	0.00315754	-1.51092
ENSMUSG00000048752	Prss50	6.59877	-3.11753	3.14818	0.00539804	0.00851446	-2.26189
ENSMUSG00000032065	Tex12	6.53398	-2.73276	3.46848	0.00263869	0.00424945	-1.6724
ENSMUSG00000031497	Tnfsf13b	6.52459	-2.10731	3.25634	0.00424368	0.00673826	-2.02346
ENSMUSG00000082529	ENSMUSG00000082529	6.51692	-2.69509	3.05798	0.0065905	0.0103234	-2.38542
ENSMUSG00000118084	ENSMUSG00000118084	6.51388	-2.50873	3.24211	0.00438045	0.00694804	-2.11503
ENSMUSG00000096878	Gm21083	6.42341	-2.06776	3.03079	0.00699775	0.0109345	-2.37035
ENSMUSG00000023019	Gpd1	6.42188	-2.19218	3.45749	0.00270468	0.00435229	-1.73544
ENSMUSG00000092592	ENSMUSG00000092592	6.37704	-2.46383	3.13388	0.00557198	0.00878264	-2.2725
ENSMUSG00000023279	Bmp15	6.34346	-2.33423	3.09976	0.00600938	0.00944946	-2.30069
ENSMUSG00000028794	A3galt2	6.27232	-3.15906	3.06477	0.0064924	0.0101761	-2.38285
ENSMUSG00000108793	ENSMUSG00000108793	6.27196	-2.50613	3.59712	0.00197515	0.00321065	-1.47435
ENSMUSG00000022510	Trp63	6.22466	-2.62253	3.72219	0.00148934	0.00243864	-1.28499
ENSMUSG00000037738	Nek5	6.18869	-2.55282	3.29277	0.00391221	0.00622695	-1.97803
ENSMUSG00000120438	ENSMUSG00000120438	6.18651	-2.89525	2.98398	0.00775657	0.0120773	-2.48405
ENSMUSG00000112484	4930473O22Rik	6.18254	-2.88605	3.43301	0.00285757	0.00458907	-1.73177
ENSMUSG00000075267	Pjvk	6.16063	-2.80609	2.74001	0.0131868	0.0201267	-2.86342
ENSMUSG00000113566	Gm40977	6.12828	-2.64233	3.18546	0.00496924	0.00785802	-2.16603
ENSMUSG00000072934	Trpc5os	6.07876	-2.28057	3.50009	0.00245763	0.003967	-1.63314
ENSMUSG00000096959	4930509G22Rik	6.07275	-2.26429	3.70698	0.00154139	0.00252111	-1.24903
ENSMUSG00000091135	ENSMUSG00000091135	6.05268	-2.47115	2.8323	0.0108021	0.016616	-2.70988
ENSMUSG00000106448	ENSMUSG00000106448	5.99426	-2.45926	2.66004	0.0156531	0.0236922	-2.95756
ENSMUSG00000113800	2210039B01Rik	5.98469	-2.51411	3.22129	0.00458848	0.00726772	-2.09673
ENSMUSG00000111712	ENSMUSG00000111712	5.94736	-2.82274	2.83991	0.0106252	0.0163551	-2.70742
ENSMUSG00000091457	ENSMUSG00000091457	5.93343	-3.25518	2.43238	0.0252926	0.0374623	-3.32894
ENSMUSG00000117244	ENSMUSG00000117244	5.92822	-1.48639	2.09388	0.0502216	0.0716748	-3.83005
ENSMUSG00000120758	ENSMUSG00000120758	5.91031	-2.78782	2.87325	0.00988191	0.0152498	-2.66886
ENSMUSG00000100221	4930532M18Rik	5.90919	-2.43853	3.76114	0.00136386	0.00223859	-1.09224
ENSMUSG00000076012	Mir705	5.90884	-2.54903	2.87003	0.00995143	0.0153496	-2.65909
ENSMUSG00000097047	1110020A21Rik	5.90696	-3.23798	2.57264	0.0188479	0.0283023	-3.13223
ENSMUSG00000114904	ENSMUSG00000114904	5.87695	-3.07598	2.37698	0.0283662	0.0417826	-3.39437
ENSMUSG00000038415	Foxq1	5.87413	-1.95108	3.74234	0.00142304	0.00233179	-1.09568
ENSMUSG00000102684	ENSMUSG00000102684	5.87191	-2.46547	2.94594	0.00843147	0.0130899	-2.52155
ENSMUSG00000040016	Ptger3	5.86773	-2.46357	3.19989	0.00481226	0.00761462	-2.10719
ENSMUSG00000056735	A930024E05Rik	5.85539	-2.01759	2.61682	0.017163	0.0258849	-3.01751
ENSMUSG00000116957	ENSMUSG00000116957	5.85336	-2.79354	3.13236	0.00559074	0.00881035	-2.20452
ENSMUSG00000104212	ENSMUSG00000104212	5.83939	-2.89632	2.44314	0.0247329	0.0366745	-3.30042
ENSMUSG00000109362	ENSMUSG00000109362	5.83343	-2.18657	2.93503	0.0086352	0.0133978	-2.52218
ENSMUSG00000097428	ENSMUSG00000097428	5.82025	-1.80191	3.32114	0.00367184	0.00585643	-1.89614
ENSMUSG00000005493	Msh4	5.81375	-2.80403	2.71267	0.0139851	0.0212826	-2.91226
ENSMUSG00000108806	ENSMUSG00000108806	5.78221	-2.68866	2.61166	0.0173519	0.0261558	-3.05391
ENSMUSG00000109082	ENSMUSG00000109082	5.77898	-1.93915	2.83283	0.0107898	0.0165993	-2.68901
ENSMUSG00000120099	ENSMUSG00000120099	5.76383	-3.18021	2.50744	0.021623	0.0322652	-3.20816
ENSMUSG00000105645	Gm6649	5.75564	-1.91766	3.39979	0.00307874	0.00493365	-1.72317
ENSMUSG00000065282	Gm24455	5.74638	-2.44576	2.40749	0.0266331	0.0393204	-3.33396
ENSMUSG00000049758	Olfr1318	5.72033	-2.52486	2.51523	0.0212723	0.0317829	-3.18983
ENSMUSG00000085101	ENSMUSG00000085101	5.70503	-2.52008	2.71064	0.0140464	0.0213701	-2.89803
ENSMUSG00000120523	ENSMUSG00000120523	5.6942	-2.17668	2.66832	0.0153786	0.023302	-2.94548
ENSMUSG00000092258	ENSMUSG00000092258	5.68092	-2.58467	2.81666	0.0111748	0.017168	-2.7307
ENSMUSG00000087241	ENSMUSG00000087241	5.66255	-3.04462	2.51683	0.021201	0.0316848	-3.19273
ENSMUSG00000027855	Sycp1	5.63468	-1.09063	2.78231	0.0120373	0.0184437	-2.73379
ENSMUSG00000048484	ENSMUSG00000048484	5.62422	-2.90146	2.80698	0.0114116	0.0175138	-2.72831
ENSMUSG00000103891	ENSMUSG00000103891	5.61238	-2.05916	3.0859	0.00619633	0.00972976	-2.2487
ENSMUSG00000103642	ENSMUSG00000103642	5.58105	-1.51997	3.0756	0.00633904	0.00994586	-2.254
ENSMUSG00000105337	ENSMUSG00000105337	5.57487	-2.61476	2.65834	0.0157101	0.0237721	-2.98228
ENSMUSG00000112197	ENSMUSG00000112197	5.54405	-1.83711	3.26164	0.00419378	0.0066614	-1.96624
ENSMUSG00000021396	Nxnl2	5.53722	-2.36336	3.18183	0.00500939	0.00791984	-2.12987
ENSMUSG00000092257	Gm2308	5.49851	-2.92326	2.60282	0.0176809	0.0266301	-3.0592
ENSMUSG00000050052	Tdrp	5.47927	-1.75075	3.03713	0.00690056	0.0107879	-2.3204
ENSMUSG00000064901	Snora21	5.46256	-2.71709	2.58353	0.0184186	0.0276853	-3.0831
ENSMUSG00000081249	ENSMUSG00000081249	5.44975	-1.93034	2.75997	0.0126319	0.0193138	-2.77937
ENSMUSG00000001558	Klhl10	5.3989	-1.42857	3.4507	0.00274629	0.00441701	-1.60817
ENSMUSG00000039304	Tnfsf10	5.37704	-2.12831	2.98511	0.00773735	0.0120482	-2.44023
ENSMUSG00000029158	Yipf7	5.37498	-3.30611	2.13964	0.0458758	0.0658038	-3.71895
ENSMUSG00000037432	Fer1l5	5.37386	-2.06227	2.97344	0.00793803	0.0123504	-2.41037
ENSMUSG00000069911	Insyn2b	5.35566	-2.3024	3.02805	0.00704001	0.0109983	-2.38282
ENSMUSG00000046204	Pnma2	5.33496	-1.81074	3.22773	0.00452313	0.00716776	-1.99422
ENSMUSG00000092176	ENSMUSG00000092176	5.28194	-2.54102	2.90875	0.00914584	0.0141548	-2.544
ENSMUSG00000114596	ENSMUSG00000114596	5.25778	-3.19315	2.23677	0.0377656	0.0548201	-3.58333
ENSMUSG00000108294	ENSMUSG00000108294	5.25329	-1.9726	2.50527	0.0217219	0.0324071	-3.17945
ENSMUSG00000118604	ENSMUSG00000118604	5.23151	-3.23382	2.2237	0.0387747	0.0561938	-3.60356
ENSMUSG00000085509	ENSMUSG00000085509	5.22669	-2.69742	2.66169	0.0155982	0.0236156	-2.94917
ENSMUSG00000034362	Csta1	5.22161	-2.36205	2.41828	0.0260442	0.0384965	-3.31981
ENSMUSG00000022303	Dcstamp	5.21974	-2.91216	2.19606	0.0409894	0.0591585	-3.63673
ENSMUSG00000115693	ENSMUSG00000115693	5.21892	-2.08311	2.98951	0.00766293	0.0119431	-2.43294
ENSMUSG00000100546	ENSMUSG00000100546	5.21672	-1.89146	2.6706	0.015304	0.0231936	-2.92147
ENSMUSG00000113052	ENSMUSG00000113052	5.21665	-2.54466	2.70462	0.0142287	0.0216372	-2.88311
ENSMUSG00000047894	Ang2	5.21399	-2.37936	2.71497	0.0139164	0.0211824	-2.86313
ENSMUSG00000083623	Gm7224	5.21095	-2.72758	2.27394	0.0350274	0.0510438	-3.53248
ENSMUSG00000086695	ENSMUSG00000086695	5.20343	-2.35076	2.59031	0.018156	0.0273237	-3.06226
ENSMUSG00000116180	ENSMUSG00000116180	5.20142	-2.38873	2.73417	0.0133536	0.0203659	-2.85818
ENSMUSG00000075272	Ttc30a2	5.19309	-2.00451	2.89154	0.00949576	0.0146771	-2.57627
ENSMUSG00000120615	ENSMUSG00000120615	5.18887	-2.63102	2.9891	0.00766981	0.0119513	-2.43222
ENSMUSG00000083814	Gm5133	5.17879	-2.94782	2.25301	0.0365456	0.0531215	-3.55821
ENSMUSG00000050122	Vwa3b	5.17509	-2.83846	2.62987	0.0166929	0.0252099	-3.01006
ENSMUSG00000085735	ENSMUSG00000085735	5.17036	-0.939788	3.74409	0.00141742	0.00232275	-0.981202
ENSMUSG00000105148	ENSMUSG00000105148	5.1683	-2.00366	3.05583	0.00662182	0.0103695	-2.29251
ENSMUSG00000025129	Ppp1r27	5.16678	-2.1555	2.46621	0.023572	0.0350412	-3.24581
ENSMUSG00000022525	Plaat1	5.16078	-2.52015	2.22852	0.0383993	0.0556858	-3.59139
ENSMUSG00000032680	6820408C15Rik	5.15948	-2.20937	2.5453	0.019968	0.029918	-3.1259
ENSMUSG00000099075	Mir7674	5.14267	-1.85689	2.88021	0.00973326	0.0150255	-2.588
ENSMUSG00000104199	ENSMUSG00000104199	5.14236	-2.70323	2.91969	0.0089298	0.0138367	-2.5295
ENSMUSG00000040829	Zmynd15	5.13681	-2.50891	2.78487	0.0119709	0.0183446	-2.75678
ENSMUSG00000004651	Tyr	5.12371	-2.32702	3.07307	0.00637451	0.00999764	-2.25962
ENSMUSG00000028635	Edn2	5.12	-1.70632	3.09916	0.00601728	0.00946055	-2.18679
ENSMUSG00000096549	Prickle4	5.11383	-2.41374	2.90736	0.00917366	0.0141959	-2.52651
ENSMUSG00000097812	ENSMUSG00000097812	5.11209	-2.31756	2.53651	0.0203414	0.0304551	-3.14355
ENSMUSG00000089835	ENSMUSG00000089835	5.10316	-1.40983	2.73857	0.0132279	0.0201866	-2.80015
ENSMUSG00000045545	Krt14	5.09982	-2.72543	2.55016	0.0197644	0.0296228	-3.11947
ENSMUSG00000057465	Saa2	5.09542	-2.04582	2.73729	0.0132643	0.0202367	-2.81594
ENSMUSG00000085526	ENSMUSG00000085526	5.09067	-1.99653	3.53868	0.00225317	0.00364643	-1.44087
ENSMUSG00000107460	ENSMUSG00000107460	5.08614	0.430525	3.37076	0.00328581	0.00525683	-1.66138
ENSMUSG00000109784	ENSMUSG00000109784	5.08514	-2.15033	2.94704	0.00841108	0.0130601	-2.48815
ENSMUSG00000085043	ENSMUSG00000085043	5.07741	-2.42209	2.92576	0.00881209	0.01366	-2.52719
ENSMUSG00000097189	ENSMUSG00000097189	5.06664	-2.27227	2.93257	0.0086818	0.0134673	-2.48656
ENSMUSG00000006567	Atp7b	5.05261	-1.59805	3.4966	0.00247698	0.00399708	-1.4704
ENSMUSG00000101009	1700108F19Rik	5.0433	-1.80268	2.50649	0.0216661	0.032326	-3.17569
ENSMUSG00000110824	ENSMUSG00000110824	5.03866	-2.04653	2.86732	0.0100105	0.0154376	-2.61328
ENSMUSG00000042251	Pm20d1	5.03576	-1.72561	3.30494	0.00380731	0.006063	-1.88442
ENSMUSG00000063305	Psg20	5.02238	-2.49978	2.55803	0.0194388	0.0291523	-3.09971
ENSMUSG00000078868	Gm14412	5.01186	-1.60442	2.65801	0.0157213	0.0237875	-2.94136
ENSMUSG00000039037	St6galnac5	5.00485	-2.24937	2.57082	0.0189207	0.0284077	-3.09018
ENSMUSG00000053588	ENSMUSG00000053588	5.00016	-1.42129	3.38164	0.00320662	0.00513307	-1.70141
ENSMUSG00000046080	Clec9a	4.99898	-2.13059	2.89719	0.0093795	0.0145004	-2.55194
ENSMUSG00000024675	Ms4a4c	4.98255	-2.69517	2.86709	0.0100154	0.015443	-2.61309
ENSMUSG00000065673	Gm24258	4.98062	-3.14421	2.12224	0.0474857	0.0679737	-3.73581
ENSMUSG00000104600	Dmrt1i	4.97177	-2.24521	2.55529	0.0195519	0.029316	-3.09816
ENSMUSG00000119409	Gm23191	4.95337	-1.3376	2.19784	0.0408433	0.058959	-3.68248
ENSMUSG00000064822	Gm24292	4.951	-0.460313	2.26937	0.0353535	0.0514855	-3.65765
ENSMUSG00000104912	ENSMUSG00000104912	4.9351	-2.23352	2.76584	0.0124729	0.01908	-2.76876
ENSMUSG00000118305	ENSMUSG00000118305	4.92083	-1.97022	2.70184	0.0143138	0.0217593	-2.85975
ENSMUSG00000085781	ENSMUSG00000085781	4.91527	-1.63632	2.98156	0.00779781	0.0121373	-2.40734
ENSMUSG00000050840	Cdh20	4.91254	-3.26333	2.01483	0.058616	0.0829292	-3.87455
ENSMUSG00000109907	ENSMUSG00000109907	4.90459	-2.40429	2.05373	0.0543385	0.0772255	-3.83327
ENSMUSG00000103908	ENSMUSG00000103908	4.89916	-2.53046	2.54362	0.0200391	0.0300144	-3.11946
ENSMUSG00000120406	ENSMUSG00000120406	4.89549	-1.92618	2.67764	0.0150753	0.0228687	-2.90316
ENSMUSG00000084202	ENSMUSG00000084202	4.88618	-2.19604	2.61169	0.0173508	0.0261558	-3.02754
ENSMUSG00000105419	ENSMUSG00000105419	4.88213	-2.05438	2.71407	0.0139432	0.0212203	-2.85835
ENSMUSG00000073821	ENSMUSG00000073821	4.88192	-1.79337	2.52288	0.020933	0.0312988	-3.15123
ENSMUSG00000023873	1700010I14Rik	4.86946	-1.96616	2.50788	0.0216029	0.0322381	-3.17407
ENSMUSG00000119581	Gm25670	4.8309	-0.433638	2.23968	0.0375444	0.0545132	-3.71254
ENSMUSG00000102581	ENSMUSG00000102581	4.82052	-2.22455	2.44888	0.0244393	0.0362654	-3.27409
ENSMUSG00000094891	Olfr55	4.81976	-1.88985	3.22682	0.00453231	0.00718179	-1.97014
ENSMUSG00000059742	Kcnh7	4.81339	-2.2709	2.55983	0.0193654	0.0290442	-3.09742
ENSMUSG00000037872	Ackr1	4.81267	-2.86722	2.04457	0.0553201	0.0785558	-3.83844
ENSMUSG00000065259	Snora30	4.80813	-1.7451	2.70873	0.014104	0.0214548	-2.86505
ENSMUSG00000073977	Olfr549	4.80228	-1.66899	2.67436	0.0151815	0.0230173	-2.90614
ENSMUSG00000118365	ENSMUSG00000118365	4.80051	-2.37735	2.53736	0.0203051	0.0304047	-3.12986
ENSMUSG00000019232	Etnppl	4.79352	-2.38119	3.0055	0.0073982	0.0115409	-2.39091
ENSMUSG00000031493	Ggn	4.78486	-2.01421	2.68409	0.0148687	0.0225706	-2.9091
ENSMUSG00000070366	Plpp4	4.76432	-2.31606	3.06176	0.0065357	0.0102397	-2.28222
ENSMUSG00000096940	ENSMUSG00000096940	4.75815	-1.85646	2.44375	0.0247013	0.0366325	-3.27339
ENSMUSG00000109128	ENSMUSG00000109128	4.75445	-1.47946	3.4295	0.00288017	0.00462404	-1.60245
ENSMUSG00000086032	ENSMUSG00000086032	4.75092	-2.21412	2.82717	0.0109231	0.0167928	-2.66303
ENSMUSG00000024907	Gal	4.74832	-1.42541	3.05606	0.00661854	0.0103651	-2.26105
ENSMUSG00000102914	ENSMUSG00000102914	4.7413	-1.98228	2.58875	0.0182161	0.0274068	-3.05138
ENSMUSG00000104653	ENSMUSG00000104653	4.73849	-1.72765	2.34675	0.0301872	0.0443366	-3.41992
ENSMUSG00000100347	Gm7895	4.73605	-1.97753	2.72252	0.0136924	0.0208585	-2.84681
ENSMUSG00000109195	ENSMUSG00000109195	4.7342	-2.42262	2.61978	0.0170553	0.0257346	-3.02513
ENSMUSG00000106103	ENSMUSG00000106103	4.73345	-1.59326	2.89755	0.00937225	0.0144902	-2.53918
ENSMUSG00000105676	ENSMUSG00000105676	4.72689	-2.60378	2.29406	0.0336223	0.049092	-3.49867
ENSMUSG00000097697	4833412C05Rik	4.72539	-3.09553	2.03675	0.0561693	0.0796858	-3.84691
ENSMUSG00000029843	Slc13a4	4.72291	-1.87212	2.75999	0.0126314	0.0193138	-2.77708
ENSMUSG00000107849	ENSMUSG00000107849	4.71173	-2.34801	2.52744	0.0207334	0.031017	-3.14236
ENSMUSG00000102014	2900009J06Rik	4.70202	-1.316	2.75441	0.0127844	0.0195403	-2.77094
ENSMUSG00000120387	ENSMUSG00000120387	4.69727	-2.37752	2.37524	0.0284682	0.0419246	-3.37738
ENSMUSG00000102861	ENSMUSG00000102861	4.68848	-1.86341	2.1942	0.0411432	0.0593614	-3.64415
ENSMUSG00000108578	ENSMUSG00000108578	4.68215	-1.63544	2.92876	0.00875444	0.0135753	-2.50827
ENSMUSG00000082532	Rpl31-ps6	4.68004	-2.19147	2.66618	0.0154492	0.0234011	-2.92737
ENSMUSG00000080832	ENSMUSG00000080832	4.67149	-2.09188	2.68103	0.0149663	0.0227142	-2.90428
ENSMUSG00000097075	Cdiptos	4.66816	-2.05158	2.31086	0.0324898	0.0475221	-3.48736
ENSMUSG00000024172	St6gal2	4.66108	-2.41734	2.31242	0.0323862	0.0473799	-3.47241
ENSMUSG00000111293	ENSMUSG00000111293	4.65247	-2.06987	2.83846	0.0106587	0.0164044	-2.67634
ENSMUSG00000104877	ENSMUSG00000104877	4.65195	-2.61676	2.12429	0.0472933	0.0677113	-3.73315
ENSMUSG00000028558	Calr4	4.64912	-1.42054	2.91381	0.00904533	0.014006	-2.50609
ENSMUSG00000117896	AA387883	4.64722	-2.56454	2.43361	0.025228	0.0373788	-3.29739
ENSMUSG00000082082	ENSMUSG00000082082	4.63895	-1.10718	2.87267	0.00989441	0.015268	-2.56708
ENSMUSG00000109814	ENSMUSG00000109814	4.63003	-1.80351	2.68772	0.0147537	0.0224067	-2.88204
ENSMUSG00000119286	Rnu5g	4.62356	-1.9547	2.44641	0.024565	0.0364399	-3.27031
ENSMUSG00000098111	Gm4654	4.61765	-2.13427	2.47706	0.0230435	0.0342874	-3.22393
ENSMUSG00000016942	Tmprss6	4.61613	-2.46554	2.20967	0.0398848	0.0576621	-3.61719
ENSMUSG00000086638	4930405A21Rik	4.61521	-1.56065	2.52166	0.0209867	0.031375	-3.15391
ENSMUSG00000087026	A230103J11Rik	4.61261	-1.55367	2.67308	0.0152231	0.0230758	-2.9127
ENSMUSG00000113141	ENSMUSG00000113141	4.60935	-2.22933	2.09242	0.0503658	0.0718714	-3.77928
ENSMUSG00000084938	BB557941	4.60653	-2.14337	2.47913	0.022944	0.034153	-3.21854
ENSMUSG00000104970	ENSMUSG00000104970	4.60114	-2.42128	2.81212	0.0112854	0.0173273	-2.68902
ENSMUSG00000118215	Vmn1r55	4.60059	-2.81686	2.07786	0.0518293	0.0738515	-3.79724
ENSMUSG00000034009	Rxfp1	4.59579	-1.95242	2.56363	0.0192103	0.0288251	-3.08483
ENSMUSG00000108571	Gm6855	4.58839	-2.26195	2.2903	0.0338807	0.0494468	-3.5025
ENSMUSG00000105791	ENSMUSG00000105791	4.5822	-1.86277	2.8439	0.0105335	0.0162228	-2.63953
ENSMUSG00000109139	ENSMUSG00000109139	4.57436	-2.18725	2.4323	0.0252969	0.037466	-3.29081
ENSMUSG00000110652	Gm33023	4.56916	-2.92098	1.99348	0.0610893	0.086202	-3.90352
ENSMUSG00000031390	Avpr2	4.56543	-1.56347	2.85979	0.0101757	0.0156859	-2.59036
ENSMUSG00000044165	Bcl2l15	4.5633	-2.2405	2.18257	0.0421129	0.06069	-3.65913
ENSMUSG00000037437	Adam32	4.56073	-2.49277	1.95521	0.0657588	0.09236	-3.95808
ENSMUSG00000109105	ENSMUSG00000109105	4.55702	-2.72684	1.96527	0.0645015	0.090725	-3.94025
ENSMUSG00000110263	ENSMUSG00000110263	4.55321	-1.60173	2.48028	0.0228892	0.0340759	-3.21667
ENSMUSG00000074256	ENSMUSG00000074256	4.54187	-2.52425	1.96405	0.0646529	0.0909323	-3.95384
ENSMUSG00000112716	4930471E19Rik	4.53079	-1.83709	3.02687	0.00705835	0.0110246	-2.33851
ENSMUSG00000115111	Gm4632	4.52883	-1.71184	2.76221	0.0125709	0.0192259	-2.75941
ENSMUSG00000087575	ENSMUSG00000087575	4.52577	-1.3976	2.73458	0.0133418	0.0203507	-2.80273
ENSMUSG00000103901	ENSMUSG00000103901	4.5198	-1.73325	3.24881	0.00431549	0.00685034	-1.91236
ENSMUSG00000091648	C2cd4d	4.51844	-2.49291	2.19218	0.0413099	0.0595942	-3.64231
ENSMUSG00000026348	Acmsd	4.5132	-1.4311	2.63103	0.0166517	0.0251511	-2.97595
ENSMUSG00000079157	Nalf1	4.51131	-1.22914	3.37387	0.00326299	0.00522143	-1.65766
ENSMUSG00000103570	ENSMUSG00000103570	4.51059	-1.82235	2.9111	0.009099	0.0140872	-2.51083
ENSMUSG00000117255	ENSMUSG00000117255	4.50697	-1.25555	3.06209	0.00653103	0.0102331	-2.23248
ENSMUSG00000104416	ENSMUSG00000104416	4.50639	-1.85534	2.67733	0.0150855	0.0228826	-2.89976
ENSMUSG00000036655	Colec11	4.50176	-2.93742	1.97275	0.06358	0.0895412	-3.93111
ENSMUSG00000085707	ENSMUSG00000085707	4.49051	-2.94137	2.16533	0.0435887	0.0626838	-3.67837
ENSMUSG00000079033	Mef2bl	4.47768	-1.73967	2.79627	0.0116793	0.0179124	-2.71355
ENSMUSG00000118734	Gm25313	4.47325	-1.99945	2.41522	0.0262096	0.0387231	-3.31759
ENSMUSG00000030157	Clec2d	4.4729	-1.81072	2.56313	0.0192308	0.028854	-3.09261
ENSMUSG00000028841	Cnksr1	4.46974	-1.03649	2.96749	0.00804249	0.012506	-2.39808
ENSMUSG00000091983	Olfr457	4.45897	-2.32128	2.23149	0.0381701	0.0553678	-3.58639
ENSMUSG00000096141	Dnah7a	4.45067	-1.26592	3.26733	0.00414087	0.00658109	-1.86712
ENSMUSG00000058966	Tlcd3b	4.42545	-1.91131	2.88359	0.00966185	0.0149235	-2.568
ENSMUSG00000113515	ENSMUSG00000113515	4.40979	-1.59244	2.67452	0.0151761	0.0230107	-2.90336
ENSMUSG00000053693	Mast1	4.40555	-2.85154	1.93152	0.0688066	0.0963025	-3.98168
ENSMUSG00000054582	Pabpc1l	4.40462	-2.20194	2.41056	0.0264639	0.0390834	-3.3244
ENSMUSG00000113361	ENSMUSG00000113361	4.40002	-1.28862	2.98771	0.0076932	0.0119828	-2.36545
ENSMUSG00000054855	Rnd1	4.39756	-1.54475	2.78488	0.0119705	0.0183446	-2.72582
ENSMUSG00000079657	Rab26	4.39533	-2.23341	2.26986	0.0353184	0.0514378	-3.53203
ENSMUSG00000109116	Sycp1-ps1	4.39163	-0.890267	3.08014	0.0062757	0.00984957	-2.1945
ENSMUSG00000038560	Sp6	4.38999	-3.09165	2.16419	0.0436877	0.062814	-3.67987
ENSMUSG00000105851	ENSMUSG00000105851	4.38806	-2.10085	2.12845	0.046905	0.0671939	-3.74205
ENSMUSG00000026220	Slc16a14	4.38648	-1.67447	2.50188	0.0218769	0.0326295	-3.18529
ENSMUSG00000104291	ENSMUSG00000104291	4.3736	-1.93761	2.49713	0.0220955	0.0329403	-3.19318
ENSMUSG00000115709	4930431P22Rik	4.37232	-3.56607	2.03773	0.0560629	0.0795551	-3.84617
ENSMUSG00000050272	Dscam	4.36863	-2.82035	1.92327	0.0698958	0.0977233	-4.00275
ENSMUSG00000022112	Gpc5	4.36328	-2.5295	2.22438	0.0387212	0.0561235	-3.59629
ENSMUSG00000082420	ENSMUSG00000082420	4.35621	-1.89471	3.10674	0.00591726	0.00930852	-2.16802
ENSMUSG00000031891	Hsd11b2	4.34713	-1.70998	2.57788	0.0186403	0.0279998	-3.06547
ENSMUSG00000085196	Gm14963	4.34529	-1.6375	2.48945	0.0224538	0.0334612	-3.20223
ENSMUSG00000095294	Potefam3b	4.33923	-1.36126	2.17963	0.0423605	0.0610194	-3.70363
ENSMUSG00000109119	ENSMUSG00000109119	4.33075	-1.81485	2.67269	0.0152358	0.0230934	-2.91942
ENSMUSG00000108376	ENSMUSG00000108376	4.32908	-2.14868	2.34664	0.030194	0.0443407	-3.42057
ENSMUSG00000056222	Spock1	4.32861	-2.15834	2.29049	0.033868	0.0494349	-3.50226
ENSMUSG00000112654	4930455C13Rik	4.31909	-1.10844	2.65077	0.0159658	0.0241411	-2.94333
ENSMUSG00000070345	Hsf5	4.31762	-1.90951	2.28648	0.0341454	0.0498265	-3.51126
ENSMUSG00000073077	Cfap47	4.30973	-1.38973	2.56094	0.01932	0.028982	-3.08922
ENSMUSG00000031594	Fgl1	4.30386	-2.5244	2.30715	0.0327371	0.0478714	-3.47809
ENSMUSG00000026387	Sctr	4.30231	-1.90957	2.4828	0.0227685	0.0339098	-3.21346
ENSMUSG00000029288	Ambn	4.30114	-2.0431	2.0287	0.0570575	0.080864	-3.88033
ENSMUSG00000067879	Vxn	4.2993	-1.88522	2.23814	0.037661	0.0546753	-3.58132
ENSMUSG00000085103	Gm16357	4.2963	-2.7918	2.45496	0.0241313	0.0358251	-3.25804
ENSMUSG00000042845	Wfdc12	4.29423	-1.3827	2.72006	0.0137648	0.0209631	-2.82775
ENSMUSG00000086631	ENSMUSG00000086631	4.28964	-2.1944	2.22085	0.0389974	0.0564961	-3.60131
ENSMUSG00000085918	Gm13032	4.28788	-3.04752	2.13174	0.0466008	0.0667881	-3.72317
ENSMUSG00000112543	ENSMUSG00000112543	4.28754	-2.16302	2.57343	0.0188167	0.028261	-3.0792
ENSMUSG00000106244	ENSMUSG00000106244	4.26939	-1.70957	2.52676	0.0207632	0.0310595	-3.14414
ENSMUSG00000074115	Saa1	4.26932	-1.47801	2.88892	0.00955028	0.0147583	-2.53957
ENSMUSG00000121301	ENSMUSG00000121301	4.25563	-1.78283	2.47684	0.023054	0.0342962	-3.22256
ENSMUSG00000074500	Zfp558	4.25415	-2.51501	2.04898	0.0548452	0.0779209	-3.83382
ENSMUSG00000108630	ENSMUSG00000108630	4.25048	-2.05496	1.97038	0.0638708	0.0899226	-3.95385
ENSMUSG00000030050	Gkn1	4.2485	-2.27696	1.92098	0.0702021	0.0981208	-4.00903
ENSMUSG00000022229	Atp12a	4.24764	-2.31865	1.97001	0.0639164	0.0899755	-3.94319
ENSMUSG00000107703	ENSMUSG00000107703	4.2457	-1.65394	2.50854	0.0215733	0.0321961	-3.17306
ENSMUSG00000101301	ENSMUSG00000101301	4.24539	-1.17269	2.47583	0.0231028	0.0343643	-3.22351
ENSMUSG00000027344	Fsip1	4.24449	-2.27206	2.24139	0.0374144	0.0543315	-3.57238
ENSMUSG00000087302	ENSMUSG00000087302	4.24309	-2.02865	2.69785	0.0144369	0.0219419	-2.87384
ENSMUSG00000110580	ENSMUSG00000110580	4.23135	-1.98547	2.54367	0.0200368	0.030013	-3.11676
ENSMUSG00000079460	4933403O08Rik	4.22545	-1.73948	2.51538	0.0212654	0.0317768	-3.16315
ENSMUSG00000107869	ENSMUSG00000107869	4.22525	-3.05222	2.20355	0.0403778	0.0583182	-3.62553
ENSMUSG00000121133	ENSMUSG00000121133	4.22337	-1.81029	2.2391	0.0375881	0.054573	-3.57781
ENSMUSG00000040703	Cyp2s1	4.22235	-1.64594	2.44317	0.0247314	0.0366745	-3.27437
ENSMUSG00002076211	ENSMUSG00002076211	4.22034	-2.68787	1.99379	0.0610525	0.0861606	-3.90331
ENSMUSG00000072591	Fzd10os	4.22011	-2.11441	2.18551	0.0418652	0.0603565	-3.65631
ENSMUSG00000060461	Dppa5a	4.21748	-1.55945	2.72746	0.0135479	0.0206468	-2.81566
ENSMUSG00000072963	ENSMUSG00000072963	4.21538	-2.1242	2.15024	0.0449185	0.0644926	-3.70561
ENSMUSG00000080994	Gm13464	4.20875	-2.08827	2.49494	0.0221972	0.0330832	-3.19367
ENSMUSG00000110071	ENSMUSG00000110071	4.20839	-1.8243	2.43115	0.0253571	0.0375454	-3.29364
ENSMUSG00000064646	Gm23300	4.20838	-2.13031	2.21097	0.0397804	0.0575285	-3.62458
ENSMUSG00002076818	Snord14e	4.20523	-2.16613	2.70848	0.0141115	0.0214648	-2.8541
ENSMUSG00000081721	Gm13882	4.20209	-2.42099	2.04031	0.0557818	0.0791812	-3.85815
ENSMUSG00000120029	ENSMUSG00000120029	4.20127	-2.16723	2.3316	0.0311404	0.0456706	-3.44286
ENSMUSG00000025069	Gsto2	4.19962	-1.97516	2.65122	0.0159507	0.0241199	-2.9428
ENSMUSG00000002204	Napsa	4.19625	-2.21434	2.33271	0.0310692	0.0455722	-3.44258
ENSMUSG00000111133	ENSMUSG00000111133	4.18722	-2.23723	2.26078	0.0359753	0.05234	-3.54736
ENSMUSG00000020884	Asgr1	4.18087	-2.0319	2.25278	0.0365625	0.0531426	-3.56312
ENSMUSG00000059645	Gm7361	4.1732	-2.03411	2.11463	0.0482064	0.0689613	-3.75162
ENSMUSG00000107789	ENSMUSG00000107789	4.17312	-2.51224	1.98212	0.062443	0.0880342	-3.92103
ENSMUSG00000099811	ENSMUSG00000099811	4.15762	-2.21434	2.11963	0.0477325	0.0683182	-3.74189
ENSMUSG00000028003	Lrat	4.15519	-1.86448	2.74596	0.0130191	0.0198801	-2.79106
ENSMUSG00000104675	ENSMUSG00000104675	4.15251	-1.40539	2.80665	0.0114198	0.0175253	-2.67982
ENSMUSG00000063458	Lrmda	4.15209	-2.72347	2.0056	0.0596735	0.0843526	-3.90599
ENSMUSG00000120062	ENSMUSG00000120062	4.152	-1.66633	3.06546	0.00648262	0.0101615	-2.23848
ENSMUSG00000020234	4930404N11Rik	4.14491	-2.42356	2.03038	0.056871	0.0806098	-3.86901
ENSMUSG00000097574	C920006O11Rik	4.12918	-1.68014	2.98224	0.0077862	0.01212	-2.38488
ENSMUSG00000062252	Lhfpl5	4.12859	-2.31914	2.30304	0.0330125	0.0482615	-3.48932
ENSMUSG00000093176	Mir5119	4.12269	-1.93436	2.36615	0.0290068	0.0426672	-3.39254
ENSMUSG00000113766	ENSMUSG00000113766	4.11728	-2.07534	2.0474	0.0550154	0.0781478	-3.84601
ENSMUSG00000031104	Rab33a	4.11545	-1.974	2.31931	0.0319336	0.0467483	-3.46259
ENSMUSG00000106512	ENSMUSG00000106512	4.11143	-2.13193	2.02755	0.0571849	0.0810394	-3.88443
ENSMUSG00000037638	Zbtb42	4.11101	-2.19927	2.06812	0.0528292	0.0751949	-3.82787
ENSMUSG00000020676	Ccl11	4.11027	-1.79961	2.87549	0.00983383	0.0151777	-2.56454
ENSMUSG00000105745	ENSMUSG00000105745	4.10222	-1.16865	2.61137	0.0173628	0.0261704	-3.00849
ENSMUSG00000120856	ENSMUSG00000120856	4.10188	-2.13471	2.18202	0.0421588	0.0607523	-3.65705
ENSMUSG00000004113	Cacna1b	4.0986	-1.42703	2.71031	0.0140561	0.0213835	-2.84812
ENSMUSG00000105063	ENSMUSG00000105063	4.09158	-1.26426	2.22832	0.0384148	0.0557047	-3.63509
ENSMUSG00000110221	Gm36210	4.09023	-2.30245	2.10389	0.0492402	0.0703818	-3.77045
ENSMUSG00000120568	ENSMUSG00000120568	4.08552	-2.14563	2.09394	0.0502152	0.0716702	-3.78498
ENSMUSG00000116280	ENSMUSG00000116280	4.08304	-2.21718	2.58435	0.0183869	0.0276395	-3.05384
ENSMUSG00000110772	ENSMUSG00000110772	4.07902	-2.24117	1.9133	0.0712348	0.0994153	-4.01512
ENSMUSG00000121007	ENSMUSG00000121007	4.06389	-1.71711	2.10155	0.0494681	0.0706715	-3.7853
ENSMUSG00000091814	Gm8050	4.06333	-1.52443	2.26209	0.0358799	0.0522081	-3.56109
ENSMUSG00000117877	Gm8184	4.06256	-1.83985	2.4093	0.0265333	0.0391807	-3.32598
ENSMUSG00000119515	Gm24897	4.05697	-0.268204	1.98143	0.0625263	0.0881349	-4.13103
ENSMUSG00000036469	Marchf1	4.05172	-2.27207	2.27857	0.0346995	0.0505956	-3.52273
ENSMUSG00000062905	Vmn1r32	4.03422	-1.83898	2.02951	0.0569671	0.0807409	-3.90136
ENSMUSG00000028125	Abca4	4.03195	-2.04263	2.21458	0.0394928	0.0571458	-3.61656
ENSMUSG00000104562	ENSMUSG00000104562	4.02781	-2.77297	2.0434	0.0554459	0.0787194	-3.8416
ENSMUSG00000104918	ENSMUSG00000104918	4.0267	-2.01536	2.23368	0.0380018	0.0551379	-3.59176
ENSMUSG00000056257	ENSMUSG00000056257	4.02368	-1.64169	2.84027	0.0106168	0.0163445	-2.62211
ENSMUSG00000103933	ENSMUSG00000103933	4.01918	-1.6654	2.62239	0.0169609	0.0256015	-2.98942
ENSMUSG00000091275	ENSMUSG00000091275	4.01381	-1.93633	2.18545	0.0418702	0.0603597	-3.66032
ENSMUSG00000106407	ENSMUSG00000106407	4.0096	-1.78177	2.44235	0.0247735	0.0367322	-3.27551
ENSMUSG00000102419	ENSMUSG00000102419	4.00211	-2.39203	2.00825	0.0593686	0.0839428	-3.89149
ENSMUSG00000111090	ENSMUSG00000111090	3.9999	-1.80168	2.39576	0.0272873	0.0402383	-3.35209
ENSMUSG00000021730	Hcn1	3.99396	-0.950899	3.00578	0.00739367	0.0115347	-2.3291
ENSMUSG00000048938	Nr1h5	3.99282	-2.08847	1.96845	0.0641089	0.0902237	-3.99167
ENSMUSG00000083870	ENSMUSG00000083870	3.9911	-1.70781	2.21879	0.0391593	0.0566962	-3.60775
ENSMUSG00000112182	ENSMUSG00000112182	3.99027	-3.09987	2.00242	0.0600423	0.0848418	-3.90191
ENSMUSG00000026787	Gad2	3.98402	-1.76373	2.43993	0.0248985	0.0369078	-3.28068
ENSMUSG00000024846	Cst6	3.97964	-1.51891	2.55227	0.0196766	0.0294951	-3.10347
ENSMUSG00000117384	C330024C12Rik	3.97192	-2.73897	1.9452	0.0670318	0.0939888	-3.97958
ENSMUSG00000085517	ENSMUSG00000085517	3.96862	-1.24257	2.87069	0.00993716	0.0153297	-2.56896
ENSMUSG00000104728	ENSMUSG00000104728	3.95887	-2.14141	2.00679	0.0595367	0.0841752	-3.9163
ENSMUSG00000116429	ENSMUSG00000116429	3.9494	-2.48608	2.04519	0.055253	0.0784704	-3.8628
ENSMUSG00000001943	Vsig2	3.94882	-2.32286	1.96989	0.0639309	0.0899902	-3.95318
ENSMUSG00000112461	ENSMUSG00000112461	3.94655	-1.89194	2.1046	0.0491707	0.070287	-3.7765
ENSMUSG00000022949	Clic6	3.9346	-1.79849	2.32403	0.0316266	0.0463322	-3.46037
ENSMUSG00000040828	Catsperd	3.9326	-2.44906	2.10258	0.0493676	0.0705458	-3.76688
ENSMUSG00000107319	ENSMUSG00000107319	3.93235	-1.28923	2.92381	0.00884969	0.0137154	-2.47651
ENSMUSG00000025432	Avil	3.92977	-1.44243	2.23324	0.0380359	0.0551803	-3.59091
ENSMUSG00000106515	ENSMUSG00000106515	3.92767	-1.67579	2.45241	0.0242599	0.0360113	-3.26548
ENSMUSG00000085830	Grin1os	3.91588	-2.12273	2.36245	0.0292282	0.0429732	-3.39877
ENSMUSG00000079707	Dynlt2a1	3.91306	-1.41718	2.63991	0.01634	0.0246936	-2.96275
ENSMUSG00000120069	ENSMUSG00000120069	3.90744	-2.17947	2.14005	0.045838	0.0657538	-3.72343
ENSMUSG00000031125	3830403N18Rik	3.90292	-1.25612	2.70606	0.0141849	0.0215736	-2.8587
ENSMUSG00000056895	H2bu2	3.90053	-1.76918	2.61231	0.0173282	0.0261253	-3.00606
ENSMUSG00000106750	ENSMUSG00000106750	3.89634	-2.43039	2.06339	0.0533216	0.0758332	-3.82933
ENSMUSG00000108956	ENSMUSG00000108956	3.89422	-1.20161	2.26664	0.0355504	0.0517588	-3.58479
ENSMUSG00000105184	ENSMUSG00000105184	3.89351	-0.985281	2.56128	0.0193062	0.0289631	-3.08841
ENSMUSG00000107192	Gm19583	3.87256	-2.09949	2.0156	0.0585282	0.0828277	-3.91611
ENSMUSG00000054418	ENSMUSG00000054418	3.86687	-0.978831	2.75992	0.0126332	0.0193146	-2.76097
ENSMUSG00000087658	Hotairm1	3.86615	-1.3677	2.53975	0.020203	0.0302559	-3.12405
ENSMUSG00000110759	ENSMUSG00000110759	3.86558	-2.38088	1.93087	0.0688916	0.0964035	-3.99678
ENSMUSG00002075454	ENSMUSG00002075454	3.86373	-2.13626	2.17902	0.0424123	0.0610862	-3.66057
ENSMUSG00000037580	Gch1	3.86061	-1.19139	2.07953	0.0516598	0.0736195	-3.83
ENSMUSG00000021384	Susd3	3.8504	-1.57193	2.34989	0.0299932	0.0440603	-3.41873
ENSMUSG00000042371	Slc5a10	3.84356	-1.67725	2.15326	0.0446498	0.0641191	-3.73305
ENSMUSG00000084048	ENSMUSG00000084048	3.83757	-2.20155	1.96401	0.0646581	0.0909339	-3.95899
ENSMUSG00000111490	ENSMUSG00000111490	3.83308	-2.19658	2.17972	0.0423531	0.0610126	-3.66741
ENSMUSG00002074924	ENSMUSG00002074924	3.831	-1.87887	2.25901	0.0361045	0.0525246	-3.54954
ENSMUSG00000117258	Gm7773	3.81426	-1.85684	2.25548	0.0363632	0.052876	-3.55355
ENSMUSG00000116780	Dynlt2a3	3.80785	-1.14152	2.82407	0.0109968	0.0169038	-2.65315
ENSMUSG00000106164	ENSMUSG00000106164	3.78471	-1.81325	2.06615	0.053034	0.0754674	-3.85083
ENSMUSG00000020891	Alox8	3.78271	-1.86954	2.15353	0.0446254	0.0640882	-3.71722
ENSMUSG00000085839	ENSMUSG00000085839	3.77789	-1.81238	2.22245	0.0388719	0.0563238	-3.60797
ENSMUSG00002076724	ENSMUSG00002076724	3.774	-1.78873	2.35004	0.0299839	0.0440496	-3.42138
ENSMUSG00000071691	Gm960	3.76414	-1.03288	2.92505	0.00882578	0.0136803	-2.47344
ENSMUSG00000084954	ENSMUSG00000084954	3.75732	-1.85353	2.17906	0.0424096	0.0610862	-3.66542
ENSMUSG00000120371	ENSMUSG00000120371	3.74627	-1.79548	2.36465	0.0290962	0.0427932	-3.401
ENSMUSG00000080957	ENSMUSG00000080957	3.74163	-1.08115	2.5652	0.0191467	0.0287355	-3.09453
ENSMUSG00002075714	ENSMUSG00002075714	3.74057	-2.50419	2.1547	0.0445219	0.0639601	-3.70534
ENSMUSG00000115145	Gm35166	3.73892	-1.9667	2.09677	0.049936	0.071308	-3.79437
ENSMUSG00000082057	Gm15789	3.73823	-1.97298	2.12638	0.047098	0.0674445	-3.74872
ENSMUSG00000026468	Lhx4	3.7288	-1.58143	1.97409	0.0634162	0.0893274	-4.0078
ENSMUSG00000117322	6330415G19Rik	3.71314	-1.57865	2.24181	0.037383	0.0542928	-3.59313
ENSMUSG00000103214	ENSMUSG00000103214	3.7084	-2.10391	2.0339	0.0564826	0.0800996	-3.86521
ENSMUSG00000082352	LOC118568704	3.70588	-1.7213	1.96943	0.0639877	0.0900589	-3.98827
ENSMUSG00000105653	ENSMUSG00000105653	3.70084	-1.56413	2.49677	0.0221125	0.0329635	-3.19082
ENSMUSG00000037440	Vnn1	3.69994	-1.66803	1.97382	0.0634494	0.0893687	-3.95442
ENSMUSG00000104874	ENSMUSG00000104874	3.69805	-1.84876	2.0739	0.0522341	0.0743858	-3.83046
ENSMUSG00000091997	ENSMUSG00000091997	3.69686	-0.955423	2.48733	0.022554	0.033597	-3.21549
ENSMUSG00000075558	ENSMUSG00000075558	3.68595	-1.22395	2.41717	0.0261042	0.0385776	-3.32627
ENSMUSG00000097500	ENSMUSG00000097500	3.67601	-1.78398	2.47525	0.0231311	0.0344041	-3.2269
ENSMUSG00000065578	Mir181b-2	3.67447	-2.00271	2.21411	0.0395304	0.0571965	-3.62594
ENSMUSG00000035606	Ky	3.66747	-1.58093	2.40835	0.0265859	0.0392531	-3.34293
ENSMUSG00000112110	ENSMUSG00000112110	3.66311	-0.687139	2.92126	0.00889916	0.0137902	-2.48949
ENSMUSG00000037336	Mfsd2b	3.66056	-1.55159	2.21371	0.0395624	0.0572391	-3.61663
ENSMUSG00000036083	Slc17a3	3.64845	-1.74348	2.15591	0.0444148	0.0638148	-3.72393
ENSMUSG00000115082	ENSMUSG00000115082	3.64677	-1.03426	2.58453	0.0183796	0.0276309	-3.06612
ENSMUSG00000097248	Gm2694	3.64348	-1.29175	2.4963	0.0221339	0.0329932	-3.20551
ENSMUSG00000106390	Gm5551	3.63879	-1.97639	2.1673	0.0434175	0.0624657	-3.68568
ENSMUSG00000043157	Arl11	3.62608	-1.22632	2.47729	0.0230327	0.0342736	-3.23603
ENSMUSG00000119948	ENSMUSG00000119948	3.61866	-1.99656	2.13289	0.0464942	0.0666439	-3.73341
ENSMUSG00000120839	ENSMUSG00000120839	3.61859	-1.1468	2.66624	0.0154474	0.0233999	-2.92718
ENSMUSG00000107733	Gm8774	3.61638	-1.86957	2.02406	0.0575739	0.0815545	-3.89296
ENSMUSG00000071640	ENSMUSG00000071640	3.61585	-0.820115	3.08461	0.00621412	0.00975702	-2.18651
ENSMUSG00000118131	ENSMUSG00000118131	3.60276	-1.66013	2.21612	0.0393709	0.0569841	-3.63196
ENSMUSG00000107019	ENSMUSG00000107019	3.60051	-0.931156	2.22743	0.0384842	0.0557945	-3.63529
ENSMUSG00000085063	ENSMUSG00000085063	3.59551	-1.53813	2.22235	0.03888	0.0563319	-3.63473
ENSMUSG00000109162	ENSMUSG00000109162	3.59386	-1.84714	2.01936	0.0581019	0.0822557	-3.90937
ENSMUSG00000052496	Pkdrej	3.5888	-2.0148	1.94671	0.0668376	0.0937459	-3.99292
ENSMUSG00000085900	A930041C12Rik	3.57671	-1.76413	2.0967	0.0499432	0.0713138	-3.79505
ENSMUSG00000091185	ENSMUSG00000091185	3.57553	-1.20049	2.30089	0.0331578	0.048458	-3.52108
ENSMUSG00000083832	Gm13771	3.57545	-1.78837	2.34582	0.0302451	0.0444129	-3.44275
ENSMUSG00000085710	ENSMUSG00000085710	3.57471	-1.4152	2.13646	0.0461663	0.066212	-3.7723
ENSMUSG00000078895	ENSMUSG00000078895	3.57202	-1.98364	2.03468	0.0563969	0.0799885	-3.91108
ENSMUSG00000078876	ENSMUSG00000078876	3.57153	-2.30292	2.05817	0.0538687	0.076587	-3.85176
ENSMUSG00000075707	Dio3	3.56966	-2.03718	2.06479	0.0531749	0.0756438	-3.83878
ENSMUSG00000090965	ENSMUSG00000090965	3.56615	-1.14662	2.06372	0.053287	0.0757888	-3.84071
ENSMUSG00000116550	ENSMUSG00000116550	3.56143	-1.55553	2.14201	0.0456601	0.0655111	-3.73747
ENSMUSG00000099061	ENSMUSG00000099061	3.53983	-1.66445	2.44732	0.0245188	0.0363739	-3.27107
ENSMUSG00000112023	Lilrb4b	3.53775	-1.62608	2.10476	0.0491557	0.07027	-3.81215
ENSMUSG00000103382	ENSMUSG00000103382	3.53672	-1.5041	2.16851	0.0433129	0.0623272	-3.69653
ENSMUSG00000111059	ENSMUSG00000111059	3.53621	-1.50202	2.03698	0.0561446	0.0796558	-3.89752
ENSMUSG00000079173	Zan	3.53069	-0.729135	2.21065	0.0398062	0.0575621	-3.72128
ENSMUSG00000040514	Tex47	3.52894	-1.62357	2.09847	0.0497695	0.0710839	-3.85208
ENSMUSG00000065480	Mir133b	3.52376	-1.15021	2.00614	0.0596117	0.0842706	-3.99697
ENSMUSG00000114970	ENSMUSG00000114970	3.52224	-1.16177	2.39117	0.0275476	0.040617	-3.37063
ENSMUSG00000107206	ENSMUSG00000107206	3.52008	-1.76238	2.32627	0.0314817	0.046144	-3.46368
ENSMUSG00000078496	Zfp982	3.51799	-2.0777	2.1873	0.0417155	0.06016	-3.69066
ENSMUSG00000106565	ENSMUSG00000106565	3.50483	-1.38853	2.08893	0.0507132	0.0723257	-3.85342
ENSMUSG00000018479	1700125H20Rik	3.49513	-1.9489	2.55511	0.0195591	0.0293249	-3.11132
ENSMUSG00000103746	1700001G17Rik	3.49233	-1.27773	2.29039	0.0338747	0.0494413	-3.54175
ENSMUSG00000058620	Adra2b	3.49105	-0.809258	1.94525	0.0670243	0.0939842	-4.10307
ENSMUSG00000047216	Cdh19	3.4867	-1.46916	2.0011	0.0601965	0.085049	-3.94418
ENSMUSG00000100701	ENSMUSG00000100701	3.47999	-1.451	2.22965	0.0383122	0.0555632	-3.61152
ENSMUSG00000013523	Bcas1	3.47907	-1.32875	2.37013	0.0287696	0.0423462	-3.40121
ENSMUSG00000074483	Bglap	3.47711	-0.787822	2.78775	0.0118965	0.0182343	-2.73137
ENSMUSG00000034532	Fbxo16	3.47629	-1.68293	1.92994	0.0690135	0.0965621	-4.04252
ENSMUSG00000096265	Potefam3e	3.47353	-2.15861	2	0.0603243	0.0852242	-3.94531
ENSMUSG00000118415	Gm2411	3.46717	-0.981712	2.63216	0.0166117	0.0250924	-2.98887
ENSMUSG00000036923	Stox1	3.46657	-1.74434	2.31403	0.0322802	0.0472371	-3.48452
ENSMUSG00000107312	ENSMUSG00000107312	3.46577	-1.61318	1.99207	0.0612558	0.0864202	-3.97331
ENSMUSG00000047591	Mafa	3.46243	-0.897649	2.3859	0.0278488	0.0410448	-3.43191
ENSMUSG00000104279	ENSMUSG00000104279	3.45778	-0.988168	2.51475	0.0212936	0.0318083	-3.19221
ENSMUSG00000000440	Pparg	3.44966	-1.0345	2.41226	0.0263712	0.0389567	-3.34982
ENSMUSG00000118397	ENSMUSG00000118397	3.44557	-1.84164	2.16097	0.0439692	0.0632106	-3.71652
ENSMUSG00000110592	ENSMUSG00000110592	3.44362	-1.45553	2.32492	0.0315693	0.0462604	-3.47412
ENSMUSG00000041708	Mpped1	3.43861	-1.6611	2.2541	0.0364654	0.0530083	-3.57687
ENSMUSG00000030125	Lrrc23	3.43847	-1.00447	2.09595	0.0500172	0.0714149	-3.84482
ENSMUSG00000031995	St14	3.43744	-1.61674	2.05848	0.0538362	0.0765457	-3.88175
ENSMUSG00000092502	Gm4252	3.43408	-1.88176	2.14581	0.0453165	0.0650432	-3.7311
ENSMUSG00000086937	ENSMUSG00000086937	3.43392	-1.09817	2.16503	0.0436149	0.0627174	-3.69577
ENSMUSG00000046607	Hrk	3.43072	-1.01734	2.5898	0.0181756	0.0273477	-3.05884
ENSMUSG00000085708	Gm16063	3.43066	-1.92783	2.3801	0.0281846	0.041526	-3.38705
ENSMUSG00000116733	ENSMUSG00000116733	3.42438	-1.75394	2.04459	0.0553177	0.0785558	-3.86864
ENSMUSG00000074635	3110070M22Rik	3.42298	-1.12722	2.17144	0.0430599	0.0619831	-3.73768
ENSMUSG00000102391	ENSMUSG00000102391	3.40706	-0.906913	2.08574	0.0510327	0.0727489	-3.89488
ENSMUSG00000024747	Aldh1a7	3.39634	-2.18147	1.9807	0.0626142	0.0882422	-3.95836
ENSMUSG00000087549	Gm13427	3.39522	-1.02139	2.03302	0.0565794	0.0802168	-3.96119
ENSMUSG00000096810	Gm10481	3.39489	-1.68723	2.36308	0.0291907	0.0429209	-3.40654
ENSMUSG00000109847	ENSMUSG00000109847	3.39329	-0.766823	2.43555	0.0251264	0.0372333	-3.32681
ENSMUSG00000120534	ENSMUSG00000120534	3.39306	-1.88367	1.95994	0.0651651	0.0916009	-3.96801
ENSMUSG00000085179	ENSMUSG00000085179	3.39238	-0.67172	2.29049	0.0338681	0.0494349	-3.59896
ENSMUSG00000085846	ENSMUSG00000085846	3.39204	-1.6304	2.07329	0.0522958	0.0744689	-3.81577
ENSMUSG00000099032	Tcf24	3.39193	-1.59358	2.19987	0.0406778	0.0587353	-3.66236
ENSMUSG00000046613	Vwa5b2	3.39156	-1.20408	2.46987	0.0233925	0.0347767	-3.25135
ENSMUSG00000106664	Gm17936	3.38358	-1.44107	2.2798	0.0346125	0.0504721	-3.53398
ENSMUSG00000113812	ENSMUSG00000113812	3.38229	-1.4438	2.32102	0.0318221	0.0466003	-3.46972
ENSMUSG00000029650	Slc46a3	3.37912	-1.06644	2.29283	0.033707	0.0492125	-3.5646
ENSMUSG00000118502	ENSMUSG00000118502	3.37576	-1.05767	2.34704	0.0301696	0.0443136	-3.47878
ENSMUSG00000119563	Gm24136	3.37479	-1.7542	1.9156	0.070924	0.0990373	-4.07938
ENSMUSG00000102627	Snurf	3.37442	-0.598379	2.4327	0.0252758	0.0374423	-3.31683
ENSMUSG00000108080	ENSMUSG00000108080	3.36583	-1.54239	2.0083	0.0593629	0.08394	-3.93367
ENSMUSG00000073460	Pnldc1	3.34714	-1.31391	2.39901	0.0271044	0.0399819	-3.36331
ENSMUSG00000121006	ENSMUSG00000121006	3.34682	-2.14793	1.92114	0.0701799	0.0980959	-4.05717
ENSMUSG00000040896	Kcnd3	3.34393	-0.548955	3.05249	0.0066708	0.0104411	-2.25399
ENSMUSG00000118410	ENSMUSG00000118410	3.34276	-2.12716	1.91555	0.0709304	0.0990373	-4.04158
ENSMUSG00000091227	ENSMUSG00000091227	3.34094	-1.21544	2.29664	0.0334461	0.0488443	-3.52724
ENSMUSG00000032368	Zic1	3.32821	-1.27955	2.11855	0.0478343	0.0684595	-3.80178
ENSMUSG00000097402	Gm17399	3.32514	-2.08131	1.93882	0.067854	0.0950941	-4.00353
ENSMUSG00000095231	ENSMUSG00000095231	3.32409	-2.11271	2.19486	0.0410883	0.0592919	-3.65472
ENSMUSG00000111333	ENSMUSG00000111333	3.32074	-1.73916	1.94037	0.0676533	0.0948366	-4.03981
ENSMUSG00000102687	ENSMUSG00000102687	3.31808	-1.10204	2.4311	0.0253598	0.0375468	-3.32801
ENSMUSG00000061897	ENSMUSG00000061897	3.31084	-1.84186	1.97915	0.0628024	0.0884908	-3.9687
ENSMUSG00000119756	Gm22682	3.3083	-1.00713	2.31233	0.0323926	0.0473862	-3.49806
ENSMUSG00000081263	Gm14859	3.3037	-2.1923	1.9214	0.0701454	0.0980538	-4.00666
ENSMUSG00000039629	Strip2	3.30303	-1.22142	2.18078	0.0422638	0.0608879	-3.69779
ENSMUSG00000032528	Vipr1	3.29692	-1.59971	2.30076	0.0331663	0.0484673	-3.51754
ENSMUSG00000097282	ENSMUSG00000097282	3.29178	-1.47101	1.93843	0.0679045	0.095159	-4.0737
ENSMUSG00000030041	M1ap	3.29113	-1.90273	1.99215	0.0612463	0.0864122	-3.95287
ENSMUSG00000121264	ENSMUSG00000121264	3.27849	-1.3149	1.99507	0.0609022	0.0859647	-3.93964
ENSMUSG00000015083	C8g	3.27182	-1.13873	2.03702	0.0561397	0.079654	-3.95266
ENSMUSG00000100839	ENSMUSG00000100839	3.26908	-1.34124	2.21155	0.0397346	0.0574659	-3.64154
ENSMUSG00000104719	ENSMUSG00000104719	3.25986	-1.34287	2.34378	0.030372	0.0445904	-3.45418
ENSMUSG00000021303	Gng4	3.25956	-0.612687	2.26913	0.0353712	0.051508	-3.63655
ENSMUSG00002076771	ENSMUSG00002076771	3.2556	-0.700444	2.26347	0.0357792	0.0520682	-3.65457
ENSMUSG00000022615	Tymp	3.25492	-0.410968	2.47907	0.022947	0.0341551	-3.27149
ENSMUSG00000104156	ENSMUSG00000104156	3.25309	-1.11016	2.43278	0.0252717	0.0374386	-3.32064
ENSMUSG00000028971	Cort	3.24756	-1.1085	2.42641	0.0256081	0.0378845	-3.3206
ENSMUSG00000120048	ENSMUSG00000120048	3.24559	-0.570125	2.67368	0.0152036	0.0230493	-2.9304
ENSMUSG00000032278	Paqr5	3.24218	-0.731947	2.04825	0.054924	0.0780278	-3.96153
ENSMUSG00000055805	Fmnl1	3.24184	-1.20576	2.36385	0.0291447	0.0428617	-3.41507
ENSMUSG00000098121	ENSMUSG00000098121	3.24134	-1.1996	2.33676	0.0308126	0.0452136	-3.48704
ENSMUSG00000038521	C1s1	3.23403	-1.44788	2.2056	0.0402122	0.0581042	-3.66324
ENSMUSG00000087090	Nctc1	3.23165	-1.43537	2.04042	0.0557696	0.079169	-3.88404
ENSMUSG00000085586	ENSMUSG00000085586	3.23086	-1.45883	1.98823	0.0617124	0.087037	-3.9906
ENSMUSG00000081590	ENSMUSG00000081590	3.23064	-1.58009	2.075	0.0521212	0.0742344	-3.89007
ENSMUSG00000105656	ENSMUSG00000105656	3.22797	-1.48653	2.08445	0.0511627	0.072925	-3.85115
ENSMUSG00000063751	Platr8	3.22673	-0.864663	2.29813	0.0333446	0.0487088	-3.57253
ENSMUSG00000105358	ENSMUSG00000105358	3.22101	-1.55883	2.29827	0.0333351	0.0486982	-3.50856
ENSMUSG00000024261	Syt4	3.21615	-1.74869	2.25556	0.0363579	0.0528726	-3.59743
ENSMUSG00000041771	Slc24a4	3.21229	-2.26823	2.08974	0.0506328	0.0722201	-3.81639
ENSMUSG00000093672	ENSMUSG00000093672	3.20695	-1.40729	1.97161	0.0637202	0.0897275	-3.99388
ENSMUSG00000111268	ENSMUSG00000111268	3.2019	-1.01577	2.26407	0.035736	0.0520156	-3.61854
ENSMUSG00000120670	ENSMUSG00000120670	3.20082	-1.52542	1.98899	0.0616218	0.0869146	-3.97572
ENSMUSG00000020875	Hoxb9	3.19977	-0.749711	2.58453	0.0183799	0.0276309	-3.08846
ENSMUSG00000098873	Mir7668	3.19909	-1.60424	2.03849	0.0559798	0.0794422	-3.90259
ENSMUSG00000118294	ENSMUSG00000118294	3.19906	-1.01375	2.22795	0.0384435	0.0557427	-3.6377
ENSMUSG00000022829	Stxbp5l	3.19062	-1.39021	2.31498	0.0322176	0.0471517	-3.49848
ENSMUSG00000043760	Pkhd1	3.18453	-0.930769	2.4295	0.0254447	0.0376626	-3.37616
ENSMUSG00000115248	ENSMUSG00000115248	3.17996	-1.42827	2.12321	0.0473946	0.067852	-3.79023
ENSMUSG00000090861	ENSMUSG00000090861	3.17874	-1.26183	2.03545	0.0563123	0.0798786	-3.93633
ENSMUSG00000115044	ENSMUSG00000115044	3.16667	-1.14586	2.22728	0.0384955	0.0558073	-3.64598
ENSMUSG00000029561	Oasl2	3.15636	-1.28676	2.26786	0.035462	0.0516368	-3.58513
ENSMUSG00000087203	Gm13986	3.15592	-0.953282	2.72511	0.0136164	0.0207483	-2.84455
ENSMUSG00000032796	Lama1	3.15567	-1.69381	2.21998	0.0390661	0.0565832	-3.62411
ENSMUSG00000104873	ENSMUSG00000104873	3.15564	-1.67732	1.99859	0.0604886	0.0854347	-3.96059
ENSMUSG00000003051	Elf3	3.14382	-1.19105	2.11458	0.0482108	0.0689632	-3.84397
ENSMUSG00000116562	ENSMUSG00000116562	3.14204	-1.26904	2.20715	0.0400875	0.0579427	-3.67682
ENSMUSG00000047013	Fbxo41	3.13915	-0.765573	2.0643	0.053226	0.0757068	-3.94008
ENSMUSG00000098692	ENSMUSG00000098692	3.13888	-1.13329	2.5374	0.0203034	0.0304042	-3.15289
ENSMUSG00000105974	ENSMUSG00000105974	3.12696	-1.24672	1.96766	0.0642057	0.0903372	-3.98793
ENSMUSG00000084139	ENSMUSG00000084139	3.1248	-1.2287	2.18667	0.0417681	0.060228	-3.69764
ENSMUSG00000060579	Fhit	3.12012	-0.771013	2.3687	0.0288548	0.0424576	-3.47398
ENSMUSG00000075420	Smim6	3.11119	-0.655221	2.74293	0.0131044	0.0200062	-2.82809
ENSMUSG00000015090	Ptgds	3.10585	-0.971726	2.1565	0.0443625	0.0637515	-3.72867
ENSMUSG00000042708	Shcbp1l	3.09902	-1.3275	2.14919	0.0450129	0.0646198	-3.74639
ENSMUSG00000117008	ENSMUSG00000117008	3.09738	-1.29029	1.91894	0.0704748	0.0984713	-4.08483
ENSMUSG00000034336	Ina	3.09637	-0.720738	2.41639	0.0261463	0.0386347	-3.3847
ENSMUSG00000100417	Gm29595	3.09458	-1.90171	1.95368	0.0659512	0.0925838	-4.01442
ENSMUSG00000109209	ENSMUSG00000109209	3.08873	-1.62604	2.1181	0.0478765	0.0685113	-3.79855
ENSMUSG00000076928	ENSMUSG00000076928	3.08345	-0.981105	2.32799	0.0313715	0.0459916	-3.51852
ENSMUSG00000056752	Dnah9	3.07124	-1.19625	2.00517	0.0597233	0.0844017	-3.98587
ENSMUSG00000087353	ENSMUSG00000087353	3.07034	-1.73087	2.0415	0.055652	0.079007	-3.90116
ENSMUSG00000040405	Havcr1	3.06812	-0.762761	1.95964	0.0652028	0.0916365	-4.09823
ENSMUSG00000059206	Vmn1r71	3.06549	-1.22915	2.27545	0.0349198	0.0509003	-3.57489
ENSMUSG00000084834	4930565N06Rik	3.0568	-1.18013	2.21286	0.0396295	0.057325	-3.64666
ENSMUSG00000032068	Plet1	3.05666	-1.0999	2.16711	0.0434335	0.0624847	-3.74179
ENSMUSG00000107806	ENSMUSG00000107806	3.04841	-1.2649	1.91502	0.0710023	0.099128	-4.09544
ENSMUSG00000026180	Cxcr2	3.04367	-0.763058	2.18701	0.0417396	0.0601908	-3.69389
ENSMUSG00000121318	ENSMUSG00000121318	3.02615	-1.06932	2.31946	0.0319236	0.0467389	-3.51089
ENSMUSG00000042874	ENSMUSG00000042874	3.02559	-0.958288	2.39942	0.0270818	0.0399564	-3.39502
ENSMUSG00000107234	ENSMUSG00000107234	3.02527	-1.90257	2.13477	0.0463209	0.0664125	-3.77804
ENSMUSG00000102770	ENSMUSG00000102770	3.01989	-0.920645	2.25579	0.0363407	0.0528511	-3.62433
ENSMUSG00000058794	Nfe2	3.00424	-0.882487	2.0149	0.0586075	0.0829254	-3.97482
ENSMUSG00000004842	Pou1f1	2.99647	-1.65135	1.98592	0.0619875	0.0874084	-3.97491
ENSMUSG00000111938	ENSMUSG00000111938	2.98407	-2.12183	2.16825	0.043335	0.0623549	-3.72047
ENSMUSG00000039813	Tbc1d2	2.97724	-1.26225	1.9188	0.0704936	0.0984852	-4.08136
ENSMUSG00000092392	ENSMUSG00000092392	2.97547	-1.86857	2.03342	0.0565358	0.0801601	-3.92887
ENSMUSG00000102475	ENSMUSG00000102475	2.97394	-1.01678	2.45808	0.023975	0.0356049	-3.31172
ENSMUSG00000028996	Rbp7	2.97299	-0.700928	2.20396	0.0403449	0.0582808	-3.77046
ENSMUSG00000048834	Vstm2a	2.96969	-1.70752	2.29529	0.0335386	0.048973	-3.56242
ENSMUSG00000113081	ENSMUSG00000113081	2.96411	-1.70435	1.93097	0.0688788	0.0963916	-4.07088
ENSMUSG00000085260	Med9os	2.96078	-1.08315	2.35302	0.0298009	0.0438008	-3.46991
ENSMUSG00000112779	ENSMUSG00000112779	2.94686	-0.917764	2.33783	0.0307451	0.0451214	-3.52315
ENSMUSG00000021403	Serpinb9b	2.94438	-0.686951	2.50483	0.0217419	0.0324347	-3.25779
ENSMUSG00000098340	ENSMUSG00000098340	2.94374	-0.615286	2.47858	0.0229703	0.034183	-3.29775
ENSMUSG00000105620	ENSMUSG00000105620	2.94253	-1.03653	2.15654	0.044359	0.0637506	-3.77066
ENSMUSG00000024521	Pmaip1	2.94019	-0.323641	2.51576	0.0212488	0.0317541	-3.26186
ENSMUSG00000041556	Fbxo2	2.93584	-1.58511	1.91568	0.0709136	0.099035	-4.08769
ENSMUSG00000064540	ENSMUSG00000064540	2.9266	-0.823296	2.29027	0.0338834	0.0494475	-3.55533
ENSMUSG00000120882	ENSMUSG00000120882	2.91813	-0.931518	2.09166	0.0504417	0.071975	-3.83981
ENSMUSG00000041679	Lrrc29	2.91241	-1.09134	2.07492	0.052129	0.0742409	-3.87705
ENSMUSG00000102973	ENSMUSG00000102973	2.91214	-0.718337	2.08975	0.0506316	0.0722201	-3.8863
ENSMUSG00000105134	ENSMUSG00000105134	2.91068	-0.306286	2.26089	0.0359672	0.0523316	-3.68654
ENSMUSG00000034394	Lif	2.90965	-1.1599	2.3773	0.0283481	0.0417586	-3.41224
ENSMUSG00000017652	Cd40	2.90393	-0.393936	2.13083	0.0466842	0.0668991	-3.86389
ENSMUSG00000120003	ENSMUSG00000120003	2.8963	-1.23102	2.1597	0.0440802	0.0633621	-3.75468
ENSMUSG00000112841	ENSMUSG00000112841	2.88534	-1.39316	2.35264	0.0298242	0.0438321	-3.45202
ENSMUSG00000069041	Slc25a31	2.88303	-1.19951	2.19322	0.0412234	0.0594732	-3.71453
ENSMUSG00000054510	Gm14461	2.88184	-1.83289	1.96609	0.0644003	0.0905941	-3.99619
ENSMUSG00000107121	1110006O24Rik	2.8789	-1.71617	1.95373	0.0659451	0.0925811	-4.05902
ENSMUSG00000028488	Sh3gl2	2.87715	-0.887749	2.10246	0.0493795	0.0705539	-3.90884
ENSMUSG00000005220	Corin	2.87143	-0.168615	2.42865	0.0254895	0.0377265	-3.41771
ENSMUSG00000099937	ENSMUSG00000099937	2.86639	-1.27221	1.93321	0.0685849	0.0960283	-4.07988
ENSMUSG00000077323	ENSMUSG00000077323	2.86639	-1.27221	1.93321	0.0685849	0.0960283	-4.07988
ENSMUSG00000083498	Gm14172	2.86168	-1.36563	2.2184	0.0391902	0.0567372	-3.65249
ENSMUSG00000045731	Pnoc	2.85832	-0.608357	2.27596	0.0348841	0.0508548	-3.64643
ENSMUSG00000106127	ENSMUSG00000106127	2.84246	-1.24484	2.11042	0.0486088	0.0695192	-3.83801
ENSMUSG00000118202	ENSMUSG00000118202	2.8406	-0.646148	2.61895	0.0170853	0.0257764	-3.06045
ENSMUSG00000099762	Gm21149	2.83824	-0.323506	2.58583	0.0183291	0.0275582	-3.10607
ENSMUSG00000120270	ENSMUSG00000120270	2.83556	-0.194995	2.21698	0.0393026	0.0568926	-3.68133
ENSMUSG00000121483	ENSMUSG00000121483	2.83331	-0.618238	2.58003	0.0185558	0.0278786	-3.10689
ENSMUSG00000039809	Gabbr2	2.8264	-1.15964	2.07527	0.0520935	0.0741997	-3.89822
ENSMUSG00000032584	Mst1r	2.82403	-0.831322	2.28043	0.0345682	0.0504173	-3.60028
ENSMUSG00000106973	ENSMUSG00000106973	2.82062	-1.31845	1.91977	0.070364	0.0983348	-4.11189
ENSMUSG00000044254	Pcsk9	2.81631	-1.11287	1.97787	0.0629566	0.0887024	-4.0567
ENSMUSG00000095913	ENSMUSG00000095913	2.8151	-1.46071	1.95213	0.0661486	0.0928376	-4.06241
ENSMUSG00000118620	ENSMUSG00000118620	2.81332	-0.860072	2.31352	0.0323138	0.0472801	-3.55979
ENSMUSG00000118483	Cldn34c3	2.80621	-0.688133	2.32303	0.0316911	0.0464146	-3.55579
ENSMUSG00000116380	ENSMUSG00000116380	2.80561	-1.58681	1.95184	0.066185	0.0928771	-4.01917
ENSMUSG00000110050	ENSMUSG00000110050	2.80452	-0.526752	2.36812	0.0288891	0.0425025	-3.4833
ENSMUSG00002076824	ENSMUSG00002076824	2.78387	-0.963445	2.00545	0.059691	0.084372	-4.01827
ENSMUSG00000067529	Olfr1423	2.78071	-1.0384	2.15896	0.0441455	0.0634519	-3.78072
ENSMUSG00000003410	Elavl3	2.77551	0.482972	3.16937	0.00515005	0.00813647	-2.11662
ENSMUSG00000028644	Ermap	2.76675	-0.975637	1.93258	0.0686673	0.0961316	-4.09508
ENSMUSG00000053964	Lgals4	2.76339	-0.335694	1.99867	0.0604793	0.0854269	-4.12767
ENSMUSG00000115591	ENSMUSG00000115591	2.75615	-1.33117	1.96053	0.0650908	0.0915079	-4.07495
ENSMUSG00000107230	ENSMUSG00000107230	2.73444	-0.627297	2.11597	0.0480788	0.0687876	-3.87463
ENSMUSG00000106445	Gm21190	2.73221	-0.220437	2.51528	0.0212702	0.0317819	-3.23653
ENSMUSG00000039375	Wdr17	2.73094	-0.974234	2.12771	0.0469747	0.0672852	-3.83578
ENSMUSG00000054889	Dsp	2.72823	-0.263029	2.03936	0.0558843	0.0793116	-4.02645
ENSMUSG00000025229	Pitx3	2.7276	-0.908545	2.19689	0.0409213	0.0590639	-3.71151
ENSMUSG00000103748	ENSMUSG00000103748	2.7256	-1.23322	1.91336	0.0712272	0.0994153	-4.12649
ENSMUSG00000029544	Cabp1	2.72355	-0.997041	2.22659	0.0385489	0.0558775	-3.69428
ENSMUSG00000108129	4930417O13Rik	2.70633	-1.51931	1.95288	0.0660528	0.0927149	-4.05539
ENSMUSG00000046372	ENSMUSG00000046372	2.69603	-0.676234	2.52571	0.0208088	0.0311256	-3.23892
ENSMUSG00000097384	ENSMUSG00000097384	2.69564	-1.26548	1.92711	0.0693875	0.0970489	-4.1057
ENSMUSG00000105717	ENSMUSG00000105717	2.68146	-0.973715	1.92697	0.069405	0.0970673	-4.12122
ENSMUSG00000097068	Gm26760	2.67673	-0.855127	2.09266	0.0503425	0.0718427	-3.903
ENSMUSG00000085699	ENSMUSG00000085699	2.66944	-1.77194	2.02513	0.0574543	0.0814109	-3.94874
ENSMUSG00000041193	Pla2g5	2.66398	-1.24029	1.92773	0.0693049	0.0969455	-4.08793
ENSMUSG00000107853	ENSMUSG00000107853	2.6621	-0.470254	2.14258	0.0456086	0.0654415	-3.87215
ENSMUSG00000055833	1700034H15Rik	2.65266	-1.44178	1.998	0.060558	0.0855273	-4.00442
ENSMUSG00000110529	ENSMUSG00000110529	2.65024	-1.08184	2.07931	0.0516821	0.0736465	-3.91303
ENSMUSG00000085139	A730046J19Rik	2.64477	-1.1049	1.97474	0.0633371	0.0892217	-4.06155
ENSMUSG00000047658	Gal3st3	2.62831	-0.638934	2.22999	0.0382857	0.0555282	-3.70634
ENSMUSG00000020681	Ace	2.60737	-1.41407	1.9598	0.0651829	0.0916201	-4.04133
ENSMUSG00000074604	Mgst2	2.6027	-0.813231	2.20272	0.0404454	0.058411	-3.72601
ENSMUSG00000106241	ENSMUSG00000106241	2.60014	-0.751322	2.10557	0.0490767	0.0701615	-3.91898
ENSMUSG00000078497	ENSMUSG00000078497	2.58292	-0.726709	1.93158	0.0687982	0.0962969	-4.16835
ENSMUSG00000029032	Arhgef16	2.57958	-1.10204	1.95815	0.0653892	0.0918812	-4.09497
ENSMUSG00000105079	ENSMUSG00000105079	2.55721	-0.602686	2.07648	0.0519694	0.0740417	-3.95548
ENSMUSG00000086022	Rad51ap2	2.55657	0.255541	2.43908	0.0249426	0.0369707	-3.39584
ENSMUSG00000081756	ENSMUSG00000081756	2.54472	-0.167815	1.94661	0.0668504	0.0937581	-4.20784
ENSMUSG00000022598	Psca	2.54171	-1.06903	1.9218	0.0700928	0.0979865	-4.14259
ENSMUSG00000034825	Nrip3	2.53954	0.350197	2.50995	0.0215096	0.0321138	-3.4074
ENSMUSG00000089663	ENSMUSG00000089663	2.53348	-0.861706	2.27799	0.0347401	0.0506482	-3.62386
ENSMUSG00000105517	ENSMUSG00000105517	2.52538	-0.933797	2.18266	0.0421052	0.0606828	-3.79251
ENSMUSG00000104214	ENSMUSG00000104214	2.52319	-0.454795	2.10798	0.0488441	0.0698423	-3.89883
ENSMUSG00000028264	Spaca1	2.521	-0.761692	1.92687	0.0694185	0.0970802	-4.14845
ENSMUSG00002076975	Gm23823	2.51831	-1.5173	1.93757	0.0680162	0.0953096	-4.07492
ENSMUSG00000035916	Ptprq	2.48314	-0.00175617	2.66073	0.01563	0.0236589	-3.02709
ENSMUSG00000081769	Gm12216	2.47509	-0.912741	2.13489	0.0463098	0.0664008	-3.82812
ENSMUSG00000120008	ENSMUSG00000120008	2.47247	-0.52581	2.24569	0.037091	0.0538828	-3.68974
ENSMUSG00000087253	ENSMUSG00000087253	2.46984	-0.584198	2.09529	0.0500818	0.071498	-3.92284
ENSMUSG00000091154	ENSMUSG00000091154	2.46911	-0.545759	2.00956	0.0592174	0.0837396	-4.07123
ENSMUSG00000036800	Fam135b	2.4677	-0.336625	2.10381	0.0492479	0.0703882	-3.9781
ENSMUSG00000087366	ENSMUSG00000087366	2.458	-0.841112	1.93034	0.0689612	0.0964949	-4.15255
ENSMUSG00000021590	Spata9	2.45627	-0.82263	1.94173	0.0674776	0.0946021	-4.13589
ENSMUSG00000108943	ENSMUSG00000108943	2.45611	-0.604047	2.30447	0.0329163	0.0481272	-3.61528
ENSMUSG00000101964	ENSMUSG00000101964	2.45003	-0.441906	1.9826	0.0623859	0.0879592	-4.14739
ENSMUSG00000089235	Gm23119	2.44672	-1.15974	2.06508	0.0531452	0.0756063	-3.96634
ENSMUSG00000097320	ENSMUSG00000097320	2.44071	-0.948762	2.08931	0.050675	0.0722758	-3.92389
ENSMUSG00000092599	1700010K23Rik	2.40195	0.178983	2.63721	0.0164342	0.0248343	-3.14781
ENSMUSG00000103146	ENSMUSG00000103146	2.39351	-0.664026	1.92862	0.0691873	0.0967942	-4.19368
ENSMUSG00000101872	ENSMUSG00000101872	2.39057	-0.843278	2.15427	0.0445596	0.0640061	-3.83358
ENSMUSG00000082706	ENSMUSG00000082706	2.38793	-0.542964	2.06307	0.0533548	0.0758756	-3.96528
ENSMUSG00000112026	Gm6653	2.37755	-0.917645	2.10935	0.0487118	0.0696576	-3.93599
ENSMUSG00000106836	ENSMUSG00000106836	2.36536	-0.205989	2.21298	0.0396203	0.0573192	-3.81679
ENSMUSG00000043243	Niban3	2.34969	-0.33079	2.00518	0.0597229	0.0844017	-4.1743
ENSMUSG00002075817	ENSMUSG00002075817	2.33522	-1.13112	1.96174	0.06494	0.0913074	-4.0746
ENSMUSG00000040680	Kremen2	2.32943	-0.123749	1.96206	0.0649007	0.0912578	-4.24707
ENSMUSG00000067285	Gm16223	2.30998	-0.447901	2.26547	0.0356343	0.0518743	-3.68933
ENSMUSG00000100944	ENSMUSG00000100944	2.29652	-0.955611	2.02501	0.0574681	0.0814241	-4.02245
ENSMUSG00000001655	Hoxc13	2.29277	-0.73011	2.08862	0.0507444	0.0723656	-3.93866
ENSMUSG00000121251	ENSMUSG00000121251	2.29112	0.0767854	2.00668	0.0595496	0.0841881	-4.14784
ENSMUSG00000106038	Gm4962	2.28307	-0.615918	1.95225	0.0661334	0.0928221	-4.17089
ENSMUSG00000100201	ENSMUSG00000100201	2.27868	-0.175027	2.02414	0.057565	0.0815471	-4.16782
ENSMUSG00000066938	ENSMUSG00000066938	2.27418	-0.17924	2.02498	0.0574709	0.0814241	-4.0725
ENSMUSG00000120138	ENSMUSG00000120138	2.25966	-0.574306	2.12673	0.0470654	0.0674065	-3.91199
ENSMUSG00000044628	Rnf208	2.25783	-0.886733	2.10042	0.0495783	0.0708199	-3.94348
ENSMUSG00000068263	Efcc1	2.23789	-0.592977	2.07207	0.0524221	0.0746297	-4.00268
ENSMUSG00000108596	ENSMUSG00000108596	2.23324	-0.679113	2.01954	0.0580824	0.0822332	-4.04367
ENSMUSG00000063558	Aox1	2.22553	-0.990097	1.95975	0.0651884	0.091622	-4.14055
ENSMUSG00000002459	Rgs20	2.20508	-0.602631	2.16999	0.0431851	0.0621552	-3.86335
ENSMUSG00000029204	Rhoh	2.18768	-0.570488	1.9876	0.0617871	0.0871368	-4.09602
ENSMUSG00000096299	ENSMUSG00000096299	2.18614	-0.157975	1.97024	0.0638876	0.0899406	-4.1662
ENSMUSG00000043068	Fam89a	2.15879	-0.318343	2.14596	0.0453033	0.0650284	-3.91856
ENSMUSG00000090751	Vmn2r63	2.14868	0.202123	2.20355	0.0403785	0.0583182	-3.93412
ENSMUSG00000026971	Itgb6	2.12871	0.19497	2.12823	0.0469262	0.06722	-3.98577
ENSMUSG00000113683	ENSMUSG00000113683	2.11819	0.086959	2.33058	0.0312052	0.0457628	-3.66061
ENSMUSG00000104634	ENSMUSG00000104634	2.096	-0.223563	1.98169	0.0624947	0.0881015	-4.12384
ENSMUSG00000000167	Pih1d2	2.09332	-0.103451	2.05335	0.0543796	0.0772741	-4.09103
ENSMUSG00000081111	Gm5913	2.01071	-0.357563	2.05509	0.0541947	0.0770407	-4.05254
ENSMUSG00000096950	Gm9530	1.9599	-0.201274	2.03399	0.0564724	0.0800904	-4.10809
ENSMUSG00000042678	Myo15	1.95817	0.0501042	2.03246	0.0566414	0.0802997	-4.16192
ENSMUSG00000108368	ENSMUSG00000108368	1.95287	0.185406	2.16951	0.0432266	0.062207	-3.94621
ENSMUSG00000105925	ENSMUSG00000105925	1.87893	-0.180423	1.9565	0.0655958	0.0921427	-4.28686
ENSMUSG00000075334	Rprm	1.86364	-0.364215	1.91575	0.070904	0.0990277	-4.26482
ENSMUSG00000119735	Gm22092	1.76426	-0.0309108	2.03064	0.056842	0.0805739	-4.17648
ENSMUSG00000062209	Erbb4	1.75594	0.413406	1.95327	0.0660042	0.0926524	-4.37729
ENSMUSG00000028893	Sesn2	1.70344	0.301436	1.96624	0.0643815	0.0905732	-4.33858
ENSMUSG00000099310	ENSMUSG00000099310	1.64599	0.608013	1.97153	0.0637298	0.0897354	-4.34494
ENSMUSG00000029878	Dbpht2	1.55935	0.63714	2.20989	0.0398668	0.057646	-4.01705
ENSMUSG00000033434	Gtpbp6	-0.953114	1.91341	-2.03717	0.0561234	0.0796359	-4.69474
ENSMUSG00000018822	Sfrp5	-0.958905	2.41147	-2.35125	0.0299096	0.0439491	-4.25722
ENSMUSG00000115975	ENSMUSG00000115975	-0.960268	1.89007	-2.12857	0.0468942	0.0671871	-4.51647
ENSMUSG00000091050	ENSMUSG00000091050	-0.968693	2.35312	-2.14406	0.0454747	0.0652578	-4.62271
ENSMUSG00000029073	Cptp	-0.975723	1.90878	-2.13104	0.0466652	0.0668761	-4.53587
ENSMUSG00000075040	Zfp408	-1.01272	2.00816	-1.9539	0.0659235	0.0925565	-4.86362
ENSMUSG00000025648	Pfkfb4	-1.02229	1.89331	-1.95455	0.0658423	0.0924511	-4.82433
ENSMUSG00000024935	Slc1a1	-1.03199	1.80032	-1.97235	0.0636294	0.0896052	-4.76052
ENSMUSG00000023034	Nr4a1	-1.03663	1.88129	-2.01481	0.0586184	0.0829292	-4.74183
ENSMUSG00000047656	Trpt1	-1.04047	1.77016	-2.04689	0.0550695	0.0782197	-4.60037
ENSMUSG00002075191	ENSMUSG00002075191	-1.04457	1.57572	-1.96351	0.0647196	0.0910146	-4.67631
ENSMUSG00000106834	ENSMUSG00000106834	-1.05458	1.54028	-1.93357	0.0685375	0.0959859	-4.77463
ENSMUSG00000027936	Crtc2	-1.06694	1.65497	-2.03491	0.0563712	0.079957	-4.63749
ENSMUSG00000063314	ENSMUSG00000063314	-1.06845	1.8776	-2.20966	0.0398857	0.0576621	-4.37702
ENSMUSG00000089791	ENSMUSG00000089791	-1.07055	1.38387	-2.01313	0.0588088	0.0831828	-4.60305
ENSMUSG00000034330	Plcg2	-1.07288	1.68794	-2.08121	0.0514893	0.0733858	-4.55966
ENSMUSG00000048450	Msx1	-1.07337	1.89577	-1.99634	0.0607522	0.0857854	-4.7761
ENSMUSG00000047221	Fam185a	-1.07358	1.26982	-1.99348	0.0610896	0.086202	-4.60746
ENSMUSG00000032515	Csrnp1	-1.07691	1.66909	-2.09149	0.0504584	0.0719898	-4.52741
ENSMUSG00000040009	Gnaz	-1.0846	1.63545	-2.23058	0.0382403	0.0554661	-4.29174
ENSMUSG00000087149	Itih5l-ps	-1.08613	1.97877	-2.05504	0.0541999	0.0770432	-4.67023
ENSMUSG00002076847	ENSMUSG00002076847	-1.08877	1.85185	-1.98131	0.0625411	0.0881465	-4.75162
ENSMUSG00000101678	ENSMUSG00000101678	-1.08947	1.94603	-2.16552	0.0435716	0.0626672	-4.4349
ENSMUSG00000062760	Shisal1	-1.08999	1.50149	-1.93173	0.0687791	0.0962762	-4.76545
ENSMUSG00000068740	Celsr2	-1.09012	1.77724	-1.93191	0.0687552	0.0962487	-4.83569
ENSMUSG00000026188	Tmem169	-1.09032	1.514	-1.95773	0.0654416	0.0919491	-4.71808
ENSMUSG00000032298	Neil1	-1.09349	1.63959	-1.9729	0.0635622	0.0895219	-4.7258
ENSMUSG00000086514	Gm11747	-1.09375	1.59241	-1.96595	0.0644168	0.0906116	-4.7071
ENSMUSG00000020648	Dus4l	-1.0986	1.3435	-2.01854	0.0581948	0.0823664	-4.56848
ENSMUSG00000056004	Elapor2	-1.09948	1.4891	-2.08629	0.0509773	0.0726746	-4.47228
ENSMUSG00000015702	Anxa9	-1.09973	1.91534	-2.2195	0.0391035	0.0566264	-4.37525
ENSMUSG00000031767	Nudt7	-1.10039	1.53141	-2.15438	0.0445504	0.063997	-4.38939
ENSMUSG00000029627	Zkscan14	-1.10072	2.02729	-2.16647	0.0434891	0.0625566	-4.50559
ENSMUSG00000079165	Sap25	-1.10351	1.5074	-2.01368	0.0587471	0.083106	-4.62391
ENSMUSG00000061232	H2-K1	-1.10733	2.45588	-2.38627	0.0278278	0.0410165	-4.22778
ENSMUSG00000101335	ENSMUSG00000101335	-1.11016	2.05439	-2.17664	0.042615	0.0613662	-4.46937
ENSMUSG00000034164	Emid1	-1.11062	2.34758	-2.16425	0.0436822	0.0628101	-4.58937
ENSMUSG00000047246	H2bc6	-1.11119	1.7904	-2.28373	0.0343372	0.0500935	-4.22698
ENSMUSG00000060708	Bloc1s4	-1.11247	1.93864	-2.20454	0.0402981	0.0582208	-4.39989
ENSMUSG00000049321	Zfp2	-1.11369	1.49416	-2.14523	0.0453688	0.065114	-4.40705
ENSMUSG00000099041	ENSMUSG00000099041	-1.11477	1.65639	-1.99891	0.0604513	0.0853928	-4.70859
ENSMUSG00000121502	ENSMUSG00000121502	-1.11511	2.26388	-2.2464	0.0370381	0.0538093	-4.40063
ENSMUSG00000110949	Nudt8	-1.12066	1.75393	-2.25777	0.0361948	0.0526526	-4.27291
ENSMUSG00000044122	Proca1	-1.12229	2.2217	-2.03957	0.055862	0.0792851	-4.76311
ENSMUSG00000044667	Plppr4	-1.12542	1.91778	-1.9682	0.0641397	0.0902615	-4.78389
ENSMUSG00000085072	ENSMUSG00000085072	-1.12589	1.44701	-1.94813	0.0666567	0.0935039	-4.72078
ENSMUSG00000039684	Gm5422	-1.12598	1.65847	-2.29704	0.0334192	0.0488082	-4.17279
ENSMUSG00000036411	9530077C05Rik	-1.12852	1.09068	-1.91971	0.070372	0.0983399	-4.65706
ENSMUSG00000115131	ENSMUSG00000115131	-1.12926	1.8102	-2.10246	0.0493788	0.0705539	-4.50712
ENSMUSG00000023284	Zfp605	-1.13191	1.6601	-1.9262	0.069507	0.0971918	-4.77234
ENSMUSG00000109181	Gm5605	-1.13237	1.47914	-2.07727	0.0518894	0.0739325	-4.52207
ENSMUSG00000048732	Klhl11	-1.1325	1.84263	-2.12233	0.0474779	0.0679669	-4.53755
ENSMUSG00000041762	Gpr155	-1.13254	1.85496	-2.34307	0.0304161	0.0446522	-4.12521
ENSMUSG00000120718	ENSMUSG00000120718	-1.13851	1.54284	-2.0212	0.0578956	0.0819842	-4.63087
ENSMUSG00000103959	ENSMUSG00000103959	-1.1412	1.48941	-1.956	0.0656589	0.0922255	-4.73389
ENSMUSG00000074039	4930520O04Rik	-1.14157	1.5861	-2.05386	0.0543252	0.0772115	-4.57866
ENSMUSG00000091780	Sco2	-1.14476	2.16167	-2.27259	0.0351237	0.0511708	-4.34332
ENSMUSG00000101597	Gm5621	-1.15	0.976596	-1.94385	0.0672044	0.0942249	-4.59259
ENSMUSG00000047117	Ankdd1b	-1.15147	1.20503	-1.91492	0.0710155	0.0991341	-4.69898
ENSMUSG00000108269	ENSMUSG00000108269	-1.15188	1.50629	-1.91961	0.0703856	0.0983527	-4.79841
ENSMUSG00000022948	Setd4	-1.15729	1.49146	-1.93659	0.0681431	0.0954694	-4.76185
ENSMUSG00000028386	Slc46a2	-1.15784	1.65176	-2.21499	0.03946	0.057102	-4.29417
ENSMUSG00000096993	Gm26787	-1.15843	1.35474	-1.95996	0.0651618	0.0916009	-4.6734
ENSMUSG00000107020	ENSMUSG00000107020	-1.16174	1.27544	-2.01355	0.0587613	0.0831209	-4.55842
ENSMUSG00000018507	Trpv2	-1.16303	1.87882	-2.48909	0.0224709	0.0334843	-3.86781
ENSMUSG00000065100	Gm26132	-1.16361	1.42406	-1.95135	0.0662467	0.0929579	-4.70355
ENSMUSG00000120150	ENSMUSG00000120150	-1.16397	1.23571	-1.98166	0.0624991	0.0881021	-4.57787
ENSMUSG00000091549	ENSMUSG00000091549	-1.16495	1.22094	-1.94949	0.066483	0.0932778	-4.59589
ENSMUSG00002075781	ENSMUSG00002075781	-1.16537	1.49579	-2.2026	0.0404555	0.0584218	-4.29422
ENSMUSG00000003153	Slc2a3	-1.16876	1.84509	-1.97109	0.0637842	0.0898063	-4.76851
ENSMUSG00000063543	ENSMUSG00000063543	-1.1693	1.50755	-2.1056	0.0490742	0.0701615	-4.47096
ENSMUSG00000062470	Fbxl12os	-1.17127	1.75811	-1.93454	0.0684105	0.095826	-4.81592
ENSMUSG00000084153	ENSMUSG00000084153	-1.17212	1.2343	-1.91333	0.0712309	0.0994153	-4.65514
ENSMUSG00000105061	ENSMUSG00000105061	-1.17285	1.39497	-2.09144	0.050463	0.0719917	-4.4397
ENSMUSG00000017767	Spata25	-1.17307	1.08765	-1.95732	0.0654932	0.0920159	-4.62775
ENSMUSG00000015843	Rxrg	-1.17416	1.99431	-1.95957	0.0652108	0.0916421	-4.78437
ENSMUSG00000108121	ENSMUSG00000108121	-1.17519	1.28771	-2.05393	0.054317	0.0772048	-4.48325
ENSMUSG00000105382	ENSMUSG00000105382	-1.18279	1.60863	-1.93443	0.0684256	0.0958412	-4.76116
ENSMUSG00000097304	Rpl31-ps15	-1.18709	1.28668	-1.95682	0.0655563	0.0920929	-4.66211
ENSMUSG00000107207	ENSMUSG00000107207	-1.18949	1.05782	-1.9588	0.0653071	0.0917716	-4.5671
ENSMUSG00000084925	1810062O18Rik	-1.19118	1.56979	-2.14162	0.0456951	0.0655572	-4.4236
ENSMUSG00000043541	Casc1	-1.19194	1.84287	-2.34499	0.0302963	0.0444823	-4.0879
ENSMUSG00000022429	Dmc1	-1.19578	1.2972	-1.91497	0.0710088	0.0991309	-4.70407
ENSMUSG00000074887	EU599041	-1.19625	1.05313	-2.07226	0.0524019	0.0746106	-4.39482
ENSMUSG00000113965	ENSMUSG00000113965	-1.19682	1.43328	-2.11228	0.0484306	0.0692688	-4.44792
ENSMUSG00000106219	5830416I19Rik	-1.19684	1.17256	-2.07598	0.0520209	0.0741057	-4.42508
ENSMUSG00000117292	E330032C10Rik	-1.19717	1.6186	-1.96816	0.0641446	0.0902627	-4.7159
ENSMUSG00000004110	Cacna1e	-1.1976	1.32979	-1.94026	0.0676679	0.094851	-4.69298
ENSMUSG00000111442	ENSMUSG00000111442	-1.20014	1.93206	-2.46144	0.0238078	0.0353682	-3.90967
ENSMUSG00000064267	Hvcn1	-1.20036	1.65417	-2.40208	0.026933	0.0397447	-3.96941
ENSMUSG00000038085	Cnbd2	-1.20048	2.04867	-2.68842	0.0147316	0.0223747	-3.5191
ENSMUSG00000032120	C2cd2l	-1.20306	1.98615	-2.43698	0.025052	0.0371254	-4.00693
ENSMUSG00000086805	ENSMUSG00000086805	-1.20508	1.23256	-2.03998	0.0558172	0.0792264	-4.50369
ENSMUSG00000095123	ENSMUSG00000095123	-1.20525	1.94091	-2.17869	0.042441	0.0611236	-4.46231
ENSMUSG00000034764	ENSMUSG00000034764	-1.20962	2.01542	-2.16547	0.0435765	0.0626703	-4.49391
ENSMUSG00000074227	Spint2	-1.21226	2.58839	-2.7455	0.013032	0.0198984	-3.54454
ENSMUSG00000054612	Mgmt	-1.21337	1.75955	-2.40703	0.0266583	0.039355	-3.96855
ENSMUSG00000064600	Gm25636	-1.21397	2.10024	-2.35759	0.0295225	0.0433945	-4.11844
ENSMUSG00000036278	Macrod1	-1.2152	1.32017	-2.08051	0.0515604	0.0734824	-4.47036
ENSMUSG00000039824	Myl6b	-1.21628	1.57287	-2.15621	0.0443877	0.0637836	-4.40161
ENSMUSG00000046814	Gchfr	-1.21632	1.55463	-2.27548	0.0349181	0.0509003	-4.18108
ENSMUSG00000031389	Arhgap4	-1.22036	1.53295	-2.37194	0.0286629	0.0421974	-4.01261
ENSMUSG00000081139	ENSMUSG00000081139	-1.22095	1.50912	-2.26547	0.0356343	0.0518743	-4.16356
ENSMUSG00000029735	Tpk1	-1.22364	1.37319	-2.27015	0.0352975	0.0514107	-4.14312
ENSMUSG00000044636	Csrnp2	-1.22403	1.99395	-2.2163	0.0393566	0.0569672	-4.3866
ENSMUSG00000064115	Cadm2	-1.22491	2.63688	-3.03994	0.00685798	0.0107236	-2.95342
ENSMUSG00000116704	Gm5491	-1.22504	0.952964	-2.07074	0.0525583	0.0748189	-4.37963
ENSMUSG00000007033	Hspa1l	-1.22742	1.30666	-1.95516	0.0657646	0.0923625	-4.66821
ENSMUSG00000120814	ENSMUSG00000120814	-1.22862	1.44304	-2.02041	0.0579836	0.0821037	-4.5763
ENSMUSG00000087912	Gm24916	-1.2292	1.5228	-1.96961	0.0639651	0.0900327	-4.69714
ENSMUSG00000087516	Tbx3os1	-1.23082	1.96059	-2.56461	0.0191706	0.0287675	-3.73384
ENSMUSG00000020309	Chac2	-1.23205	1.36755	-1.99575	0.0608226	0.0858685	-4.62527
ENSMUSG00000121322	ENSMUSG00000121322	-1.23344	2.27705	-2.38057	0.0281575	0.0414915	-4.18549
ENSMUSG00000026944	Abca2	-1.23637	1.41615	-2.22084	0.0389984	0.0564961	-4.22454
ENSMUSG00000078300	Gm2606	-1.23649	1.60314	-2.22053	0.039023	0.0565244	-4.29882
ENSMUSG00000086382	Chrna1os	-1.2365	1.5406	-2.01865	0.0581829	0.0823599	-4.63879
ENSMUSG00000105194	ENSMUSG00000105194	-1.23801	1.41307	-2.21544	0.0394244	0.0570578	-4.22946
ENSMUSG00000115414	ENSMUSG00000115414	-1.23877	1.87482	-2.4314	0.0253444	0.037529	-3.9264
ENSMUSG00000115234	ENSMUSG00000115234	-1.23892	1.91778	-2.42774	0.0255376	0.0377851	-3.93202
ENSMUSG00000100455	ENSMUSG00000100455	-1.2396	2.3634	-2.58987	0.0181731	0.0273457	-3.74913
ENSMUSG00000074215	ENSMUSG00000074215	-1.2403	1.28992	-1.98041	0.06265	0.0882871	-4.62334
ENSMUSG00000026123	Plekhb2	-1.24129	1.39554	-2.23282	0.0380677	0.0552228	-4.22128
ENSMUSG00000120665	ENSMUSG00000120665	-1.2415	1.73308	-2.64668	0.0161057	0.0243476	-3.51696
ENSMUSG00000120557	ENSMUSG00000120557	-1.2433	1.41048	-2.25745	0.0362183	0.0526834	-4.16059
ENSMUSG00000106528	ENSMUSG00000106528	-1.24771	1.96873	-2.75072	0.0128864	0.0196868	-3.34241
ENSMUSG00000080888	ENSMUSG00000080888	-1.24799	1.88872	-2.3794	0.0282252	0.0415804	-4.05464
ENSMUSG00000018405	Mrm1	-1.24872	0.999504	-1.95459	0.0658374	0.0924511	-4.60364
ENSMUSG00000042425	Frmpd3	-1.24887	1.10618	-1.91072	0.0715841	0.0998842	-4.66273
ENSMUSG00000033857	Engase	-1.24888	1.55272	-2.14951	0.0449845	0.0645833	-4.40091
ENSMUSG00000097286	ENSMUSG00000097286	-1.25011	1.56384	-2.15299	0.0446732	0.0641487	-4.37115
ENSMUSG00000113504	ENSMUSG00000113504	-1.25013	1.59074	-2.51443	0.0213079	0.0318276	-3.75475
ENSMUSG00000038893	Fam117a	-1.25049	1.97639	-2.10717	0.0489222	0.0699495	-4.56728
ENSMUSG00000073985	ENSMUSG00000073985	-1.25114	1.85328	-2.23548	0.0378638	0.0549519	-4.3255
ENSMUSG00000043943	Naalad2	-1.25123	1.66582	-2.2798	0.0346124	0.0504721	-4.21849
ENSMUSG00000021360	Gcnt2	-1.25328	1.36283	-2.01536	0.0585553	0.0828609	-4.53332
ENSMUSG00000086527	ENSMUSG00000086527	-1.25419	1.36736	-2.21205	0.0396941	0.0574112	-4.21763
ENSMUSG00000054162	Spock3	-1.25425	1.31605	-2.13358	0.0464309	0.0665574	-4.37867
ENSMUSG00000033114	Slc35d2	-1.25501	1.09329	-1.93123	0.0688446	0.0963498	-4.64434
ENSMUSG00000107603	ENSMUSG00000107603	-1.25698	1.40695	-1.94604	0.0669242	0.0938497	-4.67523
ENSMUSG00000018752	Tnfsfm13	-1.25812	0.884774	-1.93471	0.0683885	0.0958013	-4.59588
ENSMUSG00000090357	ENSMUSG00000090357	-1.25897	1.54955	-2.49772	0.0220682	0.032904	-3.77144
ENSMUSG00000096917	2500002B13Rik	-1.25904	1.50782	-2.15197	0.0447644	0.0642754	-4.38456
ENSMUSG00000056888	Glipr1	-1.26123	1.96149	-2.58082	0.0185246	0.0278354	-3.69897
ENSMUSG00000031953	Tmem170	-1.26263	1.66646	-2.25414	0.0364626	0.0530077	-4.27252
ENSMUSG00000114036	ENSMUSG00000114036	-1.2631	1.62668	-2.594	0.0180145	0.0271162	-3.60978
ENSMUSG00000110360	ENSMUSG00000110360	-1.26516	1.98583	-2.86972	0.00995823	0.0153591	-3.13723
ENSMUSG00000081413	ENSMUSG00000081413	-1.26535	1.42419	-2.18116	0.0422317	0.0608456	-4.32805
ENSMUSG00000069266	H4c2	-1.26632	1.93524	-2.21262	0.0396485	0.0573488	-4.40458
ENSMUSG00000109257	ENSMUSG00000109257	-1.26632	1.56131	-2.20637	0.04015	0.0580217	-4.31086
ENSMUSG00000104211	ENSMUSG00000104211	-1.26795	1.19527	-2.04432	0.0553472	0.0785842	-4.44894
ENSMUSG00000078183	ENSMUSG00000078183	-1.26934	1.83498	-2.64966	0.0160038	0.0241953	-3.55146
ENSMUSG00000090305	ENSMUSG00000090305	-1.26943	1.20544	-2.12752	0.0469918	0.0673055	-4.34957
ENSMUSG00000117527	ENSMUSG00000117527	-1.27061	1.39232	-2.32618	0.0314876	0.0461496	-4.03679
ENSMUSG00000025815	Dhtkd1	-1.27247	1.44531	-1.93968	0.0677425	0.0949438	-4.68946
ENSMUSG00000046415	B430212C06Rik	-1.27532	2.02482	-2.31734	0.0320621	0.0469333	-4.19762
ENSMUSG00000104621	ENSMUSG00000104621	-1.27698	2.21829	-2.4883	0.0225082	0.0335333	-3.92437
ENSMUSG00000036743	Psma8	-1.27708	1.5255	-2.30247	0.0330512	0.0483117	-4.1149
ENSMUSG00000075585	ENSMUSG00000075585	-1.28161	1.11916	-1.97995	0.0627056	0.0883599	-4.55871
ENSMUSG00000102939	ENSMUSG00000102939	-1.28187	1.33897	-2.27122	0.0352216	0.0513067	-4.1419
ENSMUSG00000022479	Vdr	-1.28221	1.91496	-2.12957	0.0468012	0.0670624	-4.54467
ENSMUSG00000085371	ENSMUSG00000085371	-1.28241	1.16727	-2.1902	0.041474	0.0598193	-4.21275
ENSMUSG00000060550	H2-Q9	-1.28523	1.60748	-2.33365	0.0310096	0.0454907	-4.08692
ENSMUSG00000118071	ENSMUSG00000118071	-1.28603	1.49577	-2.14321	0.0455509	0.0653629	-4.36499
ENSMUSG00000097640	ENSMUSG00000097640	-1.28639	1.51132	-2.07212	0.0524166	0.0746267	-4.52184
ENSMUSG00000041649	Klf8	-1.28659	1.54685	-2.08842	0.0507647	0.0723898	-4.45648
ENSMUSG00000000244	Tspan32	-1.28666	1.49762	-2.13456	0.0463402	0.0664359	-4.4337
ENSMUSG00000049122	Frmd3	-1.2925	1.13739	-2.12849	0.0469021	0.0671939	-4.28651
ENSMUSG00000112338	ENSMUSG00000112338	-1.29363	1.81952	-2.60234	0.0176988	0.0266553	-3.64063
ENSMUSG00000075534	ENSMUSG00000075534	-1.29416	0.963864	-2.05752	0.0539374	0.0766798	-4.38997
ENSMUSG00000048445	Ccdc57	-1.29444	1.24289	-2.01489	0.0586083	0.0829254	-4.54624
ENSMUSG00000085589	A430078I02Rik	-1.2964	1.53945	-2.15741	0.0442822	0.0636444	-4.36948
ENSMUSG00000039891	Txlnb	-1.29699	1.09294	-1.92862	0.0691881	0.0967942	-4.64803
ENSMUSG00000010066	Cacna2d2	-1.29894	1.51404	-2.32827	0.0313533	0.0459679	-4.04116
ENSMUSG00000090021	Gm6493	-1.29928	0.97795	-1.98982	0.0615223	0.0867907	-4.50552
ENSMUSG00000070644	Etnk2	-1.3015	0.973576	-1.98935	0.0615784	0.0868589	-4.50175
ENSMUSG00000116529	Gm4600	-1.30169	1.57282	-2.34911	0.0300411	0.0441278	-4.05653
ENSMUSG00000108095	ENSMUSG00000108095	-1.30214	1.14945	-2.20403	0.0403389	0.058276	-4.2182
ENSMUSG00000116498	ENSMUSG00000116498	-1.30323	1.46507	-2.50863	0.0215693	0.0321944	-3.72789
ENSMUSG00000083325	Gm14121	-1.30344	1.44286	-2.15562	0.0444405	0.0638473	-4.35039
ENSMUSG00000108011	ENSMUSG00000108011	-1.30347	1.30546	-2.33417	0.0309764	0.045445	-3.99935
ENSMUSG00000108551	ENSMUSG00000108551	-1.30349	1.72992	-2.41016	0.0264862	0.0391137	-3.95374
ENSMUSG00000030882	Dnhd1	-1.30431	1.68536	-2.41856	0.0260288	0.0384783	-3.95349
ENSMUSG00000104924	ENSMUSG00000104924	-1.30434	1.58317	-2.55998	0.0193592	0.0290369	-3.65656
ENSMUSG00000120244	ENSMUSG00000120244	-1.30564	0.831968	-1.99656	0.0607274	0.0857558	-4.45882
ENSMUSG00000121452	ENSMUSG00000121452	-1.30572	1.87464	-2.69699	0.0144635	0.0219794	-3.46069
ENSMUSG00000085077	1700049E15Rik	-1.30599	1.73817	-2.00212	0.0600778	0.0848866	-4.71451
ENSMUSG00000117628	ENSMUSG00000117628	-1.30757	1.72079	-2.36077	0.0293294	0.0431164	-4.06423
ENSMUSG00000086554	9530034E10Rik	-1.30758	0.84739	-2.10323	0.0493043	0.0704599	-4.28694
ENSMUSG00000042351	Grap2	-1.30772	1.12733	-2.16993	0.0431897	0.0621579	-4.21601
ENSMUSG00000085765	ENSMUSG00000085765	-1.30919	1.03946	-2.00538	0.0596993	0.0843784	-4.50069
ENSMUSG00000030089	Slc41a3	-1.30942	0.9562	-1.96326	0.0647514	0.0910536	-4.56356
ENSMUSG00000099034	ENSMUSG00000099034	-1.30974	1.91677	-2.60229	0.0177008	0.0266566	-3.64297
ENSMUSG00000084149	ENSMUSG00000084149	-1.30983	1.22261	-2.33027	0.0312248	0.0457885	-3.99048
ENSMUSG00000022449	Adamts20	-1.3106	2.05363	-2.1342	0.0463737	0.0664797	-4.55661
ENSMUSG00000063600	Egfem1	-1.31079	1.91718	-2.70327	0.0142702	0.0216959	-3.45097
ENSMUSG00000048022	Tmem229a	-1.31242	1.15993	-2.2129	0.0396268	0.0573248	-4.1589
ENSMUSG00000029348	Asphd2	-1.31291	1.59614	-2.32395	0.0316319	0.0463369	-4.0837
ENSMUSG00000091736	Yy2	-1.31346	1.66444	-2.46313	0.0237237	0.035248	-3.84827
ENSMUSG00000027134	Lpcat4	-1.31364	1.32336	-2.42715	0.0255689	0.0378289	-3.83836
ENSMUSG00000084691	ENSMUSG00000084691	-1.31413	2.08171	-2.79993	0.0115873	0.0177737	-3.28408
ENSMUSG00000046550	Spin2c	-1.31448	1.9096	-2.7288	0.0135087	0.0205927	-3.40827
ENSMUSG00000049285	Mblac1	-1.31451	1.43704	-2.24193	0.037374	0.0542834	-4.21066
ENSMUSG00000031465	Angpt2	-1.31517	1.99056	-2.2069	0.040107	0.0579671	-4.41686
ENSMUSG00000105013	Gm7721	-1.3159	1.27858	-2.19484	0.0410898	0.0592919	-4.22044
ENSMUSG00000082417	ENSMUSG00000082417	-1.31668	1.34973	-2.50004	0.0219614	0.0327469	-3.72176
ENSMUSG00000039878	Slc39a5	-1.31714	1.03967	-2.05309	0.0544069	0.077308	-4.39905
ENSMUSG00000094622	Gm3055	-1.31732	1.92888	-2.13598	0.0462104	0.066271	-4.52328
ENSMUSG00000022454	Nell2	-1.31804	1.82956	-2.47059	0.0233571	0.0347287	-3.88637
ENSMUSG00000103731	ENSMUSG00000103731	-1.31811	1.24572	-2.25685	0.0362629	0.0527448	-4.13457
ENSMUSG00000054951	9130008F23Rik	-1.31869	1.09438	-2.2404	0.0374897	0.0544373	-4.115
ENSMUSG00000103062	ENSMUSG00000103062	-1.32137	1.84091	-2.4788	0.02296	0.03417	-3.87821
ENSMUSG00000038970	Lmtk2	-1.3216	1.53986	-2.54388	0.0200277	0.0300014	-3.64445
ENSMUSG00000097309	ENSMUSG00000097309	-1.32385	1.50095	-2.17278	0.042945	0.0618255	-4.36346
ENSMUSG00000004791	Pgf	-1.32567	1.91438	-2.85653	0.0102483	0.0157956	-3.12288
ENSMUSG00000098022	Zfp82	-1.32707	1.63062	-1.98943	0.0615691	0.0868512	-4.70878
ENSMUSG00000072620	Slfn2	-1.32721	1.35246	-2.06224	0.0534412	0.0759937	-4.5103
ENSMUSG00000092563	Gm3617	-1.32766	1.07097	-2.20604	0.0401769	0.0580569	-4.16751
ENSMUSG00000055022	Cntn1	-1.32896	2.03767	-2.38809	0.0277233	0.0408706	-4.07899
ENSMUSG00000072244	Trim6	-1.3291	2.03767	-2.82301	0.0110222	0.0169382	-3.24877
ENSMUSG00000069939	ENSMUSG00000069939	-1.32919	1.69073	-2.58113	0.0185125	0.027819	-3.64746
ENSMUSG00000072720	Myo18b	-1.32953	1.60719	-1.99248	0.0612075	0.0863629	-4.65065
ENSMUSG00000115317	ENSMUSG00000115317	-1.33179	1.48235	-2.27489	0.0349596	0.0509516	-4.13215
ENSMUSG00000017390	Aldoc	-1.33246	2.39636	-2.59885	0.0178304	0.0268463	-3.78373
ENSMUSG00000075029	ENSMUSG00000075029	-1.33248	1.77843	-2.18384	0.0420057	0.0605433	-4.40811
ENSMUSG00000025318	Jph3	-1.33265	1.25687	-2.17115	0.0430845	0.0620145	-4.26922
ENSMUSG00000091418	ENSMUSG00000091418	-1.33322	1.88229	-2.56958	0.0189706	0.0284788	-3.707
ENSMUSG00000021619	Atg10	-1.33346	1.97537	-2.50742	0.0216239	0.0322652	-3.84542
ENSMUSG00000111410	Pik3r3	-1.33348	1.46712	-2.20983	0.0398719	0.0576497	-4.26555
ENSMUSG00000053746	Ptrh1	-1.33354	1.59925	-2.11754	0.0479297	0.068583	-4.48102
ENSMUSG00000121193	ENSMUSG00000121193	-1.3337	1.72583	-2.84615	0.0104822	0.0161483	-3.14149
ENSMUSG00000036863	Syde2	-1.33413	1.80175	-2.66765	0.0154008	0.0233341	-3.4911
ENSMUSG00000028475	Spaar	-1.33426	1.73166	-2.21953	0.0391016	0.0566264	-4.34301
ENSMUSG00000103506	ENSMUSG00000103506	-1.33497	1.84962	-2.45688	0.024035	0.0356869	-3.87907
ENSMUSG00000078588	Ccdc24	-1.33522	1.8214	-2.6406	0.0163158	0.0246587	-3.55149
ENSMUSG00000102764	ENSMUSG00000102764	-1.33549	2.1452	-2.42807	0.02552	0.037764	-4.03143
ENSMUSG00000101355	H3c10	-1.33565	1.42618	-2.37135	0.0286976	0.042243	-3.96145
ENSMUSG00000048218	Amigo2	-1.33579	1.26999	-2.1209	0.047612	0.0681502	-4.35808
ENSMUSG00000100916	Lhb	-1.33692	1.40271	-2.22388	0.0387599	0.056176	-4.21758
ENSMUSG00000006675	P4htm	-1.33887	1.12845	-2.30684	0.0327579	0.0478986	-4.00637
ENSMUSG00000054204	Alkal2	-1.3389	1.27489	-2.42481	0.0256937	0.037996	-3.83935
ENSMUSG00000025922	Rpl7-ps8	-1.33993	1.87233	-2.3295	0.0312741	0.0458577	-4.15554
ENSMUSG00000037752	Xkr8	-1.34122	1.72012	-2.28062	0.0345548	0.050401	-4.20362
ENSMUSG00000090387	ENSMUSG00000090387	-1.34135	1.12421	-2.14491	0.0453978	0.0651516	-4.28132
ENSMUSG00000079410	Gm2897	-1.34146	1.52263	-2.18124	0.0422247	0.0608433	-4.33948
ENSMUSG00000114254	ENSMUSG00000114254	-1.34227	1.64762	-2.44873	0.0244467	0.0362741	-3.89827
ENSMUSG00000040875	Osbpl10	-1.3444	1.39222	-2.12644	0.0470929	0.0674416	-4.392
ENSMUSG00000008496	Pou2f2	-1.34453	1.86366	-2.74105	0.0131574	0.0200845	-3.36712
ENSMUSG00000081375	ENSMUSG00000081375	-1.34481	1.80979	-2.77588	0.0122056	0.0186901	-3.26666
ENSMUSG00000002897	Il17ra	-1.34571	1.24224	-2.31944	0.0319251	0.0467389	-4.01523
ENSMUSG00000025931	Paqr8	-1.3459	1.67336	-2.65762	0.0157342	0.0238053	-3.46541
ENSMUSG00000058900	Rsl1	-1.34632	1.0769	-2.23554	0.0378592	0.0549488	-4.08234
ENSMUSG00000038172	Ttc39b	-1.34821	2.52379	-2.92751	0.00877846	0.0136107	-3.15314
ENSMUSG00000086894	Gm15708	-1.34846	1.85132	-2.33634	0.0308389	0.0452492	-4.1341
ENSMUSG00000104897	ENSMUSG00000104897	-1.34892	1.66864	-2.36373	0.0291514	0.0428687	-4.02583
ENSMUSG00000104121	ENSMUSG00000104121	-1.351	2.05227	-2.88185	0.00969849	0.014975	-3.12157
ENSMUSG00000029830	Svopl	-1.35121	1.70197	-2.53478	0.0204155	0.0305618	-3.72017
ENSMUSG00000109984	ENSMUSG00000109984	-1.35285	1.50252	-2.36948	0.0288083	0.0423976	-3.97813
ENSMUSG00000042532	Golga7b	-1.35542	1.4328	-2.45372	0.0241938	0.0359155	-3.8168
ENSMUSG00000087097	4930586N03Rik	-1.35756	0.774987	-2.0253	0.057436	0.08139	-4.37003
ENSMUSG00000087119	Atg4a-ps	-1.35875	1.03905	-2.09154	0.0504537	0.0719876	-4.35556
ENSMUSG00000037035	Inhbb	-1.35926	0.901101	-2.04772	0.0549807	0.0781035	-4.38845
ENSMUSG00000059252	ENSMUSG00000059252	-1.35945	1.35167	-2.54485	0.019987	0.0299425	-3.61351
ENSMUSG00000022211	Carmil3	-1.36164	0.954484	-1.91715	0.0707154	0.0987705	-4.62704
ENSMUSG00000031169	Porcn	-1.36168	1.22988	-1.94629	0.066892	0.0938105	-4.65501
ENSMUSG00000036095	Dgkb	-1.36246	1.67942	-2.285	0.0342485	0.0499706	-4.21275
ENSMUSG00000037447	Arid5a	-1.3632	1.84471	-2.31323	0.032333	0.0473051	-4.10416
ENSMUSG00000061462	Obscn	-1.36321	1.48333	-2.08808	0.0507986	0.0724314	-4.48177
ENSMUSG00000085457	1110046J04Rik	-1.36467	1.46247	-2.405	0.0267705	0.0395127	-3.90605
ENSMUSG00000030500	Slc17a6	-1.36512	1.50231	-1.94918	0.0665233	0.0933285	-4.7042
ENSMUSG00000027452	Acss1	-1.36559	1.62505	-2.28111	0.0345204	0.0503542	-4.19947
ENSMUSG00000060314	Zfp941	-1.36603	1.4957	-2.42792	0.0255283	0.0377738	-3.89339
ENSMUSG00000095681	Gm8281	-1.36604	1.93342	-2.62922	0.0167159	0.025243	-3.61094
ENSMUSG00000106229	ENSMUSG00000106229	-1.36684	1.83627	-2.28226	0.03444	0.0502402	-4.22114
ENSMUSG00000105731	ENSMUSG00000105731	-1.36827	1.59227	-2.41103	0.0264383	0.0390481	-3.93634
ENSMUSG00000044730	9930104L06Rik	-1.36874	1.81368	-2.52425	0.0208728	0.0312151	-3.78732
ENSMUSG00000044145	1810024B03Rik	-1.36966	2.01994	-2.90557	0.00920962	0.0142486	-3.0838
ENSMUSG00000035142	Nubpl	-1.36973	2.01999	-2.8745	0.0098552	0.0152096	-3.15114
ENSMUSG00000097595	ENSMUSG00000097595	-1.37026	1.11836	-2.18452	0.0419487	0.0604689	-4.22577
ENSMUSG00000100833	ENSMUSG00000100833	-1.37044	1.57467	-2.35111	0.0299182	0.0439588	-3.97165
ENSMUSG00000025207	Sema4g	-1.37055	1.73209	-2.5651	0.019151	0.02874	-3.66217
ENSMUSG00000107092	ENSMUSG00000107092	-1.37133	1.17955	-2.01889	0.058155	0.0823257	-4.51103
ENSMUSG00000050936	ENSMUSG00000050936	-1.37137	1.23916	-1.99434	0.0609876	0.0860744	-4.57073
ENSMUSG00000103341	ENSMUSG00000103341	-1.37233	0.941229	-2.08534	0.0510725	0.0728011	-4.34741
ENSMUSG00000089669	Tnfsf13	-1.37251	0.972544	-2.21972	0.0390865	0.0566091	-4.1256
ENSMUSG00000022179	4931414P19Rik	-1.37316	1.52744	-2.80059	0.0115708	0.0177496	-3.15866
ENSMUSG00000103928	ENSMUSG00000103928	-1.3739	1.11706	-1.94147	0.0675108	0.0946427	-4.62516
ENSMUSG00000105255	ENSMUSG00000105255	-1.37431	0.900432	-2.10348	0.0492798	0.0704294	-4.30483
ENSMUSG00000020175	Rab36	-1.37473	1.3216	-2.32381	0.0316411	0.0463443	-4.03431
ENSMUSG00000120826	ENSMUSG00000120826	-1.37485	0.792261	-1.97651	0.0631221	0.0889244	-4.46841
ENSMUSG00000028453	Fancg	-1.37666	1.23547	-2.19791	0.040838	0.0589552	-4.23398
ENSMUSG00000050315	Synpo2	-1.37807	1.38843	-2.48223	0.0227958	0.0339414	-3.7354
ENSMUSG00000037747	D630013N20Rik	-1.37936	1.35866	-2.06549	0.0531027	0.0755555	-4.48831
ENSMUSG00000117044	ENSMUSG00000117044	-1.37976	1.20107	-2.30254	0.0330461	0.0483075	-4.02374
ENSMUSG00000029671	Wnt16	-1.38138	1.14476	-2.01285	0.058841	0.083223	-4.52154
ENSMUSG00000074220	Zfp382	-1.38154	1.33382	-1.95194	0.0661717	0.0928642	-4.65905
ENSMUSG00000014243	Zswim7	-1.38163	1.9258	-2.71896	0.0137975	0.0210115	-3.41716
ENSMUSG00000073412	Lst1	-1.38226	1.65043	-2.32461	0.0315893	0.0462866	-4.09418
ENSMUSG00000092360	ENSMUSG00000092360	-1.38289	2.33972	-3.22815	0.00451886	0.0071615	-2.49179
ENSMUSG00000024471	Myot	-1.38314	1.52514	-2.27535	0.0349268	0.0509072	-4.13206
ENSMUSG00000121544	ENSMUSG00000121544	-1.38376	1.03908	-2.19967	0.0406942	0.0587551	-4.14727
ENSMUSG00000109693	ENSMUSG00000109693	-1.38441	1.33379	-2.10986	0.0486627	0.0695918	-4.40939
ENSMUSG00000043572	Pars2	-1.38545	1.62114	-2.24753	0.0369534	0.0537003	-4.23576
ENSMUSG00000020420	Zfp607a	-1.38549	1.50214	-2.45753	0.0240024	0.0356431	-3.81242
ENSMUSG00000067455	H4c11	-1.38575	1.73694	-2.48878	0.0224854	0.0335037	-3.8358
ENSMUSG00000021319	Sfrp4	-1.38625	1.46008	-2.45855	0.0239516	0.0355725	-3.82548
ENSMUSG00000024193	Phf1	-1.38763	0.899119	-2.09523	0.0500886	0.0715032	-4.30115
ENSMUSG00000035735	Dagla	-1.38791	1.169	-2.18568	0.0418513	0.0603402	-4.23735
ENSMUSG00000092625	ENSMUSG00000092625	-1.38881	2.03446	-2.57424	0.0187842	0.0282141	-3.7301
ENSMUSG00000025533	Asl	-1.39045	1.55959	-2.3284	0.0313451	0.0459588	-4.05623
ENSMUSG00000024112	Cacna1h	-1.39197	2.18492	-2.29252	0.0337281	0.0492402	-4.30772
ENSMUSG00000033170	Card10	-1.39356	0.817766	-2.00257	0.0600252	0.084823	-4.4542
ENSMUSG00000091475	Cerox1	-1.39413	0.616448	-1.96098	0.0650347	0.0914347	-4.46572
ENSMUSG00000097057	ENSMUSG00000097057	-1.39586	1.36668	-1.92496	0.0696719	0.0974163	-4.71469
ENSMUSG00000015053	Gata2	-1.3962	1.22335	-2.24332	0.0372692	0.0541346	-4.14381
ENSMUSG00000052783	Grk4	-1.39647	2.07824	-2.82367	0.0110063	0.0169161	-3.23768
ENSMUSG00000040536	Necab1	-1.3973	1.61915	-2.24717	0.03698	0.0537354	-4.21905
ENSMUSG00000029603	Dtx1	-1.39763	1.25869	-2.26403	0.0357386	0.052016	-4.10099
ENSMUSG00000097125	ENSMUSG00000097125	-1.39821	1.5521	-2.47696	0.0230486	0.0342905	-3.80992
ENSMUSG00000086944	ENSMUSG00000086944	-1.39905	1.5553	-2.2351	0.0378932	0.054991	-4.2428
ENSMUSG00000087088	Gm16638	-1.39941	1.47657	-2.36891	0.0288423	0.0424448	-3.95436
ENSMUSG00000085303	ENSMUSG00000085303	-1.39953	1.2571	-2.09864	0.0497526	0.0710643	-4.37342
ENSMUSG00000117901	ENSMUSG00000117901	-1.40165	1.09362	-2.19083	0.0414214	0.0597473	-4.22147
ENSMUSG00000101135	Gm17981	-1.40181	1.50789	-2.72799	0.0135324	0.0206246	-3.30878
ENSMUSG00000039782	Cpeb2	-1.40207	1.48823	-2.64972	0.0160017	0.0241938	-3.45551
ENSMUSG00000065728	Gm26175	-1.40233	1.58026	-2.46486	0.0236382	0.0351326	-3.80977
ENSMUSG00000023805	Synj2	-1.40246	1.95856	-2.35954	0.0294039	0.043223	-4.10386
ENSMUSG00000027215	Cd82	-1.40286	1.99474	-2.65926	0.0156794	0.0237273	-3.54805
ENSMUSG00000087052	ENSMUSG00000087052	-1.40287	1.92232	-2.18585	0.0418369	0.0603234	-4.42337
ENSMUSG00000119945	ENSMUSG00000119945	-1.4038	1.61535	-2.72478	0.0136261	0.0207603	-3.34344
ENSMUSG00000091952	ENSMUSG00000091952	-1.40418	1.64439	-2.18407	0.0419866	0.0605197	-4.36683
ENSMUSG00000057156	Homez	-1.40444	1.36715	-2.19527	0.0410548	0.0592491	-4.23362
ENSMUSG00000064492	Gm22060	-1.40459	1.3307	-1.928	0.0692694	0.0969018	-4.7323
ENSMUSG00000085048	ENSMUSG00000085048	-1.40495	1.14457	-2.01859	0.058189	0.0823633	-4.43572
ENSMUSG00000104777	Gm4865	-1.40575	1.8422	-2.9272	0.00878436	0.0136189	-2.99805
ENSMUSG00000006463	Zdhhc24	-1.40653	1.9494	-2.70378	0.0142546	0.0216736	-3.46495
ENSMUSG00000022311	Csmd3	-1.40716	2.2754	-3.01389	0.00726299	0.0113355	-2.87348
ENSMUSG00000044229	Nxpe4	-1.40753	1.05924	-2.27033	0.0352851	0.051396	-4.05154
ENSMUSG00000100595	Gm19087	-1.40756	1.27631	-2.44521	0.0246268	0.0365243	-3.78108
ENSMUSG00000116845	Gm46546	-1.40783	1.0305	-2.15591	0.0444151	0.0638148	-4.21767
ENSMUSG00000065392	Gm25894	-1.40867	2.48996	-3.12363	0.00569999	0.00897935	-2.69039
ENSMUSG00000063739	ENSMUSG00000063739	-1.40902	1.3465	-2.58997	0.0181692	0.0273417	-3.51621
ENSMUSG00000034739	Mfrp	-1.40992	1.79637	-2.97083	0.00798368	0.0124188	-2.89758
ENSMUSG00000029875	Ccdc184	-1.41045	0.941838	-2.23491	0.0379078	0.0550087	-4.08934
ENSMUSG00000038280	Ostm1	-1.4105	1.64484	-2.73816	0.0132397	0.0202018	-3.30452
ENSMUSG00000053334	Ficd	-1.41168	2.05919	-2.89999	0.00932239	0.0144171	-3.09363
ENSMUSG00000025732	Mcrip2	-1.41202	1.38843	-2.11298	0.0483639	0.0691778	-4.4284
ENSMUSG00000100104	ENSMUSG00000100104	-1.41211	1.49443	-2.11544	0.0481292	0.0688552	-4.41611
ENSMUSG00000113670	ENSMUSG00000113670	-1.41259	0.995145	-2.04438	0.05534	0.0785791	-4.40764
ENSMUSG00000085784	ENSMUSG00000085784	-1.41421	1.48652	-2.41232	0.0263676	0.0389539	-3.8734
ENSMUSG00000102752	Gm7694	-1.41459	0.777899	-1.92023	0.0703017	0.0982539	-4.57558
ENSMUSG00000116632	Magef1	-1.41459	1.50212	-1.91732	0.0706923	0.0987444	-4.79662
ENSMUSG00000111947	ENSMUSG00000111947	-1.4146	1.70865	-2.60552	0.0175796	0.0264829	-3.58521
ENSMUSG00000016024	Lbp	-1.41464	1.41964	-2.20371	0.0403654	0.0583067	-4.27866
ENSMUSG00000121516	ENSMUSG00000121516	-1.41485	1.46533	-2.39592	0.0272785	0.0402281	-3.90586
ENSMUSG00000055782	Abcd2	-1.41495	1.91585	-2.13223	0.0465551	0.066727	-4.48419
ENSMUSG00000055116	Arntl	-1.41608	1.35814	-2.3993	0.0270883	0.0399633	-3.88678
ENSMUSG00000071234	Syndig1l	-1.41611	1.31895	-1.95476	0.0658158	0.0924286	-4.64361
ENSMUSG00000025170	Rab40b	-1.41707	1.63708	-2.27211	0.0351573	0.0512165	-4.19891
ENSMUSG00000081152	ENSMUSG00000081152	-1.41865	1.49612	-2.71431	0.0139359	0.0212106	-3.30938
ENSMUSG00000009731	Kcnd1	-1.4187	1.50754	-2.6004	0.0177716	0.0267595	-3.54821
ENSMUSG00000086725	ENSMUSG00000086725	-1.41876	1.02595	-2.19775	0.0408507	0.0589659	-4.16359
ENSMUSG00000020812	Snhg16	-1.41905	2.0297	-2.56081	0.019325	0.0289875	-3.73538
ENSMUSG00000074782	4833422C13Rik	-1.41992	1.7328	-2.74753	0.0129753	0.0198159	-3.30147
ENSMUSG00000105062	ENSMUSG00000105062	-1.42034	1.69207	-2.4328	0.0252707	0.0374386	-3.89399
ENSMUSG00000067768	Xlr4b	-1.42144	1.81056	-2.91869	0.00894929	0.013864	-2.99642
ENSMUSG00000050390	C77080	-1.42196	2.30128	-3.29734	0.00387246	0.006165	-2.33262
ENSMUSG00000040724	Kcna2	-1.42256	1.1683	-2.34668	0.0301919	0.0443405	-3.95738
ENSMUSG00000105695	ENSMUSG00000105695	-1.42262	1.57617	-2.38882	0.0276814	0.0408115	-3.968
ENSMUSG00000093979	Gm2237	-1.42308	2.22007	-3.44799	0.00276303	0.00444235	-1.97672
ENSMUSG00000093919	ENSMUSG00000093919	-1.42338	1.46905	-2.67995	0.015001	0.0227621	-3.38958
ENSMUSG00000048865	Arhgap30	-1.42438	0.875809	-2.1738	0.0428579	0.0617041	-4.16878
ENSMUSG00000028121	Bcar3	-1.42461	1.087	-2.3939	0.0273928	0.0403913	-3.81522
ENSMUSG00000086453	ENSMUSG00000086453	-1.42485	0.789046	-2.02279	0.0577164	0.081746	-4.3963
ENSMUSG00000113491	Gm19221	-1.42487	1.69774	-2.87102	0.00993012	0.0153199	-3.07013
ENSMUSG00000036845	Lin37	-1.42487	1.74003	-2.75215	0.0128465	0.0196287	-3.2951
ENSMUSG00000079391	ENSMUSG00000079391	-1.42519	1.7335	-2.53016	0.0206152	0.0308463	-3.74692
ENSMUSG00000106590	ENSMUSG00000106590	-1.42543	1.17864	-2.36094	0.0293195	0.0431045	-3.89885
ENSMUSG00000116718	ENSMUSG00000116718	-1.42569	1.63497	-2.50056	0.0219375	0.0327135	-3.77743
ENSMUSG00000082815	Gm5678	-1.42571	1.26451	-2.47157	0.0233096	0.0346604	-3.72266
ENSMUSG00002076158	ENSMUSG00002076158	-1.42631	0.999605	-2.27351	0.0350578	0.0510848	-4.04545
ENSMUSG00000021775	Nr1d2	-1.4281	2.15186	-2.63372	0.0165568	0.0250122	-3.67587
ENSMUSG00000090872	ENSMUSG00000090872	-1.42841	1.22424	-2.2066	0.0401319	0.0579993	-4.22588
ENSMUSG00000028137	Celf3	-1.42934	2.08523	-2.72685	0.0135655	0.0206722	-3.43638
ENSMUSG00000115306	ENSMUSG00000115306	-1.42936	1.13368	-2.46507	0.0236278	0.0351195	-3.72815
ENSMUSG00000059554	Ccdc28a	-1.4298	1.16987	-2.45705	0.0240268	0.035677	-3.75757
ENSMUSG00000119766	Gm23512	-1.42983	2.6509	-2.55613	0.019517	0.0292658	-3.92931
ENSMUSG00000042632	Pla2g6	-1.42995	1.64425	-2.59647	0.0179203	0.0269781	-3.60126
ENSMUSG00000020566	Atp6v1c2	-1.43004	2.03519	-3.35702	0.00338847	0.00541566	-2.14165
ENSMUSG00000041362	Shtn1	-1.4302	1.65994	-2.28034	0.0345747	0.0504235	-4.20654
ENSMUSG00000050772	Olfr1124	-1.43101	1.67578	-2.48524	0.0226525	0.0337392	-3.80076
ENSMUSG00000087178	ENSMUSG00000087178	-1.43113	1.72734	-2.73776	0.0132509	0.0202176	-3.31288
ENSMUSG00000032387	Rbpms2	-1.43229	1.90061	-2.67458	0.0151745	0.0230098	-3.51682
ENSMUSG00000103591	ENSMUSG00000103591	-1.43281	1.93	-2.77314	0.0122779	0.0187932	-3.32736
ENSMUSG00000036948	Trappc14	-1.43365	0.846734	-2.0457	0.0551979	0.0783972	-4.38837
ENSMUSG00000041261	Car8	-1.43636	1.48095	-2.58281	0.0184469	0.027726	-3.58489
ENSMUSG00000114826	ENSMUSG00000114826	-1.43701	1.04746	-2.12582	0.0471502	0.0675151	-4.29062
ENSMUSG00000020832	Eral1	-1.43795	2.25359	-3.1539	0.00533001	0.00841367	-2.62328
ENSMUSG00000058147	Xlr3c	-1.4393	2.01364	-3.05185	0.00668018	0.0104551	-2.77454
ENSMUSG00000097407	4933408J17Rik	-1.43955	1.45382	-2.66162	0.0156004	0.0236173	-3.43362
ENSMUSG00000084342	Gm11224	-1.44012	1.3989	-2.27275	0.0351122	0.0511574	-4.15798
ENSMUSG00000010358	Ifi35	-1.44021	2.18836	-3.54721	0.0022103	0.00358015	-1.7576
ENSMUSG00000026858	Miga2	-1.44031	2.28268	-2.66689	0.0154259	0.0233701	-3.61762
ENSMUSG00000085936	ENSMUSG00000085936	-1.44086	1.34075	-2.33304	0.0310484	0.0455447	-4.01837
ENSMUSG00000114968	A630019I02Rik	-1.44159	1.40164	-2.70435	0.0142372	0.0216486	-3.32141
ENSMUSG00000037139	Myom3	-1.44176	1.65608	-2.06458	0.0531968	0.0756701	-4.5176
ENSMUSG00000031994	Adamts8	-1.44219	1.80654	-3.13667	0.00553757	0.00873025	-2.56566
ENSMUSG00000103906	Tigd5	-1.44221	1.76799	-2.67626	0.0151198	0.0229299	-3.49915
ENSMUSG00000094628	Gm3252	-1.4425	1.5362	-2.45879	0.0239393	0.0355566	-3.83322
ENSMUSG00000002104	Rapsn	-1.44284	0.645	-2.0534	0.0543734	0.0772701	-4.30648
ENSMUSG00000041658	Rragb	-1.44307	1.43868	-2.41669	0.0261302	0.0386135	-3.86073
ENSMUSG00000045835	Hdgfl1	-1.4448	1.12835	-2.41872	0.0260201	0.0384685	-3.77403
ENSMUSG00000025930	Msc	-1.44544	1.56	-2.50132	0.0219026	0.0326657	-3.72245
ENSMUSG00000081221	Gm14760	-1.44572	1.87379	-2.81931	0.0111109	0.0170722	-3.22301
ENSMUSG00000107278	ENSMUSG00000107278	-1.4459	2.03927	-2.55432	0.0195917	0.0293718	-3.75596
ENSMUSG00000121084	ENSMUSG00000121084	-1.44631	2.21877	-3.30198	0.00383254	0.00610274	-2.28349
ENSMUSG00000109408	A930037H05Rik	-1.44685	1.48321	-2.62357	0.0169184	0.0255401	-3.4732
ENSMUSG00000082383	ENSMUSG00000082383	-1.44697	1.41235	-2.33782	0.0307457	0.0451214	-3.99537
ENSMUSG00000093858	ENSMUSG00000093858	-1.44711	1.98055	-2.94749	0.00840279	0.0130481	-2.96637
ENSMUSG00000005705	Agrp	-1.44781	0.655879	-1.93996	0.0677066	0.0948993	-4.5189
ENSMUSG00000044043	Pcdhb14	-1.44847	1.84589	-2.46202	0.023779	0.0353279	-3.91577
ENSMUSG00000100813	ENSMUSG00000100813	-1.44867	1.24692	-2.19995	0.0406712	0.0587296	-4.18597
ENSMUSG00000044177	Wfikkn2	-1.44871	1.69871	-2.88673	0.00959602	0.0148249	-3.02144
ENSMUSG00000082014	ENSMUSG00000082014	-1.44913	1.25089	-1.99988	0.0603381	0.0852382	-4.55548
ENSMUSG00000083374	Gm11449	-1.44931	1.52231	-2.84687	0.0104657	0.0161241	-3.0777
ENSMUSG00000086533	ENSMUSG00000086533	-1.44978	1.28187	-2.30951	0.0325793	0.0476499	-4.02351
ENSMUSG00000032802	Srxn1	-1.45032	1.86194	-2.9079	0.00916278	0.0141801	-3.0349
ENSMUSG00000022887	Masp1	-1.4508	1.39785	-2.36834	0.0288764	0.0424866	-3.95121
ENSMUSG00000028587	Orc1	-1.45088	1.66576	-2.45046	0.0243589	0.0361534	-3.89505
ENSMUSG00000028434	Epb41l4b	-1.45143	2.2094	-2.99	0.00765467	0.0119311	-2.96272
ENSMUSG00000069011	ENSMUSG00000069011	-1.45391	1.86259	-2.66107	0.0156187	0.0236433	-3.52359
ENSMUSG00000096904	Lamtor3-ps	-1.45502	1.99758	-3.00951	0.00733329	0.0114421	-2.85527
ENSMUSG00000121028	ENSMUSG00000121028	-1.45597	1.48565	-2.43255	0.0252835	0.0374512	-3.85284
ENSMUSG00000094708	Gm10359	-1.45644	1.79287	-2.80908	0.0113599	0.0174391	-3.22245
ENSMUSG00000076387	Mir671	-1.45699	1.31388	-2.03557	0.0562994	0.0798653	-4.53691
ENSMUSG00000090338	ENSMUSG00000090338	-1.45779	1.60443	-2.49503	0.0221931	0.0330792	-3.77309
ENSMUSG00000051735	Rinl	-1.45849	1.88065	-2.72508	0.0136173	0.0207483	-3.40064
ENSMUSG00000112368	ENSMUSG00000112368	-1.45891	1.14591	-2.40512	0.0267638	0.0395055	-3.83365
ENSMUSG00000116811	ENSMUSG00000116811	-1.45892	1.62469	-2.79097	0.0118139	0.0181127	-3.21224
ENSMUSG00000041801	Phlda3	-1.45926	1.81179	-3.16554	0.00519404	0.00820482	-2.47887
ENSMUSG00000090779	ENSMUSG00000090779	-1.45969	1.96718	-2.99224	0.00761707	0.0118749	-2.87084
ENSMUSG00000073627	ENSMUSG00000073627	-1.45971	1.55935	-2.58597	0.0183236	0.0275555	-3.59845
ENSMUSG00000015340	Cybb	-1.45995	1.64952	-2.43796	0.0250008	0.0370521	-3.88319
ENSMUSG00000066170	ENSMUSG00000066170	-1.46062	0.788198	-1.92639	0.0694822	0.0971632	-4.5489
ENSMUSG00000107277	ENSMUSG00000107277	-1.4612	0.978683	-2.06696	0.0529498	0.0753584	-4.38158
ENSMUSG00000117241	Gm9214	-1.46141	0.93375	-2.30031	0.0331967	0.0485086	-3.94937
ENSMUSG00000080875	ENSMUSG00000080875	-1.46239	0.960573	-1.99494	0.0609177	0.0859812	-4.49074
ENSMUSG00000108591	Particl	-1.46263	1.99622	-3.25678	0.0042395	0.0067321	-2.3503
ENSMUSG00000045165	AI467606	-1.46309	1.70521	-2.51893	0.0211075	0.0315535	-3.76491
ENSMUSG00000030148	Clec4a2	-1.4642	1.5034	-2.22762	0.0384695	0.0557768	-4.1938
ENSMUSG00000041809	Efhc1	-1.46548	1.66034	-2.6949	0.0145285	0.0220766	-3.30524
ENSMUSG00000003752	Itpkc	-1.46591	1.76491	-2.6802	0.014993	0.0227515	-3.45546
ENSMUSG00000025044	Msr1	-1.46627	1.14991	-2.56564	0.0191291	0.0287129	-3.52613
ENSMUSG00000007216	Zfp775	-1.46666	1.96121	-3.20466	0.0047615	0.00753643	-2.43884
ENSMUSG00000112000	ENSMUSG00000112000	-1.46692	0.998521	-1.91771	0.0706398	0.0986773	-4.62365
ENSMUSG00000074871	Ctsm	-1.4677	2.65282	-1.93741	0.0680368	0.0953324	-5.06076
ENSMUSG00000039529	Atp8b1	-1.46776	1.79487	-2.2997	0.0332384	0.0485663	-4.16016
ENSMUSG00000026141	Col19a1	-1.46827	1.68529	-2.68626	0.0147999	0.0224723	-3.41772
ENSMUSG00000108557	ENSMUSG00000108557	-1.46888	0.911645	-2.16636	0.0434989	0.0625666	-4.19332
ENSMUSG00000026175	Vil1	-1.47013	1.77136	-2.96788	0.00803555	0.012496	-2.89343
ENSMUSG00000063434	Sorcs3	-1.47121	2.49471	-3.61898	0.00188013	0.0030613	-1.66732
ENSMUSG00000017697	Ada	-1.47196	2.07873	-2.48258	0.022779	0.0339231	-3.95999
ENSMUSG00000097746	Gm6225	-1.47212	1.15402	-2.23652	0.0377843	0.0548436	-4.16338
ENSMUSG00000107927	ENSMUSG00000107927	-1.47355	1.23985	-2.65936	0.0156761	0.0237239	-3.36696
ENSMUSG00000051279	Gdf6	-1.47389	0.922369	-2.10176	0.0494473	0.0706462	-4.30282
ENSMUSG00000034255	Arhgap27	-1.47404	1.16855	-2.31635	0.0321274	0.0470258	-3.99385
ENSMUSG00000078291	Gm3940	-1.47432	1.37508	-2.45005	0.0243794	0.0361814	-3.79055
ENSMUSG00000104720	ENSMUSG00000104720	-1.47501	1.62818	-2.4453	0.0246217	0.0365193	-3.86551
ENSMUSG00000018599	Mief2	-1.47608	2.29825	-2.84146	0.0105895	0.0163047	-3.27873
ENSMUSG00000090191	9230105E05Rik	-1.47748	1.73853	-2.6919	0.014622	0.0222142	-3.42005
ENSMUSG00000032578	Cish	-1.47761	1.25152	-2.43053	0.0253901	0.0375842	-3.80612
ENSMUSG00000114362	4933433G19Rik	-1.47916	1.30829	-2.38453	0.0279281	0.0411589	-3.89882
ENSMUSG00000027843	Ptpn22	-1.47924	1.30868	-2.68619	0.0148022	0.0224742	-3.32633
ENSMUSG00000042684	Npl	-1.47928	1.29477	-2.42851	0.0254966	0.0377344	-3.82636
ENSMUSG00000062319	ENSMUSG00000062319	-1.47941	1.64021	-2.73315	0.0133829	0.0204065	-3.2928
ENSMUSG00000042428	Mgat3	-1.47947	2.14005	-3.16961	0.00514729	0.00813269	-2.5706
ENSMUSG00000107029	ENSMUSG00000107029	-1.47951	1.796	-3.19307	0.00488582	0.00772884	-2.41753
ENSMUSG00000020752	Recql5	-1.47958	1.9229	-3.12222	0.00571783	0.00900619	-2.57974
ENSMUSG00002076220	ENSMUSG00002076220	-1.47974	1.16317	-2.60927	0.0174403	0.0262801	-3.44444
ENSMUSG00000042857	Gm9776	-1.47974	0.953066	-2.21886	0.0391545	0.0566929	-4.12166
ENSMUSG00000100454	ENSMUSG00000100454	-1.48016	2.49063	-2.50339	0.0218075	0.0325283	-3.93294
ENSMUSG00000010064	Slc38a3	-1.48111	1.68824	-2.53196	0.0205372	0.0307379	-3.73347
ENSMUSG00000096862	ENSMUSG00000096862	-1.48151	1.5212	-2.44561	0.0246059	0.0364983	-3.84495
ENSMUSG00000105815	ENSMUSG00000105815	-1.48161	1.19096	-2.53055	0.0205982	0.0308229	-3.5951
ENSMUSG00000097657	Gm7389	-1.48196	1.62456	-2.75371	0.0128036	0.0195679	-3.27287
ENSMUSG00000101628	ENSMUSG00000101628	-1.48225	1.69164	-2.72087	0.0137411	0.0209298	-3.35319
ENSMUSG00000096655	1700065D16Rik	-1.48354	1.58573	-2.52463	0.0208564	0.0311927	-3.69008
ENSMUSG00000112160	BC024063	-1.48519	1.35431	-2.40841	0.0265825	0.0392508	-3.85902
ENSMUSG00000044197	Gpr146	-1.48602	0.934346	-2.16672	0.0434673	0.0625292	-4.18205
ENSMUSG00000120162	ENSMUSG00000120162	-1.48643	0.903128	-2.0612	0.0535504	0.076144	-4.37365
ENSMUSG00000054520	Sh3bp2	-1.48813	1.63462	-2.32443	0.0316006	0.0463001	-4.11352
ENSMUSG00002075981	ENSMUSG00002075981	-1.48823	1.26784	-2.56937	0.0189789	0.0284893	-3.55558
ENSMUSG00000099583	H3c4	-1.48987	2.05015	-3.0552	0.00663112	0.0103827	-2.76405
ENSMUSG00000046580	ENSMUSG00000046580	-1.49022	2.19217	-2.74623	0.0130117	0.0198702	-3.3802
ENSMUSG00000029641	Rasl11a	-1.49081	0.973669	-1.94898	0.0665486	0.0933581	-4.57719
ENSMUSG00000104197	ENSMUSG00000104197	-1.49172	2.29958	-3.16707	0.00517637	0.00817748	-2.59374
ENSMUSG00000105962	ENSMUSG00000105962	-1.49181	2.06368	-3.42418	0.00291477	0.00467724	-2.0036
ENSMUSG00000021573	Tppp	-1.49325	1.06371	-1.96811	0.0641503	0.0902651	-4.59056
ENSMUSG00000104597	ENSMUSG00000104597	-1.49375	2.02408	-3.4142	0.00298081	0.00478048	-2.011
ENSMUSG00000040734	Ppp1r13l	-1.4944	1.21217	-2.51715	0.0211867	0.0316655	-3.62453
ENSMUSG00000071847	Apcdd1	-1.49448	2.67574	-3.85075	0.00111372	0.00183717	-1.19973
ENSMUSG00000050075	Gpr171	-1.49452	1.51831	-2.83263	0.0107943	0.0166052	-3.10419
ENSMUSG00000064246	Chil1	-1.4948	2.31513	-2.91917	0.00894001	0.0138506	-3.13943
ENSMUSG00000104018	ENSMUSG00000104018	-1.49513	1.96948	-2.24664	0.0370195	0.0537861	-4.30006
ENSMUSG00000090330	9130221H12Rik	-1.49526	2.10441	-3.54477	0.00222245	0.0035988	-1.74769
ENSMUSG00000085704	4921531C22Rik	-1.49533	1.93297	-3.18274	0.00499935	0.00790452	-2.44208
ENSMUSG00000020876	Snx11	-1.4956	1.10327	-2.24664	0.0370196	0.0537861	-4.12352
ENSMUSG00000046541	Zfp526	-1.49631	1.68813	-3.13636	0.00554144	0.00873572	-2.51005
ENSMUSG00000097040	2610316D01Rik	-1.49648	1.85429	-2.85083	0.010376	0.0159891	-3.15099
ENSMUSG00000083240	ENSMUSG00000083240	-1.49661	1.65963	-2.61684	0.017162	0.0258849	-3.56424
ENSMUSG00000112690	ENSMUSG00000112690	-1.49735	1.86723	-2.58808	0.0182421	0.0274404	-3.63966
ENSMUSG00000022092	Ppp3cc	-1.49823	1.62894	-2.53446	0.0204295	0.0305807	-3.69683
ENSMUSG00000116840	ENSMUSG00000116840	-1.49823	0.877647	-2.41804	0.0260569	0.0385128	-3.73835
ENSMUSG00000115002	ENSMUSG00000115002	-1.49863	1.55547	-2.22253	0.0388659	0.0563187	-4.27951
ENSMUSG00000084941	Gm11944	-1.50059	1.70879	-2.46347	0.0237072	0.0352281	-3.89978
ENSMUSG00000044390	Tigd3	-1.50115	1.51677	-2.95434	0.00827762	0.0128617	-2.84583
ENSMUSG00000119629	Gm22418	-1.50162	2.74832	-2.65681	0.0157615	0.0238419	-3.75136
ENSMUSG00000097441	Gm26633	-1.50187	1.41994	-2.53646	0.0203436	0.0304563	-3.65391
ENSMUSG00000086761	Cep112os1	-1.50195	1.08143	-2.25497	0.0364013	0.0529255	-4.08607
ENSMUSG00000051403	Ppp1r37	-1.50287	1.0746	-2.44807	0.0244804	0.0363193	-3.71592
ENSMUSG00000025507	Pidd1	-1.5033	1.53896	-2.72016	0.0137619	0.0209601	-3.31264
ENSMUSG00000105529	ENSMUSG00000105529	-1.50345	1.27193	-2.6198	0.0170544	0.0257346	-3.4414
ENSMUSG00000098702	1500015A07Rik	-1.50404	2.13164	-3.21404	0.00466311	0.00738436	-2.4733
ENSMUSG00000095937	Gm12671	-1.50406	1.84339	-2.8719	0.00991117	0.0152917	-3.10743
ENSMUSG00000109873	ENSMUSG00000109873	-1.50448	1.70909	-2.82398	0.0109988	0.0169058	-3.14353
ENSMUSG00000106676	ENSMUSG00000106676	-1.50506	1.80822	-2.66484	0.0154936	0.0234652	-3.49097
ENSMUSG00000112693	Gm5512	-1.50527	1.08911	-2.26442	0.0357102	0.0519814	-4.0468
ENSMUSG00000095042	Gm12537	-1.50583	1.86982	-2.97272	0.00795071	0.0123692	-2.90751
ENSMUSG00000002409	Dyrk1b	-1.50697	0.87698	-2.26372	0.0357612	0.0520455	-4.00206
ENSMUSG00000086542	ENSMUSG00000086542	-1.50778	0.865324	-2.01191	0.0589488	0.083365	-4.44825
ENSMUSG00000048216	Gpr85	-1.50838	1.78462	-3.08845	0.00616158	0.0096786	-2.62919
ENSMUSG00000026389	Steap3	-1.50883	0.643725	-1.9184	0.0705475	0.0985544	-4.50403
ENSMUSG00000103739	ENSMUSG00000103739	-1.50899	1.43942	-2.19108	0.0414012	0.059722	-4.26518
ENSMUSG00000032059	Alg9	-1.50961	2.48667	-3.04623	0.00676354	0.0105804	-2.89683
ENSMUSG00000032548	Slco2a1	-1.5103	1.68962	-2.82923	0.0108743	0.0167225	-3.12482
ENSMUSG00000041189	Chrnb1	-1.51126	2.05507	-2.77151	0.0123212	0.0188582	-3.32266
ENSMUSG00000121109	ENSMUSG00000121109	-1.51135	1.35804	-2.43834	0.0249809	0.037025	-3.79676
ENSMUSG00000021044	Adck1	-1.51141	1.40514	-2.60739	0.0175101	0.0263818	-3.51741
ENSMUSG00000106714	ENSMUSG00000106714	-1.51169	2.22081	-3.534	0.00227701	0.00368288	-1.76156
ENSMUSG00000039774	Galnt12	-1.51251	1.46296	-2.96693	0.00805225	0.0125185	-2.83145
ENSMUSG00000111160	ENSMUSG00000111160	-1.51287	1.6034	-2.43165	0.0253309	0.0375115	-3.86067
ENSMUSG00000106149	ENSMUSG00000106149	-1.51337	1.45867	-2.22719	0.0385027	0.055814	-4.24311
ENSMUSG00000086289	ENSMUSG00000086289	-1.51349	1.77946	-2.93458	0.00864373	0.0134092	-2.88995
ENSMUSG00000106024	ENSMUSG00000106024	-1.5135	2.33425	-3.574	0.00208081	0.00337652	-1.70726
ENSMUSG00002076244	ENSMUSG00002076244	-1.51436	1.44651	-2.68351	0.0148873	0.0225972	-3.35757
ENSMUSG00000086193	ENSMUSG00000086193	-1.51443	1.69207	-3.05663	0.00661021	0.0103528	-2.69393
ENSMUSG00000111847	Gm8899	-1.5149	1.51562	-2.5728	0.0188416	0.0282965	-3.59947
ENSMUSG00000049307	Fut4	-1.51495	1.0596	-2.14774	0.0451429	0.0648023	-4.22817
ENSMUSG00000106992	ENSMUSG00000106992	-1.5158	1.42257	-2.74025	0.0131803	0.020118	-3.26997
ENSMUSG00000105282	ENSMUSG00000105282	-1.51591	1.55723	-2.33936	0.0306484	0.0449845	-4.02376
ENSMUSG00000082855	ENSMUSG00000082855	-1.51654	1.21953	-2.29719	0.0334089	0.0487963	-4.01538
ENSMUSG00000105568	ENSMUSG00000105568	-1.5166	1.72077	-2.89943	0.00933385	0.0144334	-2.96651
ENSMUSG00000114540	ENSMUSG00000114540	-1.51672	2.39739	-3.7125	0.00152229	0.00249114	-1.44923
ENSMUSG00000097729	ENSMUSG00000097729	-1.51781	1.35365	-2.45622	0.0240683	0.035734	-3.79612
ENSMUSG00000030545	Pex11a	-1.51843	1.72035	-2.52836	0.0206933	0.030959	-3.75378
ENSMUSG00000066058	Cldn19	-1.51939	1.08972	-2.48631	0.0226018	0.033666	-3.65831
ENSMUSG00000028572	Hook1	-1.51941	2.2728	-3.32698	0.00362422	0.00578419	-2.25046
ENSMUSG00000025762	Larp1b	-1.52103	2.07682	-2.80905	0.0113606	0.0174391	-3.271
ENSMUSG00000048200	Cracr2b	-1.52108	1.00202	-1.91403	0.0711358	0.0992958	-4.64325
ENSMUSG00000050786	Ccdc126	-1.52153	2.06663	-3.12722	0.00565483	0.00890946	-2.6304
ENSMUSG00000028600	Podn	-1.52211	1.87712	-2.76995	0.0123628	0.018918	-3.31419
ENSMUSG00000077361	Gm23481	-1.52281	1.64192	-2.8828	0.00967842	0.014946	-3.0143
ENSMUSG00000021786	Oxsm	-1.52386	1.93543	-2.72464	0.0136301	0.020765	-3.39742
ENSMUSG00000048603	Gm9828	-1.52402	1.56964	-2.829	0.0108798	0.0167287	-3.09665
ENSMUSG00000081575	ENSMUSG00000081575	-1.52413	1.79212	-3.03189	0.00698075	0.0109087	-2.7484
ENSMUSG00000079471	Mymx	-1.52437	1.61013	-2.20961	0.0398898	0.0576644	-4.29743
ENSMUSG00000119338	Gm22580	-1.52486	2.71944	-2.75262	0.0128336	0.0196116	-3.54922
ENSMUSG00000031379	Pir	-1.52653	0.922289	-2.28455	0.0342802	0.0500135	-3.97298
ENSMUSG00000106732	ENSMUSG00000106732	-1.52672	1.09164	-2.0764	0.0519778	0.074049	-4.40504
ENSMUSG00000035385	Ccl2	-1.52776	0.617544	-1.99522	0.0608844	0.0859503	-4.40273
ENSMUSG00000106993	ENSMUSG00000106993	-1.52789	0.923408	-2.30878	0.032628	0.0477181	-3.89715
ENSMUSG00000061080	Lsamp	-1.52802	2.19805	-3.22405	0.00456038	0.00722474	-2.4325
ENSMUSG00000101166	ENSMUSG00000101166	-1.52861	1.11593	-2.31958	0.0319159	0.0467316	-3.99236
ENSMUSG00000090150	Acad11	-1.52993	1.67822	-2.86725	0.010012	0.0154388	-3.06056
ENSMUSG00000115898	ENSMUSG00000115898	-1.53055	2.0544	-3.17619	0.0050726	0.00801694	-2.51926
ENSMUSG00000051839	Gypa	-1.53079	1.27447	-2.09804	0.0498112	0.0711344	-4.3704
ENSMUSG00000072437	Nanos1	-1.53211	2.36119	-3.78329	0.00129724	0.00213158	-1.26653
ENSMUSG00000028737	Aldh4a1	-1.53226	1.6504	-2.88793	0.00957083	0.014787	-2.98385
ENSMUSG00000034732	Pabpc5	-1.53268	0.691437	-2.0338	0.0564935	0.0801052	-4.30563
ENSMUSG00000055679	Ctsr	-1.53293	2.08651	-2.0723	0.0523975	0.0746089	-4.70996
ENSMUSG00000048814	Lonrf2	-1.53399	1.7656	-2.81327	0.0112572	0.0172875	-3.20498
ENSMUSG00000084858	ENSMUSG00000084858	-1.53411	1.27489	-2.63008	0.0166855	0.0252004	-3.4273
ENSMUSG00000097350	4732491K20Rik	-1.53437	1.81205	-2.74515	0.0130417	0.0199119	-3.35157
ENSMUSG00000060093	H4c1	-1.53446	1.69108	-2.53104	0.020577	0.0307933	-3.73436
ENSMUSG00000048261	Gm4879	-1.53562	1.16822	-2.29113	0.0338237	0.0493765	-4.05959
ENSMUSG00000002814	Top3a	-1.53626	1.71912	-2.87865	0.00976639	0.0150757	-3.06342
ENSMUSG00000022548	Apod	-1.53638	2.60035	-3.50781	0.00241528	0.00390033	-1.94596
ENSMUSG00000112022	ENSMUSG00000112022	-1.53649	1.90198	-2.6704	0.0153107	0.0232022	-3.48938
ENSMUSG00000011008	Mcoln2	-1.53653	2.23894	-3.40718	0.00302817	0.00485504	-2.07856
ENSMUSG00000047786	Lix1	-1.53687	1.93371	-2.51516	0.0212754	0.0317836	-3.80668
ENSMUSG00000098977	ENSMUSG00000098977	-1.53888	2.19795	-3.00355	0.00743006	0.0115898	-2.92906
ENSMUSG00000028696	Ipp	-1.53991	1.93687	-3.049	0.00672237	0.0105189	-2.74981
ENSMUSG00000099842	Gm4034	-1.54001	1.77423	-2.84046	0.0106125	0.0163389	-3.08303
ENSMUSG00000026958	Dpp7	-1.54106	2.10324	-2.79172	0.0117949	0.018086	-3.33829
ENSMUSG00000092056	Gm7289	-1.54161	0.787565	-2.08672	0.0509343	0.0726179	-4.24346
ENSMUSG00000078771	Evi2a	-1.542	1.73563	-3.31028	0.00376208	0.00599481	-2.14238
ENSMUSG00000030494	Rhpn2	-1.54274	0.945386	-2.36724	0.0289416	0.042577	-3.83814
ENSMUSG00000020865	Abcc3	-1.54288	1.14075	-2.51773	0.0211609	0.0316291	-3.62147
ENSMUSG00000073421	H2-Ab1	-1.5434	1.18786	-2.09099	0.0505081	0.0720515	-4.40445
ENSMUSG00000022899	Slc15a2	-1.54417	0.795631	-2.05233	0.0544875	0.0774175	-4.34221
ENSMUSG00000096971	4930556M19Rik	-1.54502	1.47883	-2.46583	0.0235904	0.0350663	-3.79936
ENSMUSG00000070461	ENSMUSG00000070461	-1.54706	1.53217	-2.51112	0.0214568	0.0320414	-3.74048
ENSMUSG00000111326	Gm3953	-1.54732	1.44899	-2.61589	0.0171968	0.0259325	-3.49751
ENSMUSG00000021078	Tomm20l	-1.54749	1.83722	-3.32689	0.00362494	0.00578492	-2.1336
ENSMUSG00000043629	1700019D03Rik	-1.54788	0.855308	-2.16807	0.043351	0.062374	-4.19202
ENSMUSG00000033276	Stk36	-1.54814	1.27012	-2.24483	0.0371556	0.0539731	-4.13725
ENSMUSG00000030590	Fam98c	-1.54825	1.84652	-2.58118	0.0185106	0.0278181	-3.66573
ENSMUSG00000024500	Ppp2r2b	-1.54827	0.781406	-1.97721	0.0630375	0.0888108	-4.47333
ENSMUSG00000113045	ENSMUSG00000113045	-1.54838	2.12809	-3.21239	0.00468022	0.00741092	-2.44579
ENSMUSG00000034412	Tbc1d10a	-1.54889	1.41449	-2.63411	0.0165431	0.0249954	-3.44603
ENSMUSG00000053046	Brsk2	-1.54948	1.33474	-2.61202	0.0173387	0.0261394	-3.48625
ENSMUSG00000027655	Dhx35	-1.5495	1.64329	-2.78586	0.0119453	0.0183078	-3.19063
ENSMUSG00000070643	Sox13	-1.55091	1.54127	-2.39927	0.02709	0.0399633	-3.94849
ENSMUSG00000103694	ENSMUSG00000103694	-1.55184	0.89877	-2.13536	0.0462666	0.066343	-4.22505
ENSMUSG00000004508	Gab2	-1.55215	1.97669	-2.79003	0.0118379	0.018147	-3.30033
ENSMUSG00000082711	ENSMUSG00000082711	-1.55246	1.07229	-2.3279	0.0313772	0.0459969	-3.93444
ENSMUSG00000062743	Zfp677	-1.5527	0.729605	-2.15371	0.0446094	0.0640735	-4.17231
ENSMUSG00000121382	ENSMUSG00000121382	-1.55298	1.03186	-2.47401	0.0231908	0.0344883	-3.65545
ENSMUSG00000097327	E030030I06Rik	-1.55401	1.38406	-2.06646	0.0530012	0.0754255	-4.49111
ENSMUSG00000034353	Ramp1	-1.55421	1.89083	-2.3273	0.0314158	0.0460504	-4.18015
ENSMUSG00000114937	ENSMUSG00000114937	-1.55433	1.77017	-2.84018	0.0106189	0.0163466	-3.12417
ENSMUSG00000120850	ENSMUSG00000120850	-1.55433	1.72848	-2.8726	0.00989595	0.0152693	-3.03658
ENSMUSG00000109390	ENSMUSG00000109390	-1.55436	1.51816	-2.80654	0.0114226	0.0175284	-3.1142
ENSMUSG00000028460	Sit1	-1.55479	1.48124	-2.53718	0.0203125	0.0304138	-3.63581
ENSMUSG00000034613	Ppm1h	-1.55503	2.18377	-3.33326	0.0035736	0.00570461	-2.21647
ENSMUSG00000040105	Plpp6	-1.55684	1.50507	-2.37589	0.0284302	0.0418714	-3.95135
ENSMUSG00000041135	Ripk2	-1.55689	1.85594	-2.99625	0.0075503	0.0117733	-2.84507
ENSMUSG00000107331	ENSMUSG00000107331	-1.55793	1.36979	-2.44845	0.0244612	0.0362932	-3.81074
ENSMUSG00000091020	Gm5828	-1.55804	0.753626	-2.34291	0.0304263	0.0446643	-3.8189
ENSMUSG00000100967	ENSMUSG00000100967	-1.55836	2.03183	-3.1511	0.00536316	0.00846243	-2.57283
ENSMUSG00000019866	Crybg1	-1.5584	2.53138	-3.20062	0.0048045	0.00760288	-2.5965
ENSMUSG00000088820	Gm25224	-1.55909	2.23939	-3.11106	0.00586095	0.00922307	-2.66305
ENSMUSG00000105107	ENSMUSG00000105107	-1.55977	0.854625	-2.21773	0.0392431	0.0568101	-4.06001
ENSMUSG00000081968	Rpl23a-ps2	-1.56019	1.37203	-2.71632	0.0138761	0.021124	-3.28003
ENSMUSG00000115708	ENSMUSG00000115708	-1.56118	2.0145	-3.06047	0.00655438	0.0102682	-2.72497
ENSMUSG00000032968	Inha	-1.56125	1.50899	-2.95484	0.00826853	0.0128494	-2.83661
ENSMUSG00000071294	ENSMUSG00000071294	-1.56168	1.79904	-2.75135	0.0128689	0.0196615	-3.28715
ENSMUSG00000110156	Gm42067	-1.56261	1.5706	-2.55271	0.0196583	0.0294696	-3.66944
ENSMUSG00000028933	Xrcc2	-1.56268	1.28088	-2.42181	0.0258542	0.0382283	-3.80688
ENSMUSG00000107009	ENSMUSG00000107009	-1.56298	1.73207	-2.51019	0.0214988	0.0320998	-3.74249
ENSMUSG00000022876	Samsn1	-1.56435	1.29704	-2.09411	0.0501985	0.0716508	-4.42988
ENSMUSG00000104136	ENSMUSG00000104136	-1.56464	0.981621	-1.93289	0.0686269	0.0960811	-4.58418
ENSMUSG00000068964	ENSMUSG00000068964	-1.56519	2.0246	-2.68727	0.0147677	0.0224264	-3.46561
ENSMUSG00000058396	Gpr182	-1.56546	1.41198	-2.69744	0.0144496	0.0219597	-3.3244
ENSMUSG00000034837	Gnat1	-1.56601	1.88443	-2.67838	0.0150516	0.0228344	-3.5039
ENSMUSG00000082478	ENSMUSG00000082478	-1.56651	1.48434	-2.7797	0.0121053	0.0185416	-3.17327
ENSMUSG00000029167	Ppargc1a	-1.56679	1.13692	-2.57022	0.0189448	0.0284419	-3.52759
ENSMUSG00000022623	Shank3	-1.56975	1.21281	-2.37293	0.0286041	0.0421164	-3.90472
ENSMUSG00000108238	ENSMUSG00000108238	-1.56999	1.66342	-2.82326	0.0110161	0.01693	-3.12657
ENSMUSG00000106603	ENSMUSG00000106603	-1.57007	1.1473	-2.27831	0.0347178	0.050619	-4.01934
ENSMUSG00000052353	Cemip	-1.57138	1.122	-2.29935	0.0332619	0.0485943	-3.93748
ENSMUSG00000033029	1700088E04Rik	-1.57179	2.15004	-3.12172	0.00572412	0.00901547	-2.66003
ENSMUSG00000119679	Gm22003	-1.5737	3.15563	-2.36962	0.0288003	0.0423886	-4.40398
ENSMUSG00000069310	H3c3	-1.57506	2.1534	-3.35491	0.00340459	0.00544025	-2.15175
ENSMUSG00000023990	Tfeb	-1.57554	1.82468	-3.09486	0.00607478	0.00954359	-2.63988
ENSMUSG00000091568	ENSMUSG00000091568	-1.57568	1.44904	-2.73837	0.0132337	0.0201941	-3.28099
ENSMUSG00000105776	ENSMUSG00000105776	-1.57568	1.7736	-2.84711	0.0104602	0.0161167	-3.10751
ENSMUSG00000081321	Gm15304	-1.57648	1.41902	-2.61704	0.0171549	0.0258761	-3.50297
ENSMUSG00000121250	ENSMUSG00000121250	-1.57666	1.11452	-2.37369	0.0285596	0.0420537	-3.88004
ENSMUSG00000064288	H4c12	-1.5767	1.69594	-2.55646	0.0195033	0.0292471	-3.69154
ENSMUSG00000121238	ENSMUSG00000121238	-1.57707	0.86775	-1.93374	0.0685153	0.0959608	-4.55262
ENSMUSG00000043015	Nemp2	-1.57723	2.10102	-2.85599	0.0102602	0.0158128	-3.19111
ENSMUSG00000037166	Ppp1r14a	-1.57749	1.51992	-2.41212	0.0263786	0.038965	-3.89357
ENSMUSG00000116358	ENSMUSG00000116358	-1.57795	2.09741	-2.6257	0.0168419	0.0254315	-3.68892
ENSMUSG00000039914	Coq10a	-1.57917	2.04998	-2.98832	0.00768295	0.0119685	-2.91345
ENSMUSG00000097467	ENSMUSG00000097467	-1.57944	1.9522	-3.51558	0.00237346	0.00383417	-1.76627
ENSMUSG00000040502	Marchf9	-1.58004	2.11718	-3.45393	0.00272638	0.00438593	-1.92949
ENSMUSG00000025804	Ccr1	-1.58009	1.29306	-2.45211	0.0242751	0.0360314	-3.77594
ENSMUSG00000027555	Car13	-1.58021	0.640339	-2.17158	0.0430479	0.0619697	-4.09546
ENSMUSG00000049734	Trex1	-1.58037	1.51713	-2.66982	0.0153295	0.0232292	-3.41528
ENSMUSG00000069184	Zfp72	-1.58086	2.14276	-2.79166	0.0117964	0.018087	-3.32164
ENSMUSG00000078995	Zfp456	-1.58111	1.42819	-2.73325	0.0133802	0.0204038	-3.28072
ENSMUSG00000110010	ENSMUSG00000110010	-1.5813	1.50286	-2.6767	0.0151056	0.0229115	-3.39375
ENSMUSG00000027420	Bfsp1	-1.58188	0.978885	-2.35253	0.0298311	0.0438381	-3.8736
ENSMUSG00000112515	ENSMUSG00000112515	-1.58245	1.5848	-2.78108	0.0120693	0.0184902	-3.2158
ENSMUSG00000019088	Dnase1l1	-1.58264	2.02638	-3.03503	0.00693262	0.010835	-2.81164
ENSMUSG00000044348	Slc25a53	-1.58272	2.29082	-3.44762	0.00276531	0.0044457	-1.99905
ENSMUSG00000105861	ENSMUSG00000105861	-1.58327	2.13162	-3.54518	0.00222043	0.00359604	-1.73437
ENSMUSG00000083470	ENSMUSG00000083470	-1.58346	1.79686	-3.19052	0.00491364	0.00777174	-2.409
ENSMUSG00000032363	Adamts7	-1.58373	2.40377	-3.49087	0.00250912	0.00404603	-1.94035
ENSMUSG00000106061	ENSMUSG00000106061	-1.58385	0.849743	-1.93326	0.0685782	0.0960283	-4.55564
ENSMUSG00000094574	ENSMUSG00000094574	-1.58562	1.41641	-2.62084	0.0170169	0.0256818	-3.4668
ENSMUSG00000094259	ENSMUSG00000094259	-1.58562	1.41641	-2.62084	0.0170169	0.0256818	-3.4668
ENSMUSG00000027894	Slc6a17	-1.58661	1.3473	-2.26338	0.0357857	0.0520744	-4.15101
ENSMUSG00000097145	9230114K14Rik	-1.58735	2.2195	-4.02884	0.000744475	0.00124059	-0.708043
ENSMUSG00000060427	Zfp868	-1.58822	1.75894	-2.73022	0.0134677	0.0205329	-3.32213
ENSMUSG00000103835	ENSMUSG00000103835	-1.58848	1.71092	-2.98877	0.00767544	0.0119584	-2.77077
ENSMUSG00000049252	Lrp1b	-1.58853	2.24048	-3.30722	0.00378793	0.00603343	-2.26606
ENSMUSG00000023043	Krt18	-1.58865	3.04623	-2.98626	0.00771783	0.0120195	-3.18562
ENSMUSG00000110544	ENSMUSG00000110544	-1.5901	1.36904	-2.84951	0.0104057	0.0160338	-3.01866
ENSMUSG00000021359	Tfap2a	-1.59032	2.23477	-3.99819	0.000797916	0.00132777	-0.783924
ENSMUSG00000110924	Gm40518	-1.59075	0.461563	-2.0981	0.0498052	0.0711303	-4.159
ENSMUSG00000107539	ENSMUSG00000107539	-1.59191	1.9251	-3.46403	0.00266523	0.00429064	-1.87104
ENSMUSG00000041488	Stx3	-1.59259	2.58935	-3.59934	0.00196526	0.00319526	-1.73816
ENSMUSG00000094973	Eif4a3l1	-1.59324	0.716918	-2.0953	0.0500813	0.071498	-4.20469
ENSMUSG00000036273	Lrrk2	-1.59326	2.14168	-2.74917	0.0129295	0.0197488	-3.41094
ENSMUSG00000049103	Ccr2	-1.59326	0.875001	-2.44918	0.0244241	0.0362453	-3.66672
ENSMUSG00000048731	Ggnbp1	-1.59371	1.91745	-3.43764	0.002828	0.00454224	-1.93173
ENSMUSG00000055567	Unc80	-1.59397	1.3351	-2.63404	0.0165456	0.0249975	-3.40824
ENSMUSG00000071256	Zfp213	-1.59504	1.68259	-2.54561	0.019955	0.0299004	-3.6872
ENSMUSG00000087569	ENSMUSG00000087569	-1.59508	1.27682	-2.82008	0.0110924	0.0170449	-3.04019
ENSMUSG00000052525	Spdya	-1.59542	1.73924	-2.99516	0.00756835	0.0118006	-2.82109
ENSMUSG00000049502	Dtx3l	-1.59588	2.16672	-3.51607	0.00237085	0.00383023	-1.81847
ENSMUSG00000118458	ENSMUSG00000118458	-1.59864	1.55274	-2.54074	0.0201607	0.0301945	-3.675
ENSMUSG00000111291	ENSMUSG00000111291	-1.59871	1.43603	-2.72862	0.0135142	0.0205996	-3.29078
ENSMUSG00000034773	Hrob	-1.59933	1.53081	-2.62066	0.0170235	0.02569	-3.52374
ENSMUSG00000053825	Ppfia2	-1.59937	2.08428	-3.41042	0.00300621	0.00482018	-2.04998
ENSMUSG00000091842	Gm16490	-1.5994	1.18941	-2.73406	0.0133568	0.0203694	-3.21392
ENSMUSG00000028391	Wdr31	-1.60028	1.33954	-2.84559	0.0104947	0.0161654	-3.00217
ENSMUSG00000092083	Kcnb2	-1.60064	1.31374	-2.6757	0.015138	0.0229561	-3.34352
ENSMUSG00000085085	1700086P04Rik	-1.60114	2.08597	-3.40581	0.00303744	0.00486956	-2.04659
ENSMUSG00000042073	Abhd14b	-1.6015	2.02889	-2.81413	0.0112363	0.0172566	-3.27123
ENSMUSG00000062727	H2bc12	-1.60221	2.15935	-3.20316	0.0047774	0.00756053	-2.49149
ENSMUSG00000012428	Steap4	-1.60228	1.65489	-2.77618	0.0121977	0.0186793	-3.23907
ENSMUSG00002075271	ENSMUSG00002075271	-1.60306	1.31232	-2.71125	0.0140278	0.0213448	-3.28024
ENSMUSG00000032177	Pde4a	-1.60312	2.30435	-3.5614	0.00214075	0.00347102	-1.74163
ENSMUSG00000065750	Gm23346	-1.60347	1.91994	-3.14884	0.00539011	0.00850329	-2.52671
ENSMUSG00000085180	ENSMUSG00000085180	-1.60383	2.04951	-2.82594	0.0109522	0.0168364	-3.17228
ENSMUSG00000058492	ENSMUSG00000058492	-1.60387	2.04601	-3.49136	0.00250634	0.00404213	-1.82782
ENSMUSG00000041372	B4galnt3	-1.60473	1.38475	-2.93488	0.00863808	0.0134014	-2.85295
ENSMUSG00000024910	Ctsw	-1.6049	1.47653	-2.59838	0.017848	0.0268709	-3.53023
ENSMUSG00000038600	Atp6v0a4	-1.60544	2.05746	-3.45909	0.00269498	0.00433699	-1.90191
ENSMUSG00000020312	Shc2	-1.60548	1.7713	-2.57275	0.0188435	0.0282974	-3.66684
ENSMUSG00000028128	F3	-1.60555	0.656446	-1.91243	0.071352	0.0995727	-4.55914
ENSMUSG00000033618	Map3k13	-1.60555	1.81473	-3.17393	0.00509813	0.00805672	-2.45916
ENSMUSG00000085307	ENSMUSG00000085307	-1.60645	1.787	-3.05339	0.00665757	0.0104211	-2.70998
ENSMUSG00000115188	Gm46522	-1.60658	2.12707	-3.65799	0.00172171	0.00280947	-1.479
ENSMUSG00000119959	ENSMUSG00000119959	-1.60752	1.23443	-2.41797	0.0260606	0.0385157	-3.83407
ENSMUSG00000095940	Gm16416	-1.60832	0.964776	-2.41854	0.0260301	0.0384783	-3.74154
ENSMUSG00000103065	ENSMUSG00000103065	-1.609	0.679241	-1.93343	0.0685555	0.0960052	-4.49642
ENSMUSG00000064621	Gm26922	-1.60907	0.945864	-2.49727	0.022089	0.0329328	-3.60411
ENSMUSG00000103436	ENSMUSG00000103436	-1.60934	2.1485	-3.2324	0.00447625	0.00709647	-2.42739
ENSMUSG00000121307	ENSMUSG00000121307	-1.60938	1.85665	-2.70617	0.0141815	0.0215698	-3.42259
ENSMUSG00000119880	Gm22716	-1.61077	1.49214	-2.33696	0.0307998	0.0451977	-4.02325
ENSMUSG00000031538	Plat	-1.61086	1.48868	-2.48147	0.0228322	0.0339934	-3.73672
ENSMUSG00000039908	Slc26a11	-1.61171	1.90999	-2.77952	0.0121099	0.0185475	-3.32001
ENSMUSG00000019850	Tnfaip3	-1.61188	1.43755	-2.64454	0.0161796	0.0244561	-3.44239
ENSMUSG00000030589	Rasgrp4	-1.61225	1.91952	-2.65744	0.0157402	0.0238112	-3.53642
ENSMUSG00002075260	ENSMUSG00002075260	-1.6123	0.728142	-1.99509	0.0608993	0.0859647	-4.38646
ENSMUSG00000070780	Rbm47	-1.61332	1.7827	-2.98244	0.00778286	0.0121157	-2.85881
ENSMUSG00000121258	ENSMUSG00000121258	-1.61408	0.340656	-2.02421	0.0575576	0.0815417	-4.27725
ENSMUSG00000083170	ENSMUSG00000083170	-1.61436	1.93443	-3.46258	0.00267393	0.00430404	-1.87033
ENSMUSG00000057378	Ryr3	-1.61459	1.78902	-3.26562	0.00415669	0.00660529	-2.27405
ENSMUSG00000087013	2610027K06Rik	-1.61481	1.8981	-3.05921	0.00657259	0.010296	-2.72189
ENSMUSG00000040483	Xaf1	-1.61763	2.18205	-3.88641	0.00102743	0.00169946	-1.00437
ENSMUSG00000102982	ENSMUSG00000102982	-1.62009	0.861806	-2.51207	0.0214139	0.0319795	-3.54414
ENSMUSG00000080777	ENSMUSG00000080777	-1.62038	1.92682	-2.90302	0.00926098	0.0143241	-3.06232
ENSMUSG00000018845	Unc45b	-1.6204	1.845	-2.38702	0.0277846	0.0409555	-3.98058
ENSMUSG00000096916	Zfp850	-1.62069	1.25893	-2.67357	0.0152072	0.0230531	-3.3511
ENSMUSG00000112990	ENSMUSG00000112990	-1.6212	1.37667	-2.83328	0.0107791	0.0165841	-3.03704
ENSMUSG00000038298	Pdzk1	-1.62144	1.9024	-3.30876	0.00377495	0.00601446	-2.16304
ENSMUSG00000038987	Cfap157	-1.62268	1.61511	-3.07099	0.00640393	0.0100424	-2.63053
ENSMUSG00000028214	Gem	-1.62401	1.48469	-2.88408	0.00965146	0.0149085	-2.96475
ENSMUSG00000117972	Gm6813	-1.62482	0.918018	-2.3455	0.030265	0.0444392	-3.86435
ENSMUSG00000023960	Enpp5	-1.62743	2.08552	-2.99691	0.00753926	0.0117569	-2.90856
ENSMUSG00000121418	ENSMUSG00000121418	-1.62882	1.59165	-2.74287	0.013106	0.0200074	-3.27526
ENSMUSG00000039814	Xkr5	-1.62883	1.16895	-2.84152	0.0105881	0.0163036	-2.99878
ENSMUSG00000022514	Il1rap	-1.62894	2.00165	-2.96884	0.00801869	0.0124715	-2.91464
ENSMUSG00000063446	Plppr1	-1.62924	1.92161	-3.04548	0.00677472	0.0105971	-2.7689
ENSMUSG00000017897	Eya2	-1.62926	1.69221	-2.32603	0.0314971	0.0461606	-4.09429
ENSMUSG00000070291	Ddx43	-1.63094	2.04116	-3.36633	0.00331859	0.00530775	-2.09274
ENSMUSG00000050945	Zfp438	-1.63143	1.57021	-3.03537	0.00692744	0.0108277	-2.68221
ENSMUSG00000107730	ENSMUSG00000107730	-1.63143	1.55756	-3.10682	0.00591618	0.00930748	-2.54722
ENSMUSG00000086119	ENSMUSG00000086119	-1.63173	1.83206	-3.0884	0.00616226	0.00967898	-2.63632
ENSMUSG00000021234	Fam161b	-1.63178	1.3099	-2.62488	0.0168711	0.0254721	-3.4531
ENSMUSG00000062116	Zfp954	-1.63254	1.83475	-3.5278	0.00230906	0.00373309	-1.72078
ENSMUSG00000049411	Tmem241	-1.63268	1.93413	-3.15616	0.00530329	0.00837268	-2.51573
ENSMUSG00000077449	Gm23127	-1.63319	0.453785	-2.06695	0.0529508	0.0753584	-4.20535
ENSMUSG00002076008	ENSMUSG00002076008	-1.63321	1.60226	-2.31099	0.0324812	0.0475127	-4.11256
ENSMUSG00000050270	Tmem220	-1.63362	1.70691	-2.91774	0.00896783	0.0138899	-2.982
ENSMUSG00000108195	ENSMUSG00000108195	-1.63363	1.85112	-2.4825	0.0227827	0.0339264	-3.86929
ENSMUSG00000096718	Zfp781	-1.63439	2.07473	-2.7524	0.0128396	0.0196194	-3.38818
ENSMUSG00000024158	Hagh	-1.6345	2.26919	-3.42813	0.00288904	0.00463728	-2.01966
ENSMUSG00000044951	Mylk4	-1.63457	2.35591	-3.91994	0.000952388	0.00157778	-0.953842
ENSMUSG00000086717	ENSMUSG00000086717	-1.63538	2.30079	-3.31844	0.00369411	0.00588944	-2.22089
ENSMUSG00000105970	ENSMUSG00000105970	-1.63648	1.75495	-3.2561	0.00424597	0.00674142	-2.24501
ENSMUSG00000085738	ENSMUSG00000085738	-1.63759	1.58161	-3.02385	0.00710541	0.0110958	-2.71527
ENSMUSG00000027487	Cdk5rap1	-1.63783	1.96606	-2.27458	0.0349814	0.0509802	-4.26131
ENSMUSG00000020669	Sh3yl1	-1.63851	1.47712	-2.91	0.00912092	0.0141202	-2.92371
ENSMUSG00000033762	Recql4	-1.63926	2.03451	-3.31865	0.00369236	0.00588707	-2.17798
ENSMUSG00000001120	Pcbp3	-1.63936	1.73686	-2.71886	0.0138003	0.0210144	-3.36732
ENSMUSG00000091756	ENSMUSG00000091756	-1.63985	1.17399	-2.51326	0.0213606	0.0319041	-3.6427
ENSMUSG00000015957	Wnt11	-1.64027	1.43395	-2.39733	0.027199	0.0401161	-3.93997
ENSMUSG00000104140	ENSMUSG00000104140	-1.6403	1.83351	-3.07558	0.00633928	0.00994586	-2.66254
ENSMUSG00000116291	Gm4383	-1.64037	1.96639	-3.44045	0.00281024	0.00451436	-1.90855
ENSMUSG00000043342	Hoxd9	-1.64113	1.59345	-3.05522	0.00663073	0.0103827	-2.66414
ENSMUSG00000110512	ENSMUSG00000110512	-1.64183	1.85414	-3.31337	0.00373619	0.00595441	-2.19006
ENSMUSG00000040441	Slc26a10	-1.64196	1.35327	-2.65638	0.0157758	0.0238619	-3.40363
ENSMUSG00000041696	Rasl12	-1.64279	1.33454	-2.43087	0.0253721	0.0375627	-3.83637
ENSMUSG00000082848	ENSMUSG00000082848	-1.64283	1.69901	-2.68612	0.0148042	0.0224758	-3.45067
ENSMUSG00000049555	Tmie	-1.64319	1.98841	-3.29852	0.00386226	0.0061492	-2.26456
ENSMUSG00000118345	ENSMUSG00000118345	-1.64403	1.20202	-2.4741	0.0231865	0.0344842	-3.65367
ENSMUSG00000085028	Slc2a4rg-ps	-1.64411	2.16344	-3.24398	0.00436223	0.00692012	-2.4059
ENSMUSG00000097180	2700038G22Rik	-1.64418	2.29388	-3.04379	0.00680006	0.010636	-2.88034
ENSMUSG00000020319	Wdpcp	-1.64422	1.49704	-3.15702	0.00529316	0.00835726	-2.39758
ENSMUSG00000086587	Gm11837	-1.6451	1.88871	-3.12111	0.00573193	0.00902713	-2.5759
ENSMUSG00000023938	Aars2	-1.64626	1.34483	-2.58587	0.0183277	0.027558	-3.54374
ENSMUSG00000026791	Slc2a8	-1.64711	1.99494	-3.03903	0.00687172	0.0107444	-2.79916
ENSMUSG00000001930	Vwf	-1.64723	1.53599	-2.76194	0.0125784	0.019236	-3.24516
ENSMUSG00000003273	Car11	-1.64723	0.369797	-1.98545	0.0620441	0.0874828	-4.32597
ENSMUSG00000023484	Prph	-1.64746	0.716145	-2.16324	0.0437704	0.0629289	-4.12625
ENSMUSG00000105613	ENSMUSG00000105613	-1.64862	0.381709	-2.03229	0.0566597	0.0803205	-4.28154
ENSMUSG00000074813	Morrbid	-1.6497	1.5901	-3.11487	0.00581165	0.00914818	-2.53945
ENSMUSG00000101262	ENSMUSG00000101262	-1.64983	1.72374	-3.41384	0.00298321	0.00478398	-1.92966
ENSMUSG00000055313	Pgbd1	-1.6501	2.00525	-3.61831	0.00188299	0.00306573	-1.5227
ENSMUSG00000041199	Rpusd1	-1.65014	1.65692	-3.03292	0.006965	0.0108849	-2.72564
ENSMUSG00000103772	ENSMUSG00000103772	-1.65037	0.452275	-1.99597	0.0607961	0.085842	-4.33342
ENSMUSG00000108112	ENSMUSG00000108112	-1.65063	1.82064	-3.28982	0.00393808	0.00626635	-2.22146
ENSMUSG00000105607	ENSMUSG00000105607	-1.65138	2.21143	-3.70369	0.00155288	0.00253934	-1.39951
ENSMUSG00000105691	ENSMUSG00000105691	-1.65281	1.21698	-2.4236	0.0257579	0.0380884	-3.7472
ENSMUSG00000092470	ENSMUSG00000092470	-1.65314	0.920087	-2.46331	0.0237148	0.0352371	-3.66438
ENSMUSG00000027831	Veph1	-1.65368	2.01136	-2.67848	0.0150483	0.0228309	-3.53222
ENSMUSG00000037349	Nudt22	-1.6543	2.04058	-3.33515	0.00355852	0.00568095	-2.18405
ENSMUSG00000061740	Cyp2d22	-1.65462	0.881423	-2.60777	0.017496	0.0263622	-3.37774
ENSMUSG00000000359	Rem1	-1.65529	2.12508	-2.84459	0.0105176	0.0161995	-3.13739
ENSMUSG00000081829	Gm15460	-1.65547	1.77137	-3.25828	0.00422535	0.00671059	-2.26959
ENSMUSG00000042814	Mcts2	-1.65555	2.27525	-3.60853	0.00192498	0.00313204	-1.65582
ENSMUSG00000021070	Bdkrb2	-1.65641	1.82583	-2.94342	0.00847803	0.0131567	-2.95731
ENSMUSG00000035296	Sgcg	-1.65737	1.64223	-2.44064	0.0248617	0.0368557	-3.89548
ENSMUSG00000010205	Raver1	-1.65813	2.13113	-3.65436	0.00173588	0.00283178	-1.51499
ENSMUSG00000099997	Tubb4b-ps2	-1.65856	1.55725	-3.0149	0.00724679	0.0113118	-2.71742
ENSMUSG00000091655	ENSMUSG00000091655	-1.65907	1.86321	-3.14917	0.00538617	0.00849812	-2.54264
ENSMUSG00000103720	ENSMUSG00000103720	-1.65917	0.632996	-1.95715	0.0655145	0.09204	-4.44494
ENSMUSG00000096914	Galntl6	-1.6598	1.79478	-3.48698	0.00253117	0.00408069	-1.77878
ENSMUSG00000020077	Srgn	-1.65982	2.20268	-3.13912	0.00550766	0.00868431	-2.64301
ENSMUSG00000071713	Csf2rb	-1.6599	1.55043	-2.70473	0.0142253	0.0216335	-3.34552
ENSMUSG00000026458	Ppfia4	-1.66014	1.69312	-2.76974	0.0123685	0.0189254	-3.26846
ENSMUSG00000032733	Snx33	-1.66025	1.91394	-2.87682	0.00980543	0.0151349	-3.10021
ENSMUSG00000068579	Rpl7a-ps3	-1.6604	1.37301	-2.7921	0.011785	0.0180721	-3.14266
ENSMUSG00000026972	Arrdc1	-1.6607	1.33474	-2.47312	0.0232341	0.0345504	-3.73179
ENSMUSG00000079018	Ly6c1	-1.66126	2.14656	-2.76752	0.0124278	0.0190123	-3.36398
ENSMUSG00000041420	Meis3	-1.66142	1.45712	-2.73421	0.0133527	0.0203659	-3.28459
ENSMUSG00000096967	ENSMUSG00000096967	-1.6619	1.43459	-2.3631	0.0291893	0.0429209	-3.98761
ENSMUSG00000040855	Reps2	-1.66285	1.6092	-2.42573	0.0256444	0.0379256	-3.91526
ENSMUSG00000014245	Pigl	-1.66316	2.37075	-3.71231	0.00152296	0.00249206	-1.4238
ENSMUSG00000050900	ENSMUSG00000050900	-1.66355	2.1461	-3.57699	0.00206684	0.00335457	-1.67164
ENSMUSG00000107578	ENSMUSG00000107578	-1.66381	1.60059	-3.50878	0.00241004	0.00389242	-1.70679
ENSMUSG00000030735	Gm9755	-1.66455	2.43266	-3.4182	0.00295418	0.00473811	-2.10153
ENSMUSG00000104465	ENSMUSG00000104465	-1.66503	1.88782	-3.49035	0.00251205	0.00405045	-1.77096
ENSMUSG00000082746	Rps12-ps1	-1.66615	1.66737	-2.80106	0.0115589	0.0177326	-3.15969
ENSMUSG00000078695	Cisd3	-1.66671	2.01056	-3.32294	0.0036571	0.00583375	-2.20335
ENSMUSG00000106427	ENSMUSG00000106427	-1.66769	2.17619	-3.55998	0.00214759	0.00348184	-1.70719
ENSMUSG00000073968	Trim68	-1.66815	2.50425	-3.82923	0.00116925	0.00192622	-1.21924
ENSMUSG00000019124	Scrn1	-1.66896	1.39311	-2.01218	0.0589175	0.083326	-4.57412
ENSMUSG00000060678	H4c3	-1.66913	2.37146	-3.61762	0.00188589	0.00307023	-1.65761
ENSMUSG00000002111	Spi1	-1.66967	1.02016	-2.22254	0.0388648	0.0563187	-4.07807
ENSMUSG00000083793	ENSMUSG00000083793	-1.66981	1.17413	-2.3717	0.028677	0.0422154	-3.91983
ENSMUSG00000109613	ENSMUSG00000109613	-1.66986	1.12706	-2.84577	0.0104907	0.0161603	-2.96337
ENSMUSG00000097261	ENSMUSG00000097261	-1.6709	1.46136	-2.7804	0.0120871	0.0185163	-3.16698
ENSMUSG00000036091	Hyal3	-1.6714	1.70915	-3.52679	0.00231431	0.00374077	-1.68089
ENSMUSG00000075031	H2bc3	-1.67204	1.94615	-3.07997	0.00627812	0.00985198	-2.69804
ENSMUSG00000062012	Zfp13	-1.67237	1.77344	-3.13181	0.00559759	0.00882051	-2.54958
ENSMUSG00000092394	ENSMUSG00000092394	-1.67247	1.63053	-2.92698	0.00878862	0.0136246	-2.91405
ENSMUSG00000085811	Cep112it	-1.67264	1.38465	-2.38233	0.028055	0.0413433	-3.93511
ENSMUSG00000031286	Glt28d2	-1.67308	2.11488	-2.9873	0.00770026	0.0119929	-2.93468
ENSMUSG00000073867	ENSMUSG00000073867	-1.67368	2.15809	-3.07425	0.00635795	0.00997377	-2.73921
ENSMUSG00000083554	ENSMUSG00000083554	-1.67488	2.39576	-4.26336	0.000438336	0.000739481	-0.21485
ENSMUSG00000111189	ENSMUSG00000111189	-1.67564	1.56921	-2.29735	0.0333981	0.0487838	-4.08931
ENSMUSG00000078307	AI593442	-1.67577	0.519315	-2.19887	0.0407589	0.0588448	-4.02289
ENSMUSG00000109708	ENSMUSG00000109708	-1.67705	1.73511	-2.9056	0.00920885	0.0142484	-3.01196
ENSMUSG00000064427	Gm22748	-1.67722	2.3406	-3.77849	0.00131139	0.00215452	-1.27068
ENSMUSG00000056592	Zfp658	-1.67739	1.51064	-2.83593	0.0107174	0.0164937	-3.07913
ENSMUSG00000106472	ENSMUSG00000106472	-1.67777	2.32253	-3.17929	0.00503783	0.00796367	-2.54392
ENSMUSG00000050947	Amigo1	-1.67886	0.941822	-2.5884	0.0182296	0.0274252	-3.41665
ENSMUSG00000020758	Itgb4	-1.67895	1.55485	-3.32502	0.00364009	0.00580827	-2.08139
ENSMUSG00000026994	Galnt3	-1.67925	2.61168	-4.16298	0.00054979	0.000923311	-0.498127
ENSMUSG00000037259	Dzank1	-1.67936	1.19502	-2.61733	0.0171441	0.0258617	-3.44155
ENSMUSG00000034371	Tkfc	-1.67962	2.10905	-3.11955	0.00575174	0.00905705	-2.63122
ENSMUSG00000104449	ENSMUSG00000104449	-1.68	1.16678	-2.77566	0.0122114	0.0186964	-3.12474
ENSMUSG00000105136	ENSMUSG00000105136	-1.68032	2.00097	-2.93009	0.00872908	0.0135379	-3.00992
ENSMUSG00000027508	Pag1	-1.68033	1.96637	-3.359	0.00337351	0.00539252	-2.10531
ENSMUSG00000106978	ENSMUSG00000106978	-1.68118	1.48675	-2.87027	0.00994628	0.0153428	-3.01317
ENSMUSG00000085897	Gm11604	-1.68145	1.80495	-3.04834	0.0067322	0.0105336	-2.73952
ENSMUSG00000101451	ENSMUSG00000101451	-1.68191	1.72401	-2.78157	0.0120565	0.0184719	-3.25422
ENSMUSG00000104467	ENSMUSG00000104467	-1.68282	1.35264	-2.58221	0.0184704	0.0277595	-3.5331
ENSMUSG00000036009	Mettl25	-1.68312	1.94217	-3.028	0.00704076	0.0109987	-2.81878
ENSMUSG00000103183	ENSMUSG00000103183	-1.6833	1.01608	-2.40043	0.0270251	0.039878	-3.81132
ENSMUSG00000115293	Gm49333	-1.68338	2.00063	-3.26605	0.00415277	0.00659952	-2.31122
ENSMUSG00000064857	n-R5s25	-1.68348	0.149647	-2.01989	0.0580425	0.0821819	-4.22252
ENSMUSG00000056698	Elmod3	-1.68426	1.89222	-3.01975	0.00716998	0.0111943	-2.80317
ENSMUSG00000082194	Gm12444	-1.68446	1.23905	-2.69076	0.0146579	0.0222642	-3.27632
ENSMUSG00000066000	Zfp979	-1.68502	1.6553	-2.94366	0.00847368	0.0131527	-2.89206
ENSMUSG00000110344	ENSMUSG00000110344	-1.68507	1.60082	-3.05504	0.00663336	0.0103854	-2.66015
ENSMUSG00000058486	Wdr91	-1.68536	2.04438	-3.30839	0.00377802	0.00601893	-2.22471
ENSMUSG00000030623	ENSMUSG00000030623	-1.68551	1.87519	-2.14066	0.0457825	0.0656784	-4.51104
ENSMUSG00000054850	Smim10l2a	-1.68572	1.21317	-3.1483	0.00539669	0.00851292	-2.39007
ENSMUSG00000019863	Qrsl1	-1.68574	2.38917	-4.05795	0.000697064	0.0011634	-0.666959
ENSMUSG00000048965	Mrgpre	-1.68657	1.51577	-2.46373	0.0236939	0.0352108	-3.80432
ENSMUSG00000114213	A430090L17Rik	-1.68685	1.15942	-1.99703	0.0606717	0.0856826	-4.55533
ENSMUSG00000081121	Gm12791	-1.68718	1.33924	-3.00113	0.0074697	0.0116509	-2.69337
ENSMUSG00000105500	ENSMUSG00000105500	-1.68749	1.37714	-2.31526	0.0321988	0.0471273	-4.00353
ENSMUSG00000036578	Fxyd7	-1.68753	1.25388	-2.9546	0.00827292	0.0128553	-2.79873
ENSMUSG00000097944	ENSMUSG00000097944	-1.6876	1.47013	-2.73614	0.0132972	0.0202841	-3.25781
ENSMUSG00000121142	ENSMUSG00000121142	-1.68774	1.90713	-2.88032	0.00973101	0.0150231	-3.10151
ENSMUSG00000037366	Pafah2	-1.68808	2.4909	-3.60782	0.00192807	0.00313639	-1.67624
ENSMUSG00000061702	Tmem91	-1.68915	1.86366	-3.67508	0.00165654	0.0027047	-1.39168
ENSMUSG00000081924	ENSMUSG00000081924	-1.69029	1.91628	-3.70742	0.00153986	0.00251898	-1.35121
ENSMUSG00000105144	Rpl21-ps11	-1.69038	1.35442	-3.13128	0.00560422	0.00883035	-2.44004
ENSMUSG00000047242	Taf9b	-1.69046	2.06194	-2.75508	0.0127659	0.0195135	-3.38843
ENSMUSG00000039745	Htatip2	-1.69186	1.51787	-2.5802	0.0185488	0.0278699	-3.6211
ENSMUSG00000001420	Tmem79	-1.69306	1.33366	-2.58653	0.0183019	0.0275265	-3.52835
ENSMUSG00000052371	ENSMUSG00000052371	-1.69344	1.45926	-2.52483	0.0208476	0.0311816	-3.67707
ENSMUSG00000068463	C730014E05Rik	-1.69678	1.62403	-3.10375	0.00595647	0.00936823	-2.56133
ENSMUSG00000021265	Slc25a29	-1.6994	1.74597	-3.2266	0.00453446	0.00718469	-2.34252
ENSMUSG00000011096	Akt1s1	-1.69962	1.60623	-3.40376	0.00305149	0.00489138	-1.91652
ENSMUSG00000024617	Camk2a	-1.69972	1.58949	-2.25222	0.0366041	0.0531996	-4.20732
ENSMUSG00000024862	Klc2	-1.69972	1.91711	-3.66524	0.00169374	0.00276465	-1.44868
ENSMUSG00000025578	Cbx8	-1.70016	1.66751	-3.30531	0.00380413	0.0060588	-2.1532
ENSMUSG00000082336	Gm8401	-1.70058	1.50863	-3.06321	0.00651485	0.0102092	-2.6222
ENSMUSG00000060149	BC002059	-1.70085	2.23533	-3.63211	0.00182527	0.00297564	-1.56811
ENSMUSG00000040913	Fbxw4	-1.70104	2.5177	-3.84314	0.00113306	0.00186824	-1.18873
ENSMUSG00000084127	Gm13169	-1.7021	1.26729	-2.9046	0.00922895	0.0142775	-2.88772
ENSMUSG00000038984	Tspyl5	-1.70283	2.36993	-4.28282	0.000419521	0.000708684	-0.163805
ENSMUSG00000054619	Mettl7a1	-1.70355	2.10814	-3.85599	0.00110061	0.00181621	-1.05176
ENSMUSG00000110127	ENSMUSG00000110127	-1.70369	1.79128	-2.93052	0.00872088	0.0135261	-2.94342
ENSMUSG00000058567	Gm2531	-1.70412	2.18881	-3.71267	0.00152169	0.00249035	-1.39202
ENSMUSG00000100053	Gm28154	-1.70454	1.44234	-2.4589	0.0239341	0.0355512	-3.78137
ENSMUSG00000097163	ENSMUSG00000097163	-1.70487	1.94126	-3.10213	0.0059779	0.00940127	-2.66522
ENSMUSG00000103132	ENSMUSG00000103132	-1.70489	2.35544	-4.07095	0.000676863	0.00113044	-0.620012
ENSMUSG00000038425	Poli	-1.70628	1.72131	-3.31379	0.00373271	0.00594928	-2.13571
ENSMUSG00000008035	Mid1ip1	-1.70664	1.69631	-2.95586	0.00825018	0.0128218	-2.85471
ENSMUSG00000070699	Sars2	-1.70668	2.58178	-3.74909	0.0014015	0.00229774	-1.41515
ENSMUSG00000046447	Camk2n1	-1.70679	1.78128	-3.08444	0.00621645	0.00975999	-2.64637
ENSMUSG00000004347	Pde1c	-1.70708	1.70242	-3.35592	0.00339687	0.00542831	-2.01719
ENSMUSG00000074657	Kif5a	-1.70741	1.52256	-2.88334	0.00966715	0.0149307	-2.99294
ENSMUSG00000070425	Xntrpc	-1.7076	1.99425	-3.80715	0.00122912	0.00202202	-1.15379
ENSMUSG00000065124	Snora65	-1.70802	1.3277	-2.42585	0.0256378	0.0379183	-3.79921
ENSMUSG00000083332	Gm7599	-1.7088	1.2004	-2.66686	0.0154267	0.0233701	-3.28724
ENSMUSG00000020096	Tbata	-1.70903	1.56193	-3.30773	0.00378357	0.00602691	-2.10844
ENSMUSG00000093355	Snora26	-1.70943	2.55589	-4.13092	0.00059108	0.000990573	-0.512663
ENSMUSG00000024206	Rfx2	-1.70948	1.25275	-2.89524	0.00941959	0.0145614	-2.87481
ENSMUSG00000103722	ENSMUSG00000103722	-1.70974	1.05018	-2.68034	0.0149885	0.0227462	-3.2589
ENSMUSG00000118537	Shld3	-1.71013	1.1363	-2.69326	0.0145795	0.0221512	-3.27702
ENSMUSG00000027978	Prss12	-1.71173	2.27145	-3.03999	0.00685726	0.0107232	-2.86553
ENSMUSG00000054499	Dedd2	-1.71207	1.78042	-3.36027	0.00336392	0.00537795	-2.0502
ENSMUSG00000087430	ENSMUSG00000087430	-1.71245	2.23655	-3.09388	0.00608804	0.00956375	-2.75149
ENSMUSG00000022022	Mtrf1	-1.71272	1.93335	-2.86431	0.0100762	0.0155336	-3.15126
ENSMUSG00000024679	Ms4a6d	-1.71287	1.64341	-2.81475	0.0112213	0.0172383	-3.12357
ENSMUSG00000104369	ENSMUSG00000104369	-1.71372	2.06523	-3.66642	0.00168923	0.00275749	-1.4582
ENSMUSG00000097684	ENSMUSG00000097684	-1.7146	0.978873	-2.47952	0.0229255	0.0341276	-3.63889
ENSMUSG00000109129	ENSMUSG00000109129	-1.71467	1.22489	-2.50456	0.0217543	0.0324511	-3.67584
ENSMUSG00000084193	Gm6823	-1.71566	1.50863	-3.08789	0.00616917	0.00968915	-2.57129
ENSMUSG00000100280	ENSMUSG00000100280	-1.71602	1.83328	-3.77692	0.00131606	0.00216188	-1.16632
ENSMUSG00000035004	Igsf6	-1.71693	0.42254	-1.9674	0.0642383	0.0903775	-4.38542
ENSMUSG00000021313	Ryr2	-1.71719	2.53774	-3.57563	0.00207321	0.00336442	-1.77428
ENSMUSG00000100033	Gm8337	-1.71751	2.13911	-3.50521	0.00242946	0.00392265	-1.81197
ENSMUSG00000009292	Trpm2	-1.7178	1.73766	-3.2851	0.00397987	0.0063297	-2.21252
ENSMUSG00000085125	Gm16070	-1.71795	2.16648	-3.31497	0.00372287	0.00593401	-2.24637
ENSMUSG00000046318	Ccbe1	-1.71798	0.969116	-2.43186	0.0253199	0.0374977	-3.7436
ENSMUSG00000121042	ENSMUSG00000121042	-1.7184	1.23523	-2.2543	0.0364507	0.0529938	-4.09989
ENSMUSG00000050954	Zfp169	-1.7184	2.04736	-3.50299	0.00244167	0.0039418	-1.82514
ENSMUSG00000111806	Gm47403	-1.71847	1.09752	-2.81069	0.0113203	0.0173797	-3.018
ENSMUSG00000031932	Gpr83	-1.71969	1.01675	-2.23415	0.0379654	0.0550887	-4.11623
ENSMUSG00000107227	ENSMUSG00000107227	-1.71991	2.18582	-2.80791	0.0113886	0.017481	-3.31995
ENSMUSG00000052865	ENSMUSG00000052865	-1.72072	1.23185	-2.3325	0.0310828	0.0455892	-3.96334
ENSMUSG00000109302	ENSMUSG00000109302	-1.72078	1.91294	-3.28896	0.00394568	0.00627799	-2.21708
ENSMUSG00000038836	Agbl3	-1.7219	2.66746	-4.49852	0.000258239	0.000442002	0.223493
ENSMUSG00000063838	Cdc42ep5	-1.72223	1.64608	-3.44388	0.00278865	0.00448134	-1.82495
ENSMUSG00000027605	Acss2	-1.72256	2.24068	-4.03688	0.000731064	0.00121878	-0.673137
ENSMUSG00000116238	ENSMUSG00000116238	-1.72314	2.25604	-3.58425	0.0020333	0.00330204	-1.68195
ENSMUSG00000048482	Bdnf	-1.72325	1.27941	-2.71875	0.0138037	0.0210181	-3.2571
ENSMUSG00000119954	ENSMUSG00000119954	-1.72461	1.9445	-3.27669	0.00405529	0.00644736	-2.29352
ENSMUSG00000085311	ENSMUSG00000085311	-1.72475	1.93012	-3.8636	0.00108182	0.00178666	-0.997165
ENSMUSG00000096366	ENSMUSG00000096366	-1.72502	2.3956	-3.89484	0.00100803	0.00166822	-1.04041
ENSMUSG00000113650	ENSMUSG00000113650	-1.72545	1.56376	-3.00822	0.0073541	0.0114737	-2.74002
ENSMUSG00000041064	Pif1	-1.72547	1.62089	-2.88439	0.00964504	0.0148996	-3.01484
ENSMUSG00000029431	B3gnt4	-1.72593	2.16937	-3.62984	0.00183461	0.00299044	-1.58545
ENSMUSG00000121377	ENSMUSG00000121377	-1.72597	1.56858	-3.52519	0.00232264	0.0037537	-1.65063
ENSMUSG00000087236	Kif28	-1.72604	1.60465	-2.80631	0.0114282	0.0175358	-3.16975
ENSMUSG00000116740	ENSMUSG00000116740	-1.72605	1.50939	-3.09935	0.00601475	0.00945725	-2.53678
ENSMUSG00000017721	Pigt	-1.72629	2.10224	-3.77295	0.00132793	0.00218041	-1.25521
ENSMUSG00000087479	Gm16835	-1.72654	2.12869	-3.79771	0.00125565	0.00206475	-1.18636
ENSMUSG00000120169	ENSMUSG00000120169	-1.72656	2.1173	-3.49283	0.0024981	0.0040297	-1.85444
ENSMUSG00000084911	ENSMUSG00000084911	-1.72664	2.29479	-3.60808	0.0019269	0.00313471	-1.62349
ENSMUSG00000041429	Nthl1	-1.72759	2.02236	-3.54945	0.00219918	0.0035629	-1.71259
ENSMUSG00000087299	ENSMUSG00000087299	-1.72806	0.959718	-2.37498	0.0284837	0.0419446	-3.81274
ENSMUSG00000104420	ENSMUSG00000104420	-1.72963	1.76633	-2.94937	0.00836831	0.0129955	-2.889
ENSMUSG00000061724	ENSMUSG00000061724	-1.72965	2.11134	-2.37213	0.0286517	0.0421837	-4.14399
ENSMUSG00000022206	Npr3	-1.72983	1.80728	-2.75369	0.0128041	0.0195679	-3.318
ENSMUSG00000100450	Gm9443	-1.73109	0.792727	-2.57973	0.0185676	0.0278944	-3.40108
ENSMUSG00000085779	ENSMUSG00000085779	-1.73242	2.20082	-3.7322	0.00145603	0.00238515	-1.35966
ENSMUSG00000025597	Klhl4	-1.73254	1.26212	-2.48848	0.0224998	0.0335229	-3.64728
ENSMUSG00000000794	Kcnn3	-1.73321	1.42136	-2.99495	0.00757183	0.0118052	-2.72909
ENSMUSG00000098098	Bvht	-1.73333	1.24652	-2.66592	0.0154578	0.0234124	-3.38419
ENSMUSG00000097597	ENSMUSG00000097597	-1.73404	0.230313	-1.99593	0.0608007	0.085843	-4.29152
ENSMUSG00000021752	Kctd6	-1.73446	1.8817	-3.83544	0.00115296	0.00190008	-1.05387
ENSMUSG00000040428	Plekha4	-1.73478	2.28683	-3.62064	0.0018731	0.00305118	-1.6267
ENSMUSG00000097601	ENSMUSG00000097601	-1.73481	0.684844	-2.58784	0.0182514	0.0274525	-3.36579
ENSMUSG00000050705	2310061I04Rik	-1.73493	2.28096	-4.01584	0.000766692	0.00127638	-0.743253
ENSMUSG00000025150	Cbr2	-1.73511	2.47906	-3.45736	0.00270544	0.00435319	-2.02999
ENSMUSG00000018900	Slc22a5	-1.73597	2.19059	-3.41837	0.00295306	0.00473699	-2.01192
ENSMUSG00000007030	Vwa7	-1.73649	1.03637	-2.58813	0.0182403	0.0274394	-3.42301
ENSMUSG00000034493	ENSMUSG00000034493	-1.73665	1.65352	-2.77563	0.0122123	0.0186966	-3.21473
ENSMUSG00000061878	Sphk1	-1.73735	1.86674	-3.54038	0.00224453	0.0036327	-1.68946
ENSMUSG00000099056	ENSMUSG00000099056	-1.7383	1.74691	-3.67532	0.00165564	0.00270344	-1.37535
ENSMUSG00000020684	Rasl10b	-1.73849	0.413986	-2.0233	0.0576594	0.0816705	-4.29831
ENSMUSG00000109472	Gm18943	-1.73965	1.64322	-3.11132	0.00585758	0.00921853	-2.53814
ENSMUSG00000117956	ENSMUSG00000117956	-1.74029	2.21553	-3.81473	0.00120823	0.00198867	-1.17541
ENSMUSG00000104148	Pcdha2	-1.74079	1.97506	-3.09529	0.006069	0.00953517	-2.6689
ENSMUSG00000102312	Pcdha3	-1.74079	1.97506	-3.09529	0.006069	0.00953517	-2.6689
ENSMUSG00000103092	Pcdha5	-1.74079	1.97506	-3.09529	0.006069	0.00953517	-2.6689
ENSMUSG00000103707	Pcdha6	-1.74079	1.97506	-3.09529	0.006069	0.00953517	-2.6689
ENSMUSG00000104318	Pcdha7	-1.74079	1.97506	-3.09529	0.006069	0.00953517	-2.6689
ENSMUSG00000103800	Pcdha8	-1.74079	1.97506	-3.09529	0.006069	0.00953517	-2.6689
ENSMUSG00000103770	Pcdha9	-1.74079	1.97506	-3.09529	0.006069	0.00953517	-2.6689
ENSMUSG00000118033	ENSMUSG00000118033	-1.74082	1.80871	-3.81849	0.001198	0.00197256	-1.07071
ENSMUSG00000001348	Acp5	-1.74181	2.79639	-3.20856	0.00472031	0.00747176	-2.66247
ENSMUSG00000091198	ENSMUSG00000091198	-1.74287	1.51996	-3.16962	0.00514717	0.00813269	-2.40026
ENSMUSG00000087371	ENSMUSG00000087371	-1.74301	2.79095	-4.5193	0.000246476	0.000422417	0.244923
ENSMUSG00000106341	ENSMUSG00000106341	-1.74305	1.15085	-2.57086	0.0189193	0.0284075	-3.45346
ENSMUSG00000005836	Gata6	-1.74314	0.969625	-2.9036	0.00924927	0.014308	-2.80503
ENSMUSG00000113196	ENSMUSG00000113196	-1.74315	1.86596	-2.95128	0.00833325	0.0129437	-2.92199
ENSMUSG00000086012	ENSMUSG00000086012	-1.74331	2.22932	-4.11004	0.000619632	0.00103664	-0.521113
ENSMUSG00000066838	Zfp772	-1.74346	1.19905	-2.95676	0.00823395	0.0127974	-2.76637
ENSMUSG00000116903	Gm19522	-1.74353	1.8932	-3.01549	0.00723745	0.011298	-2.82376
ENSMUSG00000063296	Tmem117	-1.74415	1.52935	-2.58587	0.0183276	0.027558	-3.59236
ENSMUSG00000090256	Alms1-ps1	-1.74421	2.48831	-4.16555	0.000546609	0.000918106	-0.442474
ENSMUSG00000103255	Pcdhac1	-1.74429	1.97607	-3.09763	0.00603776	0.00949075	-2.66436
ENSMUSG00000113065	ENSMUSG00000113065	-1.74636	1.44378	-2.43064	0.0253843	0.0375782	-3.84807
ENSMUSG00000001656	Hoxc11	-1.74647	1.45241	-2.3362	0.0308476	0.0452591	-3.98232
ENSMUSG00000031539	Ap3m2	-1.74667	1.59573	-2.41529	0.026206	0.0387204	-3.93468
ENSMUSG00000025784	Clec3b	-1.74682	1.06608	-2.66429	0.0155117	0.023491	-3.27938
ENSMUSG00000104252	Pcdha4	-1.74682	1.97755	-3.11156	0.00585442	0.00921419	-2.63502
ENSMUSG00000099969	ENSMUSG00000099969	-1.74754	1.41884	-3.1842	0.00498311	0.00787939	-2.34457
ENSMUSG00000095895	ENSMUSG00000095895	-1.74765	0.765341	-2.29949	0.0332528	0.0485842	-3.89511
ENSMUSG00000053702	Nebl	-1.7481	2.20238	-3.75087	0.00139587	0.00228929	-1.29602
ENSMUSG00000020828	Pld2	-1.74836	2.01825	-3.39672	0.0031	0.00496737	-2.04147
ENSMUSG00000060639	H4c9	-1.74883	2.98474	-4.32204	0.000384032	0.000649959	-0.232917
ENSMUSG00000031391	L1cam	-1.74971	1.93252	-3.13397	0.00557094	0.00878161	-2.54912
ENSMUSG00000103310	Pcdha12	-1.74983	1.97934	-3.11053	0.00586779	0.00923265	-2.63797
ENSMUSG00000084947	ENSMUSG00000084947	-1.74999	1.5684	-3.15262	0.00534513	0.00843516	-2.41062
ENSMUSG00000050640	Tmem150c	-1.75009	1.40707	-2.83928	0.0106398	0.0163764	-3.04929
ENSMUSG00000059027	ENSMUSG00000059027	-1.75021	1.29247	-2.11821	0.047866	0.0685005	-4.35994
ENSMUSG00000026344	Lypd1	-1.75057	1.94524	-3.47062	0.00262604	0.00422969	-1.86167
ENSMUSG00000020689	Itgb3	-1.75085	1.95412	-3.42129	0.00293376	0.00470671	-1.97584
ENSMUSG00000017830	Dhx58	-1.75115	0.74944	-2.0661	0.0530388	0.0754693	-4.24876
ENSMUSG00000107906	Eif4a3l2	-1.75173	1.06431	-2.73861	0.0132268	0.0201863	-3.11882
ENSMUSG00000007440	Pcdha10	-1.75178	1.97919	-3.11606	0.00579636	0.00912538	-2.62634
ENSMUSG00000027168	Pax6	-1.75188	1.14642	-2.81274	0.0112703	0.0173064	-3.02088
ENSMUSG00000039648	Kyat1	-1.7523	1.25285	-2.65995	0.0156561	0.0236953	-3.37679
ENSMUSG00000030534	Vps33b	-1.75416	2.28146	-3.56406	0.00212794	0.00345048	-1.74677
ENSMUSG00000086600	ENSMUSG00000086600	-1.75465	2.61817	-3.58286	0.00203967	0.00331215	-1.75285
ENSMUSG00000059824	Dbp	-1.75508	2.09246	-3.52937	0.00230087	0.00372012	-1.76031
ENSMUSG00000117853	Vmn1r88	-1.75525	1.45131	-2.89388	0.00944745	0.0146034	-2.96383
ENSMUSG00000041695	Kcnj2	-1.75548	2.0205	-3.34416	0.00348751	0.00556997	-2.12086
ENSMUSG00000110038	ENSMUSG00000110038	-1.75556	1.59842	-3.39168	0.00313528	0.00502246	-1.94818
ENSMUSG00000097324	ENSMUSG00000097324	-1.75634	1.86773	-3.21496	0.00465359	0.0073698	-2.38479
ENSMUSG00000026395	Ptprc	-1.75646	1.62947	-2.267	0.0355242	0.051724	-4.17823
ENSMUSG00000116343	Gm6847	-1.75659	0.982547	-2.69145	0.0146364	0.0222345	-3.18429
ENSMUSG00000078580	E430018J23Rik	-1.75697	2.19525	-4.38223	0.00033536	0.000569606	0.0733873
ENSMUSG00000081145	Gm14585	-1.75735	1.288	-3.03554	0.00692485	0.0108244	-2.57699
ENSMUSG00000087327	ENSMUSG00000087327	-1.75794	1.7737	-3.29285	0.00391154	0.00622633	-2.20204
ENSMUSG00000075704	Txnrd2	-1.75803	2.12106	-3.68887	0.00160573	0.00262366	-1.42155
ENSMUSG00000062151	Unc13c	-1.75967	1.67548	-3.07275	0.0063791	0.0100041	-2.63526
ENSMUSG00000116624	ENSMUSG00000116624	-1.76025	2.58791	-4.48555	0.000265864	0.000454706	0.227925
ENSMUSG00000112637	ENSMUSG00000112637	-1.76061	1.24696	-2.71194	0.0140071	0.0213146	-3.24892
ENSMUSG00000105689	ENSMUSG00000105689	-1.76081	1.83676	-3.27691	0.00405324	0.00644456	-2.23465
ENSMUSG00000015377	Dennd6b	-1.76111	1.75412	-2.36874	0.0288525	0.0424571	-4.05988
ENSMUSG00000039377	Hlx	-1.76133	2.2246	-3.53086	0.00229316	0.00370793	-1.80023
ENSMUSG00000049799	Lrrc19	-1.76148	1.79297	-2.99081	0.00764109	0.0119107	-2.7925
ENSMUSG00000027371	Fahd2a	-1.76259	2.17712	-3.68839	0.00160751	0.00262637	-1.45269
ENSMUSG00000025429	Pstpip2	-1.76267	0.828188	-2.50932	0.021538	0.0321541	-3.50168
ENSMUSG00000107556	ENSMUSG00000107556	-1.76289	1.87673	-2.88317	0.0096707	0.0149351	-3.06667
ENSMUSG00000015134	Aldh1a3	-1.76326	2.53526	-3.87321	0.00105855	0.00174952	-1.09728
ENSMUSG00000038390	Gpr162	-1.76372	1.69491	-3.23166	0.00448367	0.00710774	-2.26818
ENSMUSG00000046916	Myct1	-1.76498	2.39873	-4.33411	0.000373727	0.0006329	-0.073568
ENSMUSG00000026307	Scly	-1.76533	2.11968	-3.94485	0.000900206	0.00149343	-0.872741
ENSMUSG00000060862	Zbtb40	-1.76638	2.29086	-3.62676	0.00184741	0.00301021	-1.61964
ENSMUSG00000100252	Mir124-2hg	-1.76701	1.42901	-3.20871	0.00471878	0.00746987	-2.26627
ENSMUSG00000114016	ENSMUSG00000114016	-1.76722	1.88185	-3.22274	0.00457363	0.00724494	-2.33168
ENSMUSG00000046223	Plaur	-1.7674	1.30052	-2.90902	0.00914041	0.0141474	-2.8638
ENSMUSG00000039384	Dusp10	-1.76745	1.88274	-2.84383	0.0105351	0.0162242	-3.15798
ENSMUSG00000026628	Atf3	-1.76751	1.66046	-2.999	0.00750469	0.0117038	-2.80391
ENSMUSG00000111380	ENSMUSG00000111380	-1.76773	1.68376	-3.3884	0.0031584	0.00505913	-1.97202
ENSMUSG00000075602	Ly6a	-1.76776	1.64003	-2.41198	0.0263865	0.0389742	-3.95214
ENSMUSG00000046387	Pcdhb17	-1.76784	2.1403	-3.62902	0.00183801	0.00299576	-1.54485
ENSMUSG00000038486	Sv2a	-1.76882	1.82895	-3.53621	0.00226571	0.00366592	-1.69248
ENSMUSG00000083743	ENSMUSG00000083743	-1.76947	1.99424	-3.38595	0.00317579	0.0050859	-2.03525
ENSMUSG00000022849	Hspbap1	-1.77025	2.39058	-3.30121	0.00383918	0.00611289	-2.34875
ENSMUSG00000044339	Alkbh2	-1.77138	2.15234	-3.82638	0.00117682	0.00193854	-1.14115
ENSMUSG00000103634	ENSMUSG00000103634	-1.77201	0.733589	-2.36474	0.0290908	0.042788	-3.78362
ENSMUSG00000097797	ENSMUSG00000097797	-1.77222	1.90707	-3.4554	0.0027174	0.00437181	-1.85517
ENSMUSG00000031283	Chrdl1	-1.77259	1.96448	-3.8628	0.00108377	0.00178975	-1.01856
ENSMUSG00000038763	Alpk3	-1.77324	1.80612	-3.30783	0.00378277	0.00602606	-2.16834
ENSMUSG00000026173	Plcd4	-1.77386	2.79839	-4.76338	0.000142862	0.000248029	0.804984
ENSMUSG00000121460	ENSMUSG00000121460	-1.77439	1.43295	-3.24455	0.00435668	0.0069118	-2.21371
ENSMUSG00000109428	ENSMUSG00000109428	-1.77452	1.54233	-3.53387	0.00227768	0.0036837	-1.62846
ENSMUSG00000102697	Pcdhac2	-1.77508	1.99678	-3.18038	0.00502561	0.00794493	-2.49489
ENSMUSG00000021091	Serpina3n	-1.77532	3.5332	-3.6258	0.00185141	0.00301651	-1.91651
ENSMUSG00000036185	Sapcd1	-1.77571	1.01209	-2.57838	0.0186204	0.0279719	-3.43389
ENSMUSG00000003352	Cacnb3	-1.77579	2.18344	-4.14337	0.000574686	0.000963892	-0.437072
ENSMUSG00000083562	Gm13234	-1.77598	0.975948	-2.96703	0.00805054	0.0125167	-2.69232
ENSMUSG00000091604	ENSMUSG00000091604	-1.77717	1.78365	-3.38106	0.00321082	0.00513943	-2.02069
ENSMUSG00000104443	ENSMUSG00000104443	-1.7773	1.00754	-2.32415	0.0316186	0.0463235	-3.92171
ENSMUSG00000048334	ENSMUSG00000048334	-1.77767	2.15281	-3.54078	0.00224252	0.00362972	-1.75272
ENSMUSG00000081593	Gm11841	-1.77789	2.16794	-3.90312	0.000989321	0.00163763	-0.983698
ENSMUSG00000110538	ENSMUSG00000110538	-1.77918	1.63315	-3.06799	0.00644644	0.0101062	-2.62802
ENSMUSG00000118859	Gm26316	-1.7798	1.74476	-2.88871	0.0095546	0.014764	-3.03815
ENSMUSG00000037214	Thap1	-1.77993	2.36747	-4.42075	0.000307526	0.000523601	0.117878
ENSMUSG00000099906	Lincmd1	-1.78	2.72316	-3.93828	0.00091369	0.00151524	-0.985479
ENSMUSG00000089687	Rab42	-1.78046	1.11202	-2.35251	0.0298321	0.0438381	-3.90349
ENSMUSG00000063130	Calml3	-1.78091	2.57289	-3.96064	0.000868638	0.00144213	-0.958135
ENSMUSG00000038524	Fchsd1	-1.78126	1.33973	-3.10803	0.00590041	0.00928332	-2.47629
ENSMUSG00000110287	ENSMUSG00000110287	-1.78181	1.30132	-2.83576	0.0107213	0.0164985	-3.02974
ENSMUSG00000031373	Car5b	-1.78253	1.93243	-2.6561	0.0157854	0.0238733	-3.56001
ENSMUSG00000089838	ENSMUSG00000089838	-1.78325	1.6894	-3.09774	0.00603624	0.00948903	-2.54277
ENSMUSG00000047986	Palm3	-1.78396	2.22596	-3.56914	0.00210372	0.00341171	-1.723
ENSMUSG00000002983	Relb	-1.78496	2.62177	-4.62702	0.000193651	0.000333749	0.521278
ENSMUSG00000017412	Cacnb4	-1.78527	2.21369	-4.27986	0.000422321	0.000713199	-0.138444
ENSMUSG00000105659	ENSMUSG00000105659	-1.78607	2.26809	-3.54345	0.00222907	0.00360899	-1.75991
ENSMUSG00000087153	ENSMUSG00000087153	-1.78819	2.30753	-3.97815	0.000834913	0.00138789	-0.827412
ENSMUSG00000020387	Jade2	-1.78833	2.13401	-4.13331	0.000587892	0.000985377	-0.458292
ENSMUSG00000112454	ENSMUSG00000112454	-1.78947	1.7852	-3.46369	0.00266728	0.00429364	-1.83344
ENSMUSG00000112478	ENSMUSG00000112478	-1.78953	1.53109	-3.49116	0.0025075	0.0040437	-1.72324
ENSMUSG00000113843	Gm6129	-1.79008	0.702912	-2.21915	0.0391312	0.0566629	-4.03783
ENSMUSG00000051378	Kif18b	-1.79044	2.19198	-4.20224	0.000503154	0.000846705	-0.314285
ENSMUSG00000044268	ENSMUSG00000044268	-1.79074	1.99468	-3.42588	0.00290365	0.00465974	-1.95879
ENSMUSG00000029049	Morn1	-1.79088	0.784796	-2.39748	0.0271905	0.0401062	-3.71784
ENSMUSG00000042379	Esm1	-1.79114	1.13898	-2.76455	0.0125078	0.019132	-3.12061
ENSMUSG00000095362	Gm14325	-1.79149	2.12496	-3.07516	0.00634517	0.00995441	-2.75829
ENSMUSG00000000126	Wnt9a	-1.79153	2.09254	-3.98878	0.000815068	0.0013557	-0.767419
ENSMUSG00000081143	ENSMUSG00000081143	-1.79155	0.787476	-2.50861	0.0215698	0.0321944	-3.53603
ENSMUSG00000035235	Trim13	-1.7924	2.00266	-2.9246	0.00883441	0.0136927	-3.00471
ENSMUSG00000015647	Lama5	-1.7928	1.98202	-3.83823	0.00114572	0.00188828	-1.05917
ENSMUSG00000047044	D030056L22Rik	-1.79291	2.37666	-3.92814	0.000934882	0.00154935	-0.967257
ENSMUSG00000027340	Slc23a2	-1.79302	1.92455	-3.42029	0.00294032	0.0047169	-1.96461
ENSMUSG00000087066	ENSMUSG00000087066	-1.79308	2.35672	-3.31246	0.00374385	0.00596619	-2.31331
ENSMUSG00000036186	Dipk1b	-1.79354	2.63029	-4.31244	0.000392425	0.000663612	-0.164686
ENSMUSG00000024784	Gpha2	-1.79383	1.31499	-2.75575	0.0127473	0.0194863	-3.19147
ENSMUSG00000032648	Pygm	-1.79458	2.11087	-3.29187	0.00392007	0.00623858	-2.25526
ENSMUSG00000093682	ENSMUSG00000093682	-1.7964	0.36258	-2.0949	0.0501205	0.0715441	-4.14335
ENSMUSG00000033961	Zfp446	-1.79711	2.069	-3.19647	0.004849	0.00767222	-2.46757
ENSMUSG00000121319	ENSMUSG00000121319	-1.7973	1.1483	-2.50105	0.021915	0.0326821	-3.61892
ENSMUSG00000072980	Oip5	-1.79915	1.89233	-3.26221	0.0041885	0.00665347	-2.29122
ENSMUSG00000082978	Rpsa-ps11	-1.79936	1.39998	-3.23041	0.00449615	0.00712701	-2.23839
ENSMUSG00000116226	ENSMUSG00000116226	-1.79944	1.74179	-3.48421	0.00254699	0.00410531	-1.78268
ENSMUSG00000074634	Tmem267	-1.79999	2.07668	-3.33659	0.00354706	0.00566346	-2.15819
ENSMUSG00000106753	ENSMUSG00000106753	-1.80075	0.94507	-2.3878	0.0277399	0.0408923	-3.77667
ENSMUSG00000083246	Gm11839	-1.80101	2.29461	-4.08067	0.000662156	0.00110629	-0.622557
ENSMUSG00000025933	Tmem14a	-1.80123	1.19695	-2.81458	0.0112253	0.0172427	-3.02677
ENSMUSG00000103303	ENSMUSG00000103303	-1.80177	1.95523	-3.01689	0.00721517	0.0112641	-2.78607
ENSMUSG00000103076	ENSMUSG00000103076	-1.8018	1.2968	-2.51296	0.0213739	0.0319218	-3.68018
ENSMUSG00000069308	H2bc22	-1.80306	1.92699	-3.32618	0.0036307	0.0057937	-2.17467
ENSMUSG00000036995	Asap3	-1.8032	2.39554	-3.53351	0.00227955	0.00368645	-1.83658
ENSMUSG00000103972	ENSMUSG00000103972	-1.80324	1.96908	-3.38476	0.00318426	0.00509837	-2.05135
ENSMUSG00000023961	Enpp4	-1.80329	1.93159	-3.07033	0.00641326	0.0100563	-2.70329
ENSMUSG00000096794	Olfr905	-1.80332	1.46211	-3.42246	0.00292607	0.00469505	-1.84602
ENSMUSG00000100548	ENSMUSG00000100548	-1.80342	1.33787	-2.96905	0.00801489	0.0124665	-2.74311
ENSMUSG00000024008	Cpne5	-1.80391	2.12174	-3.5907	0.00200396	0.00325558	-1.60936
ENSMUSG00000101588	ENSMUSG00000101588	-1.80435	1.79509	-3.05492	0.00663517	0.0103875	-2.6713
ENSMUSG00000108043	Zim3	-1.80491	1.11392	-2.62452	0.0168842	0.0254901	-3.37738
ENSMUSG00000042992	Borcs5	-1.80537	2.40963	-4.80816	0.00012932	0.000225024	0.958887
ENSMUSG00000031772	Cntnap4	-1.80578	1.67965	-2.91495	0.0090228	0.0139721	-2.96173
ENSMUSG00000120999	ENSMUSG00000120999	-1.80601	1.19402	-2.83523	0.0107337	0.0165164	-2.99585
ENSMUSG00000115812	ENSMUSG00000115812	-1.80671	1.82691	-3.53597	0.00226698	0.00366771	-1.69746
ENSMUSG00000111932	ENSMUSG00000111932	-1.80689	2.04436	-4.13909	0.000580273	0.000973044	-0.406934
ENSMUSG00000030069	Prok2	-1.80698	0.98358	-2.56159	0.0192935	0.028946	-3.44745
ENSMUSG00000036864	Proser3	-1.80708	1.95303	-3.23499	0.0044505	0.00705716	-2.35428
ENSMUSG00000022362	ENSMUSG00000022362	-1.80784	2.03852	-4.09543	0.000640431	0.00107056	-0.518738
ENSMUSG00000104385	Gm7449	-1.8084	1.51954	-3.23003	0.00449997	0.00713256	-2.23891
ENSMUSG00000027796	Smad9	-1.80856	1.46866	-2.3044	0.0329208	0.0481306	-4.07274
ENSMUSG00000107721	ENSMUSG00000107721	-1.80923	1.68491	-2.59155	0.0181085	0.027254	-3.59086
ENSMUSG00000001313	Rnd2	-1.80953	2.14402	-3.27095	0.00410759	0.00652912	-2.35367
ENSMUSG00000038203	Hoxa13	-1.80963	1.55351	-2.98903	0.00767096	0.0119523	-2.76595
ENSMUSG00000079465	Col4a3	-1.80979	2.26454	-3.21193	0.00468509	0.00741811	-2.51257
ENSMUSG00000069267	H3c2	-1.80995	2.53239	-3.58913	0.00201103	0.00326659	-1.72514
ENSMUSG00000046532	Ar	-1.80995	2.56834	-4.34855	0.000361767	0.000613017	-0.0908246
ENSMUSG00000008153	Clstn3	-1.81008	1.78344	-3.55198	0.00218666	0.00354314	-1.63693
ENSMUSG00000029557	Mrm2	-1.81255	2.46589	-4.46511	0.00027835	0.000475478	0.192342
ENSMUSG00000083270	Gm13498	-1.8127	1.39749	-3.08406	0.00622162	0.00976743	-2.52011
ENSMUSG00000039431	Mtmr7	-1.81338	2.20133	-3.62788	0.00184274	0.00300281	-1.56689
ENSMUSG00000118383	ENSMUSG00000118383	-1.81492	1.25594	-2.56559	0.0191308	0.0287136	-3.54065
ENSMUSG00000093656	ENSMUSG00000093656	-1.81497	1.78298	-2.95345	0.00829388	0.0128861	-2.91161
ENSMUSG00000086154	ENSMUSG00000086154	-1.81536	1.49203	-2.91525	0.00901678	0.0139638	-2.93494
ENSMUSG00000085111	Ascl4	-1.81543	1.54137	-2.98816	0.00768576	0.011972	-2.76164
ENSMUSG00000023009	Nckap5l	-1.81557	2.38232	-4.71419	0.000159405	0.000276066	0.768333
ENSMUSG00000032346	Ooep	-1.81748	2.11695	-4.18307	0.000525401	0.000883212	-0.323364
ENSMUSG00000047067	Dusp28	-1.81761	1.68612	-3.59462	0.00198629	0.00322781	-1.53992
ENSMUSG00000039232	Stx11	-1.81778	1.45647	-2.98599	0.00772235	0.0120257	-2.73865
ENSMUSG00000107534	ENSMUSG00000107534	-1.81801	1.91051	-3.5697	0.00210106	0.00340788	-1.64812
ENSMUSG00000019080	Mfsd3	-1.81838	2.17678	-4.10679	0.000624208	0.00104406	-0.501976
ENSMUSG00000082520	ENSMUSG00000082520	-1.81906	2.27774	-3.84033	0.00114028	0.0018796	-1.1281
ENSMUSG00000028150	Rorc	-1.81927	1.41104	-2.9499	0.00835859	0.0129822	-2.82713
ENSMUSG00000105773	4930563F08Rik	-1.81944	1.77736	-2.91193	0.00908255	0.0140627	-2.95012
ENSMUSG00000037649	H2-DMa	-1.81985	1.16745	-2.88803	0.0095689	0.0147851	-2.89336
ENSMUSG00000046844	Vat1l	-1.82044	1.75053	-3.40524	0.00304134	0.00487547	-1.93506
ENSMUSG00000055978	Fut2	-1.82049	1.69173	-2.40318	0.0268719	0.0396597	-3.99115
ENSMUSG00000109754	ENSMUSG00000109754	-1.82063	2.21779	-3.98563	0.000820905	0.00136511	-0.804715
ENSMUSG00000110598	ENSMUSG00000110598	-1.82126	1.8718	-2.92757	0.00877733	0.0136099	-2.99161
ENSMUSG00000100691	ENSMUSG00000100691	-1.82128	2.21456	-3.90772	0.000979075	0.00162103	-0.973412
ENSMUSG00000006457	Actn3	-1.82196	1.5367	-2.82869	0.0108871	0.0167387	-3.10451
ENSMUSG00000102950	ENSMUSG00000102950	-1.82223	1.66996	-2.94029	0.00853635	0.0132463	-2.91056
ENSMUSG00000038323	1700066M21Rik	-1.82406	1.70454	-2.80611	0.0114331	0.017542	-3.20764
ENSMUSG00002075656	ENSMUSG00002075656	-1.82455	2.01016	-3.677	0.00164937	0.0026934	-1.43218
ENSMUSG00000049556	Lingo1	-1.82534	1.47535	-3.55392	0.00217713	0.00352872	-1.56688
ENSMUSG00000102639	ENSMUSG00000102639	-1.82583	1.67826	-3.52604	0.00231822	0.00374683	-1.67133
ENSMUSG00000104164	ENSMUSG00000104164	-1.82601	2.4701	-4.54656	0.000231869	0.000398053	0.390229
ENSMUSG00000079467	Gm14966	-1.82645	1.93651	-3.61425	0.00190031	0.00309281	-1.56059
ENSMUSG00000120983	ENSMUSG00000120983	-1.82717	2.35224	-3.8248	0.00118104	0.00194507	-1.19261
ENSMUSG00000023949	Tcte1	-1.82727	1.76013	-2.83489	0.0107416	0.0165274	-3.13661
ENSMUSG00000050312	Nsun3	-1.82817	1.78516	-3.74433	0.00141667	0.0023217	-1.24135
ENSMUSG00000102673	ENSMUSG00000102673	-1.82832	0.420533	-2.20501	0.0402603	0.0581699	-3.9423
ENSMUSG00000104114	ENSMUSG00000104114	-1.82863	1.4842	-3.28045	0.00402139	0.00639482	-2.14546
ENSMUSG00000061992	Gm4953	-1.8299	1.57208	-3.59831	0.00196985	0.00320226	-1.51038
ENSMUSG00000028076	Cd1d1	-1.8303	1.91142	-2.85674	0.0102435	0.0157893	-3.13716
ENSMUSG00000040649	Rimklb	-1.83061	2.51376	-4.63615	0.000189742	0.000327163	0.568977
ENSMUSG00000037846	Rtkn2	-1.83109	1.51059	-3.36444	0.00333268	0.00532915	-1.9831
ENSMUSG00000024160	Spsb3	-1.83128	2.24692	-3.87435	0.00105584	0.0017453	-1.05324
ENSMUSG00000060981	H4c8	-1.8314	2.36281	-3.66231	0.00170497	0.00278257	-1.55718
ENSMUSG00000078772	ENSMUSG00000078772	-1.83216	2.12328	-3.69839	0.0015716	0.0025692	-1.40552
ENSMUSG00000115087	ENSMUSG00000115087	-1.83267	1.7083	-3.24707	0.00433232	0.0068756	-2.28317
ENSMUSG00000049037	Clec4a1	-1.83308	0.981923	-2.66416	0.015516	0.0234958	-3.25541
ENSMUSG00000047678	Gpr82	-1.83339	2.11613	-3.4856	0.00253903	0.00409278	-1.8591
ENSMUSG00000117546	ENSMUSG00000117546	-1.8339	1.69615	-3.43037	0.00287456	0.00461571	-1.86927
ENSMUSG00000118238	Gm34432	-1.83452	1.77462	-3.86902	0.00106865	0.00176568	-0.964539
ENSMUSG00000085819	ENSMUSG00000085819	-1.8347	1.86297	-3.0674	0.00645484	0.0101187	-2.70785
ENSMUSG00000037523	Mavs	-1.83603	1.98719	-3.42916	0.0028824	0.00462729	-1.96379
ENSMUSG00000120909	ENSMUSG00000120909	-1.83634	1.71356	-2.72848	0.013518	0.0206041	-3.34417
ENSMUSG00000113764	ENSMUSG00000113764	-1.83669	1.93038	-3.22273	0.00457378	0.00724494	-2.33531
ENSMUSG00000043822	Adamtsl5	-1.83676	1.02797	-2.9496	0.00836401	0.0129897	-2.73726
ENSMUSG00000115447	ENSMUSG00000115447	-1.837	1.54311	-3.24685	0.00433441	0.00687842	-2.24551
ENSMUSG00000103002	ENSMUSG00000103002	-1.83753	1.43081	-2.68634	0.0147974	0.02247	-3.34234
ENSMUSG00000104571	ENSMUSG00000104571	-1.83787	1.75875	-3.01015	0.00732292	0.0114267	-2.78664
ENSMUSG00000112229	ENSMUSG00000112229	-1.8381	2.41337	-3.825	0.00118049	0.00194445	-1.1951
ENSMUSG00000113031	ENSMUSG00000113031	-1.83856	1.05312	-2.98066	0.00781326	0.0121596	-2.69065
ENSMUSG00000102691	ENSMUSG00000102691	-1.83864	2.0143	-3.74789	0.00140531	0.00230342	-1.28922
ENSMUSG00000120261	ENSMUSG00000120261	-1.83892	1.89375	-3.17918	0.00503906	0.00796506	-2.44896
ENSMUSG00000062694	Cav3	-1.83961	2.46598	-3.59521	0.00198367	0.00322379	-1.69378
ENSMUSG00000083038	ENSMUSG00000083038	-1.84	1.3371	-3.15962	0.00526271	0.00831095	-2.38092
ENSMUSG00000026637	Traf5	-1.84016	2.20117	-4.59759	0.000206829	0.000355858	0.556847
ENSMUSG00000021457	Syk	-1.8404	0.242407	-2.21529	0.0394368	0.0570721	-3.9247
ENSMUSG00000107245	ENSMUSG00000107245	-1.84168	1.3674	-3.41829	0.0029536	0.00473752	-1.84045
ENSMUSG00000044005	Gls2	-1.84186	2.24973	-4.48115	0.000268507	0.000459085	0.277179
ENSMUSG00000044317	Gpr4	-1.84222	0.640188	-2.28562	0.0342051	0.0499105	-3.82585
ENSMUSG00000046731	Kctd11	-1.84257	1.48868	-3.12324	0.00570495	0.00898653	-2.46896
ENSMUSG00000058073	ENSMUSG00000058073	-1.84269	1.70013	-3.81821	0.00119876	0.00197367	-1.04284
ENSMUSG00000026259	Ngef	-1.84288	1.25108	-2.55103	0.0197282	0.0295705	-3.55607
ENSMUSG00000045104	ENSMUSG00000045104	-1.84311	2.27118	-4.53999	0.000235305	0.000403736	0.403701
ENSMUSG00000045114	Prrt2	-1.84352	2.35512	-3.6871	0.00161217	0.00263379	-1.46213
ENSMUSG00000045374	Wdr81	-1.84365	2.18561	-4.24987	0.000451874	0.000761956	-0.210494
ENSMUSG00000120113	ENSMUSG00000120113	-1.84416	2.25767	-4.15075	0.000565181	0.000948447	-0.453228
ENSMUSG00000120857	ENSMUSG00000120857	-1.84458	1.91563	-4.0124	0.000772685	0.00128626	-0.671329
ENSMUSG00000079605	Zbtb9	-1.84575	2.15481	-4.17621	0.000533601	0.000896863	-0.336664
ENSMUSG00000103696	ENSMUSG00000103696	-1.84614	2.61792	-4.67645	0.000173407	0.000299805	0.634782
ENSMUSG00000117775	ENSMUSG00000117775	-1.84639	2.02664	-3.49201	0.0025027	0.00403654	-1.84466
ENSMUSG00000104569	ENSMUSG00000104569	-1.84724	1.30293	-2.7694	0.0123777	0.0189381	-3.1466
ENSMUSG00000110545	ENSMUSG00000110545	-1.84817	1.42081	-3.42228	0.00292726	0.00469662	-1.84304
ENSMUSG00000051212	Gpr183	-1.84859	1.26991	-3.07322	0.00637244	0.0099951	-2.53133
ENSMUSG00000026058	Khdrbs2	-1.84877	2.33036	-4.57548	0.000217322	0.000373452	0.475933
ENSMUSG00000062284	ENSMUSG00000062284	-1.84931	1.92732	-2.99111	0.00763599	0.0119036	-2.85981
ENSMUSG00000072381	ENSMUSG00000072381	-1.85092	2.11264	-3.3092	0.00377118	0.00600889	-2.24735
ENSMUSG00000103000	ENSMUSG00000103000	-1.85139	1.99409	-3.36749	0.00330998	0.00529436	-2.10343
ENSMUSG00000108120	ENSMUSG00000108120	-1.85245	0.969057	-2.48229	0.0227927	0.033939	-3.62842
ENSMUSG00000018166	Erbb3	-1.85361	1.75915	-2.90655	0.0091898	0.0142199	-3.03019
ENSMUSG00000086539	ENSMUSG00000086539	-1.85397	1.26627	-2.86803	0.00999486	0.0154145	-2.94104
ENSMUSG00000047733	Tmem262	-1.85404	2.63752	-3.75694	0.00137687	0.00225977	-1.40564
ENSMUSG00000042349	Ikbke	-1.85436	1.72251	-3.30507	0.00380617	0.00606162	-2.1554
ENSMUSG00000040918	Slc19a2	-1.85443	1.427	-2.72907	0.013501	0.0205824	-3.28035
ENSMUSG00000067156	Gm7337	-1.85449	1.36654	-2.77689	0.0121789	0.0186519	-3.1544
ENSMUSG00000097080	1700086O06Rik	-1.85484	1.9069	-3.44177	0.00280187	0.00450125	-1.91038
ENSMUSG00000045699	Gm21411	-1.85655	1.83796	-3.03605	0.00691707	0.010813	-2.77918
ENSMUSG00000108447	ENSMUSG00000108447	-1.85745	1.98991	-3.37123	0.00328235	0.00525166	-2.07586
ENSMUSG00000111985	ENSMUSG00000111985	-1.85761	1.38985	-2.94601	0.00843005	0.0130886	-2.80621
ENSMUSG00000034538	Zfp418	-1.85805	1.14773	-2.95173	0.00832504	0.0129327	-2.75851
ENSMUSG00000051977	Prdm9	-1.85826	0.852564	-2.80464	0.0114697	0.0175969	-2.97412
ENSMUSG00000079450	Cldn34c2	-1.85857	1.59563	-2.98116	0.00780475	0.0121472	-2.81183
ENSMUSG00000005699	Pard6a	-1.85913	1.92893	-4.12946	0.000593029	0.000993616	-0.430461
ENSMUSG00000025870	Arl10	-1.85942	1.49761	-3.4727	0.0026138	0.00421027	-1.76041
ENSMUSG00000072688	ENSMUSG00000072688	-1.85966	1.93654	-3.34668	0.00346786	0.00553937	-2.08126
ENSMUSG00000090069	Gm1604a	-1.85969	1.67625	-3.02603	0.00707143	0.0110443	-2.74596
ENSMUSG00000074629	ENSMUSG00000074629	-1.86027	2.25119	-3.46162	0.00267966	0.00431296	-1.95648
ENSMUSG00000112922	ENSMUSG00000112922	-1.86074	1.64289	-3.32363	0.00365144	0.00582556	-2.10386
ENSMUSG00000103317	ENSMUSG00000103317	-1.861	2.378	-4.11626	0.000610983	0.00102278	-0.530287
ENSMUSG00000102550	Gm8276	-1.86143	1.41536	-3.36493	0.00332903	0.00532369	-1.94364
ENSMUSG00000105071	ENSMUSG00000105071	-1.86241	2.03047	-3.06341	0.006512	0.0102054	-2.74074
ENSMUSG00000103614	ENSMUSG00000103614	-1.8634	0.705743	-2.12547	0.0471831	0.0675578	-4.18117
ENSMUSG00000026976	Pax8	-1.8637	1.62279	-3.35932	0.00337111	0.00538906	-2.01424
ENSMUSG00000039670	Oxld1	-1.86423	1.85949	-3.12078	0.0057361	0.00903305	-2.584
ENSMUSG00000058979	Hdhd5	-1.86453	2.00989	-3.77348	0.00132634	0.00217795	-1.2336
ENSMUSG00000115882	ENSMUSG00000115882	-1.86489	1.97441	-3.88486	0.00103103	0.00170516	-0.962339
ENSMUSG00000064361	ENSMUSG00000064361	-1.86508	1.90012	-3.92903	0.000933002	0.00154635	-0.853973
ENSMUSG00000104020	ENSMUSG00000104020	-1.86514	2.63244	-4.65791	0.000180738	0.000312094	0.615706
ENSMUSG00000107749	ENSMUSG00000107749	-1.86518	1.77886	-3.01168	0.00729844	0.0113901	-2.77449
ENSMUSG00000089883	ENSMUSG00000089883	-1.86604	2.20013	-3.60827	0.00192609	0.00313363	-1.63132
ENSMUSG00000030722	Nfatc2ip	-1.8666	2.66972	-5.03911	7.75866e-05	0.000136586	1.41399
ENSMUSG00000118087	4833438C02Rik	-1.86727	1.037	-2.73629	0.013293	0.020279	-3.15907
ENSMUSG00000083064	ENSMUSG00000083064	-1.86795	1.6921	-3.48781	0.00252644	0.00407336	-1.76939
ENSMUSG00000020057	Dram1	-1.86811	0.719407	-1.93704	0.0680849	0.0953939	-4.49478
ENSMUSG00000024593	Megf10	-1.86814	1.73925	-3.72655	0.00147475	0.0024151	-1.23771
ENSMUSG00000045822	Zswim3	-1.86822	1.19646	-2.51034	0.021492	0.0320918	-3.62567
ENSMUSG00000034883	Lrr1	-1.86834	2.14043	-3.47273	0.00261361	0.00421027	-1.91479
ENSMUSG00000031748	Gnao1	-1.86861	1.68304	-3.56942	0.0021024	0.00340981	-1.59444
ENSMUSG00000114551	Gm6035	-1.86915	1.86276	-3.8744	0.00105572	0.00174522	-0.940792
ENSMUSG00000028864	Hgf	-1.86924	2.33129	-4.22469	0.000478289	0.00080577	-0.288546
[truncated: 14,053 more rows]

## Sheet: E15_5 | E_RvsC
ENSEMBL	COMMON	logFC	AveExpr	t	P.Value	adj.P.Val	B
ENSMUSG00000028838	Extl1	1.43567	3.79376	5.59139	2.33629e-05	0.0434681	2.69895
ENSMUSG00000095538	ENSMUSG00000095538	1.11938	7.94533	5.28397	4.53877e-05	0.0597997	2.08334
ENSMUSG00000006057	Atp5g1	0.962029	7.14877	7.24691	8.0158e-07	0.0110556	6.05207
ENSMUSG00000096617	ENSMUSG00000096617	0.860636	7.40363	5.66287	2.00511e-05	0.0434681	2.90752
ENSMUSG00000078965	Gm12033	0.860334	7.40391	5.65594	2.03496e-05	0.0434681	2.89306
ENSMUSG00000083773	Gm13394	0.854476	7.35956	5.61744	2.20952e-05	0.0434681	2.81465
ENSMUSG00000057666	Gapdh	0.751922	8.72188	5.4258	3.33662e-05	0.0498223	2.34423
ENSMUSG00000032294	Pkm	0.681041	8.00571	5.88015	1.26467e-05	0.0434681	3.33255
ENSMUSG00000023456	Tpi1	0.618872	8.58135	5.43653	3.26015e-05	0.0498223	2.3716
ENSMUSG00000103034	Gm8797	0.517374	10.0667	5.2952	4.42916e-05	0.0597997	1.98864
ENSMUSG00000121492	ENSMUSG00000121492	-0.85815	8.10373	-7.1392	9.87194e-07	0.0110556	5.83767
ENSMUSG00000121345	ENSMUSG00000121345	-0.90939	6.41254	-5.7719	1.58995e-05	0.0434681	3.17341
ENSMUSG00000071793	2610005L07Rik	-1.07609	5.37257	-5.73815	1.70807e-05	0.0434681	3.12876
ENSMUSG00000071796	6820431F20Rik	-1.18679	5.22434	-5.93135	1.13549e-05	0.0434681	3.50789
ENSMUSG00000112341	Gm4796	-1.41926	3.99427	-5.71439	1.79658e-05	0.0434681	2.97013
ENSMUSG00000004565	Pnpla6	-1.65916	3.60329	-6.77	2.04012e-06	0.0152315	4.62571
ENSMUSG00000068457	Uty	-2.22644	2.78655	-5.55555	2.52293e-05	0.0434681	2.19268

## Sheet: E15_5 | E_RvsRest
ENSEMBL	COMMON	logFC	AveExpr	t	P.Value	adj.P.Val	B
ENSMUSG00000054046	Klk13	8.79913	-3.19507	4.4245	0.000304946	0.000514748	-0.338349
ENSMUSG00000114907	ENSMUSG00000114907	8.75438	-3.02458	4.67033	0.000175793	0.000300795	-0.0450319
ENSMUSG00000086245	ENSMUSG00000086245	8.02113	-2.93039	3.9539	0.000881974	0.00144881	-1.07186
ENSMUSG00000053914	Kdm4d	7.58231	-2.55312	3.65882	0.00171849	0.0027723	-1.44275
ENSMUSG00000080180	Gm17235	7.40244	-3.35761	3.10295	0.00596705	0.00930451	-2.36836
ENSMUSG00000118721	Gm22295	7.36161	-3.21342	3.22116	0.00458972	0.00722117	-2.18313
ENSMUSG00000023216	Epb42	7.25303	-2.22226	4.20873	0.000495838	0.000826015	-0.519676
ENSMUSG00000073073	Gm8098	7.02601	-2.93116	3.40293	0.00305716	0.00486117	-1.87784
ENSMUSG00000027460	Angpt4	6.96383	-2.52508	3.73837	0.00143586	0.0023281	-1.26595
ENSMUSG00000029075	Tnfrsf4	6.9253	-2.51215	3.48761	0.00252758	0.00404233	-1.70525
ENSMUSG00000120434	ENSMUSG00000120434	6.88934	-2.81913	3.565	0.00212344	0.00341157	-1.58127
ENSMUSG00000108530	4930429H19Rik	6.65873	-2.966	2.72495	0.013621	0.0206193	-2.89094
ENSMUSG00000112182	ENSMUSG00000112182	6.57156	-3.09987	3.29905	0.00385776	0.00609525	-1.96165
ENSMUSG00000088378	Gm25184	6.56996	-2.40059	3.56096	0.00214287	0.00344107	-1.60243
ENSMUSG00000042306	S100a14	6.48479	-3.34832	2.62536	0.0168539	0.0253233	-3.07285
ENSMUSG00000036362	P2ry13	6.44876	-2.83697	2.88228	0.00968949	0.0148668	-2.66706
ENSMUSG00000117839	ENSMUSG00000117839	6.40145	-2.70028	3.30168	0.0038351	0.00606029	-1.9804
ENSMUSG00000071561	Cstdc5	6.38211	-2.36531	3.82191	0.00118879	0.0019375	-1.01997
ENSMUSG00000090075	ENSMUSG00000090075	6.36315	-3.1064	2.94268	0.00849171	0.0130855	-2.59475
ENSMUSG00000105789	ENSMUSG00000105789	6.34158	-2.40332	3.20735	0.00473311	0.00743893	-2.07064
ENSMUSG00000108472	ENSMUSG00000108472	6.25094	-2.08164	4.12122	0.000604174	0.0010021	-0.517295
ENSMUSG00000034035	Ccdc17	6.24892	-2.17203	3.28024	0.00402328	0.00635227	-1.97176
ENSMUSG00000121117	ENSMUSG00000121117	6.18382	-2.79213	3.00345	0.00743168	0.0115108	-2.42877
ENSMUSG00000099060	Mir7025	6.15972	-2.46058	2.73151	0.0134304	0.0203418	-2.85976
ENSMUSG00000106490	ENSMUSG00000106490	6.13487	-2.22209	3.32793	0.00361653	0.00572581	-1.84177
ENSMUSG00000082542	ENSMUSG00000082542	6.10091	-1.79854	3.69664	0.00157782	0.00255162	-1.20314
ENSMUSG00000120404	ENSMUSG00000120404	6.06058	-2.17414	2.94961	0.00836395	0.0128992	-2.48987
ENSMUSG00000104547	ENSMUSG00000104547	6.02094	-2.575	3.25621	0.00424489	0.0066918	-1.97213
ENSMUSG00000000673	Haao	5.99584	-2.57122	3.26265	0.00418434	0.00659866	-1.98547
ENSMUSG00000096265	Potefam3e	5.97318	-2.15861	3.43978	0.00281448	0.0044893	-1.61313
ENSMUSG00000003271	Sult2b1	5.95163	-2.81978	2.77382	0.01226	0.018632	-2.818
ENSMUSG00000116429	ENSMUSG00000116429	5.94362	-2.48608	3.07888	0.00629331	0.00979144	-2.2553
ENSMUSG00000115709	4930431P22Rik	5.90402	-3.56607	2.75409	0.0127929	0.0194104	-2.85279
ENSMUSG00000119891	Gm25869	5.87549	-2.56176	2.75054	0.0128913	0.0195531	-2.84773
ENSMUSG00000102441	ENSMUSG00000102441	5.86232	-1.68504	3.70308	0.00155502	0.00251675	-1.14866
ENSMUSG00000071230	Npw	5.8408	-2.2714	3.43358	0.00285392	0.00454993	-1.67655
ENSMUSG00000103775	ENSMUSG00000103775	5.81988	-2.792	2.94931	0.00836942	0.0129068	-2.55098
ENSMUSG00000075405	ENSMUSG00000075405	5.81333	-2.99257	2.8835	0.00966382	0.0148294	-2.64212
ENSMUSG00000101439	Gm336	5.79028	-3.22144	2.55345	0.0196277	0.0293256	-3.16518
ENSMUSG00000103632	ENSMUSG00000103632	5.78312	-2.24465	2.96689	0.00805302	0.012442	-2.46596
ENSMUSG00000077704	Snord89	5.77228	-2.05086	3.2739	0.0040806	0.00644006	-1.94984
ENSMUSG00000095407	Tmem200c	5.71052	-2.26346	2.71663	0.0138667	0.0209743	-2.86584
ENSMUSG00000048938	Nr1h5	5.64025	-2.08847	2.78471	0.0119748	0.018216	-2.72261
ENSMUSG00000120168	ENSMUSG00000120168	5.61418	-2.84317	2.59739	0.0178857	0.0268213	-3.07076
ENSMUSG00000097532	ENSMUSG00000097532	5.59764	-2.05462	3.09092	0.00612798	0.00954283	-2.27085
ENSMUSG00000101400	ENSMUSG00000101400	5.54406	-3.04742	2.59562	0.0179528	0.0269166	-3.0708
ENSMUSG00000104748	ENSMUSG00000104748	5.51602	-2.5255	2.96884	0.00801871	0.0123907	-2.47978
ENSMUSG00000078365	Mos	5.48437	-2.51582	2.57768	0.0186483	0.0279238	-3.0836
ENSMUSG00002076463	ENSMUSG00002076463	5.4602	-2.14469	3.10148	0.00598655	0.00933297	-2.22368
ENSMUSG00000038204	Asb10	5.41618	-1.86532	2.80415	0.0114819	0.0174959	-2.69276
ENSMUSG00000120342	ENSMUSG00000120342	5.4077	-2.61847	2.83368	0.0107699	0.0164467	-2.67748
ENSMUSG00000121060	ENSMUSG00000121060	5.38111	-2.32432	2.86363	0.010091	0.0154501	-2.65205
ENSMUSG00000094447	9430069I07Rik	5.3414	-2.90131	2.58766	0.0182584	0.0273637	-3.0884
ENSMUSG00000039661	Dusp26	5.29683	-1.86154	3.67428	0.00165954	0.00267973	-1.19288
ENSMUSG00000038045	Sult6b1	5.20029	-2.01805	2.87272	0.0098934	0.0151661	-2.59457
ENSMUSG00000097011	Gm4651	5.1973	-2.37853	2.49498	0.0221956	0.0329907	-3.19965
ENSMUSG00000079597	Cstdc4	5.19037	-2.30294	2.46241	0.0237593	0.0352191	-3.24796
ENSMUSG00000120900	ENSMUSG00000120900	5.14811	-1.7095	2.88774	0.00957487	0.0146949	-2.54786
ENSMUSG00000022595	Lypd2	5.12113	-3.01073	2.31073	0.0324986	0.047442	-3.47509
ENSMUSG00000033777	Tlr13	5.11128	-1.9137	2.23825	0.0376528	0.0545468	-3.5828
ENSMUSG00000044583	Tlr7	5.09258	-1.52216	3.11414	0.0058211	0.00908451	-2.18992
ENSMUSG00000112892	Gm8613	5.0862	-3.78821	2.15947	0.0441006	0.0634443	-3.69854
ENSMUSG00000083149	ENSMUSG00000083149	5.05696	-2.71961	2.44516	0.0246289	0.036443	-3.28586
ENSMUSG00000074113	ENSMUSG00000074113	5.04779	-2.28451	2.28678	0.0341248	0.0496801	-3.50752
ENSMUSG00000006269	Atp6v1b1	5.04675	-2.02785	2.81693	0.0111684	0.0170355	-2.68026
ENSMUSG00000083208	ENSMUSG00000083208	5.02128	-2.13744	2.95499	0.00826587	0.0127541	-2.48242
ENSMUSG00000031294	D630029K05Rik	5.00537	-2.39199	3.18022	0.00502738	0.00788482	-2.04859
ENSMUSG00000065262	Gm23451	4.99349	-2.80003	2.22815	0.0384279	0.0556336	-3.59222
ENSMUSG00000121235	ENSMUSG00000121235	4.97773	-2.26504	2.5672	0.0190662	0.0285171	-3.08911
ENSMUSG00000031162	Gata1	4.96487	-3.17779	2.10119	0.0495026	0.070784	-3.76421
ENSMUSG00002075714	ENSMUSG00002075714	4.94737	-2.50419	2.85486	0.0102855	0.0157393	-2.62249
ENSMUSG00000115971	ENSMUSG00000115971	4.942	-1.98369	2.79077	0.0118191	0.0179864	-2.72228
ENSMUSG00000003206	Ebi3	4.93633	-2.27221	2.93303	0.00867302	0.0133548	-2.49117
ENSMUSG00000112563	ENSMUSG00000112563	4.93	-2.54089	2.28187	0.034467	0.0501456	-3.51745
ENSMUSG00000087207	ENSMUSG00000087207	4.86733	-2.78632	2.33614	0.0308514	0.045161	-3.43651
ENSMUSG00000028148	Them5	4.86728	-3.16093	1.96575	0.0644416	0.0906521	-3.9344
ENSMUSG00000119957	ENSMUSG00000119957	4.82358	-2.57154	2.52946	0.0206455	0.0307765	-3.14799
ENSMUSG00000100141	ENSMUSG00000100141	4.81865	-1.71118	2.71373	0.0139534	0.0211011	-2.83941
ENSMUSG00000120848	ENSMUSG00000120848	4.79959	-2.53217	2.38937	0.0276503	0.0406826	-3.35934
ENSMUSG00000042671	Rgs8	4.78834	-1.7045	2.71484	0.0139201	0.0210521	-2.84878
ENSMUSG00000113995	ENSMUSG00000113995	4.77765	-2.51924	2.08389	0.051219	0.0730377	-3.78792
ENSMUSG00000103178	ENSMUSG00000103178	4.77734	-2.36316	2.5431	0.0200607	0.0299367	-3.12023
ENSMUSG00000118342	ENSMUSG00000118342	4.75902	-2.28378	2.14646	0.0452579	0.0650091	-3.70917
ENSMUSG00000070471	Erich6	4.74534	-2.44048	2.37687	0.0283728	0.0416854	-3.37542
ENSMUSG00000081890	ENSMUSG00000081890	4.74092	-2.92434	2.1651	0.0436081	0.062764	-3.67869
ENSMUSG00000085546	ENSMUSG00000085546	4.72457	-1.6994	2.66588	0.0154592	0.0233012	-2.91781
ENSMUSG00000025877	Hk3	4.66766	-1.10091	2.9915	0.00762954	0.0118064	-2.37481
ENSMUSG00000030523	Trpm1	4.6496	-1.95577	2.4455	0.0246118	0.0364202	-3.27432
ENSMUSG00000086709	ENSMUSG00000086709	4.64752	-3.37373	1.93386	0.0684999	0.0959633	-3.97273
ENSMUSG00000085603	ENSMUSG00000085603	4.64496	-1.84031	2.50737	0.0216261	0.0321785	-3.17481
ENSMUSG00000104174	ENSMUSG00000104174	4.6421	-1.68777	2.56883	0.0190005	0.0284227	-3.07766
ENSMUSG00000111269	ENSMUSG00000111269	4.62479	-1.89317	2.47392	0.0231955	0.0344107	-3.23147
ENSMUSG00000042655	Shisal2b	4.61635	-1.73969	2.84215	0.0105734	0.0161611	-2.62251
ENSMUSG00000082323	ENSMUSG00000082323	4.61465	-2.18325	2.23947	0.0375603	0.0544339	-3.57595
ENSMUSG00000045007	Tubg2	4.61279	-1.76409	2.85122	0.0103673	0.0158556	-2.61893
ENSMUSG00000105858	ENSMUSG00000105858	4.60172	-2.97103	2.31027	0.0325287	0.0474705	-3.48111
ENSMUSG00000112433	ENSMUSG00000112433	4.59292	-2.85419	2.42532	0.0256664	0.0379131	-3.31836
ENSMUSG00000062742	ENSMUSG00000062742	4.58925	-1.78655	2.76451	0.0125087	0.0189908	-2.77195
ENSMUSG00000021534	1700001L19Rik	4.58855	-2.15814	2.27092	0.0352428	0.0512111	-3.53324
ENSMUSG00000120573	ENSMUSG00000120573	4.58319	-2.53318	2.69513	0.0145211	0.021931	-2.87173
ENSMUSG00000106928	ENSMUSG00000106928	4.57988	-3.27528	2.1171	0.0479717	0.0687176	-3.74579
ENSMUSG00000121256	ENSMUSG00000121256	4.57895	-2.62705	1.97182	0.0636944	0.0896911	-3.937
ENSMUSG00000093059	ENSMUSG00000093059	4.57482	-2.0142	2.14701	0.0452083	0.0649462	-3.70503
ENSMUSG00000105870	ENSMUSG00000105870	4.57089	-2.72295	2.22866	0.0383883	0.0555868	-3.59604
ENSMUSG00000098873	Mir7668	4.56687	-1.60424	2.91126	0.00909585	0.0139847	-2.50532
ENSMUSG00000107206	ENSMUSG00000107206	4.54568	-1.76238	3.00886	0.00734387	0.0113785	-2.34125
ENSMUSG00000082957	Gm15303	4.54165	-2.12316	2.19863	0.0407787	0.0588658	-3.63506
ENSMUSG00000087501	ENSMUSG00000087501	4.53751	-1.64726	3.13733	0.00552958	0.00864402	-2.11411
ENSMUSG00000121241	ENSMUSG00000121241	4.52805	-2.6706	2.07912	0.0517008	0.0737013	-3.79653
ENSMUSG00000028716	Pdzk1ip1	4.52664	-2.88766	2.24586	0.0370785	0.0537704	-3.5662
ENSMUSG00000086237	ENSMUSG00000086237	4.49765	-2.81122	1.93098	0.0688764	0.0964665	-4.0016
ENSMUSG00000014603	Alx3	4.49316	-2.21651	2.57542	0.0187377	0.028052	-3.06613
ENSMUSG00000121040	ENSMUSG00000121040	4.4829	-1.38796	2.66337	0.0155424	0.0234171	-2.92491
ENSMUSG00000120877	ENSMUSG00000120877	4.47444	-2.51865	2.31777	0.0320341	0.0467945	-3.46259
ENSMUSG00000045613	Chrm2	4.46416	-1.43881	3.11388	0.00582442	0.00908906	-2.14377
ENSMUSG00000119572	Gm24753	4.46073	-2.17107	2.40361	0.0268478	0.0395591	-3.33491
ENSMUSG00000050272	Dscam	4.45521	-2.82035	1.96748	0.064228	0.0903857	-3.94566
ENSMUSG00000040770	Il25	4.4532	-2.16696	2.23934	0.0375698	0.0544434	-3.58194
ENSMUSG00000024347	Psd2	4.4531	-2.58016	2.08935	0.0506715	0.0723398	-3.78154
ENSMUSG00000117384	C330024C12Rik	4.44904	-2.73897	2.18529	0.0418835	0.0603906	-3.65206
ENSMUSG00000097874	ENSMUSG00000097874	4.43546	-1.92882	2.45588	0.0240852	0.0356809	-3.25737
ENSMUSG00000085445	ENSMUSG00000085445	4.43198	-2.50042	2.0839	0.0512177	0.0730377	-3.79114
ENSMUSG00000009487	Otog	4.4076	-2.34092	2.05966	0.0537119	0.0763834	-3.83329
ENSMUSG00000020676	Ccl11	4.40356	-1.79961	3.08592	0.00619616	0.00964363	-2.20239
ENSMUSG00000034957	Cebpa	4.39848	-1.64591	2.7508	0.012884	0.0195432	-2.77565
ENSMUSG00000101555	ENSMUSG00000101555	4.39113	-1.89004	2.66467	0.0154992	0.0233568	-2.92112
ENSMUSG00000111039	ENSMUSG00000111039	4.38937	-1.34603	2.58385	0.0184063	0.0275763	-3.05857
ENSMUSG00000051457	Spn	4.36123	-2.19023	2.69475	0.014533	0.0219464	-2.87701
ENSMUSG00000114522	ENSMUSG00000114522	4.35373	-2.04035	2.37865	0.0282691	0.0415385	-3.37447
ENSMUSG00000104970	ENSMUSG00000104970	4.32154	-2.42128	2.64786	0.0160652	0.0241739	-2.95263
ENSMUSG00000117042	2700054A10Rik	4.32107	-2.7777	2.20776	0.0400379	0.0578449	-3.62168
ENSMUSG00000105541	ENSMUSG00000105541	4.30707	-2.03259	2.51459	0.021301	0.0317136	-3.16272
ENSMUSG00000102702	ENSMUSG00000102702	4.30205	-2.11506	2.55257	0.0196641	0.0293742	-3.10349
ENSMUSG00000086652	ENSMUSG00000086652	4.30148	-2.89892	2.04943	0.0547968	0.0778472	-3.83076
ENSMUSG00000102997	ENSMUSG00000102997	4.30053	-1.6167	2.62564	0.0168439	0.02531	-2.9848
ENSMUSG00000085288	ENSMUSG00000085288	4.29204	-2.00745	2.54567	0.0199525	0.0297851	-3.11541
ENSMUSG00000020333	Acsl6	4.285	-1.43125	3.07407	0.00636051	0.00989255	-2.21171
ENSMUSG00000087242	ENSMUSG00000087242	4.27233	-2.5106	2.15138	0.0448171	0.0644172	-3.70037
ENSMUSG00000030092	Cntn6	4.26954	-2.0239	2.63118	0.0166467	0.0250236	-2.97747
ENSMUSG00000120493	ENSMUSG00000120493	4.24557	-1.46447	2.75395	0.012797	0.0194152	-2.77003
ENSMUSG00000097077	Gm16712	4.23957	-2.04088	2.59567	0.0179508	0.0269154	-3.03301
ENSMUSG00000108597	ENSMUSG00000108597	4.22865	-2.23608	2.03458	0.0564081	0.0799639	-3.86897
ENSMUSG00000108227	ENSMUSG00000108227	4.22095	-1.64576	2.36089	0.0293228	0.0430162	-3.39888
ENSMUSG00000027249	F2	4.22082	-1.53459	2.64395	0.0161998	0.0243732	-2.95499
ENSMUSG00000105701	ENSMUSG00000105701	4.19448	-2.43058	1.94911	0.0665314	0.0933749	-3.9635
ENSMUSG00000099634	ENSMUSG00000099634	4.19018	-3.03784	1.96836	0.0641193	0.0902384	-3.93716
ENSMUSG00000103998	ENSMUSG00000103998	4.16888	-1.93814	2.34832	0.0300903	0.0440872	-3.41833
ENSMUSG00000074575	Kcng1	4.16884	-1.79051	2.3628	0.0292073	0.0428637	-3.41395
ENSMUSG00000110673	ENSMUSG00000110673	4.15513	-1.96993	2.51721	0.0211839	0.0315497	-3.15867
ENSMUSG00000120594	ENSMUSG00000120594	4.15267	-1.71211	2.362	0.0292555	0.0429259	-3.40228
ENSMUSG00000069830	Nlrp1a	4.12783	-2.0495	2.08977	0.05063	0.0722899	-3.79594
ENSMUSG00000097574	C920006O11Rik	4.12326	-1.68014	2.98616	0.00771951	0.0119399	-2.37757
ENSMUSG00000081957	ENSMUSG00000081957	4.11998	-2.53726	2.26006	0.0360273	0.0523024	-3.54645
ENSMUSG00000109448	ENSMUSG00000109448	4.11505	-1.30585	2.42889	0.0254765	0.0376475	-3.32198
ENSMUSG00000103763	ENSMUSG00000103763	4.11433	-0.944986	2.38437	0.027937	0.0410748	-3.42813
ENSMUSG00000074449	Potefam3a	4.10064	-1.47646	2.15034	0.0449096	0.0645377	-3.74443
ENSMUSG00000045350	Fam186a	4.0959	-2.17054	2.36161	0.0292793	0.0429581	-3.40063
ENSMUSG00000102425	ENSMUSG00000102425	4.08783	-2.51031	1.95214	0.0661466	0.0928582	-3.97503
ENSMUSG00000056071	S100a9	4.07128	-0.837958	2.78369	0.0120013	0.0182526	-2.729
ENSMUSG00000065556	Mir101b	4.0568	-2.24814	1.97017	0.0638965	0.0899444	-3.94429
ENSMUSG00000121266	ENSMUSG00000121266	4.04743	-1.36971	2.38172	0.0280905	0.0412842	-3.40471
ENSMUSG00000065715	Snord7	4.04517	-2.14452	2.44864	0.0244515	0.0361925	-3.26573
ENSMUSG00000028730	Cfap57	4.04427	-2.09749	2.00831	0.0593611	0.0839534	-3.91323
ENSMUSG00000085189	ENSMUSG00000085189	4.03001	-2.38279	2.09002	0.0506052	0.072259	-3.81591
ENSMUSG00000111928	ENSMUSG00000111928	4.01631	-1.79541	2.40483	0.0267801	0.0394619	-3.33269
ENSMUSG00000072663	Spef2	4.01106	-1.95488	2.25886	0.0361154	0.0524247	-3.5481
ENSMUSG00000103377	ENSMUSG00000103377	4.00084	-1.88015	2.28066	0.0345518	0.050256	-3.52696
ENSMUSG00000112959	Gm32834	3.9971	-0.982672	2.92458	0.0088349	0.0135994	-2.47988
ENSMUSG00000021871	ENSMUSG00000021871	3.99553	-1.18804	2.71339	0.0139634	0.0211148	-2.83844
ENSMUSG00000064522	Gm26442	3.98049	-3.54122	1.96686	0.0643043	0.0904817	-3.93444
ENSMUSG00000060586	H2-Eb1	3.97508	-1.46606	2.55055	0.0197481	0.0294919	-3.10863
ENSMUSG00000054510	Gm14461	3.96576	-1.83289	2.7094	0.0140837	0.0212923	-2.84682
ENSMUSG00000113032	ENSMUSG00000113032	3.95574	-1.90467	2.35236	0.0298413	0.0437396	-3.41586
ENSMUSG00000054779	ENSMUSG00000054779	3.95313	-2.15692	1.92574	0.069568	0.0973622	-4.00386
ENSMUSG00000081136	ENSMUSG00000081136	3.95205	-2.08272	2.04719	0.0550379	0.0781749	-3.857
ENSMUSG00000105350	ENSMUSG00000105350	3.95195	-2.02976	2.1706	0.0431323	0.0621152	-3.69764
ENSMUSG00000028182	Lrriq3	3.95019	-1.59392	2.61065	0.0173894	0.0260999	-3.01034
ENSMUSG00000087038	2900079G21Rik	3.93154	-1.531	2.3904	0.0275914	0.0406084	-3.37328
ENSMUSG00000026170	Cyp27a1	3.92545	-1.7951	2.45131	0.0243159	0.036006	-3.26167
ENSMUSG00000065418	Mir322	3.90645	-1.5484	2.31097	0.0324823	0.0474213	-3.47925
ENSMUSG00000073408	Mucl3	3.89904	-1.831	2.41088	0.0264464	0.0389907	-3.32897
ENSMUSG00000100221	4930532M18Rik	3.89827	-2.43853	2.49398	0.0222418	0.0330551	-3.19519
ENSMUSG00000013936	Myl2	3.89456	-1.7654	2.36101	0.029315	0.0430076	-3.39957
ENSMUSG00000113404	ENSMUSG00000113404	3.88412	-2.09313	2.15762	0.0442639	0.0636547	-3.70571
ENSMUSG00000052629	ENSMUSG00000052629	3.88006	-1.81393	2.31441	0.032255	0.0470957	-3.47293
ENSMUSG00000087633	LOC118568483	3.85926	-1.65216	2.30104	0.0331476	0.0483234	-3.4956
ENSMUSG00000020732	Rab37	3.85829	-1.8729	2.36076	0.0293301	0.0430242	-3.40371
ENSMUSG00000109814	ENSMUSG00000109814	3.858	-1.80351	2.24906	0.0368391	0.0534302	-3.58259
ENSMUSG00000030159	Clec1b	3.85633	-2.39794	1.91191	0.0714227	0.0997958	-4.03032
ENSMUSG00000109456	ENSMUSG00000109456	3.84725	-2.34428	2.27329	0.0350738	0.0509788	-3.52741
ENSMUSG00000075184	F930017D23Rik	3.84339	-1.216	2.6082	0.0174799	0.0262304	-3.01835
ENSMUSG00000026610	Esrrg	3.83015	-1.73857	1.93196	0.0687488	0.0962939	-4.05348
ENSMUSG00000105368	ENSMUSG00000105368	3.82934	-1.3001	2.65438	0.0158435	0.0238595	-2.93676
ENSMUSG00000059456	Ptk2b	3.82789	-0.890834	2.22379	0.0387675	0.0560926	-3.61774
ENSMUSG00000027456	Sdcbp2	3.81852	-1.19968	2.93577	0.00862129	0.0132787	-2.45483
ENSMUSG00002075758	ENSMUSG00002075758	3.81785	-1.7675	2.18575	0.0418457	0.06034	-3.66784
ENSMUSG00000081016	Olfr1397-ps1	3.80675	-1.10046	2.39021	0.0276024	0.0406202	-3.38781
ENSMUSG00000107731	ENSMUSG00000107731	3.8024	-2.46121	2.20237	0.0404743	0.058449	-3.63044
ENSMUSG00000121495	ENSMUSG00000121495	3.79611	-2.32571	2.1023	0.0493948	0.0706343	-3.76434
ENSMUSG00000106820	D5Ertd605e	3.78748	-1.61927	2.60027	0.0177766	0.0266666	-3.02672
ENSMUSG00000072571	Tmem253	3.78599	-1.41	2.36311	0.0291887	0.0428392	-3.40124
ENSMUSG00000094271	Gm13290	3.77931	-2.34784	1.99406	0.0610209	0.0861214	-3.91111
ENSMUSG00000084381	AA413626	3.77352	-1.83543	2.06637	0.0530103	0.0754383	-3.83069
ENSMUSG00000036634	Mag	3.76843	-0.799464	2.87074	0.00993619	0.0152265	-2.57601
ENSMUSG00000065578	Mir181b-2	3.76404	-2.00271	2.27498	0.0349533	0.0508169	-3.53479
ENSMUSG00000121102	ENSMUSG00000121102	3.7626	-1.8061	1.97132	0.0637554	0.0897601	-3.99827
ENSMUSG00000085509	ENSMUSG00000085509	3.76203	-2.69742	1.92429	0.0697613	0.0976083	-4.0098
ENSMUSG00000045238	ENSMUSG00000045238	3.7574	-1.25779	2.99766	0.00752689	0.0116532	-2.34398
ENSMUSG00000101930	Gm5441	3.73935	-1.54374	2.35095	0.029928	0.0438609	-3.43668
ENSMUSG00000048304	Slitrk3	3.73835	-0.960582	2.52861	0.0206823	0.0308294	-3.17504
ENSMUSG00000094891	Olfr55	3.73548	-1.88985	2.50866	0.0215677	0.0320979	-3.17401
ENSMUSG00000052821	Cysltr1	3.73294	-0.507479	3.11339	0.00583078	0.00909836	-2.14254
ENSMUSG00000094167	ENSMUSG00000094167	3.73163	-2.60963	1.95882	0.0653048	0.09178	-3.95323
ENSMUSG00000115877	ENSMUSG00000115877	3.72218	-1.64707	2.08916	0.0506904	0.0723566	-3.81176
ENSMUSG00000090217	ENSMUSG00000090217	3.71651	-2.26163	2.26451	0.0357038	0.051844	-3.54373
ENSMUSG00000115312	ENSMUSG00000115312	3.71586	-2.33243	2.07198	0.0524313	0.0746666	-3.83224
ENSMUSG00000096869	Gm6676	3.7146	-2.23835	1.9792	0.0627955	0.0885089	-3.94009
ENSMUSG00000007021	Syngr3	3.69532	-1.16816	2.4192	0.0259946	0.0383573	-3.34605
ENSMUSG00000000202	Btbd17	3.6927	-2.2058	2.07335	0.0522905	0.0744803	-3.81987
ENSMUSG00000087072	ENSMUSG00000087072	3.69024	-0.766105	2.95393	0.00828504	0.0127828	-2.42979
ENSMUSG00000094732	1500015L24Rik	3.68736	-1.44568	2.78173	0.0120524	0.0183253	-2.72385
ENSMUSG00000062585	Cnr2	3.6853	-1.45405	2.15039	0.0449055	0.064536	-3.74381
ENSMUSG00000099928	ENSMUSG00000099928	3.66872	-1.36517	2.49385	0.0222482	0.0330624	-3.21809
ENSMUSG00000001166	Oas1c	3.65865	-2.04685	2.18451	0.0419491	0.0604773	-3.67497
ENSMUSG00000108756	ENSMUSG00000108756	3.6539	-1.50995	2.39267	0.0274622	0.0404324	-3.3729
ENSMUSG00000035875	AI182371	3.64935	-1.81351	2.47158	0.0233092	0.0345725	-3.23592
ENSMUSG00000110698	ENSMUSG00000110698	3.63992	-2.20205	2.0613	0.05354	0.0761535	-3.8245
ENSMUSG00000034387	Ssu2	3.6351	-1.8529	2.1025	0.0493756	0.0706132	-3.79582
ENSMUSG00000055809	Dnaaf3	3.62799	-1.83443	2.03036	0.0568727	0.0806021	-3.90139
ENSMUSG00000051590	Map3k19	3.62468	-1.36793	2.5852	0.0183535	0.0275026	-3.07026
ENSMUSG00000061039	Olfr920	3.61244	-1.41808	2.56064	0.0193323	0.0289016	-3.10056
ENSMUSG00000109455	ENSMUSG00000109455	3.59807	-0.957976	3.21674	0.00463521	0.00729018	-1.94228
ENSMUSG00000092392	ENSMUSG00000092392	3.59428	-1.86857	2.45958	0.0239001	0.0354161	-3.26251
ENSMUSG00000031377	Bmx	3.59148	-1.39648	2.08723	0.0508838	0.0726152	-3.83938
ENSMUSG00000113918	Gm6566	3.58979	-1.55971	2.19437	0.0411291	0.0593487	-3.67278
ENSMUSG00000015085	Entpd2	3.56845	-1.91683	2.02391	0.0575915	0.0815743	-3.89277
ENSMUSG00000103441	ENSMUSG00000103441	3.5654	-2.13901	1.9651	0.0645228	0.0907493	-3.96997
ENSMUSG00000085663	ENSMUSG00000085663	3.5578	-2.16631	1.96433	0.0646174	0.0908766	-3.95494
ENSMUSG00000103901	ENSMUSG00000103901	3.55021	-1.73325	2.56391	0.0191992	0.0287084	-3.08878
ENSMUSG00000087058	ENSMUSG00000087058	3.52403	-2.21657	2.02797	0.0571385	0.0809481	-3.88627
ENSMUSG00000103570	ENSMUSG00000103570	3.51985	-1.82235	2.28071	0.0345488	0.0502548	-3.53207
ENSMUSG00000114174	ENSMUSG00000114174	3.51649	-1.79642	1.9138	0.0711671	0.0994696	-4.05888
ENSMUSG00000085112	A530072M11Rik	3.516	-0.873587	2.97597	0.00789409	0.012204	-2.3951
ENSMUSG00000005950	P2rx5	3.50749	-1.5839	2.09497	0.0501139	0.0715804	-3.83219
ENSMUSG00000107354	ENSMUSG00000107354	3.5059	-1.02139	3.04983	0.00671014	0.0104211	-2.25212
ENSMUSG00000120623	ENSMUSG00000120623	3.50517	-1.09331	2.2297	0.0383083	0.0554749	-3.62385
ENSMUSG00000074472	Zfp872	3.49694	-2.26703	1.97615	0.0631663	0.0889978	-3.95399
ENSMUSG00000091490	Triml2	3.49337	-1.68747	2.47464	0.0231606	0.0343635	-3.22987
ENSMUSG00000119805	Snord14c	3.49307	-1.49495	2.49956	0.0219834	0.0326843	-3.19097
ENSMUSG00000083670	ENSMUSG00000083670	3.49002	-1.84851	2.07929	0.0516834	0.0736812	-3.81242
ENSMUSG00000041205	Map6d1	3.47821	-1.47962	2.11358	0.048307	0.0691627	-3.80732
ENSMUSG00000117393	ENSMUSG00000117393	3.46615	-1.37998	2.38336	0.0279955	0.0411527	-3.39222
ENSMUSG00000006313	Upk1a	3.46331	-1.89645	1.96553	0.0644686	0.0906844	-3.98737
ENSMUSG00000036469	Marchf1	3.45954	-2.27207	1.95343	0.0659831	0.0926693	-3.98897
ENSMUSG00000077758	Gm23527	3.44854	-1.32286	2.06524	0.0531282	0.0755921	-3.87877
ENSMUSG00000082658	ENSMUSG00000082658	3.4452	-0.880306	2.39797	0.0271628	0.0400126	-3.36655
ENSMUSG00000110427	4933406B17Rik	3.44025	-0.685483	2.38494	0.0279043	0.0410375	-3.41509
ENSMUSG00000056856	Jakmip3	3.43169	-2.6433	1.92528	0.0696291	0.0974393	-3.99503
ENSMUSG00000105976	ENSMUSG00000105976	3.43117	-1.35567	2.16904	0.0432667	0.0622927	-3.71049
ENSMUSG00000080994	Gm13464	3.42812	-2.08827	2.04039	0.0557723	0.0791477	-3.87508
ENSMUSG00000106391	ENSMUSG00000106391	3.41788	-1.09473	2.28198	0.0344594	0.0501378	-3.59001
ENSMUSG00000107495	ENSMUSG00000107495	3.4156	-1.85678	2.04137	0.0556665	0.0790125	-3.89182
ENSMUSG00000036923	Stox1	3.41457	-1.74434	2.28687	0.0341186	0.0496742	-3.52754
ENSMUSG00000085498	Gm14023	3.39265	-1.28208	2.13215	0.0465621	0.0667797	-3.77196
ENSMUSG00000030041	M1ap	3.39243	-1.90273	2.05848	0.0538362	0.0765553	-3.85864
ENSMUSG00000033715	Akr1c14	3.39001	-1.41413	2.39212	0.0274937	0.0404681	-3.39143
ENSMUSG00000089876	Tmem102	3.38157	-1.79134	2.15452	0.0445374	0.0640399	-3.72395
ENSMUSG00000115936	ENSMUSG00000115936	3.37693	-1.3115	2.07284	0.052342	0.074549	-3.87209
ENSMUSG00000082455	Gm13665	3.37635	-1.49965	2.19904	0.0407457	0.0588219	-3.66676
ENSMUSG00000019785	Clvs2	3.36744	-1.5569	2.1257	0.0471614	0.0675916	-3.77897
ENSMUSG00000018698	Lhx1	3.36381	-1.54484	2.31919	0.0319412	0.0466679	-3.48954
ENSMUSG00000062939	Stat4	3.35765	-1.64135	2.28316	0.0343768	0.0500306	-3.54041
ENSMUSG00000091938	ENSMUSG00000091938	3.35761	-1.86115	2.10887	0.0487583	0.0697865	-3.77682
ENSMUSG00000099843	Gm7160	3.35662	-1.77446	2.08726	0.0508805	0.072615	-3.81001
ENSMUSG00000107512	ENSMUSG00000107512	3.34059	-1.66986	2.20789	0.0400274	0.0578334	-3.6647
ENSMUSG00000087604	Cdrt4os1	3.31427	-1.18275	2.7318	0.0134221	0.0203319	-2.81552
ENSMUSG00000082420	ENSMUSG00000082420	3.29605	-1.89471	2.36329	0.0291783	0.0428267	-3.41042
ENSMUSG00000118505	Etv3l	3.28367	-1.01159	2.62038	0.0170333	0.0255808	-3.01845
ENSMUSG00000048988	Elfn1	3.27893	-1.57346	1.93712	0.0680752	0.0954161	-4.00848
ENSMUSG00000030851	Ldhc	3.27655	-2.60243	1.93913	0.0678132	0.0950666	-4.01292
ENSMUSG00000094162	Ccl19-ps3	3.26839	-1.88828	2.06093	0.0535782	0.0762029	-3.84432
ENSMUSG00000025069	Gsto2	3.26644	-1.97516	2.07012	0.0526226	0.0749153	-3.84485
ENSMUSG00000086943	4732414G09Rik	3.26308	-1.37291	2.05708	0.0539835	0.0767502	-3.91436
ENSMUSG00000094737	Gm17045	3.25273	-1.70599	2.21213	0.0396879	0.057362	-3.63908
ENSMUSG00000002324	Rec8	3.23011	-1.61282	1.91213	0.0713937	0.0997676	-4.0877
ENSMUSG00000056257	ENSMUSG00000056257	3.21989	-1.64169	2.28238	0.0344313	0.0501002	-3.5483
ENSMUSG00000085631	9630028H03Rik	3.21962	-1.33312	2.23014	0.038274	0.0554288	-3.65399
ENSMUSG00000097129	4930507D05Rik	3.21132	-1.3724	2.29103	0.0338307	0.0492742	-3.5603
ENSMUSG00000020007	Il20ra	3.20045	-1.50074	2.25686	0.0362622	0.052631	-3.57391
ENSMUSG00000110129	ENSMUSG00000110129	3.1995	-1.11297	2.42309	0.0257855	0.038074	-3.359
ENSMUSG00000120300	ENSMUSG00000120300	3.1995	-1.11297	2.42309	0.0257855	0.038074	-3.359
ENSMUSG00000070490	Gm10293	3.1986	-2.42601	1.95287	0.0660539	0.0927513	-3.98328
ENSMUSG00000108732	ENSMUSG00000108732	3.19382	-1.39964	2.28392	0.034324	0.049957	-3.54226
ENSMUSG00000085541	ENSMUSG00000085541	3.18445	-1.234	2.08379	0.0512283	0.0730464	-3.83167
ENSMUSG00000078349	AW011738	3.15772	-0.974226	2.20553	0.0402179	0.0580975	-3.68931
ENSMUSG00000041301	Cftr	3.15613	-1.09419	2.17671	0.0426088	0.0613929	-3.76539
ENSMUSG00000110622	Iqcn	3.15347	-1.36461	2.10633	0.0490034	0.0701148	-3.84187
ENSMUSG00000061815	Rufy4	3.14217	-1.54968	1.97016	0.0638983	0.0899444	-4.0039
ENSMUSG00000110595	Gm7990	3.10863	-0.932185	2.28042	0.0345693	0.0502782	-3.60322
ENSMUSG00000086610	Gm15408	3.10461	-0.534476	2.05226	0.0544955	0.0774437	-3.96439
ENSMUSG00000042734	Ttc9	3.10371	-0.50384	2.55693	0.0194843	0.0291173	-3.15175
ENSMUSG00000098055	ENSMUSG00000098055	3.1025	-1.61006	2.00822	0.0593712	0.0839624	-3.96543
ENSMUSG00000028051	Hcn3	3.10035	-1.15531	2.37602	0.0284229	0.0417481	-3.42509
ENSMUSG00000121039	ENSMUSG00000121039	3.10021	-1.14478	2.41735	0.0260944	0.038497	-3.35546
ENSMUSG00000054945	Gm9958	3.09532	-0.936575	2.47675	0.0230584	0.0342232	-3.28202
ENSMUSG00000087353	ENSMUSG00000087353	3.08223	-1.73087	2.0549	0.054214	0.0770633	-3.88244
ENSMUSG00000030340	Scnn1a	3.08127	-0.49312	2.42186	0.025851	0.0381607	-3.42915
ENSMUSG00000048108	Tmem72	3.07676	-1.75339	1.95569	0.0656982	0.0922924	-4.00393
ENSMUSG00000103006	ENSMUSG00000103006	3.07448	-1.29348	2.10593	0.0490422	0.070157	-3.83673
ENSMUSG00000112549	ENSMUSG00000112549	3.07342	-0.829304	2.54717	0.0198894	0.0296929	-3.15979
ENSMUSG00000098140	ENSMUSG00000098140	3.07215	-1.5616	2.23929	0.0375742	0.0544434	-3.6166
ENSMUSG00000058934	ENSMUSG00000058934	3.06618	-1.2894	2.26408	0.035735	0.0518859	-3.58399
ENSMUSG00000029095	Ablim2	3.05702	-1.25766	1.98719	0.061836	0.0872058	-4.02203
ENSMUSG00000086448	ENSMUSG00000086448	3.05661	-1.6146	1.93602	0.0682183	0.0955986	-4.06666
ENSMUSG00000030683	Sez6l2	3.05229	-1.46312	2.09954	0.0496644	0.0709926	-3.83853
ENSMUSG00000081227	ENSMUSG00000081227	3.05058	-1.53371	2.0635	0.0533093	0.0758349	-3.86312
ENSMUSG00000044117	Bmerb1	3.05047	-1.45406	1.9531	0.0660249	0.0927163	-4.0348
ENSMUSG00000083812	ENSMUSG00000083812	3.03486	-1.69426	1.98411	0.0622044	0.0877033	-3.9899
ENSMUSG00000070366	Plpp4	3.03454	-2.31606	1.96092	0.0650419	0.0914277	-3.98291
ENSMUSG00000104512	ENSMUSG00000104512	3.0329	-1.20835	1.9887	0.0616559	0.0869573	-3.96249
ENSMUSG00000090964	ENSMUSG00000090964	3.02933	-1.45716	1.94442	0.0671308	0.0941572	-4.07074
ENSMUSG00000113395	ENSMUSG00000113395	3.02778	-1.73142	1.91732	0.0706918	0.0988423	-4.08248
ENSMUSG00000086598	Btbd18	3.02438	-0.831085	2.50302	0.0218247	0.0324631	-3.24392
ENSMUSG00000065623	Gm24762	3.02164	-1.47308	2.02306	0.0576862	0.081693	-3.94211
ENSMUSG00000094360	ENSMUSG00000094360	3.00771	-1.71822	2.36703	0.0289542	0.0425117	-3.42904
ENSMUSG00000084852	ENSMUSG00000084852	3.00771	-1.71822	2.36703	0.0289542	0.0425117	-3.42904
ENSMUSG00000112510	ENSMUSG00000112510	3.00745	-0.60754	2.50522	0.0217241	0.0323177	-3.26296
ENSMUSG00000086495	ENSMUSG00000086495	2.9893	-1.02069	2.00635	0.0595878	0.0842421	-4.03914
ENSMUSG00002075004	ENSMUSG00002075004	2.97769	-0.718897	2.19117	0.0413931	0.059718	-3.74172
ENSMUSG00000097974	ENSMUSG00000097974	2.97685	-2.58315	1.9289	0.0691507	0.0968205	-4.02104
ENSMUSG00000120051	ENSMUSG00000120051	2.97632	-1.70553	1.92134	0.0701541	0.098115	-4.08222
ENSMUSG00000071562	Stfa1	2.97317	-1.55495	1.93817	0.0679379	0.0952295	-4.10865
ENSMUSG00000082436	ENSMUSG00000082436	2.96817	-1.92372	1.97566	0.0632257	0.0890703	-3.97932
ENSMUSG00000048174	Tmem81	2.96672	-0.692038	2.55087	0.0197351	0.0294743	-3.17173
ENSMUSG00000115813	ENSMUSG00000115813	2.95218	-0.692523	2.70576	0.0141942	0.021455	-2.90144
ENSMUSG00000083362	Gm8606	2.9501	-1.48184	1.97595	0.0631904	0.0890262	-3.99887
ENSMUSG00000005338	Cadm3	2.94941	-1.08468	2.39968	0.0270673	0.0398746	-3.39863
ENSMUSG00000118100	Gm50340	2.93278	-1.13372	1.9156	0.0709233	0.0991475	-4.11477
ENSMUSG00000108255	ENSMUSG00000108255	2.90423	-0.808879	2.39283	0.0274535	0.0404222	-3.4329
ENSMUSG00000006154	Eps8l1	2.90279	-1.22545	2.18366	0.0420207	0.0605767	-3.72978
ENSMUSG00000000732	Icosl	2.88254	-0.816179	1.91674	0.0707705	0.0989462	-4.16385
ENSMUSG00000102623	ENSMUSG00000102623	2.87414	-1.5998	2.09976	0.0496426	0.0709722	-3.83492
ENSMUSG00000120378	ENSMUSG00000120378	2.87408	-1.0909	2.03702	0.0561402	0.0795992	-3.9706
ENSMUSG00000082804	Rpl17-ps1	2.87132	-1.46169	2.07212	0.0524164	0.0746501	-3.86927
ENSMUSG00000018126	Baiap2l2	2.86958	-0.737103	2.14859	0.0450668	0.064747	-3.84404
ENSMUSG00000091614	Tmem217	2.86767	-1.25057	1.99456	0.0609626	0.0860554	-4.0176
ENSMUSG00002076106	ENSMUSG00002076106	2.85885	-0.725388	2.45673	0.0240426	0.0356225	-3.32337
ENSMUSG00000073787	Gm10575	2.85877	-0.9979	2.40919	0.0265395	0.0391227	-3.42342
ENSMUSG00000085984	1700001G11Rik	2.85841	-1.17333	2.03954	0.0558655	0.0792649	-3.97643
ENSMUSG00000086866	ENSMUSG00000086866	2.84095	-0.77725	2.34239	0.0304585	0.0446151	-3.51383
ENSMUSG00000097366	Gm8177	2.83827	-1.14185	2.10725	0.0489148	0.0699925	-3.83979
ENSMUSG00000056306	Sertm1	2.83814	-0.865817	2.43473	0.0251694	0.0372083	-3.3633
ENSMUSG00000025257	Ribc1	2.8351	-0.68295	2.09891	0.0497258	0.0710668	-3.89549
ENSMUSG00000096995	2810029C07Rik	2.8256	-1.16711	2.19457	0.0411127	0.0593288	-3.74687
ENSMUSG00000044006	Cilp2	2.82456	-1.08832	2.19348	0.0412025	0.0594508	-3.72876
ENSMUSG00000102321	ENSMUSG00000102321	2.82208	-1.45092	2.09674	0.0499395	0.0713403	-3.8229
ENSMUSG00000085260	Med9os	2.82202	-1.08315	2.25101	0.0366941	0.0532371	-3.6388
ENSMUSG00000119432	Snord50b	2.81515	-1.42717	1.98147	0.0625222	0.0881403	-4.00842
ENSMUSG00000109852	ENSMUSG00000109852	2.8148	-1.00969	2.01611	0.0584703	0.0827563	-4.02501
ENSMUSG00000050663	Trhde	2.81352	-1.11438	2.07455	0.0521672	0.0743141	-3.90462
ENSMUSG00000009350	Mpo	2.80027	-1.38069	2.08929	0.050678	0.0723445	-3.85968
ENSMUSG00000107481	ENSMUSG00000107481	2.796	-1.139	1.95189	0.0661787	0.0928974	-4.05234
ENSMUSG00000083819	Gm11977	2.78302	-1.12279	2.03091	0.0568125	0.0805269	-4.00154
ENSMUSG00000108170	ENSMUSG00000108170	2.78164	-1.62331	1.98054	0.0626344	0.0882928	-4.00811
ENSMUSG00000121378	ENSMUSG00000121378	2.76605	-1.27391	2.00272	0.0600072	0.0848083	-4.00583
ENSMUSG00000024885	Aldh3b1	2.76236	-0.0233737	2.47855	0.0229717	0.0341036	-3.34004
ENSMUSG00000090667	Mdfic2	2.75533	-1.09657	2.21845	0.0391864	0.0566695	-3.6776
ENSMUSG00000113170	ENSMUSG00000113170	2.75426	-0.629603	2.28738	0.0340833	0.049626	-3.59817
ENSMUSG00000104793	ENSMUSG00000104793	2.75227	-1.05025	1.92209	0.0700537	0.0979868	-4.16652
ENSMUSG00000041798	Gck	2.75069	-1.20871	2.02262	0.057736	0.0817582	-3.9908
ENSMUSG00000111938	ENSMUSG00000111938	2.73964	-2.12183	1.99328	0.0611132	0.0862244	-3.98296
ENSMUSG00000048652	Samd13	2.72751	-0.81487	2.02897	0.0570273	0.0808058	-3.98932
ENSMUSG00000049892	Rasd1	2.71032	-0.467313	2.26482	0.0356814	0.0518182	-3.68608
ENSMUSG00000014773	Dll1	2.70601	-0.598275	2.36576	0.0290299	0.0426173	-3.51902
ENSMUSG00000026062	Slc9a2	2.6572	-0.882807	2.03828	0.0560021	0.0794234	-4.00574
ENSMUSG00000105965	ENSMUSG00000105965	2.65654	-1.4788	1.95218	0.0661417	0.0928582	-4.06808
ENSMUSG00000005628	Tmod4	2.64386	-0.764166	2.01513	0.0585816	0.0829033	-4.03677
ENSMUSG00000070280	Slc22a14	2.63319	-0.779481	2.20162	0.0405347	0.0585323	-3.75607
ENSMUSG00000024696	Lpxn	2.62208	-1.02671	2.11051	0.0486002	0.0695646	-3.87873
ENSMUSG00000117831	Gm6995	2.61782	-0.680677	2.41772	0.0260743	0.0384699	-3.41872
ENSMUSG00000109810	ENSMUSG00000109810	2.61781	-1.21554	1.93441	0.0684275	0.0958679	-4.10945
ENSMUSG00000025317	Car5a	2.60391	-1.1009	2.16871	0.0432952	0.0623297	-3.75295
ENSMUSG00000000409	Lck	2.59738	-0.18376	2.34461	0.0303203	0.0444185	-3.60579
ENSMUSG00000086489	ENSMUSG00000086489	2.58966	-1.59871	2.03855	0.0559732	0.0793876	-3.96597
ENSMUSG00000085366	ENSMUSG00000085366	2.58966	-1.59871	2.03855	0.0559732	0.0793876	-3.96597
ENSMUSG00000084440	ENSMUSG00000084440	2.58488	-1.35395	2.05823	0.0538625	0.0765878	-3.91097
ENSMUSG00000050114	Prdx6b	2.5837	-1.21116	1.9235	0.0698662	0.0977489	-4.14141
ENSMUSG00000120748	ENSMUSG00000120748	2.58321	-1.10288	1.95445	0.0658547	0.0924947	-4.09723
ENSMUSG00000027457	Snph	2.56268	-0.687457	2.46897	0.0234364	0.0347543	-3.32407
ENSMUSG00000116571	ENSMUSG00000116571	2.54393	-0.965611	2.10817	0.0488262	0.0698702	-3.88401
ENSMUSG00002076672	ENSMUSG00002076672	2.5194	-1.03328	1.95902	0.0652802	0.0917511	-4.09038
ENSMUSG00000102937	ENSMUSG00000102937	2.51425	-0.944974	2.01329	0.0587911	0.0831945	-4.02722
ENSMUSG00000116815	ENSMUSG00000116815	2.51226	-0.921781	2.31937	0.0319297	0.0466541	-3.56937
ENSMUSG00000100680	1810044D09Rik	2.50093	-1.12586	1.96662	0.064334	0.0905121	-4.07473
ENSMUSG00000025839	Pramel7	2.49544	-1.18854	2.02862	0.0570665	0.0808563	-4.00334
ENSMUSG00000057719	Sh3rf2	2.46647	-0.845546	1.97874	0.0628515	0.0885766	-4.09947
ENSMUSG00000048142	Nat8l	2.46112	-1.09372	2.06372	0.0532871	0.0758082	-3.92125
ENSMUSG00000107455	Gm43868	2.42917	-0.544363	2.16208	0.043872	0.0631276	-3.87018
ENSMUSG00000120462	ENSMUSG00000120462	2.42772	-0.148752	2.48162	0.0228248	0.0338944	-3.36593
ENSMUSG00000050321	Neto1	2.41741	-0.5833	1.91757	0.070659	0.0988026	-4.18758
ENSMUSG00000113611	ENSMUSG00000113611	2.38933	-0.953083	2.04963	0.0547757	0.0778221	-3.97593
ENSMUSG00000070337	Gpr179	2.36563	-0.724869	2.21218	0.039684	0.057362	-3.75288
ENSMUSG00000079260	Tmppe	2.34444	-0.701284	2.00836	0.0593557	0.083951	-4.0477
ENSMUSG00000047155	Cyp4x1	2.34321	-0.628407	2.10028	0.0495918	0.070907	-3.93796
ENSMUSG00000020151	Ptprr	2.33623	-0.572246	2.16264	0.0438231	0.0630653	-3.86405
ENSMUSG00000114999	ENSMUSG00000114999	2.33464	-1.07564	1.97136	0.0637506	0.089759	-4.0815
ENSMUSG00000112743	Nt5dc3	2.32304	-0.660562	2.01249	0.0588818	0.0833123	-4.04542
ENSMUSG00000028088	Fmo5	2.32101	-1.11832	1.94051	0.0676353	0.094841	-4.14116
ENSMUSG00000074570	Cass4	2.32069	-0.300544	2.14355	0.0455206	0.0653697	-3.88104
ENSMUSG00000106913	ENSMUSG00000106913	2.31388	-0.950377	2.04647	0.0551153	0.0782699	-3.98443
ENSMUSG00000120419	ENSMUSG00000120419	2.31274	-0.844712	1.92267	0.069976	0.0978859	-4.17173
ENSMUSG00000029134	Plb1	2.31136	-0.247347	2.06974	0.0526618	0.0749663	-4.06233
ENSMUSG00000097178	2310002F09Rik	2.31116	-0.480062	2.23912	0.0375865	0.0544542	-3.75191
ENSMUSG00000102620	ENSMUSG00000102620	2.27914	-0.764229	2.07481	0.0521405	0.0742808	-3.97065
ENSMUSG00000022286	Grhl2	2.26444	-0.915817	1.92667	0.0694457	0.0971971	-4.1548
ENSMUSG00000118449	Gm3625	2.259	-0.577142	1.92526	0.0696318	0.0974393	-4.20089
ENSMUSG00000110894	ENSMUSG00000110894	2.25393	-0.556244	1.95217	0.0661434	0.0928582	-4.18491
ENSMUSG00000034974	Dapk3	2.21675	-0.869011	2.11743	0.0479404	0.0686772	-3.90067
ENSMUSG00000112502	Gm46194	2.19751	-0.764982	2.04762	0.0549917	0.0781142	-4.00771
ENSMUSG00000035504	Reep6	2.18706	-0.468221	2.01172	0.0589699	0.0834317	-4.12772
ENSMUSG00000036067	Slc2a6	2.16684	-1.05041	2.08265	0.0513436	0.0732061	-3.99372
ENSMUSG00000061561	Olfr373	2.13822	-0.565633	2.03878	0.0559481	0.079371	-4.04877
ENSMUSG00000055409	Nell1	2.13036	-0.239057	1.99214	0.0612479	0.0864037	-4.18405
ENSMUSG00000098235	Gm7497	2.10809	-0.265895	2.0988	0.0497373	0.0710741	-4.00545
ENSMUSG00000064816	Gm22357	2.09863	-0.407332	2.03875	0.0559509	0.079371	-4.08828
ENSMUSG00000120876	ENSMUSG00000120876	2.08856	-0.200618	2.25612	0.0363165	0.0527029	-3.76617
ENSMUSG00000016758	Bik	2.07688	-0.378403	1.93684	0.0681112	0.0954605	-4.25388
ENSMUSG00000065564	Mirlet7b	2.06207	-0.372796	2.02091	0.0579283	0.082015	-4.12918
ENSMUSG00000062391	4932435O22Rik	2.02826	-0.353742	1.93363	0.0685292	0.0959983	-4.30174
ENSMUSG00000048978	Nrsn1	2.0111	0.081064	2.07156	0.0524744	0.0747232	-4.16665
ENSMUSG00000120701	ENSMUSG00000120701	1.98068	-0.307083	1.96301	0.0647825	0.0910917	-4.21313
ENSMUSG00000120276	ENSMUSG00000120276	1.85894	-0.354153	1.96883	0.0640611	0.0901621	-4.21859
ENSMUSG00000109493	ENSMUSG00000109493	1.85335	0.251177	2.10611	0.0490244	0.0701405	-4.12765
ENSMUSG00000097715	ENSMUSG00000097715	1.82525	-0.239754	1.9482	0.0666476	0.0935321	-4.25052
ENSMUSG00000084277	ENSMUSG00000084277	1.72131	-0.246331	1.92811	0.069255	0.0969544	-4.29933
ENSMUSG00000032589	Bsn	1.60942	0.216259	1.95643	0.0656049	0.0921727	-4.33243
ENSMUSG00000103009	ENSMUSG00000103009	-0.92684	1.98453	-1.95036	0.0663723	0.0931575	-4.89565
ENSMUSG00000097121	D130020L05Rik	-0.938133	2.25172	-2.35519	0.0296685	0.0434949	-4.23663
ENSMUSG00000020829	Slc46a1	-0.974206	2.00473	-1.99356	0.0610799	0.0861938	-4.80913
ENSMUSG00000020758	Itgb4	-0.981898	1.55485	-1.9477	0.0667114	0.0936099	-4.75668
ENSMUSG00000083374	Gm11449	-0.985287	1.52231	-1.93932	0.0677889	0.0950385	-4.77221
ENSMUSG00000005043	Sgsh	-0.991833	1.92161	-1.94159	0.067496	0.0946575	-4.85402
ENSMUSG00000022906	Parp9	-1.01023	1.86871	-2.07876	0.0517376	0.0737319	-4.60801
ENSMUSG00000113926	ENSMUSG00000113926	-1.01949	2.01612	-2.1674	0.0434085	0.0624848	-4.52246
ENSMUSG00000058135	Gstm1	-1.01968	1.99944	-2.29576	0.0335061	0.0488332	-4.28858
ENSMUSG00000016493	Cd46	-1.03554	1.72341	-2.11463	0.0482069	0.0690237	-4.52049
ENSMUSG00000115684	ENSMUSG00000115684	-1.03956	2.07381	-2.12913	0.0468421	0.0671632	-4.60379
ENSMUSG00000107029	ENSMUSG00000107029	-1.04016	1.796	-2.24981	0.0367835	0.053353	-4.29564
ENSMUSG00000107245	ENSMUSG00000107245	-1.04207	1.3674	-1.93658	0.0681444	0.0955011	-4.72233
ENSMUSG00000032359	Ctsh	-1.04285	1.61927	-2.00666	0.0595513	0.0841959	-4.68984
ENSMUSG00002076904	ENSMUSG00002076904	-1.04499	1.84688	-2.09137	0.0504705	0.0720805	-4.61044
ENSMUSG00000118138	ENSMUSG00000118138	-1.06376	1.61353	-2.07887	0.0517269	0.0737319	-4.55003
ENSMUSG00000001333	Sync	-1.06688	1.45201	-1.91105	0.0715404	0.099929	-4.77392
ENSMUSG00000039782	Cpeb2	-1.07178	1.48823	-2.03011	0.0569004	0.0806311	-4.60199
ENSMUSG00000105144	Rpl21-ps11	-1.07478	1.35442	-1.99437	0.0609845	0.0860809	-4.61979
ENSMUSG00000019831	Wasf1	-1.08081	1.97377	-1.97026	0.0638857	0.0899378	-4.82377
ENSMUSG00000001349	Cnn1	-1.08144	1.80816	-2.00693	0.0595199	0.0841567	-4.71917
ENSMUSG00000041329	Atp1b2	-1.08825	1.86695	-2.03012	0.0569001	0.0806311	-4.71749
ENSMUSG00000062012	Zfp13	-1.08848	1.77344	-2.04262	0.055531	0.0788379	-4.66594
ENSMUSG00000087294	ENSMUSG00000087294	-1.09089	1.65567	-2.1028	0.0493462	0.0705783	-4.55036
ENSMUSG00000049556	Lingo1	-1.09181	1.47535	-2.12913	0.046842	0.0671632	-4.4155
ENSMUSG00000049321	Zfp2	-1.09187	1.49416	-2.10849	0.0487945	0.0698294	-4.4739
ENSMUSG00000109379	ENSMUSG00000109379	-1.09249	1.54441	-2.18055	0.0422827	0.0609466	-4.34532
ENSMUSG00000032392	Parp16	-1.10391	1.92096	-2.15006	0.0449352	0.0645704	-4.50153
ENSMUSG00000085875	ENSMUSG00000085875	-1.10836	1.92814	-2.12357	0.0473615	0.0678697	-4.57102
ENSMUSG00000121096	ENSMUSG00000121096	-1.10907	1.7093	-1.97856	0.0628735	0.0885964	-4.74421
ENSMUSG00000106834	ENSMUSG00000106834	-1.1125	1.54028	-2.04593	0.0551735	0.0783475	-4.58817
ENSMUSG00000034413	Neurl1b	-1.1164	1.55637	-2.0954	0.0500717	0.0715247	-4.49963
ENSMUSG00000093919	ENSMUSG00000093919	-1.12177	1.46905	-2.11663	0.0480164	0.0687729	-4.44563
ENSMUSG00000054204	Alkal2	-1.12304	1.27489	-2.03816	0.0560154	0.0794373	-4.53583
ENSMUSG00000084149	ENSMUSG00000084149	-1.12316	1.22261	-2.00245	0.0600388	0.0848475	-4.5705
ENSMUSG00000060314	Zfp941	-1.12464	1.4957	-2.00348	0.0599191	0.0846998	-4.65778
ENSMUSG00000084864	ENSMUSG00000084864	-1.12465	2.26806	-2.78628	0.0119343	0.0181568	-3.39861
ENSMUSG00000041143	Tmco4	-1.12801	1.62152	-2.2035	0.0403821	0.0583233	-4.33591
ENSMUSG00000074282	Zfp94	-1.12828	1.19216	-1.95752	0.0654685	0.0919985	-4.63025
ENSMUSG00000003546	Klc4	-1.13112	1.95964	-2.29399	0.0336273	0.0489907	-4.26731
ENSMUSG00000026080	Chst10	-1.13215	1.98971	-2.38441	0.027935	0.0410745	-4.10714
ENSMUSG00000084127	Gm13169	-1.13217	1.26729	-1.9346	0.0684025	0.0958388	-4.69689
ENSMUSG00000078300	Gm2606	-1.13528	1.60314	-2.04445	0.0553331	0.0785692	-4.61143
ENSMUSG00000024118	Tedc2	-1.13612	2.3227	-2.32146	0.0317935	0.0464672	-4.32828
ENSMUSG00000035407	Kank4	-1.13768	1.74287	-2.19808	0.0408236	0.0589229	-4.3939
ENSMUSG00000054715	Zscan22	-1.14052	2.20517	-2.74741	0.0129786	0.0196775	-3.46434
ENSMUSG00000086805	ENSMUSG00000086805	-1.14252	1.23256	-1.93854	0.0678903	0.0951688	-4.67574
ENSMUSG00000110545	ENSMUSG00000110545	-1.15067	1.42081	-2.13381	0.0464096	0.066578	-4.40017
ENSMUSG00000063611	ENSMUSG00000063611	-1.152	1.29527	-1.99993	0.0603326	0.0852252	-4.58286
ENSMUSG00000042254	Cilp	-1.15324	1.7825	-2.07607	0.0520118	0.0741022	-4.59788
ENSMUSG00000029211	Gabra4	-1.1535	2.22774	-2.54488	0.0199856	0.0298325	-3.84798
ENSMUSG00000115447	ENSMUSG00000115447	-1.15371	1.54311	-2.04287	0.0555036	0.0788063	-4.59435
ENSMUSG00000020669	Sh3yl1	-1.15449	1.47712	-2.0546	0.0542461	0.077104	-4.54905
ENSMUSG00000021044	Adck1	-1.15647	1.40514	-1.99976	0.0603527	0.0852481	-4.63089
ENSMUSG00000085072	ENSMUSG00000085072	-1.16363	1.44701	-2.01865	0.0581823	0.0823642	-4.60485
ENSMUSG00000112990	ENSMUSG00000112990	-1.16512	1.37667	-2.04027	0.055786	0.0791621	-4.5262
ENSMUSG00000031389	Arhgap4	-1.16533	1.53295	-2.27045	0.0352763	0.0512565	-4.20229
ENSMUSG00000025059	Gk	-1.168	1.60505	-1.95169	0.066204	0.0929271	-4.74526
ENSMUSG00000117757	ENSMUSG00000117757	-1.16834	1.9395	-2.50563	0.0217054	0.0322921	-3.85502
ENSMUSG00000111806	Gm47403	-1.17315	1.09752	-1.92182	0.0700901	0.0980316	-4.64993
ENSMUSG00000028454	Pigo	-1.17659	2.05033	-2.35546	0.0296518	0.0434733	-4.17263
ENSMUSG00000115779	4930592A05Rik	-1.17838	1.57983	-2.23598	0.037826	0.0547941	-4.2576
ENSMUSG00000078995	Zfp456	-1.17857	1.42819	-2.04165	0.0556359	0.0789741	-4.57191
ENSMUSG00000031273	Col4a6	-1.18588	1.08592	-1.94182	0.0674662	0.0946217	-4.62887
ENSMUSG00000034105	Meak7	-1.18819	2.13846	-2.2536	0.0365021	0.052962	-4.3906
ENSMUSG00000106758	ENSMUSG00000106758	-1.19068	1.78874	-2.1684	0.0433222	0.0623646	-4.4503
ENSMUSG00000094958	ENSMUSG00000094958	-1.19101	1.39348	-2.15942	0.0441054	0.0634472	-4.3401
ENSMUSG00000097125	ENSMUSG00000097125	-1.19183	1.5521	-2.11667	0.0480128	0.0687721	-4.47311
ENSMUSG00000108011	ENSMUSG00000108011	-1.19194	1.30546	-2.13926	0.0459102	0.0658911	-4.35209
ENSMUSG00000069996	Gm41341	-1.19285	1.55101	-2.37983	0.0282	0.0414397	-3.99153
ENSMUSG00000072572	Slc39a2	-1.19365	1.48843	-2.13684	0.0461308	0.0661908	-4.41001
ENSMUSG00000066175	ENSMUSG00000066175	-1.19559	0.991946	-1.92448	0.069735	0.0975775	-4.61474
ENSMUSG00000054434	Tmem120b	-1.19578	1.62316	-2.23304	0.0380512	0.0551097	-4.26833
ENSMUSG00000001120	Pcbp3	-1.19747	1.73686	-1.98976	0.0615296	0.0867847	-4.72285
ENSMUSG00000062588	ENSMUSG00000062588	-1.19841	1.84731	-2.47049	0.0233622	0.0346488	-3.87086
ENSMUSG00000036537	Rnf113a1	-1.19929	1.77773	-2.28747	0.034077	0.0496201	-4.22886
ENSMUSG00000065680	Snord38a	-1.19942	1.83852	-2.24356	0.0372511	0.0539998	-4.31529
ENSMUSG00000051344	Plekhm3	-1.19954	1.96776	-2.12911	0.0468445	0.0671632	-4.55103
ENSMUSG00000050973	Gdpgp1	-1.20096	1.23387	-2.18475	0.0419288	0.060452	-4.25835
ENSMUSG00000050075	Gpr171	-1.2016	1.51831	-2.28259	0.0344165	0.0500852	-4.17015
ENSMUSG00000059203	Il1rapl2	-1.20284	1.05527	-1.91151	0.071477	0.0998467	-4.6574
ENSMUSG00000117814	ENSMUSG00000117814	-1.20365	0.884109	-1.96429	0.0646231	0.0908789	-4.54039
ENSMUSG00000028524	Sgip1	-1.20412	1.41899	-1.92325	0.0698996	0.0977896	-4.74425
ENSMUSG00000004110	Cacna1e	-1.2052	1.32979	-1.95707	0.0655246	0.0920658	-4.66732
ENSMUSG00000113650	ENSMUSG00000113650	-1.20593	1.56376	-2.10595	0.0490406	0.070157	-4.48002
ENSMUSG00000110544	ENSMUSG00000110544	-1.20598	1.36904	-2.16543	0.0435794	0.0627268	-4.32475
ENSMUSG00000040429	Mterf1a	-1.207	1.92579	-2.42301	0.0257898	0.0380777	-4.01419
ENSMUSG00000023982	Guca1a	-1.20759	1.9885	-2.82683	0.0109311	0.0166839	-3.24748
ENSMUSG00000118471	ENSMUSG00000118471	-1.20759	1.9885	-2.82683	0.0109311	0.0166839	-3.24748
ENSMUSG00000044813	Shb	-1.20884	1.60502	-2.2755	0.0349167	0.050767	-4.20118
ENSMUSG00000081911	ENSMUSG00000081911	-1.20899	1.41634	-2.3216	0.031784	0.0464595	-4.05805
ENSMUSG00000092083	Kcnb2	-1.21245	1.31374	-2.03053	0.0568546	0.0805815	-4.53473
ENSMUSG00000020175	Rab36	-1.21256	1.3216	-2.05448	0.0542594	0.077118	-4.51553
ENSMUSG00000041372	B4galnt3	-1.21299	1.38475	-2.22269	0.038853	0.0562127	-4.23115
ENSMUSG00000051403	Ppp1r37	-1.21357	1.0746	-1.9803	0.0626626	0.0883271	-4.54813
ENSMUSG00000068579	Rpl7a-ps3	-1.21473	1.37301	-2.0469	0.055069	0.0782091	-4.54048
ENSMUSG00000047067	Dusp28	-1.21827	1.68612	-2.41333	0.0263126	0.0388036	-3.97151
ENSMUSG00000034773	Hrob	-1.21921	1.53081	-2.00115	0.0601904	0.0850463	-4.66268
ENSMUSG00000116506	ENSMUSG00000116506	-1.22156	2.27908	-2.86685	0.0100208	0.0153488	-3.2277
ENSMUSG00000024158	Hagh	-1.22357	2.26919	-2.57251	0.0188532	0.0282117	-3.80053
ENSMUSG00000074215	ENSMUSG00000074215	-1.22535	1.28992	-1.96176	0.064938	0.0912873	-4.65691
ENSMUSG00000106219	5830416I19Rik	-1.22719	1.17256	-2.13365	0.0464246	0.0665953	-4.32733
ENSMUSG00000056947	Mab21l1	-1.22888	1.13168	-2.0236	0.0576253	0.081617	-4.52096
ENSMUSG00000025804	Ccr1	-1.23	1.29306	-1.91169	0.0714522	0.0998307	-4.73375
ENSMUSG00000092412	ENSMUSG00000092412	-1.23013	1.8045	-2.1128	0.0483809	0.069264	-4.56349
ENSMUSG00000002603	Tgfb1	-1.23198	1.68431	-2.38258	0.0280406	0.0412163	-4.00689
ENSMUSG00000082815	Gm5678	-1.23308	1.26451	-2.14241	0.0456239	0.0655053	-4.32581
ENSMUSG00000024766	Lipo3	-1.23985	1.96899	-2.34613	0.0302257	0.0442827	-4.18196
ENSMUSG00000032968	Inha	-1.24286	1.50899	-2.35727	0.0295416	0.0433244	-4.01228
ENSMUSG00000054162	Spock3	-1.24333	1.31605	-2.12001	0.0476957	0.0683354	-4.40461
ENSMUSG00000074576	Mocs3	-1.24379	1.412	-2.30262	0.0330408	0.0481802	-4.08784
ENSMUSG00000074039	4930520O04Rik	-1.24386	1.5861	-2.24456	0.0371757	0.0538974	-4.2444
ENSMUSG00000049285	Mblac1	-1.24443	1.43704	-2.12714	0.0470277	0.0674129	-4.41714
ENSMUSG00002076239	ENSMUSG00002076239	-1.24571	2.05864	-2.27944	0.0346382	0.0503751	-4.31634
ENSMUSG00000046191	Pcdhb20	-1.24743	1.68472	-2.31878	0.0319681	0.0467041	-4.14337
ENSMUSG00000084373	Rps2-ps4	-1.2483	1.89508	-2.35705	0.0295549	0.0433397	-4.14404
ENSMUSG00000050493	Fam167b	-1.24868	1.47928	-2.31943	0.0319257	0.0466513	-4.0481
ENSMUSG00000055862	Izumo4	-1.24881	1.66172	-2.44218	0.0247826	0.0366632	-3.89669
ENSMUSG00000025083	Afap1l2	-1.25001	1.92842	-2.58788	0.0182497	0.0273526	-3.69977
ENSMUSG00000116004	ENSMUSG00000116004	-1.25261	1.42844	-2.05789	0.0538985	0.0766342	-4.52463
ENSMUSG00000042632	Pla2g6	-1.25349	1.64425	-2.28161	0.0344854	0.0501691	-4.20052
ENSMUSG00000059970	Hspa2	-1.25414	1.7575	-2.12892	0.0468621	0.0671841	-4.50162
ENSMUSG00000112346	ENSMUSG00000112346	-1.25447	1.21443	-2.07826	0.0517887	0.0737984	-4.40893
ENSMUSG00000005763	Cd247	-1.25526	1.3101	-2.08577	0.0510296	0.0727955	-4.45834
ENSMUSG00000105692	ENSMUSG00000105692	-1.25596	1.56384	-2.11848	0.047841	0.0685393	-4.44311
ENSMUSG00002075045	ENSMUSG00002075045	-1.25675	1.96128	-2.33518	0.0309126	0.0452417	-4.17963
ENSMUSG00000106897	ENSMUSG00000106897	-1.25718	1.03003	-1.94733	0.0667591	0.093671	-4.58075
ENSMUSG00000020431	Adcy1	-1.25784	1.63173	-2.40513	0.0267633	0.0394398	-3.96158
ENSMUSG00000103409	Lsmem2	-1.2586	1.87095	-2.61688	0.0171606	0.0257651	-3.61734
ENSMUSG00000110156	Gm42067	-1.25976	1.5706	-2.06208	0.0534585	0.0760423	-4.57306
ENSMUSG00000104218	ENSMUSG00000104218	-1.25979	1.72177	-2.07337	0.0522884	0.0744803	-4.59548
ENSMUSG00000025150	Cbr2	-1.26032	2.47906	-2.51696	0.0211952	0.0315624	-3.989
ENSMUSG00000044991	Shld1	-1.26135	1.50723	-2.15807	0.0442237	0.063601	-4.37824
ENSMUSG00000074108	Rpl10-ps2	-1.26223	0.856773	-1.96989	0.0639315	0.0899854	-4.51263
ENSMUSG00000048218	Amigo2	-1.26224	1.26999	-2.0088	0.0593049	0.0838898	-4.55234
ENSMUSG00000019850	Tnfaip3	-1.26426	1.43755	-2.07875	0.0517387	0.0737319	-4.49331
ENSMUSG00000027371	Fahd2a	-1.26448	2.17712	-2.65196	0.0159255	0.0239765	-3.64336
ENSMUSG00000043773	1700048O20Rik	-1.26571	1.82854	-2.44069	0.0248592	0.0367716	-3.95894
ENSMUSG00000104262	ENSMUSG00000104262	-1.26664	0.801292	-1.96223	0.0648785	0.0912152	-4.50351
ENSMUSG00000106086	ENSMUSG00000106086	-1.26676	1.29039	-2.06524	0.0531285	0.0755921	-4.44575
ENSMUSG00000054520	Sh3bp2	-1.26792	1.63462	-1.98522	0.0620712	0.0875265	-4.71645
ENSMUSG00000113965	ENSMUSG00000113965	-1.26852	1.43328	-2.24406	0.0372136	0.0539489	-4.21576
ENSMUSG00000097473	ENSMUSG00000097473	-1.26881	0.900624	-1.91346	0.0712126	0.099527	-4.6121
ENSMUSG00000100967	ENSMUSG00000100967	-1.26934	2.03183	-2.57298	0.0188344	0.0281855	-3.75678
ENSMUSG00000099041	ENSMUSG00000099041	-1.27023	1.65639	-2.28415	0.0343075	0.0499396	-4.20743
ENSMUSG00000027500	Stmn2	-1.27514	1.723	-2.2677	0.0354736	0.0515298	-4.23274
ENSMUSG00000059327	Eda	-1.27822	1.75316	-2.4488	0.0244432	0.0361826	-3.92307
ENSMUSG00000091604	ENSMUSG00000091604	-1.27907	1.78365	-2.43871	0.0249619	0.0369139	-3.94761
ENSMUSG00000084523	Mir1903	-1.27985	0.766009	-1.94801	0.0666716	0.09356	-4.51832
ENSMUSG00000004266	Ptpn6	-1.28397	1.08796	-1.99338	0.0611009	0.0862126	-4.5486
ENSMUSG00000069939	ENSMUSG00000069939	-1.28499	1.69073	-2.50226	0.0218591	0.0325079	-3.80282
ENSMUSG00000085936	ENSMUSG00000085936	-1.28553	1.34075	-2.08617	0.0509895	0.0727428	-4.46198
ENSMUSG00000075585	ENSMUSG00000075585	-1.28572	1.11916	-1.99116	0.0613635	0.0865558	-4.54226
ENSMUSG00000039891	Txlnb	-1.28588	1.09294	-1.91661	0.0707876	0.0989638	-4.66982
ENSMUSG00000019326	Aoc3	-1.28681	1.87939	-2.25668	0.0362754	0.0526468	-4.32513
ENSMUSG00000048022	Tmem229a	-1.28684	1.15993	-2.17501	0.0427543	0.0615946	-4.22818
ENSMUSG00000097055	Gm4419	-1.28754	1.29686	-2.18579	0.0418418	0.0603382	-4.2529
ENSMUSG00000023707	Ogfod2	-1.28783	2.46247	-3.40326	0.00305486	0.0048582	-2.13131
ENSMUSG00000093978	ENSMUSG00000093978	-1.28853	1.11902	-2.01322	0.0587989	0.0832003	-4.53136
ENSMUSG00000042766	Trim46	-1.28963	1.24874	-1.99396	0.0610333	0.0861335	-4.61155
ENSMUSG00000028108	Ecm1	-1.29189	1.68234	-2.22734	0.0384912	0.0557217	-4.29682
ENSMUSG00000025870	Arl10	-1.29204	1.49761	-2.41645	0.0261429	0.038561	-3.91541
ENSMUSG00000024910	Ctsw	-1.29394	1.47653	-2.09975	0.0496438	0.0709722	-4.45447
ENSMUSG00000113459	ENSMUSG00000113459	-1.29451	1.39036	-1.97137	0.063749	0.089759	-4.59203
ENSMUSG00000078957	1700060C20Rik	-1.29609	1.19855	-2.26471	0.0356898	0.051827	-4.09981
ENSMUSG00000107370	ENSMUSG00000107370	-1.29616	1.69146	-2.35726	0.0295425	0.0433244	-4.05
ENSMUSG00000117006	ENSMUSG00000117006	-1.2966	1.03495	-2.03856	0.0559721	0.0793876	-4.44828
ENSMUSG00000060034	Ctf2	-1.29858	2.16287	-2.93965	0.00854826	0.0131681	-3.05712
ENSMUSG00000030669	Calca	-1.29886	1.32631	-2.04715	0.0550417	0.0781753	-4.51798
ENSMUSG00000045268	Zfp691	-1.30166	1.98951	-2.6556	0.0158023	0.023799	-3.57335
ENSMUSG00000052525	Spdya	-1.30237	1.73924	-2.45091	0.0243359	0.0360332	-3.90923
ENSMUSG00000028475	Spaar	-1.30294	1.73166	-2.17357	0.0428772	0.0617637	-4.42822
ENSMUSG00000109010	ENSMUSG00000109010	-1.30308	0.94076	-2.04814	0.0549359	0.0780398	-4.41209
ENSMUSG00000072576	ENSMUSG00000072576	-1.30441	1.22487	-2.23913	0.0375857	0.0544542	-4.17266
ENSMUSG00000006574	Slc4a1	-1.30486	1.7207	-2.00702	0.0595099	0.0841479	-4.67006
ENSMUSG00000039936	Pik3cd	-1.30494	1.46277	-2.0676	0.0528836	0.0752724	-4.51676
ENSMUSG00000037315	Jade3	-1.30654	1.85145	-2.53548	0.0203856	0.0303953	-3.78699
ENSMUSG00000042826	Fgf11	-1.30708	1.08538	-2.13552	0.0462526	0.0663612	-4.29392
ENSMUSG00000111985	ENSMUSG00000111985	-1.30721	1.38985	-2.07681	0.0519364	0.0739994	-4.46079
ENSMUSG00000059540	Tcea2	-1.30833	1.95059	-2.3532	0.0297897	0.0436669	-4.14362
ENSMUSG00000120183	ENSMUSG00000120183	-1.30837	2.2151	-2.66492	0.0154907	0.0233471	-3.61267
ENSMUSG00000042087	ENSMUSG00000042087	-1.30895	1.90595	-2.68665	0.0147875	0.0223158	-3.48786
ENSMUSG00000075031	H2bc3	-1.30907	1.94615	-2.41694	0.0261165	0.0385272	-4.03131
ENSMUSG00000103945	ENSMUSG00000103945	-1.31144	1.15467	-1.93591	0.0682324	0.0956124	-4.65518
ENSMUSG00000109181	Gm5605	-1.31171	1.47914	-2.41311	0.0263247	0.0388189	-3.91693
[truncated: 15,415 more rows]
