# Supplementary material for: Compensatory growth and recovery of cartilage cytoarchitecture after transient cell death in fetal mouse limbs
Source: Nat Commun. 2024 Apr 5;15:2940. doi: 10.1038/s41467-024-47311-7 (PMC10997652; doi:10.1038/s41467-024-47311-7)
Supplement: Supplementary file 4 — Supplementary Data 2 [file 41467_2024_47311_MOESM4_ESM.xlsx]

## Sheet: E17_5 | EVsC
ENSEMBL	COMMON	logFC	AveExpr	t	P.Value	adj.P.Val	B
ENSMUSG00000119584	Rn18s-rs5	14.648	14.7098	60.7898	6.95717e-34	3.37897e-31	66.4778
ENSMUSG00000101111	ENSMUSG00000101111	13.8632	13.4772	92.1035	1.83502e-39	1.31811e-35	76.7399
ENSMUSG00000064358	COX3	13.8601	13.4751	92.0786	1.85042e-39	1.31811e-35	76.7331
ENSMUSG00000029661	Col1a2	13.8595	13.6433	69.7157	1.01345e-35	1.08287e-32	69.9786
ENSMUSG00000027966	Col11a1	13.8162	14.1354	93.6774	1.0856e-39	1.31811e-35	77.3267
ENSMUSG00000064339	ENSMUSG00000064339	13.6865	13.7147	90.2689	3.4221e-39	1.82826e-35	76.3483
ENSMUSG00000022483	Col2a1	13.5392	13.4835	85.7249	1.69409e-38	6.03378e-35	75.0666
ENSMUSG00000092341	Malat1	13.5376	13.6927	89.071	5.17594e-39	2.2122e-35	76.0242
ENSMUSG00000064351	COX1	13.0272	12.3929	81.7975	7.23423e-38	2.20851e-34	73.6257
ENSMUSG00000000031	H19	13.0184	12.9608	76.0689	6.83832e-37	1.21779e-33	72.0261
ENSMUSG00000101249	ENSMUSG00000101249	12.9155	12.2446	80.4247	1.22142e-37	3.26273e-34	73.1783
ENSMUSG00000102070	ENSMUSG00000102070	12.749	12.2253	74.9543	1.07942e-36	1.66932e-33	71.4739
ENSMUSG00000064354	COX2	12.7445	12.2224	74.9227	1.09361e-36	1.66932e-33	71.4627
ENSMUSG00000001506	Col1a1	12.7154	12.8967	58.8737	1.86733e-33	7.12588e-31	65.3587
ENSMUSG00000064370	CYTB	12.5299	12.3004	78.1599	2.95585e-37	7.0185e-34	72.5081
ENSMUSG00000064357	ATP6	12.2705	11.9978	77.293	4.17368e-37	8.25805e-34	72.1474
ENSMUSG00000100862	Gm10925	12.2629	11.9927	77.2473	4.25075e-37	8.25805e-34	72.1315
ENSMUSG00000093674	Rpl41	12.1813	11.5489	61.9288	3.92457e-34	2.15046e-31	66.4687
ENSMUSG00000102349	ENSMUSG00000102349	12.0898	12.171	73.1363	2.30624e-36	3.08027e-33	70.8346
ENSMUSG00000064352	ENSMUSG00000064352	12.0781	11.44	73.2546	2.19379e-36	3.08027e-33	70.6816
ENSMUSG00000064341	ND1	11.8965	11.4668	70.4078	7.46853e-36	9.11051e-33	69.7145
ENSMUSG00000064363	ND4	11.7489	11.3212	68.5702	1.69074e-35	1.72053e-32	69.0154
ENSMUSG00000018593	Sparc	11.735	11.6697	66.9906	3.47289e-35	3.37343e-32	68.5027
ENSMUSG00000037742	Eef1a1	11.5355	11.5735	69.7617	9.93017e-36	1.08287e-32	69.5074
ENSMUSG00000071415	Rpl23	11.4993	10.1593	55.739	1.00747e-32	2.83286e-30	63.4102
ENSMUSG00000029580	Actb	11.4733	11.5576	70.3461	7.6738e-36	9.11051e-33	69.7049
ENSMUSG00000076138	ENSMUSG00000076138	11.2542	11.3163	66.8296	3.74067e-35	3.37706e-32	68.3608
ENSMUSG00000073702	Rpl31	11.2274	10.2489	55.2653	1.3102e-32	3.41451e-30	63.2017
ENSMUSG00000026043	Col3a1	11.2115	11.5617	55.9966	8.74126e-33	2.50052e-30	63.78
ENSMUSG00000026147	Col9a1	11.1997	11.3635	64.1634	1.31465e-34	8.26294e-32	67.3314
ENSMUSG00000021268	Meg3	11.1664	11.617	58.1647	2.7126e-33	9.34971e-31	64.8054
ENSMUSG00000048583	Igf2	11.159	11.224	65.1951	8.03485e-35	6.25933e-32	67.7061
ENSMUSG00000115302	ENSMUSG00000115302	11.1514	11.2177	65.1273	8.29715e-35	6.25933e-32	67.678
ENSMUSG00000002265	Peg3	11.1055	11.1203	64.845	9.48758e-35	6.75832e-32	67.5368
ENSMUSG00000000740	Rpl13	11.0995	11.0484	63.4207	1.88295e-34	1.14968e-31	66.9576
ENSMUSG00000062997	Rpl35	11.0351	10.5916	60.3037	8.91133e-34	4.13989e-31	65.5583
ENSMUSG00000064345	ND2	11.0309	10.4955	64.2209	1.27881e-34	8.26294e-32	67.1451
ENSMUSG00000078193	Gm2000	11.022	10.5902	60.8799	6.64649e-34	3.30315e-31	65.8036
ENSMUSG00000037664	Cdkn1c	11.0206	11.1674	65.3052	7.62721e-35	6.25933e-32	67.7305
ENSMUSG00000047675	Gm15501	11.0028	10.9347	62.1521	3.5122e-34	2.02853e-31	66.4103
ENSMUSG00000045128	Rpl18a	10.9771	10.4666	62.0784	3.64308e-34	2.04875e-31	66.2727
ENSMUSG00000032518	Rpsa	10.9673	10.9837	65.0778	8.49417e-35	6.25933e-32	67.594
ENSMUSG00000115783	Bc1	10.9584	11.2761	49.5947	3.65663e-31	4.36549e-29	60.4227
ENSMUSG00000027570	Col9a3	10.9502	11.0498	55.384	1.22647e-32	3.24831e-30	63.4029
ENSMUSG00000027523	Gnas	10.8747	11.233	66.7998	3.79268e-35	3.37706e-32	68.3169
ENSMUSG00000027422	Rrbp1	10.8615	10.9363	64.7477	9.9377e-35	6.8506e-32	67.4511
ENSMUSG00000023944	Hsp90ab1	10.8474	11.0325	64.2369	1.269e-34	8.26294e-32	67.2748
ENSMUSG00000074129	Rpl13a	10.8037	10.6285	58.8773	1.86383e-33	7.12588e-31	64.9392
ENSMUSG00000070436	Serpinh1	10.7913	11.0854	60.9901	6.28593e-34	3.19834e-31	65.9534
ENSMUSG00000089989	ENSMUSG00000089989	10.7593	10.5802	58.633	2.11864e-33	7.80608e-31	64.8195
ENSMUSG00000040952	Rps19	10.7508	10.4539	59.5807	1.29253e-33	5.52429e-31	65.2095
ENSMUSG00000090625	ENSMUSG00000090625	10.7173	11.0967	65.4155	7.23986e-35	6.18863e-32	67.7516
ENSMUSG00000083563	ENSMUSG00000083563	10.702	10.0754	61.7339	4.3252e-34	2.31074e-31	66.0262
ENSMUSG00000064337	ENSMUSG00000064337	10.6896	10.6017	51.2741	1.31438e-31	2.06034e-29	61.2336
ENSMUSG00000060143	Gm10076	10.6743	10.0735	54.705	1.79296e-32	4.35405e-30	62.886
ENSMUSG00000066315	Gm12918	10.6423	10.6119	60.2408	9.20261e-34	4.18425e-31	65.525
ENSMUSG00000057841	Rpl32	10.6047	10.1338	53.6964	3.17872e-32	6.79293e-30	62.4054
ENSMUSG00000024330	Col11a2	10.5761	10.8783	60.1574	9.60414e-34	4.27584e-31	65.538
ENSMUSG00000020048	Hsp90b1	10.5336	10.6449	62.8932	2.43644e-34	1.4463e-31	66.6408
ENSMUSG00000020460	Rps27a	10.5157	10.0725	58.0443	2.89137e-33	9.8077e-31	64.4435
ENSMUSG00000025290	Rps24	10.462	10.0366	54.375	2.15994e-32	4.91043e-30	62.7174
ENSMUSG00000026238	Ptma	10.4289	10.3806	61.3516	5.23879e-34	2.73056e-31	65.9399
ENSMUSG00000061983	Rps12	10.388	9.96564	52.2999	7.14917e-32	1.34016e-29	61.6656
ENSMUSG00000064359	ENSMUSG00000064359	10.3846	9.95864	58.955	1.78959e-33	7.12588e-31	64.8161
ENSMUSG00000063229	Ldha	10.3816	10.2366	58.2671	2.56948e-33	9.00159e-31	64.5766
ENSMUSG00000031239	Itm2a	10.3812	10.324	60.429	8.35902e-34	3.96961e-31	65.5366
ENSMUSG00000058546	Gm46442	10.3738	9.73247	51.3728	1.23901e-31	2.02119e-29	61.1395
ENSMUSG00000055553	Kxd1	10.3383	9.57566	51.5944	1.08544e-31	1.84094e-29	61.2242
ENSMUSG00000019505	Ubb	10.3356	10.1431	59.3613	1.44815e-33	6.06804e-31	65.0326
ENSMUSG00000000184	Ccnd2	10.3346	10.5233	59.7396	1.19062e-33	5.19256e-31	65.2835
ENSMUSG00000090137	Uba52	10.3278	9.53774	50.9697	1.57838e-31	2.33725e-29	60.8901
ENSMUSG00000022025	Cnmd	10.3187	10.3194	47.333	1.53205e-30	1.39914e-28	59.0041
ENSMUSG00000035295	Wdr38	10.3128	9.89125	55.0992	1.4374e-32	3.70086e-30	63.0354
ENSMUSG00000090733	Rps27	10.309	9.48143	52.9493	4.89148e-32	1.0051e-29	61.8971
ENSMUSG00000044285	Ubb-ps	10.2863	10.0513	58.8758	1.8653e-33	7.12588e-31	64.7981
ENSMUSG00000101609	Kcnq1ot1	10.2325	10.5148	59.2442	1.5391e-33	6.32511e-31	65.062
ENSMUSG00000000567	Sox9	10.1995	10.0729	49.1929	4.6943e-31	5.27985e-29	60.0181
ENSMUSG00000066551	Hmgb1	10.1929	10.0746	58.7506	1.9918e-33	7.46752e-31	64.7455
ENSMUSG00000041841	Rpl37rt	10.1915	9.74564	50.6074	1.96516e-31	2.74481e-29	60.7373
ENSMUSG00000089661	Mia	10.1873	9.67714	46.6044	2.46547e-30	2.08249e-28	58.4797
ENSMUSG00000060126	Tpt1	10.1802	10.4914	58.5392	2.22581e-33	8.06197e-31	64.7498
ENSMUSG00000059835	Rpl13-ps3	10.1698	10.1516	57.2783	4.35384e-33	1.36826e-30	64.1022
ENSMUSG00000022816	Fstl1	10.168	10.268	56.3335	7.26673e-33	2.12726e-30	63.6868
ENSMUSG00000006333	Rps9	10.1538	9.71397	54.2692	2.29326e-32	5.15863e-30	62.5924
ENSMUSG00000008668	Rps18	10.152	9.68123	52.4917	6.38832e-32	1.24108e-29	61.7052
ENSMUSG00000028626	Col9a2	10.1314	10.4126	53.5258	3.50561e-32	7.3446e-30	62.3581
ENSMUSG00000030607	Acan	10.131	10.5275	50.4022	2.22657e-31	3.03069e-29	60.7523
ENSMUSG00000021613	Hapln1	10.1261	10.2685	47.562	1.32125e-30	1.23225e-28	59.1269
ENSMUSG00000010608	Rbm25	10.1242	9.93142	57.4831	3.90045e-33	1.24407e-30	64.1456
ENSMUSG00000032399	Rpl4	10.1167	9.88182	56.9593	5.17114e-33	1.55644e-30	63.8989
ENSMUSG00000067274	Rplp0	10.1107	9.71199	52.7849	5.38257e-32	1.05528e-29	61.8581
ENSMUSG00000094248	H2ac23	10.094	10.137	58.3022	2.52221e-33	8.98328e-31	64.56
ENSMUSG00000022283	Pabpc1	10.091	10.0107	57.9489	3.0417e-33	1.00165e-30	64.3775
ENSMUSG00000107176	Gm9794	10.0778	9.07261	50.3182	2.34355e-31	3.07622e-29	60.447
ENSMUSG00000029614	Rpl6	10.069	9.7303	52.0349	8.35781e-32	1.49513e-29	61.478
ENSMUSG00000094777	H2ac24	10.0375	10.0578	57.8393	3.22442e-33	1.04403e-30	64.3341
ENSMUSG00000068396	Rpl34-ps1	10.0126	9.66254	51.3779	1.23521e-31	2.02119e-29	61.1267
ENSMUSG00000049517	Rps23	10.0062	9.46174	51.2435	1.33876e-31	2.06034e-29	61.0164
ENSMUSG00000021270	Hsp90aa1	10.0035	10.0585	57.1635	4.6314e-33	1.43439e-30	64.0306
ENSMUSG00000095538	ENSMUSG00000095538	9.99705	9.38983	43.7954	1.65584e-29	9.88418e-28	56.7167
ENSMUSG00000046330	Rpl37a	9.9756	9.36091	53.3894	3.792e-32	7.86748e-30	62.0818
ENSMUSG00000064353	ENSMUSG00000064353	9.96354	9.43647	55.4765	1.16503e-32	3.15149e-30	63.1024
ENSMUSG00000032216	Nedd4	9.95695	10.4591	57.0612	4.89414e-33	1.49411e-30	64.0612
ENSMUSG00000061787	Rps17	9.94695	9.37174	51.0249	1.52676e-31	2.28159e-29	60.8824
ENSMUSG00000103034	Gm8797	9.94525	9.67984	55.9894	8.7758e-33	2.50052e-30	63.3995
ENSMUSG00000003814	Calr	9.94497	10.2746	57.9459	3.04668e-33	1.00165e-30	64.4291
ENSMUSG00000083992	Gm11478	9.94119	9.03814	49.7303	3.36246e-31	4.158e-29	60.1251
ENSMUSG00000003429	Rps11	9.93927	9.45235	48.2437	8.53768e-31	8.90001e-29	59.3859
ENSMUSG00000001175	Calm1	9.92851	9.8708	55.6053	1.08478e-32	3.01061e-30	63.2646
ENSMUSG00000025351	Cd63	9.92534	9.73146	54.5701	1.93447e-32	4.54282e-30	62.7383
ENSMUSG00000058558	Rpl5	9.92128	9.98744	53.6651	3.23639e-32	6.84768e-30	62.3496
ENSMUSG00000071866	Ppia	9.91525	9.48895	50.8543	1.69226e-31	2.42709e-29	60.8183
ENSMUSG00000025794	Rpl14	9.9142	9.40489	52.9019	5.02821e-32	1.01371e-29	61.8469
ENSMUSG00000079435	Rpl36a	9.90426	9.37862	51.7371	9.97055e-32	1.70456e-29	61.2543
ENSMUSG00000040533	Matn1	9.88995	10.1901	43.715	1.75167e-29	1.04271e-27	56.7657
ENSMUSG00000046841	Ckap4	9.88839	9.99357	55.5565	1.11449e-32	3.05343e-30	63.2644
ENSMUSG00000019817	Plagl1	9.88702	9.84858	54.7332	1.76474e-32	4.33477e-30	62.8349
ENSMUSG00000012848	Rps5	9.88335	9.41067	51.3137	1.28358e-31	2.04711e-29	61.0392
ENSMUSG00000074884	Serf2	9.86733	9.70645	51.2459	1.3368e-31	2.06034e-29	61.0626
ENSMUSG00000020843	Timm22	9.86549	10.0605	49.5527	3.75301e-31	4.43104e-29	60.2116
ENSMUSG00000016559	H3f3b	9.85565	9.41031	55.06	1.46923e-32	3.73779e-30	62.9003
ENSMUSG00000028495	Rps6	9.84411	9.44762	49.5795	3.6913e-31	4.38239e-29	60.1245
ENSMUSG00000025508	Rplp2	9.844	9.54573	54.0954	2.53123e-32	5.51963e-30	62.4661
ENSMUSG00000081406	Rps6-ps4	9.82915	9.45161	49.3195	4.33811e-31	4.98416e-29	59.9831
ENSMUSG00000019437	Tlcd1	9.82337	9.18331	49.6659	3.49903e-31	4.24854e-29	60.119
ENSMUSG00000024608	Rps14	9.81817	9.46139	49.4682	3.95496e-31	4.64381e-29	60.0671
ENSMUSG00000026234	Ncl	9.79559	9.93131	54.2487	2.32019e-32	5.16484e-30	62.6169
ENSMUSG00000062825	Actg1	9.7739	9.94091	54.0368	2.617e-32	5.64902e-30	62.5214
ENSMUSG00000041453	Rpl21	9.77179	9.77626	54.1114	2.50825e-32	5.51963e-30	62.5207
ENSMUSG00000026864	Hspa5	9.76374	10.0884	56.6027	6.2746e-33	1.86234e-30	63.7729
ENSMUSG00000067288	Rps28	9.75433	9.07833	47.7065	1.20385e-30	1.14339e-28	59.0115
ENSMUSG00000057863	Rpl36	9.75009	9.14831	45.6579	4.62448e-30	3.52947e-28	57.8275
ENSMUSG00002075597	ENSMUSG00002075597	9.74047	9.88371	55.377	1.23123e-32	3.24831e-30	63.1526
ENSMUSG00000083863	ENSMUSG00000083863	9.73751	9.31545	51.2418	1.34013e-31	2.06034e-29	60.98
ENSMUSG00000052854	Nrk	9.73206	9.98088	54.5854	1.91785e-32	4.54282e-30	62.7961
ENSMUSG00000068240	Gm11808	9.7237	9.06551	47.7613	1.16218e-30	1.10912e-28	59.0381
ENSMUSG00000043633	Fam221b	9.723	9.47426	48.764	6.14226e-31	6.66295e-29	59.679
ENSMUSG00000029306	Ibsp	9.71772	9.01966	16.4955	6.29876e-17	2.5811e-16	28.5907
ENSMUSG00000062270	Morf4l1	9.71314	9.72766	52.3362	6.99814e-32	1.32345e-29	61.6259
ENSMUSG00000062006	Rpl34-ps1	9.70058	9.29286	48.9532	5.45406e-31	6.0079e-29	59.7502
ENSMUSG00000059291	LOC115489947	9.69991	9.49933	49.4072	4.10766e-31	4.79676e-29	60.0354
ENSMUSG00000034892	Rps29	9.69698	9.1088	48.6014	6.8057e-31	7.2719e-29	59.5189
ENSMUSG00000067870	ENSMUSG00000067870	9.68982	9.11448	49.0264	5.20929e-31	5.768e-29	59.7553
ENSMUSG00000058799	Nap1l1	9.68211	9.54754	54.5155	1.99502e-32	4.63408e-30	62.6685
ENSMUSG00000028936	Rpl22	9.67828	8.85261	45.8085	4.18046e-30	3.23683e-28	57.8622
ENSMUSG00002076367	ENSMUSG00002076367	9.67433	9.79678	54.9072	1.60042e-32	3.97685e-30	62.9089
ENSMUSG00000060938	Rpl26	9.67322	9.3467	50.8603	1.6861e-31	2.42709e-29	60.7848
ENSMUSG00000062328	Rpl17	9.66548	9.68376	54.6125	1.88879e-32	4.53521e-30	62.744
ENSMUSG00000055093	Rps27a-ps3	9.66475	9.45757	52.8434	5.2022e-32	1.03898e-29	61.8295
ENSMUSG00000031320	Rps4x	9.63682	9.6668	52.904	5.02193e-32	1.01371e-29	61.9005
ENSMUSG00000038274	Fau	9.63606	9.59477	52.3587	6.90626e-32	1.31774e-29	61.6059
ENSMUSG00000032374	Plod2	9.62987	9.36819	49.997	2.85309e-31	3.60772e-29	60.3323
ENSMUSG00000022961	Son	9.61833	9.56139	54.3778	2.15644e-32	4.91043e-30	62.6019
ENSMUSG00000027620	Rbm39	9.60866	9.58674	52.1894	7.62965e-32	1.41779e-29	61.5178
ENSMUSG00000063524	Eno1	9.59241	9.62382	50.8186	1.7292e-31	2.44721e-29	60.8163
ENSMUSG00000059040	Eno1b	9.58623	9.62324	51.2602	1.32539e-31	2.06034e-29	61.0478
ENSMUSG00000064368	ND6	9.58422	8.9312	52.0292	8.38594e-32	1.49513e-29	61.2929
ENSMUSG00000051855	Mest	9.56768	9.59018	49.8153	3.19068e-31	3.98741e-29	60.2687
ENSMUSG00000084111	Gm15710	9.56587	9.5655	52.8107	5.30209e-32	1.04913e-29	61.8309
ENSMUSG00000057113	Npm1	9.5553	10.0165	55.0367	1.48852e-32	3.74232e-30	63.0153
ENSMUSG00000043770	ENSMUSG00000043770	9.55354	9.31904	47.5228	1.35507e-30	1.24818e-28	58.9485
ENSMUSG00000028234	Rps20	9.5513	9.50512	51.7515	9.88565e-32	1.70456e-29	61.2822
ENSMUSG00002075486	ENSMUSG00002075486	9.54329	9.57409	51.7428	9.93676e-32	1.70456e-29	61.2914
ENSMUSG00000092274	Neat1	9.54242	8.99786	52.0286	8.38885e-32	1.49513e-29	61.2996
ENSMUSG00000100755	Rps23-ps1	9.53187	9.05722	49.3449	4.27006e-31	4.9325e-29	59.9161
ENSMUSG00000009927	Rps25	9.53087	9.11455	50.4265	2.19374e-31	3.00514e-29	60.5079
ENSMUSG00000040785	Ttc3	9.52799	9.54259	51.8708	9.21035e-32	1.61332e-29	61.3442
ENSMUSG00000028333	Anp32b	9.51563	9.70018	51.0995	1.45965e-31	2.19668e-29	60.9744
ENSMUSG00000003038	Hmgn2	9.50112	8.91758	50.9618	1.58588e-31	2.33725e-29	60.7413
ENSMUSG00000053477	Tcf4	9.49803	9.33045	49.2295	4.58831e-31	5.18795e-29	59.9
ENSMUSG00000045672	Col27a1	9.48581	9.72602	51.4302	1.19717e-31	1.98489e-29	61.1524
ENSMUSG00000057322	Rpl38	9.48497	9.15142	45.1225	6.63783e-30	4.69703e-28	57.5002
ENSMUSG00000084106	Gm6136	9.47823	9.13686	47.8557	1.09384e-30	1.06737e-28	59.1015
ENSMUSG00000058443	Rpl10-ps3	9.4751	9.33555	50.623	1.94668e-31	2.73688e-29	60.6563
ENSMUSG00000055653	Gpc3	9.47357	9.14336	51.3413	1.26256e-31	2.04401e-29	60.9936
ENSMUSG00000060036	Rpl3	9.46739	9.49843	51.4775	1.16383e-31	1.95835e-29	61.1372
ENSMUSG00000008682	Rpl10	9.46365	9.29326	50.8684	1.67784e-31	2.42709e-29	60.7765
ENSMUSG00000058064	Gm10036	9.4614	9.13944	35.7181	8.30195e-27	2.15865e-25	50.9263
ENSMUSG00000068220	Lgals1	9.45356	9.18285	44.2805	1.18189e-29	7.51698e-28	56.9784
ENSMUSG00000032332	Col12a1	9.44045	9.45207	45.9564	3.78724e-30	2.97549e-28	58.0442
ENSMUSG00000025130	P4hb	9.44008	9.46294	52.4152	6.68116e-32	1.28627e-29	61.6078
ENSMUSG00000008683	Rps15a	9.43332	9.37195	46.5033	2.63523e-30	2.1998e-28	58.3649
ENSMUSG00000058600	Rpl30	9.43082	9.15611	45.5156	5.08858e-30	3.85613e-28	57.7405
ENSMUSG00000026042	Col5a2	9.42457	9.45562	41.1995	1.07255e-28	4.88707e-27	55.0024
ENSMUSG00000029823	Luc7l2	9.42235	9.49464	50.3162	2.34639e-31	3.07622e-29	60.5172
ENSMUSG00000044533	Rps2	9.41597	9.23247	47.7885	1.14201e-30	1.10428e-28	59.0813
ENSMUSG00000064342	ENSMUSG00000064342	9.40274	9.05278	50.328	2.32959e-31	3.07622e-29	60.4411
ENSMUSG00000031229	Atrx	9.39442	9.48923	50.8984	1.64774e-31	2.41179e-29	60.8244
ENSMUSG00000058174	Gm5148	9.39252	8.90908	47.8178	1.12073e-30	1.08864e-28	59.0376
ENSMUSG00000020372	Rack1	9.38197	9.45008	49.3784	4.18185e-31	4.85686e-29	60.0107
ENSMUSG00000019936	Epyc	9.37307	9.09238	37.8821	1.38785e-27	4.65596e-26	52.6004
ENSMUSG00000031930	Wwp2	9.36647	9.48588	47.7607	1.16258e-30	1.10912e-28	59.104
ENSMUSG00000070713	Hmgn2-ps	9.36508	8.81107	50.203	2.51461e-31	3.2178e-29	60.3168
ENSMUSG00000087412	Gm15501	9.35707	9.3257	48.6782	6.48359e-31	6.96253e-29	59.5968
ENSMUSG00000069301	H2ac11	9.35582	9.40861	52.0273	8.3957e-32	1.49513e-29	61.3964
ENSMUSG00000071478	H2ac7	9.35293	9.43377	52.1185	7.95541e-32	1.46558e-29	61.4481
ENSMUSG00000026258	Snorc	9.34733	9.58968	42.0374	5.79743e-29	2.9639e-27	55.5929
ENSMUSG00000028081	Rps3a1	9.33924	9.07181	47.5431	1.33745e-30	1.23729e-28	58.9121
ENSMUSG00000025607	Copg2	9.33074	9.39259	48.2543	8.48026e-31	8.88349e-29	59.3678
ENSMUSG00000074656	Eif2s2	9.32859	9.126	44.9151	7.64371e-30	5.23545e-28	57.3667
ENSMUSG00000023456	Tpi1	9.32612	9.20186	48.2106	8.71931e-31	9.00153e-29	59.3124
ENSMUSG00000024991	Eif3a	9.30894	9.44507	51.8825	9.14643e-32	1.61332e-29	61.3296
ENSMUSG00000039218	Srrm2	9.29581	9.1857	51.1508	1.41539e-31	2.1605e-29	60.8962
ENSMUSG00000083496	Gm11263	9.2909	8.89436	44.0665	1.37081e-29	8.46655e-28	56.8057
ENSMUSG00000022205	Sub1	9.28927	9.11276	50.3726	2.26703e-31	3.05718e-29	60.4746
ENSMUSG00000007892	Rplp1	9.26963	9.00396	45.311	5.84202e-30	4.33486e-28	57.5879
ENSMUSG00000061615	H2ac4	9.26099	9.42809	51.4288	1.19818e-31	1.98489e-29	61.0905
ENSMUSG00000118642	ENSMUSG00000118642	9.26039	8.77532	38.8994	6.19043e-28	2.28085e-26	53.2991
ENSMUSG00000063457	Rps15	9.25924	9.31654	48.0102	9.90821e-31	9.94078e-29	59.2184
ENSMUSG00000084416	Rpl10a-ps1	9.25521	9.06781	47.2362	1.63136e-30	1.4648e-28	58.7359
ENSMUSG00000069302	H2ac12	9.2504	9.31888	51.3136	1.28363e-31	2.04711e-29	61.0084
ENSMUSG00000050708	Ftl1	9.24894	9.23215	50.2721	2.4105e-31	3.141e-29	60.4428
ENSMUSG00000064369	ENSMUSG00000064369	9.24687	7.92757	43.8443	1.60023e-29	9.63295e-28	56.4614
ENSMUSG00000061477	Rps7	9.24623	8.84773	46.4076	2.8071e-30	2.28961e-28	58.2148
ENSMUSG00000042712	Tceal9	9.22425	9.01652	50.3671	2.27464e-31	3.05718e-29	60.4475
ENSMUSG00000071516	H2ac13	9.22283	9.31443	51.1193	1.44239e-31	2.18609e-29	60.9056
ENSMUSG00000054717	Hmgb2	9.2215	8.88511	48.4951	7.27855e-31	7.70013e-29	59.4043
ENSMUSG00000008348	Ubc	9.22099	9.2939	46.4114	2.79997e-30	2.28961e-28	58.2935
ENSMUSG00000074776	Gm10754	9.22073	8.92819	34.9797	1.56525e-26	3.74155e-25	50.3104
ENSMUSG00000064343	ENSMUSG00000064343	9.21975	8.79984	41.8248	6.76932e-29	3.35639e-27	55.3421
ENSMUSG00000025362	Rps26	9.21937	8.9278	46.4509	2.72794e-30	2.25954e-28	58.2509
ENSMUSG00000069862	ENSMUSG00000069862	9.21243	8.61228	45.2771	5.97732e-30	4.38953e-28	57.4963
ENSMUSG00000029838	Ptn	9.21179	9.37961	48.2345	8.58774e-31	8.90874e-29	59.3493
ENSMUSG00000079641	Rpl39	9.21134	8.82863	45.0705	6.87636e-30	4.81796e-28	57.4136
ENSMUSG00000082465	Rps6-ps3	9.20731	8.86833	44.5417	9.871e-30	6.46336e-28	57.0953
ENSMUSG00000041891	Lman1	9.2029	9.17104	49.6938	3.43918e-31	4.2146e-29	60.1216
ENSMUSG00000069272	H2ac8	9.20156	9.36675	50.8387	1.70825e-31	2.43369e-29	60.7683
ENSMUSG00000063316	Rpl27	9.20091	8.72262	42.7397	3.49318e-29	1.91408e-27	55.9325
ENSMUSG00000057359	ENSMUSG00000057359	9.19766	8.7701	44.9756	7.33487e-30	5.07269e-28	57.3444
ENSMUSG00000021377	Dek	9.19391	9.16901	49.8566	3.11048e-31	3.91006e-29	60.2069
ENSMUSG00000043716	Rpl7	9.18822	8.83122	44.8389	8.05214e-30	5.46267e-28	57.2695
ENSMUSG00000082884	ENSMUSG00000082884	9.18818	8.50214	47.9167	1.05193e-30	1.04073e-28	59.0018
ENSMUSG00000008575	Nfib	9.18633	9.16946	47.3206	1.54446e-30	1.40447e-28	58.7943
ENSMUSG00000086583	Gm15500	9.18618	9.26706	48.1923	8.82139e-31	9.06313e-29	59.3131
ENSMUSG00000024598	Fbn2	9.18115	9.2461	46.5436	2.56619e-30	2.15057e-28	58.3548
ENSMUSG00000039001	Rps21	9.17817	8.93772	47.9811	1.00943e-30	1.00569e-28	59.1335
ENSMUSG00000060198	Gm11353	9.16995	9.13455	46.9703	1.93978e-30	1.69196e-28	58.5898
ENSMUSG00000048126	Col6a3	9.16897	9.27838	47.8674	1.08565e-30	1.06423e-28	59.1233
ENSMUSG00000096006	ENSMUSG00000096006	9.16851	9.03456	50.2298	2.47364e-31	3.18444e-29	60.3761
ENSMUSG00000057036	Gm7536	9.16637	9.07767	43.2831	2.37357e-29	1.33482e-27	56.3388
ENSMUSG00000069270	H2ac6	9.16416	9.31868	50.5042	2.0924e-31	2.88482e-29	60.5817
ENSMUSG00000086596	Susd5	9.16091	9.16851	45.8818	3.98056e-30	3.10455e-28	57.949
ENSMUSG00002076907	ENSMUSG00002076907	9.15723	9.34342	50.5205	2.07171e-31	2.87484e-29	60.5953
ENSMUSG00000069833	Ahnak	9.15688	9.18082	49.0709	5.06637e-31	5.63898e-29	59.7829
ENSMUSG00000066116	Gm10154	9.15669	8.81532	45.1044	6.71987e-30	4.73939e-28	57.4293
ENSMUSG00000019539	Rcn3	9.14899	9.09723	49.6337	3.5695e-31	4.29146e-29	60.0715
ENSMUSG00000034994	Eef2	9.14804	9.30902	47.774	1.15269e-30	1.10912e-28	59.0851
ENSMUSG00000003970	Rpl8	9.14714	9.17934	47.67	1.23246e-30	1.16539e-28	59.0022
ENSMUSG00000036438	Calm2	9.14261	9.11804	49.2564	4.51202e-31	5.12883e-29	59.869
ENSMUSG00000027566	Psma7	9.13632	8.86482	47.5852	1.30162e-30	1.22536e-28	58.8931
ENSMUSG00000026728	Vim	9.13337	9.57221	48.9396	5.50048e-31	6.02797e-29	59.7818
ENSMUSG00000080076	H2ac14	9.13062	9.2248	50.3337	2.32152e-31	3.07622e-29	60.4715
ENSMUSG00002075675	ENSMUSG00002075675	9.12985	9.30207	50.231	2.47185e-31	3.18444e-29	60.4324
ENSMUSG00000046364	Rpl27a	9.12884	8.94702	41.7411	7.19673e-29	3.49532e-27	55.3109
ENSMUSG00000064348	ENSMUSG00000064348	9.12841	7.45876	35.7352	8.18216e-27	2.13756e-25	50.7283
ENSMUSG00000030319	Cand2	9.12692	8.77912	45.7373	4.38459e-30	3.38263e-28	57.8027
ENSMUSG00000027750	Postn	9.12281	9.48583	38.4102	9.10379e-28	3.20507e-26	53.0228
ENSMUSG00000058914	C1qtnf3	9.1209	9.06171	43.3316	2.29358e-29	1.30151e-27	56.3661
ENSMUSG00002076196	ENSMUSG00002076196	9.10834	9.25675	50.116	2.6522e-31	3.37367e-29	60.3619
ENSMUSG00000090516	Rps11-ps1	9.10178	8.69511	43.9502	1.48636e-29	9.07526e-28	56.6944
ENSMUSG00000022371	Col14a1	9.09707	9.31468	41.9843	6.02588e-29	3.05874e-27	55.5104
ENSMUSG00000036371	Serbp1	9.09481	8.99802	48.4993	7.25925e-31	7.70013e-29	59.4306
ENSMUSG00000017404	Rpl19	9.09405	8.98732	46.7727	2.20745e-30	1.90311e-28	58.4488
ENSMUSG00000098274	Rpl24	9.08886	8.80623	46.4751	2.68473e-30	2.2324e-28	58.2393
ENSMUSG00000066902	Rps23-ps2	9.08745	8.60798	46.3196	2.97525e-30	2.40838e-28	58.1117
ENSMUSG00000037805	Rpl10a	9.08617	8.87047	44.61	9.41817e-30	6.23116e-28	57.1364
ENSMUSG00000090136	Gm10177	9.08524	8.78836	44.7721	8.42828e-30	5.69976e-28	57.2212
ENSMUSG00000063556	Gm10132	9.06882	8.32017	39.054	5.48558e-28	2.06385e-26	53.355
ENSMUSG00000090862	Rps13	9.06744	8.63155	45.8456	4.07802e-30	3.16899e-28	57.837
ENSMUSG00000078974	Sec61g	9.06477	8.75406	44.509	1.00954e-29	6.55743e-28	57.0534
ENSMUSG00000020585	Laptm4a	9.06419	8.78431	46.3564	2.90379e-30	2.35947e-28	58.1673
ENSMUSG00000020176	Grb10	9.05632	8.83758	48.7813	6.0759e-31	6.62459e-29	59.5526
ENSMUSG00000032383	Ppib	9.05567	9.00485	47.1676	1.70581e-30	1.51888e-28	58.6806
ENSMUSG00000075581	Gm16409	9.04889	8.67949	42.3216	4.71816e-29	2.47732e-27	55.652
ENSMUSG00002076162	ENSMUSG00002076162	9.04881	9.20891	49.7286	3.36609e-31	4.158e-29	60.143
ENSMUSG00000040225	Prrc2c	9.04277	9.18259	47.0265	1.86997e-30	1.6445e-28	58.6241
ENSMUSG00002075113	ENSMUSG00002075113	9.04183	9.1676	49.6881	3.45135e-31	4.2146e-29	60.1129
ENSMUSG00000081214	ENSMUSG00000081214	9.04155	8.63266	44.1578	1.28669e-29	8.03993e-28	56.8132
ENSMUSG00000030744	Rps3	9.04016	8.95811	46.7505	2.2398e-30	1.92127e-28	58.4314
ENSMUSG00000039452	Snx22	9.03582	8.98689	46.7452	2.24763e-30	1.92127e-28	58.4328
ENSMUSG00000037563	Rps16	9.03171	8.72935	44.5309	9.94445e-30	6.47905e-28	57.0604
ENSMUSG00000028639	Ybx1	9.03044	9.06189	45.5644	4.92429e-30	3.74491e-28	57.7464
ENSMUSG00000012405	Rpl15	9.02449	8.52774	42.83	3.27501e-29	1.80845e-27	55.9542
ENSMUSG00000116835	ENSMUSG00000116835	9.02336	8.5568	42.4959	4.16127e-29	2.2513e-27	55.7434
ENSMUSG00000031633	Slc25a4	9.01372	8.93309	48.7027	6.38406e-31	6.89027e-29	59.5291
ENSMUSG00000020914	Top2a	9.00779	8.87907	48.0561	9.62203e-31	9.74515e-29	59.1563
ENSMUSG00000059005	Hnrnpa3	9.00762	9.08217	49.6314	3.57455e-31	4.29146e-29	60.0654
ENSMUSG00000081926	ENSMUSG00000081926	9.00724	8.63131	43.46	2.09501e-29	1.21001e-27	56.3741
ENSMUSG00000065952	Rps23rg1	9.00559	8.52271	45.0933	6.77079e-30	4.7596e-28	57.3649
ENSMUSG00000071644	Eef1g	8.99866	9.12032	47.9774	1.01181e-30	1.00569e-28	59.161
ENSMUSG00000113625	Gm3379	8.98982	8.88642	46.772	2.20857e-30	1.90311e-28	58.4278
ENSMUSG00002076515	ENSMUSG00002076515	8.98893	9.13677	49.3092	4.36608e-31	4.98947e-29	59.9002
ENSMUSG00000060636	Rpl35a	8.97542	8.59973	43.5171	2.01257e-29	1.1719e-27	56.4047
ENSMUSG00000059070	Rpl18	8.96408	8.69279	43.1377	2.63087e-29	1.46411e-27	56.1796
ENSMUSG00000035530	Eif1	8.96149	8.57929	45.248	6.09626e-30	4.43119e-28	57.4666
ENSMUSG00000006005	Tpr	8.95856	8.9363	47.1014	1.78088e-30	1.57915e-28	58.6196
ENSMUSG00000032294	Pkm	8.95767	8.6193	44.706	8.81808e-30	5.87048e-28	57.1479
ENSMUSG00000078126	Rpl23a-ps3	8.95637	8.30315	41.5359	8.36614e-29	3.93068e-27	55.0668
ENSMUSG00002076329	ENSMUSG00002076329	8.95246	9.09957	49.0804	5.0363e-31	5.63486e-29	59.7671
ENSMUSG00000051747	Ttn	8.9479	9.8225	23.5498	2.20586e-21	1.59577e-20	38.8362
ENSMUSG00000061167	Rpl15-ps3	8.94669	8.45783	41.7595	7.10024e-29	3.46421e-27	55.2425
ENSMUSG00000074800	ENSMUSG00000074800	8.94467	8.32307	45.4022	5.49286e-30	4.12552e-28	57.5056
ENSMUSG00000085442	Gm3362	8.94273	8.3352	41.5812	8.09249e-29	3.86019e-27	55.1024
ENSMUSG00000005583	Mef2c	8.94041	8.93064	48.1692	8.95253e-31	9.15386e-29	59.228
ENSMUSG00000026083	Eif5b	8.9391	8.69203	45.1329	6.59092e-30	4.67933e-28	57.4172
ENSMUSG00000023004	Tuba1b	8.93597	8.90244	48.0408	9.71622e-31	9.79414e-29	59.1532
ENSMUSG00000020863	Luc7l3	8.93147	8.71726	47.8736	1.08138e-30	1.06423e-28	59.0195
ENSMUSG00000097451	ENSMUSG00000097451	8.93096	9.07838	45.1725	6.41621e-30	4.61665e-28	57.5064
ENSMUSG00000080885	Rpl10-ps6	8.92805	8.81678	46.1188	3.39902e-30	2.70027e-28	58.0315
ENSMUSG00000032911	Cspg4	8.91206	9.06398	46.1041	3.43242e-30	2.7167e-28	58.0651
ENSMUSG00000047215	Rpl9	8.90552	8.66385	45.1664	6.44308e-30	4.62043e-28	57.4348
ENSMUSG00000091228	ENSMUSG00000091228	8.90461	8.61282	41.5722	8.14601e-29	3.86165e-27	55.1435
ENSMUSG00000082585	ENSMUSG00000082585	8.89977	8.68335	47.1969	1.67356e-30	1.4964e-28	58.6247
ENSMUSG00000030218	Mgp	8.89271	8.82559	40.2843	2.12971e-28	9.06612e-27	54.297
ENSMUSG00000059461	ENSMUSG00000059461	8.89235	8.21492	42.225	5.05973e-29	2.63081e-27	55.5023
ENSMUSG00000082926	ENSMUSG00000082926	8.89045	8.58982	43.4903	2.0508e-29	1.18769e-27	56.386
ENSMUSG00000029761	Cald1	8.89019	8.85058	46.4331	2.76029e-30	2.26875e-28	58.2161
ENSMUSG00002075904	ENSMUSG00002075904	8.87892	9.02536	48.3275	8.09461e-31	8.52127e-29	59.3346
ENSMUSG00000110275	Gm5905	8.87689	8.56404	46.4333	2.75982e-30	2.26875e-28	58.1632
ENSMUSG00000096942	Rps19-ps6	8.87227	8.58241	45.494	5.16319e-30	3.89885e-28	57.6144
ENSMUSG00000031849	Comp	8.87211	8.74283	36.259	5.25867e-27	1.46707e-25	51.3106
ENSMUSG00000038679	Trps1	8.86239	8.85539	47.5595	1.32338e-30	1.23225e-28	58.867
ENSMUSG00000038412	Higd1a	8.85969	8.28177	41.046	1.2021e-28	5.43022e-27	54.7348
ENSMUSG00000091957	Rps2-ps10	8.85627	8.6697	44.239	1.21627e-29	7.69589e-28	56.8675
ENSMUSG00000032366	Tpm1	8.84352	8.93823	45.1412	6.55398e-30	4.66862e-28	57.4643
ENSMUSG00000057666	Gapdh	8.84183	9.02473	42.4111	4.42325e-29	2.35255e-27	55.7607
ENSMUSG00000102869	Norad	8.8402	8.63987	47.2708	1.59521e-30	1.44447e-28	58.6608
ENSMUSG00000062070	Pgk1	8.83891	8.69514	41.2205	1.05599e-28	4.84258e-27	54.921
ENSMUSG00000020368	Canx	8.83474	8.90862	48.0959	9.38088e-31	9.54616e-29	59.1802
ENSMUSG00000095526	ENSMUSG00000095526	8.82877	8.44713	42.4559	4.28255e-29	2.29234e-27	55.6969
ENSMUSG00000034349	Smc4	8.8253	8.48145	46.5843	2.49841e-30	2.10201e-28	58.2337
ENSMUSG00000069917	Hba-a2	8.82499	9.55345	46.6357	2.41533e-30	2.0564e-28	58.4617
ENSMUSG00000020857	Nme2	8.82213	8.54966	41.2873	1.00501e-28	4.6387e-27	54.9417
ENSMUSG00000098371	ENSMUSG00000098371	8.82188	8.49466	44.4907	1.02232e-29	6.62026e-28	56.9869
ENSMUSG00000025967	Eef1b2	8.80851	8.5791	46.0759	3.49759e-30	2.75806e-28	57.9584
ENSMUSG00000025203	Scd2	8.80745	8.87902	43.6689	1.80908e-29	1.06796e-27	56.5468
ENSMUSG00000081051	Gm15427	8.7988	8.34885	44.1823	1.26502e-29	7.9277e-28	56.7694
ENSMUSG00000067575	ENSMUSG00000067575	8.79316	8.39878	42.1774	5.23732e-29	2.70342e-27	55.5063
ENSMUSG00000026185	Igfbp5	8.79282	8.96963	42.3353	4.6719e-29	2.46515e-27	55.6922
ENSMUSG00000101939	ENSMUSG00000101939	8.78087	8.16376	44.718	8.74592e-30	5.84063e-28	57.0578
ENSMUSG00000091449	Gm10269	8.78042	8.25001	43.4329	2.13545e-29	1.2258e-27	56.2831
ENSMUSG00000064367	ND5	8.77537	8.38002	42.9252	3.05984e-29	1.69841e-27	55.9795
ENSMUSG00000022129	Dct	8.77527	8.82743	38.6009	7.82877e-28	2.82126e-26	53.096
ENSMUSG00000026051	Ecrg4	8.77351	8.36281	45.6677	4.59416e-30	3.51889e-28	57.6686
ENSMUSG00000015759	Cnih1	8.77191	7.06429	36.8379	3.24883e-27	9.80615e-26	51.4997
ENSMUSG00000069309	H2ac22	8.77006	8.82036	47.0027	1.89914e-30	1.66331e-28	58.5415
ENSMUSG00000032050	Rdx	8.76357	8.66077	46.1744	3.27585e-30	2.62191e-28	58.031
ENSMUSG00000080999	H2ac5-ps	8.75555	9.01255	47.5562	1.32624e-30	1.23225e-28	58.8959
ENSMUSG00000083424	ENSMUSG00000083424	8.75116	8.3569	41.5736	8.13745e-29	3.86165e-27	55.1002
ENSMUSG00002076299	ENSMUSG00002076299	8.74981	9.0067	47.4979	1.37702e-30	1.26296e-28	58.8615
ENSMUSG00000080848	ENSMUSG00000080848	8.74927	8.5352	44.7471	8.57356e-30	5.76154e-28	57.1511
ENSMUSG00000082896	ENSMUSG00000082896	8.74547	8.78122	47.246	1.62106e-30	1.46169e-28	58.6759
ENSMUSG00000116875	ENSMUSG00000116875	8.73315	8.77598	43.5572	1.9566e-29	1.14555e-27	56.4524
ENSMUSG00000030432	Rpl28	8.72738	8.74814	44.1053	1.3344e-29	8.27816e-28	56.7934
ENSMUSG00000025066	Sfr1	8.72694	8.61744	45.1876	6.35092e-30	4.58511e-28	57.4355
ENSMUSG00000090841	Myl6	8.72679	8.83879	47.083	1.80231e-30	1.59155e-28	58.5932
ENSMUSG00000094664	ENSMUSG00000094664	8.72277	8.30754	41.8089	6.84826e-29	3.38767e-27	55.247
ENSMUSG00000069919	Hba-a1	8.7198	9.66239	46.1361	3.36032e-30	2.67948e-28	58.1808
ENSMUSG00000040690	Col16a1	8.71476	8.77913	42.7872	3.37654e-29	1.85971e-27	55.9572
ENSMUSG00000064360	ND3	8.70777	8.11788	44.2308	1.22324e-29	7.69852e-28	56.7494
ENSMUSG00000052305	Hbb-bs	8.70175	9.42457	44.0032	1.43246e-29	8.79648e-28	56.8379
ENSMUSG00000064344	ENSMUSG00000064344	8.69513	8.25275	38.4138	9.0773e-28	3.20102e-26	52.8793
ENSMUSG00000055436	Srsf11	8.69481	8.57074	45.9108	3.90437e-30	3.05628e-28	57.8528
ENSMUSG00000034088	Hdlbp	8.68741	8.89546	46.6217	2.43761e-30	2.06713e-28	58.3331
ENSMUSG00000018293	Pfn1	8.68639	8.60301	44.7186	8.74264e-30	5.84063e-28	57.147
ENSMUSG00000064347	ENSMUSG00000064347	8.68538	6.80039	33.0966	8.37037e-26	1.61439e-24	48.4395
ENSMUSG00000027763	Mbnl1	8.68227	8.69194	43.2966	2.35104e-29	1.32564e-27	56.2759
ENSMUSG00000038900	Rpl12	8.68044	8.97932	45.6839	4.54454e-30	3.49341e-28	57.7987
ENSMUSG00000025393	Atp5b	8.67347	8.11777	43.5067	2.02735e-29	1.1773e-27	56.3035
ENSMUSG00000022892	App	8.67038	8.49481	44.5993	9.48782e-30	6.25786e-28	57.0478
ENSMUSG00000001525	Tubb5	8.6637	8.77353	46.2799	3.05458e-30	2.46326e-28	58.1098
ENSMUSG00000033208	S100b	8.65282	8.40609	39.225	4.80131e-28	1.83146e-26	53.485
ENSMUSG00000083899	ENSMUSG00000083899	8.65276	8.65556	46.2313	3.15441e-30	2.5342e-28	58.0622
ENSMUSG00000060419	ENSMUSG00000060419	8.65196	8.44625	42.2038	5.13806e-29	2.66506e-27	55.5298
ENSMUSG00000081094	Rpl19-ps11	8.64898	8.51659	42.6964	3.60336e-29	1.9694e-27	55.8613
ENSMUSG00000061315	Naca	8.63386	8.21103	42.2371	5.01546e-29	2.61416e-27	55.5102
ENSMUSG00000059776	Rpl13-ps6	8.6334	8.58939	42.3247	4.70777e-29	2.47732e-27	55.6302
ENSMUSG00000064349	ENSMUSG00000064349	8.6269	7.21377	32.5617	1.37017e-25	2.4482e-24	48.0681
ENSMUSG00000000957	Mmp14	8.62543	8.60563	43.5883	1.91432e-29	1.12387e-27	56.4389
ENSMUSG00000030695	Aldoa	8.62371	8.5106	44.4428	1.05662e-29	6.82173e-28	56.9588
ENSMUSG00000033760	Rbm4b	8.61834	7.38816	35.1529	1.34741e-26	3.27579e-25	50.2428
ENSMUSG00000023175	Bsg	8.61308	8.7279	45.1598	6.47204e-30	4.62567e-28	57.437
ENSMUSG00000095597	Rps7-ps3	8.59489	8.18766	41.7071	7.37822e-29	3.57534e-27	55.1584
ENSMUSG00000040856	Dlk1	8.59004	9.01288	46.9344	1.98581e-30	1.72507e-28	58.5373
ENSMUSG00000027014	Cwc22	8.58873	8.24993	39.8305	3.00924e-28	1.21564e-26	53.8794
ENSMUSG00000094974	Rps19-ps2	8.58815	8.31002	41.8496	6.64759e-29	3.31538e-27	55.2713
ENSMUSG00000053332	Gas5	8.58523	8.03951	39.2648	4.65522e-28	1.78283e-26	53.4605
ENSMUSG00000020571	Pdia6	8.58453	8.59424	45.3836	5.56216e-30	4.14158e-28	57.5462
ENSMUSG00000067276	Capn6	8.58238	8.38903	44.8807	7.82527e-30	5.33733e-28	57.1972
ENSMUSG00000032740	Ccdc88a	8.57922	8.61595	45.3946	5.52128e-30	4.12552e-28	57.5523
ENSMUSG00000024899	Papss2	8.57813	8.50542	38.1342	1.13401e-27	3.8961e-26	52.7098
ENSMUSG00000035569	Ankrd11	8.57781	8.51184	42.8808	3.15826e-29	1.7485e-27	55.9725
ENSMUSG00000058838	Rps27a-ps2	8.57681	8.47428	44.1416	1.30115e-29	8.10656e-28	56.7668
ENSMUSG00000096681	Rps19-ps1	8.57566	8.30037	41.6765	7.54531e-29	3.63447e-27	55.1551
ENSMUSG00000047139	Cd24a	8.57523	8.24203	37.0306	2.7723e-27	8.56811e-26	51.8503
ENSMUSG00000029623	Pdap1	8.56752	8.54332	45.29	5.92566e-30	4.38171e-28	57.4764
ENSMUSG00000062647	Rpl7a	8.56714	8.40308	41.4949	8.62262e-29	4.04091e-27	55.0543
ENSMUSG00000073640	Rpl27-ps3	8.56713	8.16959	38.3784	9.33606e-28	3.28144e-26	52.843
ENSMUSG00000039286	Fndc3b	8.56186	8.40701	45.2788	5.97048e-30	4.38953e-28	57.4425
ENSMUSG00000001119	Col6a1	8.56143	8.76478	40.015	2.61339e-28	1.07425e-26	54.0871
ENSMUSG00000081738	ENSMUSG00000081738	8.55715	8.31663	44.3218	1.14858e-29	7.32691e-28	56.8405
ENSMUSG00000035242	Oaz1	8.55661	8.03999	41.6988	7.42291e-29	3.58886e-27	55.1207
ENSMUSG00000068823	Csde1	8.54898	8.65868	45.2557	6.0647e-30	4.4233e-28	57.4816
ENSMUSG00000023830	Igf2r	8.5489	8.62919	44.3948	1.09217e-29	7.03005e-28	56.9457
ENSMUSG00000039542	Ncam1	8.54713	8.49156	44.3315	1.1409e-29	7.29969e-28	56.8815
ENSMUSG00000039630	Hnrnpu	8.54701	8.59439	45.0019	7.20477e-30	5.01518e-28	57.3139
ENSMUSG00000028820	Sfpq	8.54641	8.71716	44.9158	7.64006e-30	5.23545e-28	57.2823
ENSMUSG00000001833	Septin7	8.54606	8.67382	45.2607	6.04431e-30	4.4233e-28	57.482
ENSMUSG00000040152	Thbs1	8.54143	8.54068	43.2668	2.40096e-29	1.34668e-27	56.227
ENSMUSG00000082035	ENSMUSG00000082035	8.53996	8.57266	45.2425	6.11898e-30	4.43263e-28	57.453
ENSMUSG00000072940	ENSMUSG00000072940	8.53598	7.72851	38.9855	5.78687e-28	2.16957e-26	53.2063
ENSMUSG00000017009	Sdc4	8.53055	8.51154	39.4217	4.12198e-28	1.59577e-26	53.64
ENSMUSG00000003316	Glg1	8.52931	8.67914	45.3993	5.50348e-30	4.12552e-28	57.5655
ENSMUSG00000118057	ENSMUSG00000118057	8.52285	8.54547	45.0089	7.17083e-30	5.00787e-28	57.3085
ENSMUSG00000022890	Atp5j	8.51008	8.54322	40.1924	2.28344e-28	9.54934e-27	54.1865
ENSMUSG00000028452	Vcp	8.50669	8.7206	39.4809	3.93771e-28	1.54119e-26	53.7131
ENSMUSG00000113948	Rpl17-ps3	8.49922	8.50119	44.5601	9.74689e-30	6.40895e-28	57.0238
ENSMUSG00000029673	Auts2	8.49804	8.57442	44.5389	9.89012e-30	6.46336e-28	57.026
ENSMUSG00000027706	Sec62	8.49753	8.45827	44.9946	7.24068e-30	5.02381e-28	57.2806
ENSMUSG00000029328	Hnrnpdl	8.49576	7.77799	42.457	4.27917e-29	2.29234e-27	55.5636
ENSMUSG00000026434	Nucks1	8.49542	8.57867	44.7002	8.85339e-30	5.87568e-28	57.1268
ENSMUSG00000003955	Fam162a	8.49332	8.19855	40.4489	1.88048e-28	8.10198e-27	54.3074
ENSMUSG00000047220	Iho1	8.49309	8.5439	38.9711	5.85226e-28	2.1826e-26	53.3219
ENSMUSG00000105388	Rpl36a-ps2	8.49224	7.79891	39.9748	2.69481e-28	1.10111e-26	53.9137
ENSMUSG00002076377	ENSMUSG00002076377	8.49031	8.4745	44.0197	1.41612e-29	8.7212e-28	56.6869
ENSMUSG00000094122	ENSMUSG00000094122	8.49011	7.787	37.9316	1.33373e-27	4.48848e-26	52.4541
ENSMUSG00000022139	Mbnl2	8.48392	8.15693	43.1955	2.52531e-29	1.41272e-27	56.1086
ENSMUSG00000006932	Ctnnb1	8.47922	8.23796	44.3644	1.11534e-29	7.15757e-28	56.8551
ENSMUSG00000062382	Ftl1-ps2	8.47661	8.38479	44.2289	1.22485e-29	7.69852e-28	56.7987
ENSMUSG00000020583	Matn3	8.47627	8.33728	33.8188	4.35467e-26	9.06128e-25	49.2852
ENSMUSG00000019943	Atp2b1	8.47623	8.63257	44.9306	7.56343e-30	5.21389e-28	57.2751
ENSMUSG00000066543	Rpl17-ps9	8.47119	8.52196	44.7496	8.55866e-30	5.76154e-28	57.1433
ENSMUSG00000028788	Ptp4a2	8.46223	8.47435	43.8102	1.6388e-29	9.80982e-28	56.5553
ENSMUSG00000087365	ENSMUSG00000087365	8.45605	8.36725	43.7055	1.76332e-29	1.04672e-27	56.4658
ENSMUSG00000004980	Hnrnpa2b1	8.45412	8.31424	41.7612	7.09169e-29	3.46421e-27	55.2062
ENSMUSG00000094410	Zbed6	8.44839	8.63166	43.3771	2.22109e-29	1.26911e-27	56.3099
ENSMUSG00000042541	Sem1	8.44761	8.00763	40.5772	1.70712e-28	7.47565e-27	54.3642
ENSMUSG00000031375	Bgn	8.44394	8.56665	42.1553	5.32192e-29	2.74047e-27	55.5079
ENSMUSG00000064346	ENSMUSG00000064346	8.44229	7.66136	41.6755	7.55126e-29	3.63447e-27	55.0299
ENSMUSG00000067873	Htatsf1	8.43806	8.51236	43.9736	1.46229e-29	8.95394e-28	56.664
ENSMUSG00000056342	Usp34	8.42887	8.35664	43.6534	1.82891e-29	1.07669e-27	56.4339
ENSMUSG00000025823	Pdia4	8.42768	8.39336	41.6408	7.74594e-29	3.71145e-27	55.1421
ENSMUSG00000029781	Fkbp9	8.42727	8.6467	44.8775	7.8424e-30	5.33733e-28	57.2479
ENSMUSG00000020315	Sptbn1	8.42414	8.64859	43.3086	2.33105e-29	1.31785e-27	56.2673
ENSMUSG00000041697	Cox6a1	8.42363	7.8948	41.8448	6.6711e-29	3.31538e-27	55.187
ENSMUSG00000055065	Ddx17	8.4211	8.38406	43.5444	1.97426e-29	1.15273e-27	56.368
ENSMUSG00000034205	Loxl2	8.41395	8.46751	43.891	1.54892e-29	9.43031e-28	56.6004
ENSMUSG00000071532	Gm10335	8.40596	7.72996	37.0756	2.67157e-27	8.29816e-26	51.805
ENSMUSG00000019916	P4ha1	8.39482	8.50152	43.3301	2.29606e-29	1.30151e-27	56.2568
ENSMUSG00000025982	Sf3b1	8.39448	8.36995	44.2379	1.21723e-29	7.69589e-28	56.8002
ENSMUSG00000099471	Gm8451	8.39418	8.25979	37.9439	1.32067e-27	4.45155e-26	52.5367
ENSMUSG00000062353	Gm15772	8.3923	8.19319	41.6647	7.61088e-29	3.65493e-27	55.1254
ENSMUSG00000026837	Col5a1	8.38914	8.67363	38.8522	6.42376e-28	2.35869e-26	53.2453
ENSMUSG00000067344	ENSMUSG00000067344	8.38624	8.0813	41.7717	7.03727e-29	3.45027e-27	55.1762
ENSMUSG00000025151	Maged1	8.38579	8.65245	43.8553	1.58802e-29	9.58643e-28	56.6166
ENSMUSG00000026615	Eprs	8.38032	8.49238	44.1031	1.33644e-29	8.27816e-28	56.7384
ENSMUSG00000057605	Gm6807	8.37974	8.10221	40.0957	2.45752e-28	1.02174e-26	54.0494
ENSMUSG00000054196	Cthrc1	8.37972	8.05455	42.49	4.17881e-29	2.25508e-27	55.6334
ENSMUSG00000017778	Cox7c	8.37859	7.97987	42.1875	5.19906e-29	2.69017e-27	55.4258
ENSMUSG00000059208	Hnrnpm	8.3779	8.20167	43.1839	2.54605e-29	1.4206e-27	56.1082
ENSMUSG00000045690	Wdr89	8.37713	8.21508	42.6175	3.81292e-29	2.07334e-27	55.7514
ENSMUSG00000040936	Ulk4	8.37707	8.14571	43.4469	2.11446e-29	1.21795e-27	56.2664
ENSMUSG00000029836	Cbx3	8.37043	8.31257	43.865	1.57722e-29	9.57533e-28	56.5601
ENSMUSG00000022185	Acin1	8.36698	8.14332	42.4533	4.29076e-29	2.29234e-27	55.6281
ENSMUSG00002075444	ENSMUSG00002075444	8.3655	8.52416	43.8567	1.58647e-29	9.58643e-28	56.5912
ENSMUSG00000063632	Sox11	8.36461	8.1936	43.4301	2.13957e-29	1.2258e-27	56.2636
ENSMUSG00000050299	ENSMUSG00000050299	8.36164	8.30431	42.6465	3.73435e-29	2.03579e-27	55.7836
ENSMUSG00000029004	Kmt2e	8.3593	8.28213	40.451	1.87747e-28	8.10198e-27	54.3182
ENSMUSG00000118552	ENSMUSG00000118552	8.35826	8.19192	42.4104	4.42548e-29	2.35255e-27	55.613
ENSMUSG00000072692	Rpl37rt	8.35611	7.77813	38.6339	7.62731e-28	2.7533e-26	52.9615
ENSMUSG00000029718	Pcolce	8.35516	8.16553	40.7647	1.48304e-28	6.53456e-27	54.5106
ENSMUSG00000100131	ENSMUSG00000100131	8.35387	8.38105	42.4693	4.24164e-29	2.28322e-27	55.6853
ENSMUSG00000030738	Eif3c	8.35168	8.11724	42.3968	4.46903e-29	2.36981e-27	55.5864
ENSMUSG00000032407	U2surp	8.34075	8.17863	41.8943	6.43416e-29	3.22765e-27	55.2706
ENSMUSG00000050621	Rps27rt	8.32945	7.91623	41.4471	8.93193e-29	4.1585e-27	54.9304
ENSMUSG00000024576	Csnk1a1	8.32769	8.32334	43.8382	1.60701e-29	9.64656e-28	56.543
ENSMUSG00000021807	Rtraf	8.31177	7.93525	38.1227	1.14449e-27	3.91952e-26	52.6171
ENSMUSG00000063875	Rps6-ps1	8.31101	7.8583	38.1381	1.13051e-27	3.89034e-26	52.6157
ENSMUSG00000021218	Gdi2	8.3076	8.18316	42.6073	3.84099e-29	2.0833e-27	55.738
ENSMUSG00000041355	Ssr2	8.30704	8.123	39.4556	4.01547e-28	1.56304e-26	53.6035
ENSMUSG00000036334	Igsf10	8.29688	7.78895	39.2569	4.68385e-28	1.79059e-26	53.3971
ENSMUSG00000011114	Tbrg1	8.29656	8.3602	41.5375	8.35621e-29	3.93068e-27	55.0698
ENSMUSG00000083621	Gm14586	8.29298	7.96258	41.384	9.35742e-29	4.32832e-27	54.8957
ENSMUSG00000027833	Shox2	8.28845	8.43217	41.7734	7.02863e-29	3.45027e-27	55.235
ENSMUSG00000034320	Slc26a2	8.28448	8.31163	37.7829	1.50312e-27	4.9956e-26	52.4194
ENSMUSG00000055053	Nfic	8.28322	8.30058	41.9249	6.2922e-29	3.17133e-27	55.3098
ENSMUSG00000057262	ENSMUSG00000057262	8.27824	7.73561	36.7189	3.5849e-27	1.05814e-25	51.5349
ENSMUSG00000028691	Prdx1	8.27609	8.31387	39.8966	2.8607e-28	1.15782e-26	53.9417
ENSMUSG00000078377	Gm4294	8.2719	7.64247	36.1684	5.674e-27	1.54963e-25	51.0972
ENSMUSG00000041084	Ostc	8.26717	7.98861	41.0434	1.20446e-28	5.43022e-27	54.6728
ENSMUSG00000081855	Rpl17-ps5	8.26682	8.25772	42.1455	5.35971e-29	2.75329e-27	55.4473
ENSMUSG00000090000	Ier3ip1	8.2592	8.13967	39.0654	5.43695e-28	2.04917e-26	53.3298
ENSMUSG00000020849	Ywhae	8.25812	8.41315	43.3588	2.24992e-29	1.28216e-27	56.2579
ENSMUSG00000121492	ENSMUSG00000121492	8.25611	8.01858	41.5716	8.14976e-29	3.86165e-27	55.025
ENSMUSG00000015354	Pcolce2	8.25308	8.41081	35.4168	1.07377e-26	2.70277e-25	50.6043
ENSMUSG00000034243	Golgb1	8.25158	8.37587	42.0071	5.92666e-29	3.02274e-27	55.3746
ENSMUSG00000027248	Pdia3	8.25142	8.42722	43.6927	1.77918e-29	1.05321e-27	56.4697
ENSMUSG00000016252	Atp5e	8.25108	8.23496	38.7541	6.93847e-28	2.52247e-26	53.1208
ENSMUSG00000028063	Lmna	8.25055	8.55745	41.8982	6.41591e-29	3.22607e-27	55.3366
ENSMUSG00000033047	Eif3l	8.24442	7.13794	39.0092	5.68079e-28	2.13354e-26	53.1025
ENSMUSG00000009013	Dynll1	8.22977	7.8847	37.7112	1.5927e-27	5.25245e-26	52.3034
ENSMUSG00000039221	Rpl22l1	8.22845	7.6949	37.9887	1.27398e-27	4.31459e-26	52.479
ENSMUSG00002075214	ENSMUSG00002075214	8.22843	7.58014	28.6273	6.61999e-24	7.6802e-23	44.4103
ENSMUSG00000024853	Sf3b2	8.2137	8.24705	38.7691	6.85708e-28	2.50061e-26	53.1264
ENSMUSG00000041959	S100a10	8.21136	8.09851	40.8249	1.41763e-28	6.29827e-27	54.5432
ENSMUSG00000037236	Matr3	8.21071	8.26862	42.117	5.47181e-29	2.80414e-27	55.4295
ENSMUSG00000080921	ENSMUSG00000080921	8.20926	7.80032	36.2405	5.34102e-27	1.48617e-25	51.1755
ENSMUSG00000040681	Hmgn1	8.20803	8.2918	41.5852	8.06844e-29	3.85733e-27	55.087
ENSMUSG00000046440	ENSMUSG00000046440	8.20699	8.19316	39.4303	4.09464e-28	1.58807e-26	53.5923
ENSMUSG00000061991	H2ac10	8.20336	8.12522	42.3115	4.75281e-29	2.4894e-27	55.5316
ENSMUSG00000036112	Metap2	8.19572	8.11475	41.4548	8.88077e-29	4.14806e-27	54.9685
ENSMUSG00000100801	Gm15459	8.19537	8.60156	40.7851	1.46049e-28	6.46184e-27	54.6008
ENSMUSG00000063856	Gpx1	8.19352	7.13138	36.3285	4.96159e-27	1.39146e-25	51.1302
ENSMUSG00000059159	ENSMUSG00000059159	8.19351	7.93044	37.3955	2.05708e-27	6.57097e-26	52.076
ENSMUSG00000025326	Ube3a	8.19042	8.13171	41.9988	5.96276e-29	3.03391e-27	55.3304
ENSMUSG00000053317	Sec61b	8.19006	7.80291	37.6214	1.71261e-27	5.58757e-26	52.2233
ENSMUSG00000032265	Tent5a	8.18828	8.03252	41.2568	1.028e-28	4.72437e-27	54.8171
ENSMUSG00000028809	Srrm1	8.18755	8.30157	40.2929	2.11583e-28	9.02525e-27	54.211
ENSMUSG00000081684	Rps2-ps13	8.18742	8.01228	37.4034	2.04396e-27	6.53884e-26	52.0925
ENSMUSG00000031422	Morf4l2	8.18739	8.16418	41.2054	1.0679e-28	4.87626e-27	54.814
ENSMUSG00000038717	Atp5l	8.18638	7.71644	39.5657	3.68821e-28	1.46228e-26	53.6113
ENSMUSG00000042323	Pbrm1	8.18405	8.28059	42.7682	3.4227e-29	1.88029e-27	55.8557
ENSMUSG00000096145	Vkorc1	8.1725	7.96634	40.9329	1.30776e-28	5.8589e-27	54.5908
ENSMUSG00000060739	Nsa2	8.16867	8.00873	39.6154	3.54971e-28	1.41525e-26	53.6901
ENSMUSG00000093686	Gm4705	8.16857	7.7952	37.245	2.32568e-27	7.29806e-26	51.9424
ENSMUSG00000046434	Hnrnpa1	8.16697	8.08227	42.2649	4.91568e-29	2.56841e-27	55.494
ENSMUSG00000070493	Chchd2	8.15471	7.76909	38.0046	1.25789e-27	4.27517e-26	52.5017
ENSMUSG00000081604	LOC108167922	8.15184	7.65006	35.154	1.34619e-26	3.27579e-25	50.2977
ENSMUSG00000063870	Chd4	8.15174	8.30969	42.346	4.63602e-29	2.45227e-27	55.587
ENSMUSG00000068882	Ssb	8.14687	8.12985	41.7746	7.02237e-29	3.45027e-27	55.1838
ENSMUSG00000055839	Elob	8.14623	8.02257	39.3803	4.25612e-28	1.6388e-26	53.5308
ENSMUSG00000030663	1110004F10Rik	8.14577	8.08209	41.8733	6.53361e-29	3.26987e-27	55.2349
ENSMUSG00000042133	Ppig	8.14548	8.05361	40.8794	1.3611e-28	6.07237e-27	54.5695
ENSMUSG00000036446	Lum	8.13961	8.14194	39.1541	5.0735e-28	1.91895e-26	53.3897
ENSMUSG00000083705	Gm8624	8.13629	7.66345	39.3509	4.35435e-28	1.67361e-26	53.4485
ENSMUSG00000069769	Msi2	8.13544	8.27393	41.745	7.17637e-29	3.49337e-27	55.1876
ENSMUSG00000022884	Eif4a2	8.13506	8.02268	39.5584	3.70907e-28	1.46725e-26	53.6539
ENSMUSG00000041133	Smc1a	8.13211	8.16658	40.2613	2.1672e-28	9.20738e-27	54.1637
ENSMUSG00000027712	Anxa5	8.13134	8.06935	41.8458	6.6664e-29	3.31538e-27	55.2191
ENSMUSG00000027881	Prpf38b	8.12835	7.90401	40.7666	1.4809e-28	6.53456e-27	54.4642
ENSMUSG00000032481	Smarcc1	8.12755	8.30898	41.7713	7.03938e-29	3.45027e-27	55.2115
ENSMUSG00000026385	Dbi	8.124	7.56703	36.7697	3.43722e-27	1.02732e-25	51.5469
ENSMUSG00000052146	Rps10	8.12274	8.13251	39.5237	3.80956e-28	1.49927e-26	53.65
ENSMUSG00000020719	Ddx5	8.12169	8.30312	39.922	2.80566e-28	1.13986e-26	53.9572
ENSMUSG00000117405	Rpl19-ps7	8.11717	7.92108	38.8252	6.56122e-28	2.40503e-26	53.1195
ENSMUSG00000068466	ENSMUSG00000068466	8.11523	7.77881	40.4852	1.82963e-28	7.94698e-27	54.2487
ENSMUSG00000058569	Tmed9	8.1113	8.06726	39.9761	2.69207e-28	1.10111e-26	53.9554
ENSMUSG00000021546	Hnrnpk	8.10769	7.97109	40.968	1.27395e-28	5.71939e-27	54.6146
ENSMUSG00000011257	Pabpc4	8.10483	7.95015	39.4111	4.15611e-28	1.60608e-26	53.5402
ENSMUSG00000078180	Gm20900	8.10287	7.40181	34.6495	2.08702e-26	4.7736e-25	49.8521
ENSMUSG00000072235	Tuba1a	8.10029	8.28018	41.2176	1.05828e-28	4.84269e-27	54.8369
ENSMUSG00000116648	Rpl31-ps12	8.09858	7.16177	35.0702	1.44721e-26	3.49853e-25	50.1537
ENSMUSG00000062933	ENSMUSG00000062933	8.09826	7.6727	37.7988	1.48405e-27	4.9399e-26	52.3347
ENSMUSG00000117338	ENSMUSG00000117338	8.09775	8.12631	39.8255	3.02076e-28	1.2157e-26	53.8596
ENSMUSG00000045962	Wnk1	8.09726	8.27617	41.3913	9.30658e-29	4.31413e-27	54.9503
ENSMUSG00000032580	Rbm5	8.0905	7.88965	38.534	8.25345e-28	2.95585e-26	52.899
ENSMUSG00000102976	Zc3h11a	8.08757	8.26262	40.0722	2.50192e-28	1.03818e-26	54.0502
ENSMUSG00000066324	Bpnt2	8.085	8.03555	39.8268	3.01777e-28	1.2157e-26	53.8483
ENSMUSG00000076236	Mir682	8.08282	7.67493	39.71	3.30056e-28	1.31837e-26	53.6992
ENSMUSG00000018501	Ncor1	8.08204	7.99539	40.8943	1.34606e-28	6.01784e-27	54.5676
ENSMUSG00000069014	Gm5641	8.07941	8.17731	41.9802	6.04398e-29	3.06066e-27	55.3256
ENSMUSG00000080859	Rpl10-ps1	8.07791	7.82842	39.4768	3.95015e-28	1.54323e-26	53.5648
ENSMUSG00000024661	Fth1	8.07583	7.77155	40.4658	1.85657e-28	8.03134e-27	54.2365
ENSMUSG00000061833	Gm6311	8.07409	7.93749	37.1538	2.50566e-27	7.81694e-26	51.8921
ENSMUSG00000098915	ENSMUSG00000098915	8.07191	7.42538	34.6455	2.09432e-26	4.78159e-25	49.8537
ENSMUSG00000035133	Arhgap5	8.06966	7.73497	40.7979	1.44664e-28	6.41383e-27	54.4522
ENSMUSG00000040407	Akap9	8.06956	8.12581	41.184	1.08496e-28	4.9331e-27	54.7832
ENSMUSG00000022255	Mtdh	8.06907	8.01896	40.1401	2.37601e-28	9.91704e-27	54.0608
ENSMUSG00000028565	Nfia	8.06833	8.29238	38.2472	1.03632e-27	3.60685e-26	52.7527
ENSMUSG00000000326	Comt	8.06706	8.04887	38.5814	7.94979e-28	2.86005e-26	52.9645
ENSMUSG00000057244	Gm6139	8.06154	7.90745	36.8053	3.33752e-27	1.00313e-25	51.6229
ENSMUSG00000066475	LOC118568354	8.05952	8.054	40.3274	2.06133e-28	8.86333e-27	54.1897
ENSMUSG00000031626	Sorbs2	8.05854	8.36413	38.0474	1.21546e-27	4.14924e-26	52.6165
ENSMUSG00000060743	H3f3a	8.0578	7.92118	39.5553	3.718e-28	1.46725e-26	53.6378
ENSMUSG00000021427	Ssr1	8.05097	8.00515	38.796	6.71342e-28	2.45241e-26	53.1106
ENSMUSG00000022051	Bnip3l	8.0507	7.93771	39.9608	2.72378e-28	1.10871e-26	53.9183
ENSMUSG00000062611	Rps3a2	8.04445	8.01687	40.2407	2.20121e-28	9.3148e-27	54.1289
ENSMUSG00000067719	ENSMUSG00000067719	8.04082	7.53876	38.0041	1.25834e-27	4.27517e-26	52.462
ENSMUSG00000048758	Rpl29	8.03927	7.58445	32.473	1.48796e-25	2.63882e-24	48.0423
ENSMUSG00000064356	ATP8	8.03898	8.25935	39.7609	3.1742e-28	1.27028e-26	53.8358
ENSMUSG00000018451	6330403K07Rik	8.03763	6.36621	32.6253	1.29167e-25	2.34122e-24	47.9547
ENSMUSG00000031231	Cox7b	8.03458	7.32323	35.7252	8.25242e-27	2.15066e-25	50.7012
ENSMUSG00000025428	Atp5a1	8.03292	8.07272	41.2752	1.01404e-28	4.67027e-27	54.8375
ENSMUSG00000028248	Pnisr	8.01965	8.1553	39.98	2.68416e-28	1.10097e-26	53.9679
ENSMUSG00000041559	Fmod	8.0163	8.30208	40.2152	2.24429e-28	9.42248e-27	54.1529
ENSMUSG00000078566	Bnip3	8.01357	7.40058	38.8106	6.6368e-28	2.42857e-26	53.0119
ENSMUSG00000100720	ENSMUSG00000100720	8.00993	7.71409	40.0311	2.58147e-28	1.06911e-26	53.9242
ENSMUSG00000024974	Smc3	8.00905	8.12782	41.1029	1.1523e-28	5.22814e-27	54.7311
ENSMUSG00000037475	Thoc2	8.00851	8.15163	41.5355	8.36902e-29	3.93068e-27	55.0244
ENSMUSG00000042520	Ubap2l	8.00751	8.1026	40.4911	1.82152e-28	7.93161e-27	54.31
ENSMUSG00000029422	Rsrc2	8.00537	7.8319	40.0173	2.60886e-28	1.07425e-26	53.9363
ENSMUSG00000030536	Iqgap1	8.00472	8.27783	41.941	6.21886e-29	3.14177e-27	55.3135
ENSMUSG00000054766	Set	8.00392	8.11563	41.4534	8.89009e-29	4.14806e-27	54.9657
ENSMUSG00000021843	Ktn1	8.0034	7.96213	40.2301	2.21897e-28	9.37144e-27	54.1044
ENSMUSG00000026353	Ubxn4	7.99528	7.94575	40.9989	1.24499e-28	5.60113e-27	54.6278
ENSMUSG00000110679	Rpl10-ps5	7.99456	7.74758	37.4069	2.03816e-27	6.53239e-26	52.052
ENSMUSG00000021248	Tmed10	7.99451	7.80621	40.3116	2.08605e-28	8.95157e-27	54.1349
ENSMUSG00000104444	ENSMUSG00000104444	7.99312	7.50349	35.9158	7.02046e-27	1.86859e-25	50.8778
ENSMUSG00000018567	Gabarap	7.99285	7.85749	40.2929	2.11589e-28	9.02525e-27	54.1334
ENSMUSG00000022403	St13	7.99285	7.71782	38.9253	6.06626e-28	2.24672e-26	53.1513
ENSMUSG00000054808	Actn4	7.99283	8.12294	41.0924	1.1613e-28	5.25782e-27	54.724
ENSMUSG00000032621	Srek1	7.9927	7.87187	40.8533	1.38792e-28	6.17911e-27	54.516
ENSMUSG00000064350	ENSMUSG00000064350	7.98963	6.48616	29.1452	3.86558e-24	4.75078e-23	44.8066
ENSMUSG00000029767	Calu	7.98954	8.14053	41.5614	8.21054e-29	3.88184e-27	55.0396
ENSMUSG00000031004	Mki67	7.98935	8.03871	40.4759	1.84251e-28	7.9867e-27	54.289
ENSMUSG00000030795	Fus	7.9875	8.20811	41.4029	9.22785e-29	4.28694e-27	54.9458
ENSMUSG00000032458	Copb2	7.98465	8.10117	40.2177	2.23997e-28	9.42248e-27	54.1282
ENSMUSG00000071528	Gm35857	7.98288	7.21133	35.3357	1.15116e-26	2.86384e-25	50.3741
ENSMUSG00000005610	Eif4g2	7.97442	7.86082	38.6937	7.27632e-28	2.63551e-26	53.0076
ENSMUSG00000074748	Atxn7l3b	7.9743	8.10196	40.4905	1.82238e-28	7.93161e-27	54.3125
ENSMUSG00000049929	Lpar4	7.97373	7.92921	40.2461	2.19217e-28	9.29498e-27	54.1157
ENSMUSG00000062078	Qk	7.97287	7.86157	40.6931	1.56476e-28	6.86632e-27	54.4081
ENSMUSG00000029632	Ndufa4	7.97216	7.83704	37.83	1.44728e-27	4.84013e-26	52.381
ENSMUSG00000021039	Snw1	7.96988	7.73065	38.6819	7.34376e-28	2.65544e-26	52.9816
ENSMUSG00000041540	Sox5	7.96535	7.78952	37.8145	1.46536e-27	4.89199e-26	52.3583
ENSMUSG00000026668	Ucma	7.96435	8.22654	36.4334	4.54497e-27	1.29501e-25	51.375
ENSMUSG00000109724	ENSMUSG00000109724	7.95909	7.65369	39.612	3.55908e-28	1.41634e-26	53.6224
ENSMUSG00000039462	Col10a1	7.95686	8.1138	18.346	3.11633e-18	1.4786e-17	31.6186
ENSMUSG00000069662	Marcks	7.94604	8.16953	37.2973	2.22845e-27	7.01356e-26	52.03
ENSMUSG00000028053	Ash1l	7.94535	8.04081	39.9042	2.84419e-28	1.15333e-26	53.8942
ENSMUSG00000037608	Bclaf1	7.94449	8.08676	40.5398	1.75585e-28	7.6733e-27	54.3412
ENSMUSG00000032525	Nktr	7.94258	8.11973	40.3013	2.10238e-28	9.00357e-27	54.1832
ENSMUSG00000021488	Nsd1	7.93665	8.00479	40.0175	2.60853e-28	1.07425e-26	53.9646
ENSMUSG00000091337	Eid1	7.93651	8.09444	39.3995	4.19333e-28	1.61754e-26	53.5506
ENSMUSG00000025980	Hspd1	7.93615	7.65568	38.944	5.97798e-28	2.21787e-26	53.153
ENSMUSG00000035493	Tgfbi	7.93541	8.01606	36.5733	4.04521e-27	1.17044e-25	51.4589
ENSMUSG00000070343	Gm10288	7.93376	7.84251	39.1878	4.94217e-28	1.87259e-26	53.3603
ENSMUSG00000082536	ENSMUSG00000082536	7.92911	8.02169	40.7501	1.49934e-28	6.5928e-27	54.4754
ENSMUSG00000034252	Senp6	7.92799	7.57186	39.113	5.23862e-28	1.9779e-26	53.2583
ENSMUSG00000060019	ENSMUSG00000060019	7.92644	7.68762	34.5239	2.33001e-26	5.25235e-25	49.7903
ENSMUSG00000001472	Tcf25	7.92253	7.83324	39.5056	3.86336e-28	1.51765e-26	53.5793
ENSMUSG00000040459	Arglu1	7.91901	7.8987	39.4474	4.04091e-28	1.57008e-26	53.5515
ENSMUSG00000091086	Rpl6l	7.91722	7.75783	37.7208	1.58041e-27	5.21998e-26	52.2865
ENSMUSG00000027160	Ccdc34	7.91135	7.83824	39.8116	3.05299e-28	1.22636e-26	53.7978
ENSMUSG00000069744	Psmb3	7.91028	7.53381	33.6221	5.19599e-26	1.0545e-24	49.0196
ENSMUSG00000026586	Prrx1	7.90657	7.58938	35.3698	1.11798e-26	2.79296e-25	50.4502
ENSMUSG00000050891	Tatdn1	7.90513	8.01734	34.8401	1.76722e-26	4.13641e-25	50.083
ENSMUSG00000039967	Zfp292	7.90233	7.8868	37.4706	1.9352e-27	6.247e-26	52.1166
ENSMUSG00000044330	ENSMUSG00000044330	7.90151	7.3867	35.1024	1.40752e-26	3.41027e-25	50.2157
ENSMUSG00000038932	Tcfl5	7.90136	7.84291	34.4809	2.41981e-26	5.42616e-25	49.7741
ENSMUSG00000001911	Nfix	7.90021	7.87012	40.1932	2.28208e-28	9.54934e-27	54.063
ENSMUSG00000050856	Atp5k	7.89677	7.54111	36.7831	3.39936e-27	1.01885e-25	51.5484
ENSMUSG00000025809	Itgb1	7.89529	7.93846	37.8128	1.46737e-27	4.89199e-26	52.3776
ENSMUSG00000082895	Rpsa-ps9	7.89334	7.98582	40.0986	2.45216e-28	1.02149e-26	54.022
ENSMUSG00000078427	Sarnp	7.88925	7.63488	38.9748	5.83555e-28	2.18017e-26	53.1737
ENSMUSG00000096842	ENSMUSG00000096842	7.88836	7.13746	34.3583	2.69579e-26	5.95358e-25	49.5716
ENSMUSG00000028676	Srsf10	7.88802	7.60371	38.1462	1.12316e-27	3.88084e-26	52.5724
ENSMUSG00000025268	Maged2	7.88771	7.98205	40.2225	2.23186e-28	9.40728e-27	54.1071
ENSMUSG00000000563	Atp5pb	7.88639	7.23299	37.0549	2.71741e-27	8.4283e-26	51.6987
ENSMUSG00000060377	Rpl36a-ps1	7.88609	7.37516	35.3312	1.15565e-26	2.87164e-25	50.3974
ENSMUSG00000117438	Rpsa-ps7	7.883	7.94015	39.9693	2.70608e-28	1.1036e-26	53.9189
ENSMUSG00000005973	Rcn1	7.88171	8.29535	36.9123	3.05567e-27	9.3152e-26	51.7559
ENSMUSG00000022956	Atp5o	7.87866	7.90042	38.9456	5.97027e-28	2.21787e-26	53.201
ENSMUSG00000054387	Mdm4	7.87606	6.85892	37.1639	2.48522e-27	7.76451e-26	51.7014
ENSMUSG00000055302	Mrfap1	7.87294	7.7968	39.191	4.93006e-28	1.87132e-26	53.355
ENSMUSG00000029062	Cdk11b	7.86827	7.90839	38.7537	6.94064e-28	2.52247e-26	53.0592
ENSMUSG00000106926	Rpl7-ps7	7.8666	7.67946	36.4797	4.37305e-27	1.24936e-25	51.3393
ENSMUSG00000113061	Rps18-ps5	7.86539	7.94579	35.8506	7.41917e-27	1.96222e-25	50.8828
ENSMUSG00000018666	Cbx1	7.86474	7.84782	38.4372	8.91091e-28	3.14754e-26	52.8232
ENSMUSG00000082609	Gm15464	7.86435	7.47742	38.0907	1.17413e-27	4.01459e-26	52.5103
ENSMUSG00000001555	Fkbp10	7.86125	7.82618	40.0147	2.61398e-28	1.07425e-26	53.9335
ENSMUSG00000074971	Fibin	7.85885	7.813	39.5982	3.59697e-28	1.42876e-26	53.6419
ENSMUSG00000054252	Fgfr3	7.85665	7.90126	30.4941	9.91812e-25	1.43016e-23	46.2726
ENSMUSG00000070544	Top1	7.85598	7.94801	39.5541	3.72133e-28	1.46725e-26	53.6371
ENSMUSG00000070394	Tmem256	7.85584	7.13368	35.3218	1.16499e-26	2.88815e-25	50.3496
ENSMUSG00000060373	Hnrnpc	7.85168	7.76736	38.9001	6.18723e-28	2.28085e-26	53.1404
ENSMUSG00000057657	Rps18-ps3	7.85072	7.91253	35.1864	1.30903e-26	3.20802e-25	50.3508
ENSMUSG00000108443	ENSMUSG00000108443	7.84774	7.41739	36.7742	3.42455e-27	1.02497e-25	51.5219
ENSMUSG00000078087	Rps12l1	7.8473	7.41069	36.7495	3.49518e-27	1.03841e-25	51.502
ENSMUSG00000037894	H2az1	7.84575	7.4453	36.2248	5.41168e-27	1.49502e-25	51.1034
ENSMUSG00000021614	Vcan	7.84511	8.1944	38.4504	8.81778e-28	3.1198e-26	52.8832
ENSMUSG00000034379	Wdr5b	7.84457	7.49621	37.115	2.5868e-27	8.04657e-26	51.7889
ENSMUSG00000067038	Rps12-ps3	7.84344	7.40882	36.722	3.5758e-27	1.05814e-25	51.4808
ENSMUSG00000031906	Smpd3	7.84094	8.09299	27.8328	1.53817e-23	1.66013e-22	43.6511
ENSMUSG00000027012	Dync1i2	7.83417	7.48073	38.473	8.66154e-28	3.09258e-26	52.7836
ENSMUSG00000079111	Kdelr2	7.83409	7.90631	38.1665	1.10511e-27	3.83381e-26	52.6366
ENSMUSG00000037499	Nenf	7.83111	7.01415	36.9481	2.9669e-27	9.10956e-26	51.5719
ENSMUSG00000034269	Setd5	7.83029	8.03367	38.3638	9.44504e-28	3.30886e-26	52.7979
ENSMUSG00000025381	Cnpy2	7.8299	7.74215	37.0278	2.77852e-27	8.56811e-26	51.7662
ENSMUSG00000097987	Gm17786	7.82019	7.32489	35.7975	7.76063e-27	2.0374e-25	50.7552
ENSMUSG00000020053	Igf1	7.81975	8.02977	36.5178	4.23629e-27	1.21843e-25	51.4112
ENSMUSG00000022708	Zbtb20	7.81904	8.33852	39.7967	3.08804e-28	1.23811e-26	53.8674
ENSMUSG00000032231	Anxa2	7.8184	7.79492	39.3185	4.46524e-28	1.71315e-26	53.4447
ENSMUSG00000091537	Tma7-ps	7.81823	7.81078	38.3678	9.4154e-28	3.30389e-26	52.7678
ENSMUSG00000118161	Rps2-ps8	7.81807	7.70468	35.3077	1.17921e-26	2.92001e-25	50.4229
ENSMUSG00000022521	Crebbp	7.81747	7.89466	38.3441	9.59431e-28	3.35565e-26	52.7595
ENSMUSG00000061136	Prpf40a	7.81545	7.85404	38.5334	8.25758e-28	2.95585e-26	52.8949
ENSMUSG00000033306	Lpp	7.81156	7.86005	37.8939	1.37479e-27	4.61938e-26	52.4239
ENSMUSG00000081049	ENSMUSG00000081049	7.8094	7.33905	37.3245	2.17948e-27	6.88987e-26	51.9192
ENSMUSG00000011752	Pgam1	7.80886	7.70261	34.1786	3.16009e-26	6.84206e-25	49.5067
ENSMUSG00000062329	Cytl1	7.80618	7.4345	37.3319	2.16647e-27	6.8589e-26	51.9404
ENSMUSG00000081740	ENSMUSG00000081740	7.80496	7.25452	34.7007	1.99573e-26	4.59976e-25	49.8702
ENSMUSG00000032492	Pth1r	7.80331	8.31501	30.2023	1.32472e-24	1.83469e-23	46.0186
ENSMUSG00000021282	Eif5	7.80271	7.7678	38.9822	5.80172e-28	2.17133e-26	53.2015
ENSMUSG00000073940	Hbb-bt	7.80169	8.54833	37.3627	2.11277e-27	6.72874e-26	52.1303
ENSMUSG00000032301	Psma4	7.80142	7.88668	38.968	5.86657e-28	2.18412e-26	53.2125
ENSMUSG00000082762	Gm12366	7.7989	7.70088	35.6207	9.02004e-27	2.328e-25	50.6709
ENSMUSG00000036478	Btg1	7.79795	7.41207	36.1915	5.56513e-27	1.52862e-25	51.0695
ENSMUSG00000049775	Tmsb4x	7.79319	7.70771	35.6375	8.89176e-27	2.30045e-25	50.6816
ENSMUSG00000021388	Aspn	7.78929	7.86412	28.8397	5.30362e-24	6.28959e-23	44.6586
ENSMUSG00000029191	Rfc1	7.78916	7.9246	39.4571	4.0106e-28	1.56304e-26	53.5602
ENSMUSG00000024587	Nars	7.78064	7.30108	36.9017	3.08239e-27	9.38327e-26	51.5936
ENSMUSG00000002748	Baz1b	7.78023	7.84719	38.472	8.66849e-28	3.09258e-26	52.8424
ENSMUSG00000081622	Gm5937	7.77869	7.44001	37.9705	1.29279e-27	4.36443e-26	52.4082
ENSMUSG00000031250	Tnmd	7.77748	7.58218	26.3163	8.19549e-23	7.64126e-22	41.9982
ENSMUSG00000035851	Ythdc1	7.77727	7.73555	37.7541	1.53843e-27	5.08919e-26	52.2992
ENSMUSG00000026193	Fn1	7.77539	8.26959	37.0444	2.74096e-27	8.48904e-26	51.8456
ENSMUSG00000027447	Cst3	7.77411	7.57723	38.1546	1.11566e-27	3.86411e-26	52.5706
ENSMUSG00000066037	Hnrnpr	7.77007	7.80609	38.8527	6.42106e-28	2.35869e-26	53.1128
ENSMUSG00000020267	Hint1	7.76349	7.32746	34.9829	1.5609e-26	3.73532e-25	50.1083
ENSMUSG00000069972	Rps13-ps2	7.75959	7.36217	36.652	3.78931e-27	1.10928e-25	51.4176
ENSMUSG00000000787	Ddx3x	7.75663	7.86272	39.2232	4.8079e-28	1.83146e-26	53.3894
ENSMUSG00000022462	Slc38a2	7.75608	7.31422	35.9157	7.02142e-27	1.86859e-25	50.843
ENSMUSG00000022174	Dad1	7.75414	7.32274	34.2553	2.9526e-26	6.44563e-25	49.5118
ENSMUSG00000096699	Rps19-ps4	7.75309	7.36406	36.2345	5.36768e-27	1.4897e-25	51.0974
ENSMUSG00000024290	Rock1	7.75158	7.9375	39.2146	4.8404e-28	1.84056e-26	53.3924
ENSMUSG00000031610	Scrg1	7.74877	7.47689	30.0648	1.51971e-24	2.07515e-23	45.8273
ENSMUSG00000075701	Selenos	7.74865	7.64006	37.3396	2.15287e-27	6.82594e-26	51.982
ENSMUSG00000107383	Gm4366	7.74601	7.92102	36.6954	3.65547e-27	1.07452e-25	51.5379
ENSMUSG00000015932	Dstn	7.74525	7.5424	36.1875	5.58367e-27	1.53175e-25	51.0882
ENSMUSG00000026335	Pam	7.74318	7.99428	39.4982	3.88529e-28	1.52346e-26	53.5999
ENSMUSG00000088252	Snord13	7.73911	6.86351	35.1214	1.38452e-26	3.36219e-25	50.1256
ENSMUSG00000090386	Mir99ahg	7.73901	7.64064	36.2376	5.354e-27	1.48784e-25	51.1376
ENSMUSG00000020241	Col6a2	7.7387	8.19491	35.0307	1.49757e-26	3.60801e-25	50.2542
ENSMUSG00000025776	Crispld1	7.73446	7.34141	36.8766	3.14675e-27	9.55199e-26	51.5702
ENSMUSG00000039219	Arid4b	7.73061	7.81538	38.547	8.16893e-28	2.93395e-26	52.8923
ENSMUSG00000057278	Snrpg	7.72823	7.20022	35.1765	1.3202e-26	3.22431e-25	50.2409
ENSMUSG00000044424	Gm9493	7.72783	7.37971	35.5375	9.68422e-27	2.47624e-25	50.559
ENSMUSG00000021877	Arf4	7.72056	7.72754	37.0133	2.81181e-27	8.65828e-26	51.7494
ENSMUSG00000037062	Sh3glb1	7.71415	7.65021	38.2333	1.0478e-27	3.64089e-26	52.6402
ENSMUSG00000022400	Rbx1	7.7134	7.26779	36.4078	4.64334e-27	1.31602e-25	51.216
ENSMUSG00000031592	Pcm1	7.71333	7.54631	35.5086	9.92599e-27	2.52425e-25	50.5471
ENSMUSG00000076432	Ywhaq	7.71268	7.41653	34.9411	1.61862e-26	3.84759e-25	50.0883
ENSMUSG00000036323	Srp72	7.71179	7.73479	38.4552	8.78481e-28	3.11606e-26	52.814
ENSMUSG00000025261	Huwe1	7.71066	7.71157	36.986	2.8757e-27	8.84226e-26	51.7221
ENSMUSG00000028034	Fubp1	7.70824	7.6865	38.454	8.79263e-28	3.11606e-26	52.8038
ENSMUSG00000024921	Smarca2	7.70808	7.78877	34.7237	1.956e-26	4.53551e-25	49.9574
ENSMUSG00000021109	Hif1a	7.70689	7.50482	36.385	4.73259e-27	1.33777e-25	51.2289
ENSMUSG00000027642	Rpn2	7.70457	7.74808	36.8438	3.23328e-27	9.77302e-26	51.6253
ENSMUSG00000058603	Rpl28-ps1	7.70421	7.67116	36.6225	3.88324e-27	1.13429e-25	51.4428
ENSMUSG00000004317	Clcn5	7.6989	6.90589	36.5138	4.25037e-27	1.22084e-25	51.2183
ENSMUSG00000033228	Scaf11	7.69881	7.80858	38.4673	8.70085e-28	3.09691e-26	52.8343
ENSMUSG00000031818	Cox4i1	7.69864	7.50486	37.7653	1.5246e-27	5.05913e-26	52.2726
ENSMUSG00000029201	Ugdh	7.69593	7.55794	37.5694	1.78612e-27	5.79631e-26	52.1367
ENSMUSG00000037152	Ndufc1	7.69521	7.36689	34.6682	2.05318e-26	4.70777e-25	49.8584
ENSMUSG00000031996	Aplp2	7.69462	7.70454	37.5919	1.75388e-27	5.70478e-26	52.1718
ENSMUSG00000095865	ENSMUSG00000095865	7.69377	7.14316	35.5077	9.93398e-27	2.52425e-25	50.4802
ENSMUSG00000086841	2410006H16Rik	7.69324	6.61097	32.3391	1.68579e-25	2.92414e-24	47.7752
ENSMUSG00000109610	Gm7432	7.69226	7.62114	34.9979	1.54071e-26	3.69528e-25	50.1617
ENSMUSG00000117804	ENSMUSG00000117804	7.68994	7.16327	34.11	3.35859e-26	7.21338e-25	49.3739
ENSMUSG00000028692	Akr1a1	7.68967	7.69158	38.3071	9.88035e-28	3.44442e-26	52.7023
ENSMUSG00000020580	Rock2	7.68794	7.89672	38.9042	6.16698e-28	2.28007e-26	53.1625
ENSMUSG00000050608	Micos10	7.68254	7.46142	32.6574	1.25378e-25	2.28807e-24	48.1854
ENSMUSG00000083022	ENSMUSG00000083022	7.68195	7.58323	36.1139	5.94044e-27	1.61922e-25	51.0399
ENSMUSG00000032353	Tmed3	7.68179	7.56215	37.9825	1.28035e-27	4.32928e-26	52.441
ENSMUSG00000059033	Rpl18a-ps1	7.68041	7.18923	34.1457	3.25359e-26	7.03738e-25	49.4054
ENSMUSG00000030057	Cnbp	7.67785	7.59881	36.6048	3.94072e-27	1.14888e-25	51.4193
ENSMUSG00000031232	Magt1	7.6741	7.66433	38.1431	1.12593e-27	3.88084e-26	52.5778
ENSMUSG00000022641	Bbx	7.67361	7.58117	36.3362	4.92962e-27	1.38431e-25	51.2051
ENSMUSG00000079137	ENSMUSG00000079137	7.67142	7.13111	31.8151	2.76119e-25	4.5565e-24	47.4029
ENSMUSG00000033585	Ndn	7.66448	7.55237	37.6523	1.67026e-27	5.46609e-26	52.199
ENSMUSG00000020608	Smc6	7.66317	7.75402	38.7245	7.10205e-28	2.57675e-26	53.0126
ENSMUSG00000054428	Atpif1	7.66233	7.35383	35.9833	6.63144e-27	1.77809e-25	50.8978
ENSMUSG00000018326	Ywhab	7.66153	7.76811	38.3133	9.8318e-28	3.4331e-26	52.716
ENSMUSG00000047126	Cltc	7.66136	7.51203	36.6218	3.88536e-27	1.13429e-25	51.4151
ENSMUSG00000071072	Ptges3	7.65906	7.87429	37.6283	1.70299e-27	5.56465e-26	52.235
ENSMUSG00000074415	Mir100hg	7.65876	7.46639	34.603	2.17376e-26	4.93659e-25	49.8119
ENSMUSG00000032562	Gnai2	7.65505	7.7145	38.0164	1.24601e-27	4.24677e-26	52.4917
ENSMUSG00000028161	Ppp3ca	7.65331	7.77657	38.131	1.13686e-27	3.89964e-26	52.5897
ENSMUSG00000037706	Cd81	7.65094	8.0106	38.466	8.7096e-28	3.09691e-26	52.8659
ENSMUSG00000095427	Rps2-ps6	7.64963	7.56911	34.5523	2.2727e-26	5.13561e-25	49.7923
ENSMUSG00000021390	Ogn	7.64727	8.01726	32.977	9.3396e-26	1.78044e-24	48.517
ENSMUSG00000027828	Ssr3	7.64677	7.47412	36.1999	5.52615e-27	1.52183e-25	51.0846
ENSMUSG00000015656	Hspa8	7.6454	8.08813	36.9169	3.04412e-27	9.29326e-26	51.7289
ENSMUSG00000074698	Csnk2a1	7.64528	7.48789	37.6026	1.73885e-27	5.6645e-26	52.1465
ENSMUSG00000112605	Gm7476	7.64424	7.33559	35.6192	9.03156e-27	2.32816e-25	50.6121
ENSMUSG00000032330	Cox7a2	7.64392	6.80313	29.8251	1.9333e-24	2.56294e-23	45.5273
ENSMUSG00000078965	Gm12033	7.64375	7.74001	34.1127	3.35046e-26	7.20316e-25	49.455
ENSMUSG00000096617	ENSMUSG00000096617	7.6393	7.7374	34.0669	3.4898e-26	7.45025e-25	49.4165
ENSMUSG00000108528	ENSMUSG00000108528	7.63476	7.54041	37.4064	2.03889e-27	6.53239e-26	52.008
ENSMUSG00000036305	ENSMUSG00000036305	7.62615	7.0969	34.674	2.04291e-26	4.68925e-25	49.8231
ENSMUSG00000093798	Gm8355	7.62464	8.12375	36.7262	3.56335e-27	1.05616e-25	51.5887
ENSMUSG00000070348	Ccnd1	7.62423	7.67832	36.9226	3.02969e-27	9.26244e-26	51.6713
ENSMUSG00000052428	Tmco1	7.62358	7.31145	35.3881	1.10048e-26	2.76024e-25	50.4277
ENSMUSG00000021806	Nid2	7.62168	7.17445	32.464	1.50041e-25	2.65644e-24	47.9799
ENSMUSG00000055681	Cope	7.62063	7.24417	35.6101	9.10172e-27	2.3406e-25	50.5898
ENSMUSG00000061669	Rpl34-ps2	7.62017	7.25686	33.0025	9.12337e-26	1.74545e-24	48.4563
ENSMUSG00000031502	Col4a1	7.616	7.93904	34.9211	1.64696e-26	3.9106e-25	50.1345
ENSMUSG00000020982	Nemf	7.615	7.45326	37.6862	1.62508e-27	5.34276e-26	52.2039
ENSMUSG00000019820	Utrn	7.61492	7.80907	36.8182	3.30216e-27	9.93903e-26	51.6071
ENSMUSG00000029185	Fam114a1	7.61091	7.53927	37.9979	1.26467e-27	4.28983e-26	52.4462
ENSMUSG00000027067	Ssrp1	7.60989	7.57562	36.7205	3.58027e-27	1.05814e-25	51.4987
ENSMUSG00000028266	Lmo4	7.6087	6.86144	35.4294	1.0622e-26	2.6768e-25	50.3721
ENSMUSG00000020074	Ccar1	7.60791	7.56668	37.6767	1.63772e-27	5.37603e-26	52.2164
ENSMUSG00000001964	Emd	7.6079	7.38167	36.0013	6.53119e-27	1.75341e-25	50.919
ENSMUSG00000051910	Sox6	7.60251	7.49629	36.7581	3.47038e-27	1.03434e-25	51.5161
ENSMUSG00000109925	ENSMUSG00000109925	7.60175	7.3007	36.6862	3.68324e-27	1.08119e-25	51.4261
ENSMUSG00000014867	Surf4	7.60016	7.73022	37.6891	1.62134e-27	5.33867e-26	52.2528
ENSMUSG00000039671	Zmynd8	7.60013	7.6583	37.3025	2.21902e-27	6.99418e-26	51.951
ENSMUSG00000060572	Mfap2	7.59981	7.56359	34.0696	3.48146e-26	7.43989e-25	49.3855
ENSMUSG00000035885	Cox8a	7.59808	7.22455	35.6309	8.9422e-27	2.3107e-25	50.6026
ENSMUSG00000068039	Tcp1	7.59806	7.46877	36.3667	4.80534e-27	1.35475e-25	51.2157
ENSMUSG00000083773	Gm13394	7.59662	7.69167	33.6412	5.10755e-26	1.04149e-24	49.0541
ENSMUSG00000038690	Atp5j2	7.59355	7.25219	35.3676	1.12006e-26	2.79296e-25	50.4014
ENSMUSG00000009575	Cbx5	7.5924	7.56222	36.9409	2.98444e-27	9.13717e-26	51.6631
ENSMUSG00000042043	Tbca	7.59002	7.27788	36.5032	4.28813e-27	1.23003e-25	51.2863
ENSMUSG00000026605	Cenpf	7.58917	7.62287	37.2332	2.34826e-27	7.35506e-26	51.8926
ENSMUSG00000037072	Selenof	7.58873	7.24687	34.3173	2.79516e-26	6.15166e-25	49.5553
ENSMUSG00000042747	Krtcap2	7.58699	7.26082	36.2289	5.39304e-27	1.4948e-25	51.0737
ENSMUSG00000041577	Prelp	7.58419	7.68282	31.7373	2.97308e-25	4.86856e-24	47.3956
ENSMUSG00000018906	P4ha2	7.58393	7.5921	35.5953	9.21759e-27	2.36471e-25	50.6317
ENSMUSG00000022186	Oxct1	7.58391	7.7166	37.7586	1.53286e-27	5.07865e-26	52.3011
ENSMUSG00000027091	Zc3h15	7.58244	7.59439	37.4146	2.02531e-27	6.52558e-26	52.0273
ENSMUSG00000001289	Pfdn5	7.5795	7.21915	36.1087	5.96627e-27	1.62419e-25	50.9702
ENSMUSG00000035726	Supt16	7.57612	7.35412	35.9305	6.93368e-27	1.84985e-25	50.8517
ENSMUSG00000003435	Supt5	7.57543	7.53292	36.7483	3.49861e-27	1.03841e-25	51.5126
ENSMUSG00000025016	Tm9sf3	7.57302	7.51863	37.3423	2.14811e-27	6.82098e-26	51.9595
ENSMUSG00000005732	Ranbp1	7.57199	7.4913	35.9597	6.765e-27	1.80936e-25	50.902
ENSMUSG00000031167	Rbm3-ps	7.57027	7.30972	35.7419	8.13616e-27	2.12815e-25	50.7051
ENSMUSG00000039067	Psmd7	7.56455	7.70422	36.2906	5.12155e-27	1.43256e-25	51.1927
ENSMUSG00000002014	Ssr4	7.56308	7.45354	33.0176	8.99807e-26	1.72456e-24	48.4944
ENSMUSG00000006360	Crip1	7.55938	7.38472	36.5789	4.02632e-27	1.16747e-25	51.3616
ENSMUSG00000032423	Syncrip	7.55746	7.62953	37.8625	1.40984e-27	4.7223e-26	52.3625
ENSMUSG00000036372	Tmem258	7.55625	7.15515	32.1382	2.03514e-25	3.47928e-24	47.6892
ENSMUSG00000060904	Arl1	7.5559	7.52178	35.843	7.46683e-27	1.97239e-25	50.8163
ENSMUSG00000031954	Cfdp1	7.55576	7.43997	35.2776	1.21012e-26	2.99309e-25	50.3546
ENSMUSG00000068523	Gng5	7.55407	7.03019	31.7874	2.83471e-25	4.6706e-24	47.3637
ENSMUSG00000022000	Zc3h13	7.55391	7.6092	35.2631	1.22533e-26	3.02721e-25	50.3673
ENSMUSG00000047187	Rab2a	7.55172	7.27395	36.8722	3.1582e-27	9.5657e-26	51.5652
ENSMUSG00000063882	Uqcrh	7.55035	7.30834	35.0546	1.46691e-26	3.53814e-25	50.1601
ENSMUSG00000030657	Xylt1	7.54938	7.84771	36.5983	3.96196e-27	1.15037e-25	51.4496
ENSMUSG00000014294	Ndufa2	7.54833	7.21233	34.8851	1.69931e-26	4.02564e-25	50.0099
ENSMUSG00000005533	Igf1r	7.5457	7.80741	38.1437	1.1254e-27	3.88084e-26	52.5983
ENSMUSG00000034612	Chst11	7.54495	7.29495	33.7244	4.7393e-26	9.71966e-25	49.0676
ENSMUSG00000109881	ENSMUSG00000109881	7.5449	6.76252	34.8527	1.74788e-26	4.10463e-25	49.9006
ENSMUSG00000013076	Amotl1	7.54418	7.50674	37.2319	2.35073e-27	7.35506e-26	51.8758
ENSMUSG00000024205	ENSMUSG00000024205	7.54315	7.1635	33.7367	4.68732e-26	9.6501e-25	49.0611
ENSMUSG00000081400	Gm13680	7.54128	7.83126	37.3638	2.11092e-27	6.72874e-26	52.0281
ENSMUSG00000062083	Rpl13a-ps1	7.54007	7.2644	36.6987	3.64532e-27	1.07301e-25	51.4314
ENSMUSG00000024498	Tcerg1	7.54004	7.53729	36.8272	3.27766e-27	9.87921e-26	51.5743
ENSMUSG00000032212	Sltm	7.5396	7.54063	37.5044	1.88284e-27	6.08718e-26	52.0822
ENSMUSG00000045624	Esf1	7.53796	7.39	36.2437	5.32652e-27	1.48407e-25	51.1064
ENSMUSG00000059534	Uqcr10	7.5376	7.2976	33.7264	4.73097e-26	9.71189e-25	49.0727
ENSMUSG00000047888	Tnrc6b	7.5348	7.62059	36.8932	3.10409e-27	9.4359e-26	51.6342
ENSMUSG00000052707	Tnrc6a	7.53393	7.44586	36.4601	4.44513e-27	1.26826e-25	51.2766
ENSMUSG00000047676	Rpsa-ps10	7.53379	7.47998	37.0289	2.77615e-27	8.56811e-26	51.7161
ENSMUSG00000078671	Chd2	7.5314	7.44685	34.8627	1.73281e-26	4.08722e-25	50.0193
ENSMUSG00000032042	Srpr	7.53001	7.58431	37.5367	1.83413e-27	5.93869e-26	52.1129
ENSMUSG00000031353	Rbbp7	7.52936	7.63798	36.3406	4.9115e-27	1.38104e-25	51.2203
ENSMUSG00000001158	Snrnp27	7.5283	7.28624	34.2619	2.93546e-26	6.42075e-25	49.5154
ENSMUSG00000006169	Clint1	7.52774	7.77274	37.5685	1.78744e-27	5.79631e-26	52.1655
ENSMUSG00000037852	Cpe	7.52697	7.51919	34.4831	2.4151e-26	5.42128e-25	49.7283
ENSMUSG00000028367	Txn1	7.52669	7.18727	34.6589	2.06995e-26	4.74114e-25	49.8226
ENSMUSG00000052337	Immt	7.52431	6.64531	33.9529	3.86285e-26	8.13292e-25	49.1468
ENSMUSG00000022285	Ywhaz	7.52329	7.42984	36.2826	5.15574e-27	1.44024e-25	51.1426
ENSMUSG00000024695	Zfp91	7.5121	7.61537	36.8715	3.16022e-27	9.5657e-26	51.6228
ENSMUSG00000024048	Myl12a	7.51208	7.5049	36.354	4.85667e-27	1.36742e-25	51.2104
ENSMUSG00000022858	Tra2b	7.51136	7.59041	37.3511	2.13275e-27	6.78227e-26	51.9795
ENSMUSG00000024073	Birc6	7.50905	7.61169	37.4132	2.0276e-27	6.52558e-26	52.0262
ENSMUSG00000036199	Ndufa13	7.50763	7.4564	35.3653	1.1223e-26	2.7953e-25	50.4274
ENSMUSG00000038991	Txndc5	7.50686	7.51484	36.4914	4.33057e-27	1.24054e-25	51.316
ENSMUSG00000022336	Eif3e	7.50596	7.37909	36.0994	6.01338e-27	1.63286e-25	50.9931
ENSMUSG00000025969	Nrp2	7.50527	6.91111	33.2418	7.3322e-26	1.4362e-24	48.5966
ENSMUSG00000079523	Tmsb10	7.50445	7.33407	35.4305	1.06123e-26	2.6768e-25	50.4607
ENSMUSG00000014329	Bicc1	7.50388	7.64198	36.0941	6.04004e-27	1.63802e-25	51.025
ENSMUSG00000017466	Timp2	7.50225	7.6393	36.4189	4.60031e-27	1.3073e-25	51.2774
ENSMUSG00000037712	Fermt2	7.50083	7.46524	37.1493	2.51511e-27	7.83498e-26	51.8052
ENSMUSG00000051223	Bzw1	7.49826	7.4535	34.9564	1.59719e-26	3.80938e-25	50.1013
ENSMUSG00000027940	Tpm3	7.49668	7.75247	37.6625	1.65656e-27	5.42956e-26	52.2336
ENSMUSG00000061242	Gm9104	7.49621	7.43756	36.1727	5.65363e-27	1.54697e-25	51.0576
ENSMUSG00000026740	Dnajc1	7.49582	7.44751	36.1734	5.65026e-27	1.54697e-25	51.0587
ENSMUSG00000043923	Ccdc84	7.49536	7.11704	35.4563	1.038e-26	2.6282e-25	50.4466
ENSMUSG00000028410	Dnaja1	7.49318	7.33152	35.7521	8.06543e-27	2.11223e-25	50.7122
ENSMUSG00000023845	Lnpep	7.49264	7.159	35.451	1.04275e-26	2.63711e-25	50.445
ENSMUSG00000034109	Golim4	7.48111	7.67914	36.3761	4.76798e-27	1.34599e-25	51.248
ENSMUSG00002076445	ENSMUSG00002076445	7.48009	7.58543	37.3141	2.19808e-27	6.93839e-26	51.947
ENSMUSG00000061755	Bod1l	7.47762	7.54405	34.3372	2.74639e-26	6.05055e-25	49.6042
ENSMUSG00000003847	Nfat5	7.47557	7.43345	36.6011	3.95278e-27	1.14926e-25	51.3821
ENSMUSG00000063001	Gm9701	7.47451	7.04904	35.3799	1.10824e-26	2.7732e-25	50.3755
ENSMUSG00000022010	Tsc22d1	7.47429	7.50494	36.5507	4.12198e-27	1.18875e-25	51.3565
ENSMUSG00000043962	Thrap3	7.47425	7.67245	36.1919	5.56335e-27	1.52862e-25	51.1057
ENSMUSG00000030122	Ptms	7.47421	7.54627	35.6104	9.09962e-27	2.3406e-25	50.632
ENSMUSG00000066406	Akap13	7.47352	7.64231	36.7636	3.45466e-27	1.03109e-25	51.5404
ENSMUSG00000076431	Sox4	7.47272	7.6921	37.2527	2.3111e-27	7.26298e-26	51.9168
ENSMUSG00000020738	Sumo2	7.47137	7.16886	34.8562	1.74262e-26	4.10463e-25	49.9791
ENSMUSG00000019907	Ppp1r12a	7.46905	7.35821	36.1002	6.00923e-27	1.63286e-25	50.9867
ENSMUSG00000006057	Atp5g1	7.46851	7.44229	33.6636	5.00555e-26	1.02264e-24	49.0393
ENSMUSG00000022141	Nipbl	7.46817	7.57917	36.7935	3.37031e-27	1.01157e-25	51.5526
ENSMUSG00000037601	Nme1	7.46798	7.1059	33.2598	7.21293e-26	1.41799e-24	48.6525
ENSMUSG00000056476	Med12l	7.46611	6.79881	32.5509	1.38403e-25	2.46677e-24	47.9846
ENSMUSG00000037058	Paip2	7.46546	7.21573	36.0079	6.4953e-27	1.74597e-25	50.8915
ENSMUSG00000029817	Tra2a	7.46491	7.50787	34.9446	1.61368e-26	3.84012e-25	50.0957
ENSMUSG00000004207	Psap	7.46448	7.57669	36.4866	4.34784e-27	1.24382e-25	51.3208
ENSMUSG00000090451	ENSMUSG00000090451	7.46381	7.50537	36.2241	5.41481e-27	1.49502e-25	51.1021
ENSMUSG00000028964	Park7	7.46022	7.18331	32.3608	1.65198e-25	2.88402e-24	47.8897
ENSMUSG00000073676	Hspe1	7.45928	6.89292	34.0196	3.6396e-26	7.73143e-25	49.2514
ENSMUSG00000004535	Tax1bp1	7.4592	7.25367	36.2019	5.51697e-27	1.52126e-25	51.0459
ENSMUSG00000040713	Creg1	7.45912	7.93199	36.7115	3.6069e-27	1.06317e-25	51.5415
ENSMUSG00000048578	Mlec	7.45601	7.45187	35.6033	9.15507e-27	2.35149e-25	50.6097
ENSMUSG00000031314	Taf1	7.45489	7.00705	34.7483	1.91449e-26	4.44702e-25	49.8548
ENSMUSG00000061272	Gm14173	7.4541	7.14632	35.4464	1.04688e-26	2.64441e-25	50.4429
ENSMUSG00000021178	Psmc1	7.45274	7.24713	36.0684	6.17203e-27	1.66536e-25	50.9444
ENSMUSG00000006740	Kif5b	7.4518	7.76757	34.2992	2.84017e-26	6.24428e-25	49.6089
ENSMUSG00000019579	Mydgf	7.45084	6.98049	34.1308	3.2969e-26	7.11664e-25	49.3574
ENSMUSG00000006304	Arpc2	7.45081	7.61129	36.5726	4.04751e-27	1.17044e-25	51.393
ENSMUSG00000046721	Rpl14-ps1	7.4451	7.24648	35.7267	8.24206e-27	2.15058e-25	50.6763
ENSMUSG00000031403	Dkc1	7.44423	7.48912	35.6743	8.61763e-27	2.23765e-25	50.6779
ENSMUSG00000018217	Pmp22	7.44387	7.53867	36.5702	4.05565e-27	1.1712e-25	51.3771
ENSMUSG00000021760	Gpx8	7.4435	7.16839	34.722	1.95895e-26	4.53551e-25	49.8653
ENSMUSG00000107379	ENSMUSG00000107379	7.44204	7.62477	35.5119	9.89788e-27	2.52107e-25	50.5686
ENSMUSG00000081455	ENSMUSG00000081455	7.43829	7.25438	35.9139	7.03221e-27	1.86913e-25	50.8234
ENSMUSG00000026020	Nop58	7.43716	7.44537	35.9769	6.6671e-27	1.78541e-25	50.9079
ENSMUSG00000108437	ENSMUSG00000108437	7.43689	6.92375	33.6372	5.12576e-26	1.04421e-24	48.9412
ENSMUSG00000023886	Smoc2	7.43605	7.58562	36.5241	4.21411e-27	1.21369e-25	51.3504
ENSMUSG00000015755	Tab2	7.43397	7.30192	36.4239	4.58136e-27	1.30364e-25	51.2265
ENSMUSG00000002416	Ndufb2	7.43352	7.10601	35.0239	1.50643e-26	3.62527e-25	50.1034
ENSMUSG00000084168	ENSMUSG00000084168	7.43274	7.01765	34.1902	3.12792e-26	6.78616e-25	49.4149
ENSMUSG00000012422	Tmem167	7.43132	7.33638	34.8538	1.74616e-26	4.10463e-25	50.0032
ENSMUSG00000028757	Ddost	7.42972	7.6585	36.9446	2.97527e-27	9.12218e-26	51.6824
ENSMUSG00000020163	Uqcr11	7.42942	7.30538	35.0192	1.5126e-26	3.63195e-25	50.1309
ENSMUSG00000036202	Rif1	7.42733	7.31159	35.7614	8.00248e-27	2.09832e-25	50.7161
ENSMUSG00000036241	Ube2r2	7.42315	7.24174	36.0753	6.13666e-27	1.65791e-25	50.9475
ENSMUSG00000026918	Brd3	7.42092	7.56252	36.7544	3.48118e-27	1.03611e-25	51.5203
ENSMUSG00000032187	Smarca4	7.41825	7.44874	35.5034	9.97033e-27	2.53007e-25	50.534
ENSMUSG00000055762	Eef1d	7.41659	7.66792	34.8404	1.76665e-26	4.13641e-25	50.0365
ENSMUSG00000058571	Gpc6	7.41591	7.37936	34.4043	2.58846e-26	5.74408e-25	49.6409
ENSMUSG00000026374	Tsn	7.41512	7.54915	36.3857	4.72974e-27	1.33777e-25	51.239
ENSMUSG00000028312	Smc2	7.415	7.50657	36.1676	5.67786e-27	1.54963e-25	51.0622
ENSMUSG00000028364	Tnc	7.41495	7.65544	32.0415	2.22895e-25	3.77139e-24	47.6567
ENSMUSG00000032116	Stt3a	7.41421	7.51892	36.4122	4.62637e-27	1.31296e-25	51.2537
ENSMUSG00000084349	Rpl3-ps1	7.41358	7.47908	35.8197	7.61628e-27	2.00654e-25	50.79
ENSMUSG00000035227	Spcs2	7.41241	7.19294	35.0931	1.41889e-26	3.43394e-25	50.1697
ENSMUSG00000035215	Lsm7	7.41124	7.47524	36.0828	6.09772e-27	1.64947e-25	50.9923
ENSMUSG00000027245	Hypk	7.40817	7.33653	34.3984	2.60213e-26	5.76841e-25	49.6301
ENSMUSG00000028226	Mmp16	7.40625	7.21386	35.0629	1.45647e-26	3.51693e-25	50.1411
ENSMUSG00000020952	Scfd1	7.40525	6.7644	31.8965	2.55623e-25	4.2677e-24	47.4099
ENSMUSG00000030754	Copb1	7.40517	7.48186	35.8245	7.58496e-27	2.00112e-25	50.7909
ENSMUSG00000018042	Cyb5r3	7.40398	7.39511	36.2245	5.41331e-27	1.49502e-25	51.0886
ENSMUSG00000063696	Gm8730	7.40386	6.91321	31.9524	2.42446e-25	4.06677e-24	47.4903
ENSMUSG00000068674	ENSMUSG00000068674	7.40014	7.16084	32.7338	1.16827e-25	2.14668e-24	48.2099
ENSMUSG00000021040	Slirp	7.39545	7.14593	32.985	9.27134e-26	1.76901e-24	48.4226
ENSMUSG00000040824	Snrpd2	7.39492	7.07605	33.7326	4.70455e-26	9.66694e-25	49.0439
ENSMUSG00000049751	Rpl36al	7.39373	7.31056	33.1751	7.79175e-26	1.51372e-24	48.6084
ENSMUSG00000039103	Nexn	7.39174	7.14826	31.1776	5.08523e-25	7.86335e-24	46.825
ENSMUSG00000060730	ENSMUSG00000060730	7.39134	7.21721	34.0233	3.62771e-26	7.71384e-25	49.3071
ENSMUSG00000078190	Dnm3os	7.39133	7.46533	34.5519	2.27341e-26	5.13561e-25	49.7719
ENSMUSG00000032666	1700025G04Rik	7.38733	7.49441	34.4926	2.39509e-26	5.38202e-25	49.7293
ENSMUSG00000019929	Dcn	7.38429	7.98031	37.4105	2.03216e-27	6.53042e-26	52.0765
ENSMUSG00000096722	ENSMUSG00000096722	7.38425	7.34612	35.1925	1.30212e-26	3.19842e-25	50.2677
ENSMUSG00000081434	Gm14165	7.3828	7.08632	33.8117	4.38263e-26	9.11058e-25	49.1111
ENSMUSG00000031715	Smarca5	7.38248	7.48697	36.0626	6.20253e-27	1.67148e-25	50.9799
ENSMUSG00000029390	Tmed2	7.38151	7.61616	35.1865	1.3089e-26	3.20802e-25	50.3087
ENSMUSG00000024985	Tcf7l2	7.38121	7.32204	35.2148	1.27733e-26	3.14477e-25	50.2822
ENSMUSG00000100865	Gm9320	7.38021	7.2651	35.9075	7.06995e-27	1.87372e-25	50.8247
ENSMUSG00000026276	Septin2	7.37993	7.70024	34.8774	1.71074e-26	4.04409e-25	50.067
ENSMUSG00000056174	Col8a2	7.37703	7.06136	33.7662	4.5648e-26	9.44816e-25	49.0613
ENSMUSG00000083061	ENSMUSG00000083061	7.37692	7.15323	31.6999	3.08079e-25	5.02569e-24	47.2994
ENSMUSG00000029430	Ran	7.37447	7.25453	32.6045	1.31686e-25	2.37881e-24	48.111
ENSMUSG00000040481	Bptf	7.37423	7.53654	35.9066	7.07577e-27	1.87372e-25	50.8613
ENSMUSG00000056608	Chd9	7.37402	7.1551	34.2742	2.90367e-26	6.36425e-25	49.4959
ENSMUSG00000058503	Fam133b	7.37174	7.14874	35.5685	9.43047e-27	2.41642e-25	50.5383
ENSMUSG00000038648	Creb3l2	7.37077	7.49142	35.9428	6.86214e-27	1.83305e-25	50.8849
ENSMUSG00000090553	Snrpe	7.36887	6.48477	32.1062	2.09731e-25	3.57128e-24	47.5533
ENSMUSG00000051118	Olfr77	7.36564	6.79337	32.832	1.06713e-25	1.9934e-24	48.2373
ENSMUSG00000038872	Zfhx3	7.36368	7.53067	36.6565	3.77517e-27	1.10666e-25	51.4407
ENSMUSG00000055204	Ankrd17	7.36283	7.68958	36.6019	3.95036e-27	1.14926e-25	51.4241
ENSMUSG00000021660	Btf3	7.36246	7.05308	34.3578	2.6968e-26	5.95358e-25	49.5538
ENSMUSG00000032228	Tcf12	7.36029	7.34428	36.0199	6.42953e-27	1.73047e-25	50.9211
ENSMUSG00000041057	Wdr43	7.35949	7.13363	34.947	1.61026e-26	3.83627e-25	50.0399
ENSMUSG00000116048	Septin2	7.35917	7.67522	34.5773	2.22335e-26	5.03316e-25	49.8192
ENSMUSG00000062458	Gm8623	7.35818	7.07525	33.2895	7.0209e-26	1.3841e-24	48.6718
ENSMUSG00000021215	Net1	7.35779	6.95725	32.5248	1.41787e-25	2.52499e-24	47.9864
ENSMUSG00000004665	Cnn2	7.35769	7.15882	35.1138	1.39369e-26	3.3806e-25	50.1771
ENSMUSG00000022995	Enah	7.35751	7.51553	35.6475	8.81646e-27	2.28373e-25	50.6574
ENSMUSG00000066068	Gm13611	7.35601	6.68892	29.4707	2.76928e-24	3.52679e-23	45.1711
ENSMUSG00000026775	Yme1l1	7.35552	7.24449	35.412	1.07823e-26	2.71079e-25	50.4291
ENSMUSG00000092595	ENSMUSG00000092595	7.35524	7.42636	35.8154	7.64359e-27	2.00914e-25	50.7766
ENSMUSG00000024346	Pfdn1	7.35333	6.83759	33.7586	4.59599e-26	9.48033e-25	49.0239
ENSMUSG00000063015	Ccni	7.35275	7.17103	34.4381	2.51268e-26	5.58955e-25	49.6338
ENSMUSG00000038374	Rbm8a	7.35028	6.84931	32.6408	1.27324e-25	2.31566e-24	48.0823
ENSMUSG00000024359	Hspa9	7.35005	7.34215	35.5022	9.98058e-27	2.53007e-25	50.5176
ENSMUSG00000031939	Taf1d	7.34667	7.03273	33.7601	4.58987e-26	9.48033e-25	49.0591
ENSMUSG00000062456	Rpl9-ps6	7.34549	7.02773	34.7941	1.83937e-26	4.29588e-25	49.904
ENSMUSG00000051527	Usp29	7.34536	7.0347	32.2511	1.83055e-25	3.15475e-24	47.7631
ENSMUSG00000115938	ENSMUSG00000115938	7.34368	6.76869	32.9244	9.80147e-26	1.8487e-24	48.3122
ENSMUSG00000023885	Thbs2	7.34278	7.3463	26.9047	4.23869e-23	4.16272e-22	42.6179
ENSMUSG00000006728	Cdk4	7.3418	7.13599	35.3854	1.1031e-26	2.76357e-25	50.3918
ENSMUSG00000112099	ENSMUSG00000112099	7.34163	7.39332	34.6217	2.13852e-26	4.86171e-25	49.8215
ENSMUSG00000092281	ENSMUSG00000092281	7.33597	7.18614	35.0215	1.50959e-26	3.6288e-25	50.1069
ENSMUSG00000022234	Cct5	7.33503	7.16453	34.6304	2.12221e-26	4.82978e-25	49.794
ENSMUSG00000037736	Limch1	7.33139	7.2386	31.3331	4.37672e-25	6.88231e-24	46.9736
ENSMUSG00000047459	Dynlrb1	7.33024	7.60004	32.4505	1.51935e-25	2.68113e-24	48.0155
ENSMUSG00000034610	Tut4	7.32996	7.30398	34.4596	2.46553e-26	5.51134e-25	49.6712
ENSMUSG00000063021	H2ac15	7.32951	7.63205	35.9119	7.04369e-27	1.86986e-25	50.8806
ENSMUSG00000018476	Kdm6b	7.32775	7.47726	36.3209	4.99327e-27	1.39851e-25	51.1767
ENSMUSG00000016256	Ctsz	7.32735	7.91712	31.882	2.59148e-25	4.31308e-24	47.5463
ENSMUSG00000003865	Gys1	7.3263	7.03146	31.188	5.03472e-25	7.79651e-24	46.8162
ENSMUSG00000021413	Prpf4b	7.32582	7.38994	34.8331	1.778e-26	4.1571e-25	49.9843
ENSMUSG00000017493	Igfbp4	7.32401	7.73612	33.4176	6.25046e-26	1.24369e-24	48.8584
ENSMUSG00000018474	Chd3	7.32097	7.42144	33.408	6.30514e-26	1.2534e-24	48.8142
ENSMUSG00000021466	Ptch1	7.31786	7.32074	35.4038	1.08581e-26	2.72666e-25	50.4375
ENSMUSG00000003355	Fkbp11	7.31671	7.4573	31.9779	2.3668e-25	3.97943e-24	47.5835
ENSMUSG00000036781	Rps27l	7.31487	6.98785	32.3488	1.67059e-25	2.90484e-24	47.8488
ENSMUSG00000022201	Zfr	7.31037	7.33788	34.6326	2.11817e-26	4.82573e-25	49.8174
ENSMUSG00000072789	Gm10420	7.30992	7.11223	30.7683	7.57366e-25	1.12473e-23	46.4457
ENSMUSG00000032431	Crtap	7.3099	7.25459	34.7757	1.86915e-26	4.35591e-25	49.9222
ENSMUSG00000038095	Sbno1	7.30951	7.20307	35.5241	9.79502e-27	2.50083e-25	50.5098
ENSMUSG00000094483	Purb	7.30728	7.41189	35.8184	7.62429e-27	2.00654e-25	50.7759
ENSMUSG00000038708	Golga4	7.30549	7.39319	34.4763	2.42957e-26	5.44234e-25	49.6977
ENSMUSG00000074412	Gm10689	7.29887	6.81176	33.7433	4.65989e-26	9.60288e-25	49.0078
ENSMUSG00000021188	Trip11	7.29868	7.13814	34.709	1.98128e-26	4.57729e-25	49.8445
ENSMUSG00000020358	Hnrnpab	7.29708	7.31824	32.5678	1.36238e-25	2.44041e-24	48.0838
ENSMUSG00000021520	Uqcrb	7.29273	6.60563	30.6243	8.72317e-25	1.2812e-23	46.2443
ENSMUSG00000022982	Sod1	7.29149	7.53299	34.973	1.57435e-26	3.75909e-25	50.1235
ENSMUSG00000029616	Erp29	7.29102	7.35678	35.3679	1.11974e-26	2.79296e-25	50.4122
ENSMUSG00000025204	Ndufb8	7.29013	7.08035	34.4982	2.38323e-26	5.36102e-25	49.672
ENSMUSG00000094955	ENSMUSG00000094955	7.28946	6.3132	30.1094	1.45333e-24	1.99088e-23	45.7082
ENSMUSG00000030180	Kdm5a	7.28618	7.45011	35.2012	1.29237e-26	3.17814e-25	50.2928
ENSMUSG00000030605	Mfge8	7.28592	7.48392	33.3583	6.59535e-26	1.30744e-24	48.7826
ENSMUSG00000021939	Ctsb	7.27923	7.41346	34.4377	2.5136e-26	5.58955e-25	49.6681
ENSMUSG00000003778	Brd8	7.27916	7.30734	34.8401	1.76721e-26	4.13641e-25	49.9797
ENSMUSG00000069045	Ddx3y	7.27664	3.89924	9.30114	1.70888e-10	4.21452e-10	13.9171
ENSMUSG00000025781	Atp5c1	7.27659	6.93971	33.5682	5.45466e-26	1.1028e-24	48.8844
ENSMUSG00000033565	Rbfox2	7.27444	7.00726	34.1888	3.13159e-26	6.78723e-25	49.4031
ENSMUSG00000020088	Sar1a	7.27439	7.35344	33.9603	3.83745e-26	8.10339e-25	49.2698
ENSMUSG00000037286	Stag1	7.27435	7.24854	34.7805	1.86136e-26	4.34249e-25	49.9201
ENSMUSG00000056851	Pcbp2	7.27325	7.46547	36.091	6.05577e-27	1.6402e-25	50.9969
ENSMUSG00000063511	Snrnp70	7.27256	7.62871	34.687	2.01982e-26	4.64124e-25	49.9043
ENSMUSG00000059796	Eif4a1	7.26922	7.1808	33.8319	4.30376e-26	8.96408e-25	49.1406
ENSMUSG00000059921	Unc5c	7.26878	7.25684	34.3763	2.65322e-26	5.86949e-25	49.5957
ENSMUSG00000037149	Ddx1	7.267	7.13541	34.2023	3.0944e-26	6.7271e-25	49.4377
ENSMUSG00000018770	Atp5g3	7.2661	7.3217	32.7462	1.155e-25	2.12963e-24	48.2419
ENSMUSG00000037206	Islr	7.26567	7.19472	34.7725	1.87445e-26	4.3635e-25	49.91
ENSMUSG00000041126	H2az2	7.2651	7.15558	34.5247	2.3285e-26	5.25235e-25	49.7054
ENSMUSG00000040204	Pclaf	7.26494	7.04984	33.4293	6.18458e-26	1.2326e-24	48.7787
ENSMUSG00000024002	Brd4	7.26441	7.35772	35.5371	9.68712e-27	2.47624e-25	50.5439
ENSMUSG00000026553	Copa	7.26341	7.31509	35.2551	1.23377e-26	3.04454e-25	50.3162
ENSMUSG00000020198	Ap3d1	7.26196	7.43417	33.6225	5.19413e-26	1.0545e-24	48.9973
ENSMUSG00000083716	Gm13436	7.26136	6.96376	31.3836	4.16913e-25	6.60447e-24	46.9896
ENSMUSG00000056394	Lig1	7.25971	7.30663	33.2873	7.035e-26	1.3856e-24	48.6981
ENSMUSG00000041482	Piezo2	7.25843	7.27274	33.6936	4.87249e-26	9.96413e-25	49.0329
ENSMUSG00000063273	Naa15	7.25696	7.07123	34.2552	2.95286e-26	6.44563e-25	49.473
ENSMUSG00000032803	Cdv3	7.2569	7.27215	35.1592	1.34011e-26	3.26546e-25	50.2306
ENSMUSG00000045573	Penk	7.25646	7.01208	32.3927	1.60353e-25	2.80881e-24	47.8842
ENSMUSG00000082741	Gm9703	7.25557	7.09609	32.8327	1.06642e-25	1.9934e-24	48.2837
ENSMUSG00000080776	Gm12174	7.25444	6.93715	32.3681	1.64083e-25	2.8671e-24	47.8582
ENSMUSG00000024327	Slc39a7	7.25363	7.34678	35.1713	1.32614e-26	3.23512e-25	50.254
ENSMUSG00000093392	ENSMUSG00000093392	7.25243	6.82999	31.5968	3.39898e-25	5.49442e-24	47.1636
ENSMUSG00000030342	Cd9	7.25236	6.96172	32.9249	9.79746e-26	1.8487e-24	48.3424
ENSMUSG00000027907	S100a11	7.25128	6.94946	33.6611	5.01677e-26	1.02396e-24	48.9605
ENSMUSG00000031548	Sfrp1	7.25	6.78502	27.8826	1.45816e-23	1.58337e-22	43.5929
ENSMUSG00000027405	Nop56	7.24964	7.41968	34.7111	1.97764e-26	4.57382e-25	49.897
ENSMUSG00000032253	Phip	7.24865	7.38422	35.6624	8.70555e-27	2.25774e-25	50.6481
ENSMUSG00000094344	ENSMUSG00000094344	7.24841	7.95126	26.1398	1.00141e-22	9.16886e-22	41.8222
ENSMUSG00000011118	Panx3	7.24631	6.84512	27.6361	1.90183e-23	2.01398e-22	43.3544
ENSMUSG00000054611	Kdm2a	7.24619	7.38758	35.522	9.81267e-27	2.50235e-25	50.5382
ENSMUSG00000028517	Plpp3	7.24403	7.48183	34.1993	3.1028e-26	6.7385e-25	49.4815
ENSMUSG00000039585	Myo9a	7.24161	7.19753	34.2293	3.02134e-26	6.57496e-25	49.4674
ENSMUSG00000078578	Ube2d3	7.2397	7.52077	35.7179	8.30328e-27	2.15865e-25	50.7145
ENSMUSG00000066487	Gm5786	7.23793	7.08728	31.0404	5.80857e-25	8.86636e-24	46.6919
ENSMUSG00000020044	Timp3	7.2349	7.06213	34.6487	2.08859e-26	4.7736e-25	49.7867
ENSMUSG00000065947	ND4L	7.23356	6.9174	33.0083	9.07561e-26	1.73787e-24	48.4066
ENSMUSG00000020661	Dnmt3a	7.23354	7.35595	33.9942	3.72298e-26	7.88504e-25	49.2942
ENSMUSG00000029064	Gnb1	7.23299	7.17323	34.5871	2.20431e-26	5.00065e-25	49.7569
ENSMUSG00000024487	Yipf5	7.23247	7.17904	33.2167	7.50194e-26	1.46542e-24	48.6236
ENSMUSG00000032324	Tspan3	7.23231	7.15244	33.1455	8.00512e-26	1.54954e-24	48.5607
ENSMUSG00000067736	Gm10222	7.23222	6.9142	32.9428	9.63767e-26	1.82586e-24	48.3504
ENSMUSG00000055447	Cd47	7.23008	7.00674	33.8662	4.17394e-26	8.74482e-25	49.1375
ENSMUSG00000014313	Cox6c	7.22957	6.82434	33.8073	4.39987e-26	9.13753e-25	49.058
ENSMUSG00000020359	Phykpl	7.22796	7.23544	32.2728	1.79359e-25	3.09604e-24	47.8145
ENSMUSG00000020954	Strn3	7.22748	7.22716	34.9053	1.66975e-26	3.96034e-25	50.0216
ENSMUSG00000038305	Spats2l	7.22695	7.04008	33.543	5.58022e-26	1.12606e-24	48.8745
ENSMUSG00000068479	Mfap1a	7.22189	7.2805	33.8832	4.111e-26	8.6214e-25	49.1902
ENSMUSG00000033713	Foxn3	7.22072	7.24067	34.6997	1.99746e-26	4.59976e-25	49.8578
ENSMUSG00000002477	Snrpd1	7.21907	6.58657	30.8298	7.13166e-25	1.06725e-23	46.43
ENSMUSG00000062480	Acat3	7.21893	7.02345	32.9499	9.57477e-26	1.81717e-24	48.3738
ENSMUSG00000063694	Cycs	7.21755	6.91597	32.7358	1.16613e-25	2.14459e-24	48.1724
ENSMUSG00000036309	Skp1	7.21728	7.1738	31.8915	2.5682e-25	4.281e-24	47.4704
ENSMUSG00000034566	Atp5h	7.21669	6.96889	31.9562	2.41573e-25	4.05532e-24	47.5032
ENSMUSG00000037266	Rsrp1	7.21642	7.53214	35.3255	1.16133e-26	2.88242e-25	50.4049
ENSMUSG00000032328	Tmem30a	7.21624	7.11085	34.644	2.09723e-26	4.78311e-25	49.7927
ENSMUSG00000118353	ENSMUSG00000118353	7.21164	7.05312	31.8475	2.67767e-25	4.43236e-24	47.4111
ENSMUSG00000083007	ENSMUSG00000083007	7.2113	7.18733	33.5051	5.77485e-26	1.16143e-24	48.8657
ENSMUSG00000041592	Sdk2	7.21021	7.2418	34.1254	3.31279e-26	7.13653e-25	49.3875
ENSMUSG00000024474	Ik	7.20893	7.29554	33.7657	4.56713e-26	9.44816e-25	49.0937
ENSMUSG00000070047	Fat1	7.20733	6.98766	33.958	3.84524e-26	8.11183e-25	49.2119
ENSMUSG00000029304	Spp1	7.2065	5.81388	11.9452	3.75524e-13	1.11613e-12	19.9811
ENSMUSG00000028484	Psip1	7.20635	7.39578	35.1777	1.31886e-26	3.22431e-25	50.266
ENSMUSG00000103986	ENSMUSG00000103986	7.2042	7.08062	30.1867	1.34546e-24	1.85859e-23	45.8943
ENSMUSG00000031812	Map1lc3b	7.204	6.59964	31.6896	3.11101e-25	5.07111e-24	47.205
ENSMUSG00000035674	Ndufa3	7.20329	7.09676	33.9616	3.8327e-26	8.10136e-25	49.2342
ENSMUSG00000041459	Tardbp	7.20104	7.28405	34.9906	1.55059e-26	3.71482e-25	50.1004
ENSMUSG00000105814	Mir703	7.19897	7.38786	32.762	1.13832e-25	2.10613e-24	48.2611
ENSMUSG00000027433	Xrn2	7.19711	7.10462	33.857	4.20839e-26	8.79973e-25	49.1486
ENSMUSG00000020695	Mrc2	7.19551	7.34961	35.1819	1.31415e-26	3.21689e-25	50.2633
ENSMUSG00000014504	Srp19	7.19508	7.05342	33.592	5.33919e-26	1.0815e-24	48.9206
ENSMUSG00000011179	Odc1	7.19289	6.63901	31.1497	5.22465e-25	8.06142e-24	46.726
ENSMUSG00000022812	Gsk3b	7.18955	7.14839	34.4673	2.44892e-26	5.47993e-25	49.6486
ENSMUSG00000001942	Siae	7.18949	6.98762	30.5218	9.65035e-25	1.40005e-23	46.2033
ENSMUSG00000041645	Ddx24	7.18726	7.00538	33.1384	8.05732e-26	1.55823e-24	48.5281
ENSMUSG00000036698	Ago2	7.18628	7.15195	34.7231	1.95697e-26	4.53551e-25	49.8632
ENSMUSG00000022665	Ccdc80	7.18586	7.53273	30.2299	1.28875e-24	1.793e-23	45.9774
ENSMUSG00000020180	Snrpd3	7.18525	6.98196	31.7865	2.83726e-25	4.67121e-24	47.3518
ENSMUSG00000102657	ENSMUSG00000102657	7.18479	7.25989	30.1461	1.4011e-24	1.92673e-23	45.8745
ENSMUSG00000113149	ENSMUSG00000113149	7.18451	7.11769	32.1592	1.99531e-25	3.41391e-24	47.7011
ENSMUSG00000082193	Rpl5-ps1	7.18444	7.33402	34.4398	2.50879e-26	5.58955e-25	49.6615
ENSMUSG00000029447	Cct6a	7.18412	7.29934	34.2821	2.88345e-26	6.32642e-25	49.5252
ENSMUSG00000027133	Nop10	7.18381	6.48323	30.4629	1.02279e-24	1.46594e-23	46.0722
ENSMUSG00000034488	Edil3	7.18379	7.14891	34.6957	2.00441e-26	4.61078e-25	49.8396
ENSMUSG00000019132	BC005537	7.18249	7.1077	34.3553	2.7028e-26	5.96067e-25	49.5576
ENSMUSG00000038538	Ubn2	7.18226	7.26779	34.854	1.74588e-26	4.10463e-25	49.984
ENSMUSG00000042079	Hnrnpf	7.18186	7.38082	34.1085	3.36295e-26	7.21549e-25	49.397
ENSMUSG00002075711	ENSMUSG00002075711	7.17986	7.5295	34.7039	1.99004e-26	4.59257e-25	49.9021
ENSMUSG00000026600	Soat1	7.17947	6.71724	32.7974	1.10173e-25	2.04552e-24	48.1812
ENSMUSG00000106037	Gm4332	7.17937	6.9147	33.4414	6.11731e-26	1.22175e-24	48.7732
ENSMUSG00000073155	1810058I24Rik	7.17903	6.76448	31.5984	3.39365e-25	5.48996e-24	47.1515
ENSMUSG00000120992	ENSMUSG00000120992	7.17848	6.83909	31.902	2.54293e-25	4.24882e-24	47.4281
ENSMUSG00000004897	Hdgf	7.17765	7.17257	34.0763	3.46075e-26	7.40302e-25	49.3378
ENSMUSG00000104649	ENSMUSG00000104649	7.17627	7.25625	33.7593	4.59333e-26	9.48033e-25	49.0906
ENSMUSG00000081344	ENSMUSG00000081344	7.17602	6.33853	27.8982	1.43396e-23	1.55868e-22	43.5641
ENSMUSG00000026674	Ddr2	7.17364	6.98476	30.725	7.9018e-25	1.16859e-23	46.3786
ENSMUSG00000001105	Ift20	7.17332	7.3063	30.759	7.64285e-25	1.13422e-23	46.4586
ENSMUSG00000033544	Angptl1	7.17253	6.87064	29.9948	1.62999e-24	2.19819e-23	45.679
ENSMUSG00000020900	Myh10	7.17253	7.46638	32.3588	1.65508e-25	2.88402e-24	47.9091
ENSMUSG00000029163	Emilin1	7.17191	7.15841	32.4648	1.4993e-25	2.65644e-24	47.9662
ENSMUSG00000025006	Sorbs1	7.17163	7.2735	30.9783	6.17007e-25	9.35802e-24	46.6526
ENSMUSG00000007656	Arpp19	7.1715	7.24913	33.4696	5.96267e-26	1.19533e-24	48.8469
ENSMUSG00000020105	Lrig3	7.16792	6.9493	32.161	1.99189e-25	3.41079e-24	47.6731
ENSMUSG00000014769	Psmb1	7.16606	7.0637	33.7195	4.76048e-26	9.75373e-25	49.0299
ENSMUSG00000025935	Tram1	7.16593	7.09153	33.3815	6.45835e-26	1.28148e-24	48.7479
ENSMUSG00000049421	Zfp260	7.16533	7.18022	34.5095	2.3598e-26	5.31391e-25	49.6952
ENSMUSG00000058655	Eif4b	7.16458	7.30014	33.846	4.25009e-26	8.86958e-25	49.1687
ENSMUSG00000020949	Fkbp3	7.16129	6.94844	33.309	6.89755e-26	1.36482e-24	48.6631
ENSMUSG00000028580	Pum1	7.15818	7.1791	34.2853	2.87517e-26	6.31473e-25	49.5101
ENSMUSG00000059602	Syn3	7.15545	6.94357	33.9411	3.90352e-26	8.20239e-25	49.1879
ENSMUSG00000023089	Ndufa5	7.15504	6.95545	33.9732	3.7934e-26	8.02624e-25	49.2195
ENSMUSG00000045983	Eif4g1	7.15366	7.42528	34.8839	1.70105e-26	4.02564e-25	50.0316
ENSMUSG00000036427	Gpi1	7.15303	7.20065	33.4393	6.12852e-26	1.22284e-24	48.81
ENSMUSG00000084899	ENSMUSG00000084899	7.15009	7.18569	33.6985	4.85088e-26	9.92943e-25	49.0253
ENSMUSG00000020745	Pafah1b1	7.14899	7.20034	33.9565	3.85026e-26	8.1144e-25	49.2415
ENSMUSG00000045328	Cenpe	7.14848	7.33996	33.9973	3.71276e-26	7.8712e-25	49.2911
ENSMUSG00000035623	Rsf1	7.14843	7.00338	34.0919	3.41297e-26	7.30813e-25	49.3234
ENSMUSG00000030654	Arl6ip1	7.14704	7.07646	32.5957	1.32761e-25	2.39418e-24	48.0708
ENSMUSG00000030672	Mylpf	7.14306	8.19666	26.0271	1.13888e-22	1.02605e-21	41.7057
ENSMUSG00000010830	Kdelr3	7.14268	6.98998	31.6542	3.21774e-25	5.22913e-24	47.2325
ENSMUSG00000027680	Fxr1	7.14195	6.78275	32.8186	1.08038e-25	2.0095e-24	48.2145
ENSMUSG00000022565	Plec	7.14098	7.32786	33.458	6.02597e-26	1.20463e-24	48.8402
ENSMUSG00000060935	Tmem263	7.1409	7.07836	34.27	2.91454e-26	6.38152e-25	49.484
ENSMUSG00000027288	Zfp106	7.13817	7.11041	33.5522	5.53411e-26	1.11781e-24	48.8909
ENSMUSG00000038762	Abcf1	7.13482	7.37208	34.8733	1.71688e-26	4.05412e-25	50.0175
ENSMUSG00000109509	ENSMUSG00000109509	7.12965	7.01657	32.6492	1.2634e-25	2.29973e-24	48.1136
ENSMUSG00000024740	Ddb1	7.12841	7.37203	34.5782	2.22163e-26	5.03316e-25	49.7807
ENSMUSG00000021111	Papola	7.12709	6.98073	33.5226	5.68422e-26	1.14488e-24	48.8487
ENSMUSG00000000693	Loxl3	7.12697	7.06867	32.01	2.29625e-25	3.87606e-24	47.5625
ENSMUSG00000034647	Ankrd12	7.1261	6.95976	33.4956	5.8244e-26	1.16871e-24	48.8203
ENSMUSG00000043241	Upf2	7.12558	7.12907	34.0183	3.64394e-26	7.73296e-25	49.2828
ENSMUSG00000026103	Gls	7.1254	6.82845	32.5581	1.37473e-25	2.4543e-24	48.0015
ENSMUSG00000082474	ENSMUSG00000082474	7.12524	6.95714	30.455	1.0308e-24	1.47643e-23	46.1381
ENSMUSG00000028868	Wasf2	7.12392	7.12329	34.057	3.52054e-26	7.50837e-25	49.312
ENSMUSG00000022450	Ndufa6	7.1233	6.64503	32.5856	1.34011e-25	2.41265e-24	47.9969
ENSMUSG00000029687	Ezh2	7.12246	6.97165	33.6355	5.13367e-26	1.04482e-24	48.9385
ENSMUSG00000071172	Srsf3	7.12216	7.13047	32.5721	1.35695e-25	2.43681e-24	48.0627
ENSMUSG00000067377	Tspan6	7.12114	6.67789	33.242	7.3307e-26	1.4362e-24	48.5626
ENSMUSG00000034544	Rsrc1	7.12103	6.99527	33.2179	7.49388e-26	1.46518e-24	48.5923
ENSMUSG00000030062	Rpn1	7.12087	7.18031	32.4631	1.50163e-25	2.65644e-24	47.9739
ENSMUSG00000001383	Zmat2	7.11928	7.06067	33.7355	4.69227e-26	9.65098e-25	49.0368
ENSMUSG00000030016	Zfp638	7.11868	7.22063	32.9272	9.77656e-26	1.84726e-24	48.3711
ENSMUSG00000020908	Myh3	7.11601	7.8054	20.9719	6.58832e-20	3.87965e-19	35.4508
ENSMUSG00000031246	Sh3bgrl	7.11428	6.67957	32.3583	1.65592e-25	2.88402e-24	47.8024
ENSMUSG00000017291	Taok1	7.11414	7.12406	33.1581	7.91324e-26	1.53454e-24	48.5603
ENSMUSG00000114184	Gm7143	7.11131	6.9933	31.0718	5.63446e-25	8.61291e-24	46.7076
ENSMUSG00000017677	Wsb1	7.10843	6.98461	33.8551	4.21552e-26	8.80602e-25	49.1251
ENSMUSG00000058905	Gm10051	7.10838	7.19226	32.7831	1.11634e-25	2.07085e-24	48.2512
ENSMUSG00000028465	Tln1	7.10648	7.01429	31.5668	3.49778e-25	5.63706e-24	47.153
ENSMUSG00000024283	Wac	7.10634	6.73508	32.3797	1.62306e-25	2.84068e-24	47.8272
ENSMUSG00000057329	Bcl2	7.1051	7.12333	33.2742	7.11891e-26	1.40084e-24	48.6637
ENSMUSG00000095304	Plac9	7.10457	6.84855	26.0583	1.09899e-22	9.95149e-22	41.6598
ENSMUSG00000029992	Gfpt1	7.10324	7.17018	34.2453	2.97892e-26	6.49588e-25	49.4759
ENSMUSG00000056602	Fry	7.10261	6.98349	32.837	1.06221e-25	1.98943e-24	48.2624
ENSMUSG00000035597	Prpf39	7.10076	7.10894	33.146	8.00142e-26	1.54954e-24	48.5462
ENSMUSG00000114003	Gm9616	7.10035	7.01618	33.7965	4.44267e-26	9.21137e-25	49.0808
ENSMUSG00000030779	Rbbp6	7.09907	7.30548	34.7557	1.90208e-26	4.42301e-25	49.9118
ENSMUSG00000026074	Map4k4	7.09569	7.10045	33.7961	4.44404e-26	9.21137e-25	49.0939
ENSMUSG00000002778	Kdelr1	7.09525	7.23825	33.9485	3.87802e-26	8.15682e-25	49.2424
ENSMUSG00000032096	Arcn1	7.09485	7.23049	34.0943	3.40578e-26	7.30006e-25	49.3603
ENSMUSG00000031740	Mmp2	7.0948	7.09708	32.121	2.0683e-25	3.52749e-24	47.6575
ENSMUSG00000020402	Vdac1	7.09398	7.2617	32.4553	1.51261e-25	2.67144e-24	47.9746
ENSMUSG00000054405	Dnajc8	7.09336	7.04218	33.5897	5.35018e-26	1.0827e-24	48.9156
ENSMUSG00000080932	Gm10224	7.09282	6.55362	30.3275	1.1696e-24	1.65089e-23	45.9614
ENSMUSG00000010406	Mrpl52	7.09281	6.77114	32.4196	1.56386e-25	2.7506e-24	47.8749
ENSMUSG00000091460	ENSMUSG00000091460	7.09272	6.32881	29.3994	2.97835e-24	3.76388e-23	45.0446
ENSMUSG00000100078	ENSMUSG00000100078	7.0927	7.20529	34.4492	2.48825e-26	5.55632e-25	49.6487
ENSMUSG00000033834	Tpbpa	7.09179	7.68789	35.2228	1.26857e-26	3.12681e-25	50.3396
ENSMUSG00000018076	Med13l	7.09149	7.14525	33.1827	7.73791e-26	1.50463e-24	48.5837
ENSMUSG00000110686	ENSMUSG00000110686	7.09129	7.08299	31.4363	3.96335e-25	6.30653e-24	47.0507
ENSMUSG00000035048	Anapc13	7.09076	7.05959	27.41	2.43123e-23	2.51722e-22	43.1368
ENSMUSG00000027677	Ttc14	7.08883	6.8545	31.3497	4.30734e-25	6.79822e-24	46.9373
ENSMUSG00000066443	Gm10163	7.08776	7.1196	32.3981	1.59552e-25	2.80397e-24	47.9033
ENSMUSG00000096054	Syne1	7.08697	7.07055	31.8324	2.71632e-25	4.48939e-24	47.3952
ENSMUSG00000031068	Glrx3	7.08629	6.99807	32.9911	9.21975e-26	1.76231e-24	48.4026
ENSMUSG00000028309	Rnf20	7.08464	7.08423	33.1866	7.71065e-26	1.50206e-24	48.5803
ENSMUSG00000041220	Elovl6	7.08416	6.70978	32.6316	1.28419e-25	2.33162e-24	48.0416
ENSMUSG00000031198	Fundc2	7.08256	6.50142	30.7	8.09779e-25	1.1951e-23	46.287
ENSMUSG00000009079	Ewsr1	7.08175	7.14685	32.8418	1.05749e-25	1.98233e-24	48.2927
ENSMUSG00000060261	Gtf2i	7.08109	7.30241	34.1144	3.34538e-26	7.19948e-25	49.3894
ENSMUSG00000024594	Prrc1	7.08109	7.10977	33.4666	5.97902e-26	1.19748e-24	48.8206
ENSMUSG00000091876	ENSMUSG00000091876	7.08084	6.66076	32.6124	1.30723e-25	2.36542e-24	48.0171
ENSMUSG00000042354	Gnl3	7.08037	6.98342	32.496	1.45644e-25	2.58505e-24	47.975
ENSMUSG00000109059	Gm9354	7.07956	7.03206	32.2379	1.8533e-25	3.19138e-24	47.7577
ENSMUSG00000000420	Galnt1	7.07738	7.19552	33.6325	5.14777e-26	1.0467e-24	48.9683
ENSMUSG00000072214	Septin5	7.0771	6.81171	32.6527	1.25931e-25	2.29528e-24	48.0817
ENSMUSG00000024665	Fads2	7.0755	7.01771	28.9807	4.58171e-24	5.52858e-23	44.7307
ENSMUSG00000022048	Dpysl2	7.07443	7.22526	31.7475	2.94441e-25	4.83272e-24	47.3409
ENSMUSG00000043991	Pura	7.07407	7.0909	33.2077	7.56372e-26	1.47479e-24	48.5998
ENSMUSG00000040385	Ppp1ca	7.07346	7.27427	34.4254	2.54092e-26	5.64444e-25	49.6381
ENSMUSG00000097392	Thoc2l	7.07325	7.00138	32.7591	1.14137e-25	2.10996e-24	48.202
ENSMUSG00000034021	Pds5b	7.07133	7.05413	33.8358	4.28882e-26	8.94167e-25	49.1179
ENSMUSG00000033307	Mif	7.07046	6.70403	28.5185	7.42069e-24	8.51666e-23	44.2368
ENSMUSG00000117694	ENSMUSG00000117694	7.07024	7.12946	31.037	5.82806e-25	8.88976e-24	46.6798
ENSMUSG00000066629	ENSMUSG00000066629	7.06968	6.62873	30.6695	8.34392e-25	1.22887e-23	46.2893
ENSMUSG00000008333	Snrpb2	7.06848	6.53658	30.8072	7.29062e-25	1.08647e-23	46.4013
ENSMUSG00000028180	Zranb2	7.0684	7.21779	34.4432	2.50133e-26	5.57968e-25	49.6456
ENSMUSG00000036751	Cox6b1	7.06797	6.73116	31.9196	2.5008e-25	4.18498e-24	47.4314
ENSMUSG00000029655	N4bp2l2	7.06551	6.66598	32.9225	9.8192e-26	1.85041e-24	48.2852
ENSMUSG00000053931	Cnn3	7.06519	6.8982	33.3918	6.39825e-26	1.27073e-24	48.7218
ENSMUSG00000019997	Ccn2	7.0645	7.06827	28.9754	4.60674e-24	5.55286e-23	44.7211
ENSMUSG00000016534	Lamp2	7.06445	6.95673	32.5516	1.38301e-25	2.46677e-24	48.0163
ENSMUSG00000031565	Fgfr1	7.06397	7.2353	33.1855	7.71841e-26	1.50221e-24	48.597
ENSMUSG00000021537	Cetn3	7.06373	6.88832	33.2086	7.55724e-26	1.47479e-24	48.5716
ENSMUSG00000042436	Mfap4	7.06335	7.00863	27.9393	1.37212e-23	1.49756e-22	43.6706
ENSMUSG00000082127	ENSMUSG00000082127	7.06032	7.02505	32.9399	9.66311e-26	1.82906e-24	48.3571
ENSMUSG00000095687	Rnaset2a	7.05993	6.68922	32.3587	1.65516e-25	2.88402e-24	47.8038
ENSMUSG00000002546	Golga2	7.0572	6.69996	31.0917	5.52648e-25	8.47817e-24	46.6817
ENSMUSG00000026915	Strbp	7.05607	6.63711	32.022	2.27042e-25	3.83851e-24	47.4977
ENSMUSG00002075083	ENSMUSG00002075083	7.0545	6.87624	32.9596	9.48984e-26	1.80425e-24	48.3562
ENSMUSG00000027808	Serp1	7.05376	6.87614	31.2284	4.84182e-25	7.54153e-24	46.8361
ENSMUSG00000022108	Itm2b	7.05246	7.18829	31.6269	3.30278e-25	5.35918e-24	47.2291
ENSMUSG00000022338	Eny2	7.05141	6.76875	32.8539	1.0458e-25	1.96386e-24	48.2484
ENSMUSG00000032097	Ddx6	7.05042	7.51061	34.1274	3.30688e-26	7.13099e-25	49.4257
ENSMUSG00000007891	Ctsd	7.05021	7.17942	32.8185	1.08044e-25	2.0095e-24	48.2794
ENSMUSG00000105641	ENSMUSG00000105641	7.04863	6.77042	32.5701	1.35947e-25	2.43723e-24	48.0021
ENSMUSG00000020076	Ddx50	7.04715	7.17226	34.0426	3.56605e-26	7.59786e-25	49.3075
ENSMUSG00000057236	Rbbp4	7.04709	6.88149	33.2232	7.45779e-26	1.45946e-24	48.5816
ENSMUSG00000028837	Psmb2	7.047	6.67124	30.6308	8.66779e-25	1.27394e-23	46.2574
ENSMUSG00000028745	Capzb	7.04296	6.99188	33.5046	5.77724e-26	1.16143e-24	48.8355
ENSMUSG00000031029	Eif3f	7.04221	7.41497	34.3942	2.61165e-26	5.78351e-25	49.6347
ENSMUSG00000021910	Nisch	7.04086	7.24209	34.1375	3.27736e-26	7.08161e-25	49.3961
ENSMUSG00000030067	Foxp1	7.03991	7.27449	31.6127	3.34779e-25	5.4281e-24	47.2266
ENSMUSG00000043091	Tuba1c	7.03834	6.92607	32.6644	1.24579e-25	2.27543e-24	48.1079
ENSMUSG00000084129	ENSMUSG00000084129	7.03688	7.01977	32.729	1.17351e-25	2.15261e-24	48.175
ENSMUSG00000002028	Kmt2a	7.03665	7.16234	32.7445	1.15679e-25	2.13109e-24	48.2075
ENSMUSG00000121489	ENSMUSG00000121489	7.03624	7.03461	32.758	1.14247e-25	2.11015e-24	48.1987
ENSMUSG00000005779	Psmb4	7.03603	7.06409	32.7657	1.13442e-25	2.10075e-24	48.2173
ENSMUSG00000031673	Cdh11	7.03436	7.08107	28.8748	5.11333e-24	6.08079e-23	44.6206
ENSMUSG00000024097	Srsf7	7.03147	6.68592	30.509	9.77287e-25	1.41399e-23	46.1492
ENSMUSG00000006699	Cdc42	7.03043	7.00047	33.0538	8.70513e-26	1.67142e-24	48.455
ENSMUSG00000063077	Kif1b	7.02914	6.88906	33.2588	7.21936e-26	1.41799e-24	48.6089
ENSMUSG00000062604	Srpk2	7.02866	6.87652	32.5947	1.32882e-25	2.39434e-24	48.0372
ENSMUSG00000033943	Mga	7.02858	7.13053	32.5728	1.35617e-25	2.43681e-24	48.0579
ENSMUSG00002075795	ENSMUSG00002075795	7.0264	7.11886	28.1157	1.13643e-23	1.25571e-22	43.8662
ENSMUSG00000038891	Prl3b1	7.02605	7.52374	33.1129	8.24726e-26	1.59209e-24	48.5725
ENSMUSG00000078812	Eif5a	7.02577	6.89723	32.7793	1.12021e-25	2.07623e-24	48.2054
ENSMUSG00000026034	Clk1	7.02546	7.01043	32.7478	1.15324e-25	2.12821e-24	48.1929
ENSMUSG00000024844	Banf1	7.0226	6.54695	29.035	4.33133e-24	5.25912e-23	44.722
ENSMUSG00000050761	Gp1bb	7.0219	6.78736	32.1686	1.97784e-25	3.391e-24	47.6573
ENSMUSG00000027479	Mapre1	7.02082	7.12684	33.9203	3.97696e-26	8.34848e-25	49.2026
ENSMUSG00000058625	Gm17383	7.02044	7.13098	33.4285	6.18895e-26	1.2326e-24	48.7883
ENSMUSG00000037795	N4bp2	7.01924	7.09538	32.6192	1.29905e-25	2.3526e-24	48.0914
ENSMUSG00000069682	Gm10275	7.01728	7.1028	33.6128	5.2398e-26	1.06238e-24	48.9414
ENSMUSG00000113902	Ndufb1	7.01703	6.41602	30.7168	7.96567e-25	1.17641e-23	46.2967
ENSMUSG00000029461	Fam168a	7.0167	6.96951	32.0134	2.28882e-25	3.86656e-24	47.5405
ENSMUSG00000116988	ENSMUSG00000116988	7.01497	6.63105	31.8166	2.7573e-25	4.55359e-24	47.3178
ENSMUSG00000028649	Macf1	7.0144	6.9669	30.4505	1.03545e-24	1.48209e-23	46.124
ENSMUSG00000032320	Rcn2	7.01193	6.65473	31.0791	5.59434e-25	8.56384e-24	46.668
ENSMUSG00000026021	Sumo1	7.01117	6.84536	32.7319	1.1704e-25	2.14875e-24	48.1562
ENSMUSG00000022150	Dab2	7.01032	7.09978	32.8227	1.07634e-25	2.0071e-24	48.2694
ENSMUSG00000030659	Nucb2	7.00903	7.00968	32.8509	1.04874e-25	1.96765e-24	48.279
ENSMUSG00000037270	4932438A13Rik	7.00867	6.99791	32.7399	1.16175e-25	2.13838e-24	48.1748
ENSMUSG00000007836	Hnrnpa0	7.00691	6.91271	33.058	8.67172e-26	1.6665e-24	48.4488
ENSMUSG00000030082	Sec61a1	7.00593	7.33019	32.3966	1.59773e-25	2.80458e-24	47.9342
ENSMUSG00000028478	Clta	7.00568	7.01017	33.3076	6.90655e-26	1.36534e-24	48.6697
ENSMUSG00000096210	H1f0	7.00547	7.24958	32.9474	9.59684e-26	1.81974e-24	48.3968
ENSMUSG00000091955	Gm9844	7.00282	6.86393	31.8529	2.66402e-25	4.41941e-24	47.3915
ENSMUSG00000022354	Ndufb9	7.00243	6.61122	31.8858	2.58207e-25	4.30077e-24	47.3782
ENSMUSG00000024188	Luc7l	7.00205	6.76189	32.6745	1.23416e-25	2.25611e-24	48.0888
ENSMUSG00000028763	Hspg2	7.00141	7.46633	32.8248	1.07422e-25	2.00491e-24	48.3223
ENSMUSG00000042207	Kdm5b	7.00126	7.0337	32.0721	2.16553e-25	3.67572e-24	47.6039
ENSMUSG00000032640	Chsy1	7.00118	7.12615	32.46	1.50604e-25	2.66204e-24	47.957
ENSMUSG00000001847	Rac1	7.00032	6.84408	30.3461	1.14828e-24	1.62508e-23	46.0196
ENSMUSG00000002102	Psmc3	6.99886	7.0924	32.0848	2.13979e-25	3.63492e-24	47.628
ENSMUSG00000024054	Smchd1	6.99868	7.01683	33.2555	7.24145e-26	1.42103e-24	48.6243
ENSMUSG00000044894	Uqcrq	6.99778	6.98839	29.7488	2.08823e-24	2.74112e-23	45.4702
ENSMUSG00000004044	Cavin1	6.99628	7.51757	33.1366	8.07029e-26	1.55933e-24	48.5922
ENSMUSG00000039883	Lrrc17	6.99578	7.07975	32.6335	1.28191e-25	2.32946e-24	48.104
ENSMUSG00000083411	ENSMUSG00000083411	6.99482	6.65359	28.8505	5.24442e-24	6.22629e-23	44.5601
ENSMUSG00000032437	Stt3b	6.99425	6.65538	31.1689	5.12847e-25	7.91874e-24	46.7494
ENSMUSG00000049932	H2ax	6.99277	7.26946	33.8577	4.20566e-26	8.79973e-25	49.1704
ENSMUSG00000052712	BC004004	6.99229	7.15404	32.2303	1.86648e-25	3.21149e-24	47.76
ENSMUSG00000029629	Phf14	6.99138	6.90448	32.0585	2.19355e-25	3.71737e-24	47.5757
ENSMUSG00000048222	Mfap1b	6.99042	7.11286	31.8936	2.56318e-25	4.27598e-24	47.4538
ENSMUSG00000031799	Tpm4	6.98934	7.62713	34.2422	2.98704e-26	6.50694e-25	49.5363
ENSMUSG00000024038	Ndufv3	6.9881	6.93576	32.3147	1.72466e-25	2.98671e-24	47.8074
ENSMUSG00000029649	Pomp	6.98455	6.72086	31.0534	5.73579e-25	8.76154e-24	46.6546
ENSMUSG00000085791	ENSMUSG00000085791	6.98313	6.64889	28.6743	6.30226e-24	7.33947e-23	44.3854
ENSMUSG00000039168	Dap	6.98056	6.88107	32.4461	1.52563e-25	2.69e-24	47.9156
ENSMUSG00000031972	Acta1	6.97841	8.41409	21.8632	1.95648e-20	1.2436e-19	36.6593
ENSMUSG00000089715	Cbx6	6.97738	6.89973	33.0742	8.54366e-26	1.64337e-24	48.457
ENSMUSG00000018583	G3bp1	6.97548	7.03992	31.5032	3.71736e-25	5.93722e-24	47.1042
ENSMUSG00000031311	Nono	6.97541	7.09378	33.0947	8.38512e-26	1.61578e-24	48.5
ENSMUSG00000108231	ENSMUSG00000108231	6.97504	6.3699	29.5921	2.44741e-24	3.15257e-23	45.2387
ENSMUSG00000031072	LTO1	6.97494	7.07006	33.088	8.43719e-26	1.62435e-24	48.4944
ENSMUSG00000056211	R3hdm1	6.9744	6.93857	33.0503	8.73313e-26	1.67529e-24	48.4404
ENSMUSG00000027829	Ccnl1	6.97302	6.89006	32.9663	9.43146e-26	1.79635e-24	48.3625
ENSMUSG00000020530	Ggnbp2	6.9726	7.07192	32.9634	9.45658e-26	1.79953e-24	48.389
ENSMUSG00000037234	Hook3	6.97193	7.27698	34.0243	3.62465e-26	7.71384e-25	49.308
ENSMUSG00000031523	Dlc1	6.97131	6.80066	30.4475	1.03855e-24	1.48553e-23	46.1035
ENSMUSG00000023050	Map3k12	6.96954	7.19068	33.327	6.78546e-26	1.34389e-24	48.7161
ENSMUSG00000115457	Gm2387	6.96851	6.74389	28.3894	8.50132e-24	9.65833e-23	44.1108
ENSMUSG00000004473	Clec11a	6.96774	6.41275	30.5331	9.54286e-25	1.38634e-23	46.1251
ENSMUSG00000002266	Zim1	6.96736	7.1815	30.8268	7.15242e-25	1.06886e-23	46.499
ENSMUSG00000020018	Snrpf	6.96557	6.94504	32.5145	1.43157e-25	2.54514e-24	47.985
ENSMUSG00000022312	Eif3h	6.96454	6.87975	32.1321	2.04674e-25	3.4963e-24	47.6416
ENSMUSG00000063754	Gm10136	6.96433	6.82774	31.9989	2.32028e-25	3.91044e-24	47.5125
ENSMUSG00000066626	Gm5121	6.96359	6.51453	29.1261	3.94256e-24	4.83653e-23	44.8032
ENSMUSG00002075967	ENSMUSG00002075967	6.96255	6.74184	31.261	4.69172e-25	7.34521e-24	46.8444
ENSMUSG00000020473	Aebp1	6.96227	7.13615	32.0556	2.19955e-25	3.7246e-24	47.6027
ENSMUSG00000039361	Picalm	6.96222	6.98213	30.5419	9.46067e-25	1.37534e-23	46.2155
ENSMUSG00000029472	Anapc5	6.9619	7.11203	32.9337	9.71813e-26	1.83784e-24	48.3654
ENSMUSG00000024083	Pja2	6.96141	7.0073	32.9018	1.00072e-25	1.88417e-24	48.3265
ENSMUSG00000030704	Rab6a	6.96074	6.87511	32.8645	1.03568e-25	1.94657e-24	48.2734
ENSMUSG00000016018	Mtrex	6.96041	6.78884	32.4383	1.53675e-25	2.70737e-24	47.8887
ENSMUSG00000038733	Wdr26	6.96037	7.05429	32.4356	1.54067e-25	2.71204e-24	47.9293
ENSMUSG00000022261	Sdc2	6.95931	6.72794	30.2885	1.21578e-24	1.7048e-23	45.9422
ENSMUSG00000026977	Marchf7	6.95903	6.84063	32.9886	9.24088e-26	1.76477e-24	48.3741
ENSMUSG00000036256	Igfbp7	6.95579	7.0628	31.081	5.58437e-25	8.5547e-24	46.7197
ENSMUSG00000028998	Tomm7	6.95533	6.52595	29.6385	2.33487e-24	3.02218e-23	45.3062
ENSMUSG00000032582	Rbm6	6.95468	6.91677	32.702	1.20316e-25	2.20322e-24	48.1352
ENSMUSG00000029068	Ccnl2	6.95402	6.76203	31.2507	4.73881e-25	7.40265e-24	46.8336
ENSMUSG00000034165	Ccnd3	6.95303	7.14452	33.5342	5.62464e-26	1.13395e-24	48.8813
ENSMUSG00000066149	Cdc26	6.95298	6.33794	30.0498	1.54268e-24	2.09927e-23	45.6649
ENSMUSG00000020149	Rab1a	6.95273	6.75208	31.1939	5.00591e-25	7.75753e-24	46.7857
ENSMUSG00000040212	Emp3	6.95187	6.86142	32.2551	1.82357e-25	3.14525e-24	47.7447
ENSMUSG00000021244	Ylpm1	6.95186	7.05472	31.8668	2.6291e-25	4.37228e-24	47.4285
ENSMUSG00000030126	Tmcc1	6.95125	6.97967	31.077	5.60612e-25	8.57571e-24	46.7084
ENSMUSG00000091306	ENSMUSG00000091306	6.95025	6.47238	30.3234	1.17433e-24	1.65647e-23	45.94
ENSMUSG00000092035	Peg10	6.95007	6.92704	30.1885	1.34306e-24	1.85648e-23	45.8745
ENSMUSG00000087935	Snora81	6.94794	6.76402	24.9445	4.02386e-22	3.33553e-21	40.3978
ENSMUSG00000028618	Tmem59	6.94729	6.66166	31.7487	2.94102e-25	4.83086e-24	47.2595
ENSMUSG00000021149	Gtpbp4	6.94603	6.51226	29.8712	1.84563e-24	2.45739e-23	45.5247
ENSMUSG00002076817	ENSMUSG00002076817	6.94522	6.76298	24.8892	4.29801e-22	3.5408e-21	40.3341
ENSMUSG00000029309	Sparcl1	6.94506	7.15453	32.562	1.36977e-25	2.4482e-24	48.0503
ENSMUSG00000060098	Prmt7	6.94433	7.01424	27.2333	2.94978e-23	2.99036e-22	42.9481
ENSMUSG00000035325	Sec31a	6.94319	7.15977	33.5013	5.79472e-26	1.16384e-24	48.8529
ENSMUSG00000034807	Colgalt1	6.9415	7.31423	32.2825	1.7775e-25	3.07075e-24	47.831
ENSMUSG00000030804	ENSMUSG00000030804	6.93859	6.50653	31.3266	4.40411e-25	6.92028e-24	46.8644
ENSMUSG00000034345	Gtf2h5	6.93846	6.68149	29.899	1.79477e-24	2.39714e-23	45.5748
ENSMUSG00000020642	Rnf144a	6.93828	6.82476	32.6287	1.28755e-25	2.33573e-24	48.0599
ENSMUSG00000030541	Idh2	6.93816	6.69616	31.5327	3.61389e-25	5.78927e-24	47.0813
ENSMUSG00000039105	Atp6v1g1	6.93596	6.54646	31.1988	4.98211e-25	7.73186e-24	46.7553
ENSMUSG00000105704	ENSMUSG00000105704	6.93496	6.55881	29.623	2.37181e-24	3.06813e-23	45.284
ENSMUSG00000081473	Gm4853	6.9325	6.46181	30.204	1.3224e-24	1.83266e-23	45.8328
ENSMUSG00000024538	Ppic	6.93227	6.96052	30.717	7.96406e-25	1.17641e-23	46.3758
ENSMUSG00000030216	Wbp11	6.92978	6.79926	32.347	1.67338e-25	2.90733e-24	47.8129
ENSMUSG00000109669	ENSMUSG00000109669	6.9297	6.87999	31.608	3.36283e-25	5.44835e-24	47.1714
ENSMUSG00000030058	Copg1	6.92921	6.93458	32.5703	1.35924e-25	2.43723e-24	48.0284
ENSMUSG00000027673	Ndufb5	6.92694	6.20553	29.0767	4.14881e-24	5.06629e-23	44.7072
ENSMUSG00000100228	Gm29257	6.92639	6.97008	32.3769	1.62729e-25	2.84575e-24	47.8673
ENSMUSG00000001025	S100a6	6.92613	7.44076	30.1827	1.3509e-24	1.8649e-23	45.9234
ENSMUSG00000028645	Slc2a1	6.92543	6.28496	29.22	3.57915e-24	4.43914e-23	44.8586
ENSMUSG00000020705	Ddx42	6.92415	6.4209	31.225	4.8578e-25	7.5609e-24	46.7482
ENSMUSG00000110279	ENSMUSG00000110279	6.92282	6.11844	26.4724	6.8715e-23	6.50885e-22	42.0391
ENSMUSG00000096484	Gm13696	6.92258	6.60133	28.1053	1.14913e-23	1.26843e-22	43.7923
ENSMUSG00000096337	Gm13694	6.92258	6.60133	28.1053	1.14913e-23	1.26843e-22	43.7923
ENSMUSG00000061390	ENSMUSG00000061390	6.92095	6.17102	28.8101	5.46953e-24	6.46839e-23	44.4438
ENSMUSG00000022443	Myh9	6.92015	7.03534	30.6362	8.6216e-25	1.26802e-23	46.3044
ENSMUSG00000104514	Gm37164	6.91977	6.6409	32.0072	2.30229e-25	3.88318e-24	47.4893
ENSMUSG00000094336	Gm13693	6.91876	6.59649	28.125	1.12521e-23	1.24654e-22	43.8114
ENSMUSG00000095824	Gm13697	6.91786	6.59368	28.1307	1.11846e-23	1.24035e-22	43.8165
ENSMUSG00000066150	Slc31a1	6.91673	5.95809	28.5162	7.43895e-24	8.53303e-23	44.1046
ENSMUSG00000071497	Nutf2-ps1	6.91672	6.38502	28.998	4.50038e-24	5.44801e-23	44.6658
ENSMUSG00000028772	Zcchc17	6.91501	6.75918	32.0608	2.18875e-25	3.71218e-24	47.5541
ENSMUSG00000094125	Gm13698	6.91427	6.59535	28.1159	1.13615e-23	1.25571e-22	43.802
ENSMUSG00000035258	Abi3bp	6.91403	6.70985	26.9811	3.89444e-23	3.84941e-22	42.6437
ENSMUSG00000022914	Brwd1	6.91279	7.28459	33.4604	6.01275e-26	1.20311e-24	48.8385
ENSMUSG00000019782	Rwdd1	6.91269	6.63711	30.3941	1.0949e-24	1.55882e-23	46.0334
ENSMUSG00000079247	Gm13691	6.91239	6.5897	28.1243	1.12603e-23	1.2468e-22	43.8093
ENSMUSG00000020640	Itsn2	6.9105	6.42435	31.2334	4.81842e-25	7.51055e-24	46.7635
ENSMUSG00000019975	Ikbip	6.91003	6.82713	32.1681	1.97874e-25	3.391e-24	47.6592
ENSMUSG00000093885	ENSMUSG00000093885	6.90967	6.63162	30.1411	1.40811e-24	1.93265e-23	45.7985
ENSMUSG00000022136	Dnajc3	6.90912	6.71889	30.041	1.55627e-24	2.11159e-23	45.7133
ENSMUSG00000026878	Rab14	6.90887	7.09945	33.1636	7.87376e-26	1.52827e-24	48.5615
ENSMUSG00000004610	Etfb	6.9066	6.72813	30.9373	6.42145e-25	9.69798e-24	46.5501
ENSMUSG00000105879	Gm6204	6.90438	6.40384	30.1431	1.40527e-24	1.93e-23	45.7634
ENSMUSG00000057522	Spop	6.90326	7.09983	30.8486	7.00187e-25	1.0493e-23	46.5095
ENSMUSG00000036356	Csgalnact1	6.90299	7.00798	32.3078	1.73594e-25	3.00381e-24	47.8095
ENSMUSG00000031059	Ndufb11	6.90244	6.75008	32.1802	1.9563e-25	3.35793e-24	47.662
ENSMUSG00000112808	ENSMUSG00000112808	6.90143	6.43946	29.7013	2.19081e-24	2.86347e-23	45.3303
ENSMUSG00000028798	Eif3i	6.90141	6.80286	30.4872	9.98591e-25	1.43606e-23	46.145
ENSMUSG00000042035	Igsf3	6.90129	7.29727	31.8463	2.68062e-25	4.43382e-24	47.4392
ENSMUSG00000024824	Rad9a	6.90035	7.11721	33.3051	6.92221e-26	1.36717e-24	48.6823
ENSMUSG00000024639	Gnaq	6.9001	6.77946	31.5608	3.51804e-25	5.66545e-24	47.1201
ENSMUSG00000025580	Eif4a3	6.89881	6.10063	28.779	5.64963e-24	6.66663e-23	44.3954
ENSMUSG00000026499	Acbd3	6.89851	6.85523	30.9387	6.41257e-25	9.69141e-24	46.5608
ENSMUSG00000032178	Ilf3	6.89697	7.02741	32.5979	1.32494e-25	2.39138e-24	48.0668
ENSMUSG00000016554	Eif3d	6.89475	6.59228	30.1944	1.33514e-24	1.84792e-23	45.8385
ENSMUSG00000097148	ENSMUSG00000097148	6.89329	7.09754	29.8656	1.85604e-24	2.46664e-23	45.5944
ENSMUSG00000063412	Gm10131	6.89208	6.60457	28.2602	9.74661e-24	1.09673e-22	43.9664
ENSMUSG00000058672	Tubb2a	6.89184	6.98538	32.9579	9.5044e-26	1.80541e-24	48.3678
ENSMUSG00000033004	Mycbp2	6.89099	7.09216	32.5641	1.36706e-25	2.44675e-24	48.0416
ENSMUSG00000096729	Gm13695	6.89004	6.58298	27.8767	1.46742e-23	1.59181e-22	43.5577
ENSMUSG00000073616	Cops9	6.88989	6.65184	31.5033	3.71706e-25	5.93722e-24	47.0479
ENSMUSG00000053754	Chd8	6.88905	6.99201	32.1247	2.06111e-25	3.51804e-24	47.6447
ENSMUSG00000033813	Tcea1	6.88876	7.01051	32.6522	1.25988e-25	2.29528e-24	48.1105
ENSMUSG00000071054	Safb	6.88726	7.07498	31.8487	2.67458e-25	4.43068e-24	47.4121
ENSMUSG00000000628	Hk2	6.88626	6.11726	26.3467	7.91804e-23	7.40519e-22	41.9035
ENSMUSG00000023951	Vegfa	6.88614	6.77025	27.5079	2.18558e-23	2.28614e-22	43.203
ENSMUSG00000026466	Tor1aip1	6.88573	6.63411	31.6714	3.16544e-25	5.15198e-24	47.1862
ENSMUSG00000038803	Ost4	6.88413	6.40778	28.2044	1.0341e-23	1.15815e-22	43.8824
ENSMUSG00000031447	Lamp1	6.88319	6.78	31.5807	3.45181e-25	5.56719e-24	47.1346
ENSMUSG00000036168	Ccdc38	6.88309	6.8819	32.1867	1.94448e-25	3.34032e-24	47.6893
ENSMUSG00000060227	Golm2	6.87994	6.63421	31.3365	4.36268e-25	6.86528e-24	46.8881
ENSMUSG00000007850	Hnrnph1	6.87781	6.94649	32.5214	1.42246e-25	2.53105e-24	47.9863
ENSMUSG00000025860	Xiap	6.87654	6.46895	31.3389	4.3523e-25	6.85905e-24	46.8558
ENSMUSG00000071650	Ganab	6.87621	7.08651	32.8321	1.06703e-25	1.9934e-24	48.2767
ENSMUSG00000057133	Chd6	6.87423	6.99435	30.8608	6.91882e-25	1.03758e-23	46.5047
ENSMUSG00000079139	Gm4204	6.87416	6.84857	32.3443	1.67771e-25	2.91248e-24	47.8168
ENSMUSG00000073198	Bnip3l-ps	6.87367	6.75959	30.5461	9.42162e-25	1.37059e-23	46.1893
ENSMUSG00000084830	ENSMUSG00000084830	6.87205	6.11441	27.8754	1.4695e-23	1.59326e-22	43.5058
ENSMUSG00000024529	Lox	6.87069	6.85544	24.6714	5.57658e-22	4.51236e-21	40.094
ENSMUSG00000024091	Vapa	6.87059	6.65403	31.5541	3.54053e-25	5.69738e-24	47.0917
ENSMUSG00000096768	Erdr1	6.8704	6.34638	30.0624	1.52334e-24	2.07878e-23	45.6742
ENSMUSG00000001403	Ube2c	6.86976	7.76114	27.564	2.0563e-23	2.16569e-22	43.3426
ENSMUSG00000027472	Pdrg1	6.8686	6.607	28.8799	5.08665e-24	6.0558e-23	44.5799
ENSMUSG00000048000	Gigyf2	6.86832	6.88748	32.1101	2.08956e-25	3.56092e-24	47.6159
ENSMUSG00000022635	Zcrb1	6.86732	6.51466	30.5885	9.03625e-25	1.32083e-23	46.1924
ENSMUSG00000025289	Prdx4	6.86572	6.71963	30.8121	7.25562e-25	1.08201e-23	46.4337
ENSMUSG00000078240	ENSMUSG00000078240	6.86567	6.71404	31.26	4.69647e-25	7.34726e-24	46.8393
ENSMUSG00000042682	Selenok	6.86563	6.96292	30.5501	9.38445e-25	1.36672e-23	46.2229
ENSMUSG00000029169	Dhx15	6.86279	6.86844	31.9883	2.34366e-25	3.94673e-24	47.5108
ENSMUSG00000030934	Oat	6.86205	6.78806	29.1451	3.86599e-24	4.75078e-23	44.8639
ENSMUSG00000022194	Bcl2l2	6.86184	7.17751	32.8098	1.08916e-25	2.02395e-24	48.2695
ENSMUSG00000006736	Tspan31	6.86038	6.66446	31.8535	2.66248e-25	4.41941e-24	47.3588
ENSMUSG00000111966	Gm5781	6.8602	6.86719	30.1114	1.45054e-24	1.98832e-23	45.7986
ENSMUSG00000034024	Cct2	6.85963	7.2197	32.6072	1.31349e-25	2.37473e-24	48.1022
ENSMUSG00000021917	Spcs1	6.85936	6.50542	31.1315	5.3173e-25	8.17487e-24	46.6924
ENSMUSG00000066407	Gm10263	6.85903	6.26925	28.1954	1.04403e-23	1.16689e-22	43.8521
ENSMUSG00000059775	Rps26-ps1	6.85869	6.71121	30.3023	1.19925e-24	1.68273e-23	45.9603
ENSMUSG00000022360	Atad2	6.8582	6.88046	30.9526	6.32607e-25	9.58781e-24	46.5763
ENSMUSG00000031112	Stk26	6.85741	6.78703	31.1694	5.12585e-25	7.91874e-24	46.763
ENSMUSG00000029165	Agbl5	6.85628	6.41663	28.4024	8.38611e-24	9.54453e-23	44.0811
ENSMUSG00000030824	Nucb1	6.85591	7.08563	29.9404	1.72149e-24	2.31299e-23	45.6579
ENSMUSG00000036580	Spg20	6.85571	6.95691	30.0092	1.6067e-24	2.17174e-23	45.7081
ENSMUSG00000025512	Chid1	6.85506	6.93607	30.7913	7.40537e-25	1.10281e-23	46.4433
ENSMUSG00000026014	Raph1	6.85435	7.32033	33.2999	6.95447e-26	1.37227e-24	48.706
ENSMUSG00000025724	Sec11a	6.85371	6.71981	30.311	1.18893e-24	1.67155e-23	45.9685
ENSMUSG00000016319	Slc25a5	6.85291	6.69414	30.2308	1.28767e-24	1.79267e-23	45.8879
ENSMUSG00000030980	Knop1	6.85204	6.57558	31.2826	4.59499e-25	7.20432e-24	46.8343
ENSMUSG00000024099	Ndufv2	6.85202	6.2809	28.8384	5.31098e-24	6.29482e-23	44.4905
ENSMUSG00000006998	Psmd2	6.85086	7.13742	32.7087	1.19566e-25	2.19137e-24	48.1767
ENSMUSG00000040249	Lrp1	6.84997	6.79753	31.5412	3.5846e-25	5.75097e-24	47.0991
ENSMUSG00000061904	Slc25a3	6.84959	6.82578	30.0197	1.58979e-24	2.15024e-23	45.7052
ENSMUSG00000056050	Mia3	6.84892	7.07167	31.9289	2.47892e-25	4.15487e-24	47.4807
ENSMUSG00000028522	Mier1	6.8487	7.09487	32.8654	1.03481e-25	1.94657e-24	48.3044
ENSMUSG00000028759	Hp1bp3	6.84745	7.10922	32.0963	2.11681e-25	3.60162e-24	47.6354
ENSMUSG00000041881	Ndufa7	6.84367	6.58387	29.4071	2.95495e-24	3.74317e-23	45.0924
ENSMUSG00000015165	Hnrnpl	6.84197	7.05114	32.3522	1.66535e-25	2.8981e-24	47.8569
ENSMUSG00000003123	Lipe	6.84177	5.57203	23.8573	1.50442e-21	1.11708e-20	38.9866
ENSMUSG00000021606	Ndufs6	6.84117	6.61077	29.675	2.24998e-24	2.93362e-23	45.3524
ENSMUSG00000031839	Hsbp1	6.841	6.41901	29.237	3.51717e-24	4.37242e-23	44.9011
ENSMUSG00000062582	ENSMUSG00000062582	6.84085	6.5878	28.1396	1.10789e-23	1.23135e-22	43.8415
ENSMUSG00000097589	Dleu2	6.84072	6.83245	31.1054	5.45362e-25	8.3724e-24	46.7129
ENSMUSG00000024483	Ankhd1	6.84059	6.96997	31.7452	2.95076e-25	4.83571e-24	47.3069
ENSMUSG00000030869	Ndufab1	6.8404	6.57082	30.5497	9.38857e-25	1.36672e-23	46.1694
ENSMUSG00000019814	Ltv1	6.83996	6.54712	28.5884	6.89546e-24	7.96486e-23	44.2789
ENSMUSG00000090394	4930523C07Rik	6.83989	6.58643	29.5547	2.54222e-24	3.26267e-23	45.2279
ENSMUSG00000010376	Nedd8	6.83927	6.54742	30.2244	1.29587e-24	1.80174e-23	45.8616
ENSMUSG00000038170	Pde4dip	6.83837	6.65956	31.0291	5.87284e-25	8.95168e-24	46.6114
ENSMUSG00000053453	Thoc7	6.83677	6.61161	30.9974	6.05658e-25	9.19894e-24	46.5848
ENSMUSG00000032827	Ppp1r9a	6.83624	7.03552	23.9135	1.40334e-21	1.04785e-20	39.2061
ENSMUSG00000018481	Appbp2	6.83523	7.1615	32.5845	1.34146e-25	2.41305e-24	48.0739
ENSMUSG00000030007	Cct7	6.83426	6.99083	30.4922	9.93609e-25	1.43179e-23	46.1731
ENSMUSG00000007739	Cct4	6.8342	6.94613	29.7245	2.14012e-24	2.80234e-23	45.4399
ENSMUSG00000033557	Fam20b	6.83367	6.64652	29.2476	3.47942e-24	4.33053e-23	44.9441
ENSMUSG00000029713	Gnb2	6.83182	7.02762	32.2835	1.77574e-25	3.07019e-24	47.7916
ENSMUSG00000024081	Cebpz	6.83143	7.00588	32.3184	1.71878e-25	2.97893e-24	47.8187
ENSMUSG00000035247	Hectd1	6.83	7.1069	31.0215	5.91642e-25	9.01169e-24	46.6679
ENSMUSG00000038070	Cntln	6.82671	6.80058	30.3346	1.16145e-24	1.64263e-23	45.9913
ENSMUSG00000085438	Oip5os1	6.82427	6.78937	31.6829	3.13101e-25	5.09982e-24	47.2235
ENSMUSG00000031245	Hmgn5	6.82239	6.53886	30.661	8.41421e-25	1.23837e-23	46.2631
ENSMUSG00000014956	Ppp1cb	6.82121	7.07091	31.4396	3.95093e-25	6.29349e-24	47.0487
ENSMUSG00000036667	Tcaf1	6.81807	7.06005	32.682	1.22566e-25	2.2425e-24	48.1422
ENSMUSG00000048076	Arf1	6.81619	6.915	32.3961	1.59849e-25	2.80458e-24	47.8736
ENSMUSG00000051695	Pcbp1	6.81516	6.91694	31.2034	4.95986e-25	7.70293e-24	46.8162
ENSMUSG00000037958	Nsrp1	6.81351	6.54259	31.1445	5.25097e-25	8.08452e-24	46.7036
ENSMUSG00000024811	Tnks2	6.81221	6.98824	31.7263	3.00418e-25	4.91572e-24	47.2929
ENSMUSG00000001674	Ddx18	6.81167	6.56782	28.2774	9.57022e-24	1.07981e-22	43.9771
ENSMUSG00000061665	Cd2ap	6.81107	6.71284	31.2225	4.86958e-25	7.57371e-24	46.798
ENSMUSG00000038615	Nfe2l1	6.80925	6.98335	32.501	1.44967e-25	2.57519e-24	47.9708
ENSMUSG00000024975	Pdcd4	6.8085	6.92573	31.591	3.41789e-25	5.5203e-24	47.1657
ENSMUSG00000058126	Tpm3-rs7	6.80841	6.87983	31.2575	4.70761e-25	7.3593e-24	46.8558
ENSMUSG00000038056	Kmt2c	6.8078	7.06648	31.7971	2.80885e-25	4.63157e-24	47.3626
ENSMUSG00000003380	Rabac1	6.80716	6.7211	31.4093	4.06757e-25	6.46275e-24	46.9716
ENSMUSG00000038014	Fam120a	6.80701	6.94671	31.539	3.59219e-25	5.75883e-24	47.1207
ENSMUSG00000028780	Sema3c	6.80634	6.78763	29.7571	2.07069e-24	2.72144e-23	45.4494
ENSMUSG00000028047	Thbs3	6.80549	6.93722	30.7887	7.42373e-25	1.10477e-23	46.4415
ENSMUSG00000000568	Hnrnpd	6.80431	6.91776	31.723	3.01369e-25	4.92752e-24	47.2774
ENSMUSG00000079658	Eloc	6.80383	6.25875	26.9041	4.24105e-23	4.16313e-22	42.5218
ENSMUSG00000055435	Maf	6.80357	6.73374	27.7673	1.65056e-23	1.77249e-22	43.4701
ENSMUSG00000024121	Atp6v0c	6.80296	6.68077	31.0876	5.54876e-25	8.50625e-24	46.6767
ENSMUSG00000096956	Snhg18	6.80107	6.63423	30.2378	1.27865e-24	1.78185e-23	45.8862
ENSMUSG00000027669	Gnb4	6.79813	6.7516	31.0035	6.02078e-25	9.15108e-24	46.6069
ENSMUSG00000058056	Palld	6.79645	6.76657	30.8749	6.82436e-25	1.02485e-23	46.4914
ENSMUSG00000006050	Sra1	6.79598	6.87806	30.3127	1.18693e-24	1.66982e-23	45.9898
ENSMUSG00000020362	Cnot6	6.79574	6.72926	29.1692	3.77113e-24	4.65563e-23	44.8799
ENSMUSG00000010110	Stx5a	6.79426	6.50691	30.9231	6.51101e-25	9.82629e-24	46.4983
ENSMUSG00000001794	Capns1	6.79423	6.7527	31.7731	2.87343e-25	4.72711e-24	47.3014
ENSMUSG00000101603	ENSMUSG00000101603	6.79388	6.70444	30.3217	1.17639e-24	1.65827e-23	45.9743
ENSMUSG00000029675	Eln	6.79292	7.28717	27.5708	2.04117e-23	2.15194e-22	43.3127
ENSMUSG00000037197	Rbm17	6.79202	6.84904	32.0856	2.13818e-25	3.63492e-24	47.5923
ENSMUSG00000027665	Pik3ca	6.79143	6.65048	30.5521	9.36629e-25	1.36533e-23	46.1789
ENSMUSG00000024248	Cox7a2l	6.79141	6.76861	30.6003	8.93162e-25	1.30911e-23	46.2429
ENSMUSG00000020994	Pnn	6.79084	6.85601	30.7307	7.85828e-25	1.16296e-23	46.3714
ENSMUSG00000023832	Acat2	6.78962	6.63408	29.3201	3.22999e-24	4.0579e-23	45.0148
ENSMUSG00000024238	Zeb1	6.78918	6.75133	31.2757	4.62557e-25	7.24696e-24	46.8531
ENSMUSG00000093904	Tomm20	6.7889	6.6256	30.2559	1.25582e-24	1.75404e-23	45.9031
ENSMUSG00000092232	ENSMUSG00000092232	6.7888	7.07544	32.2109	1.90076e-25	3.26784e-24	47.7351
ENSMUSG00000005698	Ctcf	6.78735	7.16157	32.8204	1.0786e-25	2.0095e-24	48.2732
ENSMUSG00000030208	Emp1	6.78669	7.04567	30.5153	9.7122e-25	1.40712e-23	46.1952
ENSMUSG00000033581	Igf2bp2	6.78559	6.75328	31.3367	4.3618e-25	6.86528e-24	46.9102
ENSMUSG00000018340	Anxa6	6.78517	6.77809	31.3442	4.33034e-25	6.82947e-24	46.9194
ENSMUSG00000030846	Tial1	6.78451	6.78827	30.9167	6.55171e-25	9.87377e-24	46.5344
ENSMUSG00000022119	Rbm26	6.78403	6.74937	29.7608	2.06304e-24	2.71473e-23	45.4446
ENSMUSG00000035202	Lars2	6.78396	5.99085	27.8134	1.57071e-23	1.69184e-22	43.3655
ENSMUSG00000024335	Brd2	6.78323	7.03755	32.3943	1.60115e-25	2.80695e-24	47.8872
ENSMUSG00000047686	Rtl3	6.78261	6.82638	31.4045	4.08641e-25	6.48304e-24	46.9873
ENSMUSG00000008690	Ncaph2	6.78183	6.2079	29.0772	4.14629e-24	5.06611e-23	44.7118
ENSMUSG00000030255	Sspn	6.78059	6.94231	30.4115	1.07613e-24	1.53414e-23	46.0851
ENSMUSG00000078636	Gm7336	6.78028	6.76251	29.6422	2.32605e-24	3.01259e-23	45.3393
ENSMUSG00000015568	Lpl	6.77928	5.73285	26.9917	3.84898e-23	3.80976e-22	42.4929
ENSMUSG00000053510	Nrd1	6.77827	6.68953	31.1358	5.29519e-25	8.14674e-24	46.7148
ENSMUSG00000025246	Tbl1x	6.77717	7.11595	31.9615	2.40367e-25	4.03825e-24	47.5187
ENSMUSG00000021500	Ddx46	6.77675	6.89309	31.9051	2.53548e-25	4.23969e-24	47.4366
ENSMUSG00000028207	Asph	6.77654	6.73035	31.3214	4.42653e-25	6.95039e-24	46.8927
ENSMUSG00000039153	Runx2	6.77547	6.53761	30.1636	1.37677e-24	1.89571e-23	45.7999
ENSMUSG00000121345	ENSMUSG00000121345	6.77439	6.67194	31.2072	4.94197e-25	7.68072e-24	46.7777
ENSMUSG00000031010	Usp9x	6.772	7.01214	30.5049	9.81225e-25	1.41777e-23	46.1785
ENSMUSG00000051579	Tceal8	6.77108	6.47631	30.2375	1.27906e-24	1.78185e-23	45.8602
ENSMUSG00000001416	Cct3	6.771	6.9288	30.1653	1.37442e-24	1.89493e-23	45.8575
ENSMUSG00000079184	Mphosph8	6.76898	6.7612	30.3161	1.18292e-24	1.66639e-23	45.98
ENSMUSG00000027770	Dhx36	6.76891	6.57018	30.9174	6.54703e-25	9.87368e-24	46.5025
ENSMUSG00000023191	P3h3	6.76862	6.66478	31.5111	3.68912e-25	5.90535e-24	47.0524
ENSMUSG00000030417	Pdcd5	6.76845	6.53969	29.9176	1.76137e-24	2.35842e-23	45.5695
ENSMUSG00000039206	Daglb	6.76792	6.39716	28.7393	5.8886e-24	6.91425e-23	44.4118
ENSMUSG00000029250	Polr2b	6.76754	6.80029	29.868	1.85159e-24	2.46226e-23	45.5556
ENSMUSG00000026463	Atp2b4	6.76742	6.90931	29.6493	2.30933e-24	2.99275e-23	45.3589
ENSMUSG00000028399	Ptprd	6.76469	6.78119	29.6619	2.27997e-24	2.96369e-23	45.3549
ENSMUSG00000029840	Mtpn	6.76414	6.48915	30.067	1.51625e-24	2.07175e-23	45.7048
ENSMUSG00000028282	Casp8ap2	6.76357	6.68419	31.1977	4.98747e-25	7.73455e-24	46.7756
ENSMUSG00000016541	Atxn10	6.76162	6.68959	31.5903	3.42015e-25	5.5203e-24	47.1292
ENSMUSG00000035649	Zcchc7	6.75942	6.63161	30.6957	8.13269e-25	1.19859e-23	46.3054
ENSMUSG00000019971	Cep290	6.75939	6.64199	30.48	1.00567e-24	1.44527e-23	46.1102
ENSMUSG00000075232	Amd1	6.75831	6.39171	26.9504	4.0293e-23	3.97169e-22	42.5885
ENSMUSG00000032239	Rp9	6.75692	6.67205	30.5963	8.96697e-25	1.3116e-23	46.2255
ENSMUSG00000003072	Atp5d	6.75578	7.01034	31.9232	2.49229e-25	4.17401e-24	47.4711
ENSMUSG00000026219	Trip12	6.75568	6.77905	31.655	3.21539e-25	5.22913e-24	47.2002
ENSMUSG00000020224	Llph	6.75284	6.52171	29.9315	1.73702e-24	2.3302e-23	45.5735
ENSMUSG00000103293	ENSMUSG00000103293	6.75152	6.52991	30.3758	1.11489e-24	1.58518e-23	45.994
ENSMUSG00000068614	Actc1	6.75032	7.57637	21.4071	3.62139e-20	2.20796e-19	36.0364
ENSMUSG00000053907	Mat2a	6.75022	6.92514	31.7497	2.93804e-25	4.82969e-24	47.3078
ENSMUSG00000039473	Ubn1	6.75021	7.03692	31.7458	2.94908e-25	4.83571e-24	47.3149
ENSMUSG00000021477	Ctsl	6.75009	6.81103	29.9022	1.78896e-24	2.39237e-23	45.5865
ENSMUSG00000020859	Spag9	6.74981	7.07531	31.7122	3.0447e-25	4.97441e-24	47.2869
ENSMUSG00000025001	Hells	6.74972	6.39222	30.508	9.78266e-25	1.41445e-23	46.0945
ENSMUSG00000029622	Arpc1b	6.74923	6.76302	30.7423	7.76937e-25	1.1514e-23	46.3722
ENSMUSG00000027239	Mdk	6.74864	7.04474	29.7984	1.98614e-24	2.62322e-23	45.5171
ENSMUSG00000030368	Ceacam11	6.74747	7.4648	30.992	6.08818e-25	9.24036e-24	46.6807
ENSMUSG00000018585	Atox1	6.74734	6.32081	27.9965	1.29059e-23	1.41654e-22	43.6617
ENSMUSG00000034158	Lrrc58	6.74732	6.78609	31.7059	3.06323e-25	5.00086e-24	47.2453
ENSMUSG00000060802	B2m	6.74723	6.24174	27.9787	1.31542e-23	1.44157e-22	43.6223
ENSMUSG00000083822	Hmgb1-ps5	6.74641	6.51149	30.5267	9.60357e-25	1.39421e-23	46.1343
ENSMUSG00000023150	Ivns1abp	6.74584	6.65305	31.0145	5.95664e-25	9.06649e-24	46.607
ENSMUSG00000024012	Mtch1	6.74526	6.79871	31.8522	2.66571e-25	4.41941e-24	47.3774
ENSMUSG00000035632	Cnot3	6.7452	6.45487	30.9099	6.59537e-25	9.91858e-24	46.4767
ENSMUSG00000027408	Cpxm1	6.74444	6.28424	28.9976	4.5022e-24	5.44801e-23	44.6317
ENSMUSG00000031207	Msn	6.74346	7.1949	30.5976	8.95579e-25	1.3116e-23	46.2867
ENSMUSG00000032966	Fkbp1a	6.74275	6.90314	31.864	2.63609e-25	4.3805e-24	47.4045
ENSMUSG00000031370	Zrsr2	6.74246	6.86969	30.2165	1.30614e-24	1.81367e-23	45.8937
ENSMUSG00000016995	Matn4	6.74239	7.21623	29.7797	2.024e-24	2.66829e-23	45.5213
ENSMUSG00000116757	ENSMUSG00000116757	6.74169	6.75317	28.6171	6.69128e-24	7.75869e-23	44.3397
ENSMUSG00000050335	Lgals3	6.74162	6.39045	26.1197	1.02458e-22	9.3388e-22	41.6956
ENSMUSG00000020547	Bzw2	6.74149	6.58827	30.0517	1.53967e-24	2.09705e-23	45.7059
ENSMUSG00000036533	Cdc42ep3	6.7408	6.77874	31.4465	3.92509e-25	6.25964e-24	47.0131
ENSMUSG00000071141	ENSMUSG00000071141	6.73902	6.70856	28.7046	6.10581e-24	7.13012e-23	44.4211
ENSMUSG00000121068	ENSMUSG00000121068	6.73859	5.70471	26.3831	7.59908e-23	7.14441e-22	41.8633
ENSMUSG00000118491	Gm44505	6.73596	6.82335	30.3569	1.13597e-24	1.61005e-23	46.0241
ENSMUSG00000093553	ENSMUSG00000093553	6.73588	7.0521	31.4393	3.9522e-25	6.29349e-24	47.0434
ENSMUSG00000028521	Slc35d1	6.73494	6.85395	29.9012	1.79079e-24	2.39333e-23	45.5972
ENSMUSG00000070392	ENSMUSG00000070392	6.73362	7.05998	31.3923	4.13443e-25	6.55436e-24	47.0022
ENSMUSG00000028339	Col15a1	6.73283	6.79368	30.3989	1.08969e-24	1.55245e-23	46.0508
ENSMUSG00000024052	Lpin2	6.73218	6.52236	28.6491	6.47042e-24	7.52301e-23	44.3385
ENSMUSG00000020458	Rtn4	6.73185	6.97591	31.9871	2.34632e-25	3.94811e-24	47.5239
ENSMUSG00000040731	Eif4h	6.73115	7.04858	31.5419	3.582e-25	5.75097e-24	47.1371
ENSMUSG00000050931	Sgms2	6.73049	6.91672	21.9841	1.66491e-20	1.07263e-19	36.788
ENSMUSG00000032086	Bace1	6.7303	6.60959	30.5969	8.96197e-25	1.3116e-23	46.213
ENSMUSG00000064220	H2ac18	6.72825	7.04232	31.3571	4.27704e-25	6.76039e-24	46.968
ENSMUSG00000032575	Manf	6.72729	6.63697	30.2504	1.26281e-24	1.76266e-23	45.8995
ENSMUSG00000058013	Septin11	6.72707	6.95239	31.5102	3.6925e-25	5.90634e-24	47.0916
ENSMUSG00000038515	Grtp1	6.72628	6.5984	30.2712	1.23692e-24	1.73104e-23	45.91
ENSMUSG00000062866	Phactr2	6.72618	7.0653	31.1213	5.37021e-25	8.25028e-24	46.755
ENSMUSG00000104699	Rps4x-ps	6.7257	6.97692	31.6356	3.27548e-25	5.31893e-24	47.2121
ENSMUSG00000041408	Wapl	6.72505	6.66281	30.839	7.06731e-25	1.05836e-23	46.4426
ENSMUSG00000072460	ENSMUSG00000072460	6.72503	6.03814	26.7368	5.10902e-23	4.9425e-22	42.3121
ENSMUSG00000024236	Svil	6.72502	6.68676	29.358	3.10691e-24	3.91248e-23	45.0487
ENSMUSG00000093577	ENSMUSG00000093577	6.72495	7.04284	31.3803	4.18245e-25	6.62067e-24	46.9893
ENSMUSG00000027386	Fbln7	6.72285	6.72847	28.495	7.60624e-24	8.7109e-23	44.2126
ENSMUSG00000028693	Nasp	6.72215	6.58463	30.3332	1.16299e-24	1.64372e-23	45.9646
ENSMUSG00000061559	Wdr61	6.71946	6.71239	31.4971	3.73915e-25	5.96756e-24	47.0483
ENSMUSG00000063200	Nol7	6.71807	6.38143	29.7294	2.12952e-24	2.79018e-23	45.3646
ENSMUSG00000031622	Sin3b	6.71704	6.43396	29.3118	3.25736e-24	4.08748e-23	44.9774
ENSMUSG00000084383	Gm13370	6.71673	6.80244	29.5952	2.43976e-24	3.14461e-23	45.2936
ENSMUSG00000083087	Gm11249	6.71639	6.70114	29.9289	1.74157e-24	2.33484e-23	45.6039
ENSMUSG00000024208	Uqcc2	6.71554	6.77483	28.7582	5.7733e-24	6.7938e-23	44.4822
ENSMUSG00000056880	Gadl1	6.71522	6.49832	30.6236	8.72943e-25	1.28124e-23	46.2151
ENSMUSG00000083596	Rpl21-ps15	6.71499	6.65561	29.6521	2.30294e-24	2.98628e-23	45.3282
ENSMUSG00000039239	Tgfb2	6.71205	7.12301	31.548	3.56132e-25	5.72222e-24	47.1465
ENSMUSG00000032024	Clmp	6.71163	6.70351	30.8627	6.90566e-25	1.03633e-23	46.4718
ENSMUSG00000048874	Phf3	6.71152	6.81585	30.9439	6.38038e-25	9.64959e-24	46.5573
ENSMUSG00000025255	Zfhx4	6.71151	6.87697	29.5083	2.66514e-24	3.40838e-23	45.2196
ENSMUSG00000063954	H2ac19	6.70958	7.02592	31.2394	4.79077e-25	7.47837e-24	46.8593
ENSMUSG00000032047	Acat1	6.70876	7.09095	31.4126	4.05479e-25	6.44724e-24	47.0235
ENSMUSG00000108366	Gm5586	6.70731	6.68072	29.4768	2.75204e-24	3.50901e-23	45.1712
ENSMUSG00000000938	Hoxa10	6.70707	6.42016	30.0593	1.5281e-24	2.08395e-23	45.6799
ENSMUSG00000025364	Pa2g4	6.70703	6.92627	31.548	3.56122e-25	5.72222e-24	47.1241
ENSMUSG00000020089	Ppa1	6.70604	6.83274	18.4053	2.84211e-18	1.35299e-17	31.7131
ENSMUSG00000019055	Plod1	6.70509	6.73869	30.8233	7.17681e-25	1.07176e-23	46.4439
ENSMUSG00000019961	Tmpo	6.705	6.9377	31.4082	4.07193e-25	6.46487e-24	47.0018
ENSMUSG00000003226	Ranbp2	6.7043	6.64791	30.047	1.54694e-24	2.1016e-23	45.7023
ENSMUSG00000005625	Psmd4	6.70358	6.80854	29.8075	1.96801e-24	2.60734e-23	45.504
ENSMUSG00000015087	Rabl6	6.70325	6.80029	29.8788	1.8315e-24	2.44162e-23	45.5674
ENSMUSG00000036768	Kif15	6.70117	6.44473	29.2603	3.43425e-24	4.2818e-23	44.9184
ENSMUSG00000027236	Eif3j1	6.70111	6.92707	29.2662	3.41361e-24	4.2685e-23	44.9948
ENSMUSG00000023106	Denr	6.70055	6.70004	30.574	9.16659e-25	1.33772e-23	46.2075
ENSMUSG00000022820	Ndufb4c	6.6999	6.27443	28.8421	5.29044e-24	6.27744e-23	44.4935
ENSMUSG00000021127	Zfp36l1	6.69794	6.84701	30.7865	7.44018e-25	1.10645e-23	46.4201
ENSMUSG00000000078	Klf6	6.69783	6.80206	30.9107	6.59016e-25	9.91772e-24	46.5275
ENSMUSG00000050288	Fzd2	6.69737	6.36202	29.0454	4.28473e-24	5.21439e-23	44.7
ENSMUSG00000029249	Rest	6.69617	6.72981	30.4432	1.04292e-24	1.48978e-23	46.0891
ENSMUSG00000014959	Gorasp2	6.69613	6.80292	29.3965	2.98709e-24	3.77271e-23	45.1066
ENSMUSG00000063888	Rpl7l1	6.69524	6.57559	30.4895	9.96283e-25	1.43371e-23	46.1115
ENSMUSG00000030172	Erc1	6.69317	6.90343	30.8154	7.2325e-25	1.07932e-23	46.4536
ENSMUSG00000038116	Phf20	6.69286	6.51896	30.5798	9.11392e-25	1.33127e-23	46.1851
ENSMUSG00000008892	Vdac3	6.69227	6.16069	29.5771	2.48499e-24	3.19712e-23	45.1834
ENSMUSG00000084817	ENSMUSG00000084817	6.69205	6.77577	31.3662	4.23979e-25	6.70646e-24	46.9393
ENSMUSG00000025907	Rb1cc1	6.69165	6.86727	31.2347	4.81227e-25	7.50643e-24	46.8301
ENSMUSG00000019846	Lama4	6.69047	7.01452	30.0383	1.56057e-24	2.11608e-23	45.7395
ENSMUSG00000026748	Plxdc2	6.68972	6.30208	28.1324	1.11638e-23	1.23869e-22	43.7789
ENSMUSG00000024941	Scyl1	6.68969	6.72621	29.9946	1.63038e-24	2.19819e-23	45.6673
ENSMUSG00000026229	Psmd1	6.68594	6.59491	30.697	8.12231e-25	1.19789e-23	46.3054
ENSMUSG00000021131	Erh	6.68528	6.4537	27.1759	3.14152e-23	3.16372e-22	42.8336
ENSMUSG00000022680	Pdxdc1	6.68471	6.76735	30.303	1.19843e-24	1.68273e-23	45.9662
ENSMUSG00000117810	Gm8934	6.68447	6.94492	31.0054	6.00967e-25	9.14069e-24	46.6369
ENSMUSG00000027797	Dclk1	6.68353	6.48363	29.4358	2.86953e-24	3.6436e-23	45.0961
ENSMUSG00000026457	Adipor1	6.68184	6.49022	30.3568	1.13615e-24	1.61005e-23	45.9646
ENSMUSG00000041629	Fam104a	6.67561	6.37123	25.625	1.80967e-22	1.57847e-21	41.1474
ENSMUSG00000026547	Tagln2	6.67516	6.52071	29.5036	2.67795e-24	3.42271e-23	45.1665
ENSMUSG00000021134	Srsf5	6.67435	6.58863	30.9504	6.33982e-25	9.60185e-24	46.5362
ENSMUSG00000023932	Cdc5l	6.67409	6.84744	31.2971	4.53131e-25	7.1097e-24	46.8854
ENSMUSG00000014873	Surf2	6.67256	6.85888	30.9496	6.34498e-25	9.60285e-24	46.5745
ENSMUSG00000068566	Myadm	6.67192	6.79814	31.3517	4.29911e-25	6.79025e-24	46.9311
ENSMUSG00000030298	Sec13	6.67147	6.49081	29.6637	2.27591e-24	2.96177e-23	45.3235
ENSMUSG00000042406	Atf4	6.67087	6.4773	29.7608	2.06299e-24	2.71473e-23	45.4118
ENSMUSG00000030751	Psma1	6.66854	6.46159	29.1205	3.9653e-24	4.85607e-23	44.7962
ENSMUSG00000049760	Micos13	6.66749	6.49092	30.0002	1.62126e-24	2.19003e-23	45.6431
ENSMUSG00000003039	Fam32a	6.66691	5.93248	27.7538	1.67477e-23	1.79577e-22	43.3385
ENSMUSG00000047907	Tshz2	6.66639	6.63299	28.8849	5.06008e-24	6.02753e-23	44.5775
ENSMUSG00000044627	Swi5	6.66384	6.5096	29.7948	1.99342e-24	2.63121e-23	45.4489
ENSMUSG00000007817	Zmiz1	6.66318	6.49234	29.1214	3.96167e-24	4.85607e-23	44.7917
ENSMUSG00000121374	ENSMUSG00000121374	6.6619	6.3519	27.8455	1.51733e-23	1.64179e-22	43.5117
ENSMUSG00000020219	Timm13	6.66092	6.65177	30.2094	1.31531e-24	1.82521e-23	45.8636
ENSMUSG00000063787	Chchd1	6.66092	6.13354	28.8322	5.34513e-24	6.32828e-23	44.4593
ENSMUSG00000042834	Nrep	6.66082	6.72115	29.121	3.9632e-24	4.85607e-23	44.8241
ENSMUSG00000062683	Atp5g2	6.6608	6.21393	28.7425	5.86877e-24	6.89569e-23	44.3876
ENSMUSG00000022425	Enpp2	6.66054	6.37852	28.5938	6.85652e-24	7.92449e-23	44.2546
ENSMUSG00000032766	Gng11	6.65693	6.54608	30.3316	1.16486e-24	1.64528e-23	45.9575
ENSMUSG00000027366	Sppl2a	6.65631	6.63533	29.5542	2.54357e-24	3.26267e-23	45.2339
ENSMUSG00000073079	Srp54a	6.6562	6.84043	30.7393	7.79235e-25	1.154e-23	46.3799
ENSMUSG00000081378	Rps13-ps4	6.65458	6.11206	27.8388	1.5284e-23	1.65126e-22	43.4674
ENSMUSG00000094724	Rnaset2b	6.65156	6.21881	28.9367	4.79531e-24	5.74666e-23	44.5763
ENSMUSG00000020290	Xpo1	6.65121	6.64143	28.7308	5.94124e-24	6.96458e-23	44.428
ENSMUSG00000006931	P3h4	6.65112	6.8103	31.179	5.07868e-25	7.8589e-24	46.7759
ENSMUSG00000031099	Smarca1	6.65011	6.69748	28.7379	5.89741e-24	6.92079e-23	44.4456
ENSMUSG00000021643	Serf1	6.64999	6.33321	29.6525	2.30192e-24	2.98628e-23	45.2834
ENSMUSG00000022314	Rad21	6.64969	6.68809	29.13	3.92653e-24	4.82241e-23	44.8277
ENSMUSG00000018377	Vezf1	6.64779	6.60209	30.4788	1.00686e-24	1.44581e-23	46.1033
ENSMUSG00000116174	Gm10362	6.64767	6.60905	29.8022	1.97842e-24	2.6195e-23	45.4593
ENSMUSG00000021486	Prelid1	6.64759	6.63248	29.4203	2.91546e-24	3.69534e-23	45.111
ENSMUSG00000023988	Bysl	6.64739	6.90773	30.8272	7.14967e-25	1.06886e-23	46.4684
ENSMUSG00000071303	Rps8-ps1	6.64727	6.68611	28.4716	7.79614e-24	8.90928e-23	44.1819
ENSMUSG00000107659	ENSMUSG00000107659	6.64663	6.88638	29.6683	2.26532e-24	2.95003e-23	45.3805
ENSMUSG00000027968	Larp7	6.6466	6.34179	29.3681	3.07517e-24	3.87936e-23	45.0094
ENSMUSG00000021072	Tmx1	6.64409	6.70167	30.2648	1.24477e-24	1.73975e-23	45.9204
ENSMUSG00000028907	Utp11	6.64312	6.40988	29.8448	1.89529e-24	2.51568e-23	45.47
ENSMUSG00000066724	Gm10175	6.64261	6.2685	28.4022	8.38775e-24	9.54453e-23	44.0603
ENSMUSG00000047446	Arl4a	6.63642	6.88368	30.0584	1.52943e-24	2.08444e-23	45.7439
ENSMUSG00000057098	Ebf1	6.63629	6.7494	29.7386	2.10977e-24	2.766e-23	45.4269
ENSMUSG00000001280	Sp1	6.6357	6.62739	30.1482	1.39818e-24	1.92396e-23	45.7969
ENSMUSG00000117310	Ptp4a1	6.6345	6.50376	26.5552	6.26015e-23	5.97229e-22	42.1751
ENSMUSG00000026064	Ptp4a1	6.63397	6.50389	26.551	6.29016e-23	5.99557e-22	42.1706
ENSMUSG00000038039	Gcc2	6.63347	6.48674	29.6107	2.40172e-24	3.09932e-23	45.2637
ENSMUSG00000046432	Bex3	6.63319	6.59212	29.8813	1.82693e-24	2.43705e-23	45.5429
ENSMUSG00000100007	ENSMUSG00000100007	6.63306	6.54095	30.0473	1.54654e-24	2.1016e-23	45.6866
ENSMUSG00000041272	Tox	6.63286	6.13931	28.5376	7.27307e-24	8.35621e-23	44.1601
ENSMUSG00000026490	Cdc42bpa	6.63272	6.6871	29.5288	2.61009e-24	3.34198e-23	45.2092
ENSMUSG00000113222	ENSMUSG00000113222	6.63216	6.63974	29.749	2.08777e-24	2.74112e-23	45.414
ENSMUSG00000030557	Mef2a	6.6303	6.74386	29.9964	1.62743e-24	2.19698e-23	45.6689
ENSMUSG00000020840	Blmh	6.63024	6.72867	26.8386	4.5613e-23	4.44078e-22	42.5022
ENSMUSG00000037935	Smarce1	6.63023	6.75473	30.2049	1.32121e-24	1.83221e-23	45.865
ENSMUSG00000022800	Fyttd1	6.62985	6.36055	29.6743	2.2517e-24	2.93407e-23	45.3084
ENSMUSG00000068397	Gm10240	6.6295	6.91101	31.1486	5.23024e-25	8.06423e-24	46.759
ENSMUSG00000020390	Ube2b	6.6291	6.497	30.0215	1.58704e-24	2.14788e-23	45.6598
ENSMUSG00000042225	Ammecr1	6.628	6.49371	30.3479	1.14622e-24	1.62324e-23	45.9668
ENSMUSG00000020330	Hmmr	6.6276	6.62186	30.1439	1.40415e-24	1.92969e-23	45.7919
ENSMUSG00000032410	Xrn1	6.62758	6.65182	30.0841	1.49054e-24	2.03887e-23	45.74
ENSMUSG00000017421	Zfp207	6.62666	6.35505	28.7907	5.58098e-24	6.5929e-23	44.4484
ENSMUSG00000015575	Atp6v0e	6.62608	6.49295	29.1756	3.74671e-24	4.62816e-23	44.8546
ENSMUSG00000025060	Slk	6.62589	6.67098	29.5555	2.54013e-24	3.26217e-23	45.2323
ENSMUSG00000081751	ENSMUSG00000081751	6.62579	6.37898	30.0307	1.57246e-24	2.12949e-23	45.6513
ENSMUSG00000006490	Prl8a9	6.62316	7.29785	31.6022	3.38157e-25	5.47456e-24	47.2169
ENSMUSG00000039480	Nt5dc1	6.623	6.56183	17.4895	1.21285e-17	5.38848e-17	30.2706
ENSMUSG00000015733	Capza2	6.62222	6.4973	30.1917	1.33881e-24	1.8518e-23	45.8172
ENSMUSG00000017707	Serinc3	6.62156	6.34648	28.4717	7.79522e-24	8.90928e-23	44.1329
ENSMUSG00000029405	G3bp2	6.62072	6.59533	30.5735	9.17064e-25	1.33772e-23	46.1899
ENSMUSG00000081087	Rps15a-ps7	6.61993	6.24643	27.9459	1.36247e-23	1.48931e-22	43.5961
ENSMUSG00002076828	ENSMUSG00002076828	6.6197	6.37554	29.9591	1.68943e-24	2.27349e-23	45.5835
ENSMUSG00000053173	Rpl18-ps2	6.61963	6.28184	26.8678	4.41579e-23	4.31879e-22	42.4854
ENSMUSG00000049470	Aff4	6.61744	6.56941	30.382	1.10812e-24	1.5766e-23	46.0023
ENSMUSG00000028416	Bag1	6.61649	7.21154	31.1449	5.24881e-25	8.08452e-24	46.7931
ENSMUSG00000061518	Cox5b	6.61614	6.82334	29.0679	4.18634e-24	5.10337e-23	44.7909
ENSMUSG00000005124	Ccn4	6.61575	6.68164	29.4003	2.97557e-24	3.7626e-23	45.0901
ENSMUSG00000021196	Pfkp	6.61454	6.31928	29.78	2.02332e-24	2.66829e-23	45.3955
ENSMUSG00000021103	Mnat1	6.61439	6.28236	29.4511	2.82505e-24	3.59353e-23	45.0756
ENSMUSG00000025132	Arhgdia	6.61273	6.51999	30.3128	1.18683e-24	1.66982e-23	45.9372
ENSMUSG00000068329	Htra2	6.61262	6.4581	28.7588	5.76985e-24	6.79348e-23	44.4402
ENSMUSG00000027351	Spred1	6.61201	6.30066	29.4762	2.75379e-24	3.50915e-23	45.1085
ENSMUSG00000080868	ENSMUSG00000080868	6.61151	6.37695	29.2748	3.38337e-24	4.23565e-23	44.9322
ENSMUSG00000030850	Ate1	6.60993	6.29052	29.5884	2.45659e-24	3.16249e-23	45.2169
ENSMUSG00000031984	2810004N23Rik	6.60878	6.63642	28.3625	8.74639e-24	9.91567e-23	44.0697
ENSMUSG00000008763	Man1a2	6.60779	6.46433	28.5565	7.13008e-24	8.214e-23	44.2345
ENSMUSG00000033295	Ptprf	6.60748	6.72463	30.2775	1.22916e-24	1.72131e-23	45.9341
ENSMUSG00000038503	Mesd	6.60685	6.53534	30.4467	1.03935e-24	1.48568e-23	46.0615
ENSMUSG00000052534	Pbx1	6.60543	6.53586	28.5228	7.38716e-24	8.48273e-23	44.2144
ENSMUSG00000013701	Timm23	6.60538	6.01646	24.1143	1.09614e-21	8.35102e-21	39.3726
ENSMUSG00000090266	Mettl23	6.6041	6.42644	29.3024	3.28908e-24	4.12486e-23	44.966
ENSMUSG00000056758	Hmga2	6.60311	5.61934	25.8364	1.4175e-22	1.25484e-21	41.253
ENSMUSG00000060128	Gm2710	6.60148	6.36561	29.8334	1.91724e-24	2.54322e-23	45.4579
ENSMUSG00000035299	Mid1	6.6001	6.54347	29.0469	4.27814e-24	5.20933e-23	44.736
ENSMUSG00000117875	ENSMUSG00000117875	6.59977	6.67846	30.0902	1.48157e-24	2.02826e-23	45.7539
ENSMUSG00000051255	ENSMUSG00000051255	6.59968	6.56091	29.4829	2.73488e-24	3.48922e-23	45.1585
ENSMUSG00000018286	Psmb6	6.59799	6.74716	30.753	7.688e-25	1.14013e-23	46.3778
ENSMUSG00000024583	Txnl1	6.59737	6.43967	29.4295	2.88815e-24	3.66289e-23	45.0898
ENSMUSG00000061032	Rrp1	6.5968	6.73897	29.7444	2.09751e-24	2.75162e-23	45.4265
ENSMUSG00000083483	Gm14044	6.59644	6.65052	28.2598	9.75098e-24	1.09673e-22	43.9688
ENSMUSG00000025278	Flnb	6.59445	6.61979	30.6011	8.92484e-25	1.30902e-23	46.2167
ENSMUSG00000038400	Pmepa1	6.59418	6.68869	29.7579	2.06896e-24	2.72084e-23	45.4362
ENSMUSG00000061848	Gm5805	6.59343	6.23019	25.757	1.55335e-22	1.36774e-21	41.2802
ENSMUSG00000022754	Tmem45a	6.59328	6.5082	29.6847	2.22808e-24	2.90862e-23	45.3435
ENSMUSG00000104346	Pcdhga3	6.59293	6.77919	29.5651	2.51542e-24	3.23239e-23	45.2597
ENSMUSG00000038664	Herc1	6.59249	6.85423	29.8759	1.83686e-24	2.44724e-23	45.5695
ENSMUSG00000029247	Paics	6.59153	6.36127	28.961	4.67612e-24	5.62661e-23	44.6242
ENSMUSG00000103653	ENSMUSG00000103653	6.59082	6.43589	28.4408	8.05312e-24	9.17841e-23	44.1234
ENSMUSG00000008450	Nutf2	6.58932	6.09018	26.5909	6.01485e-23	5.75811e-22	42.1643
ENSMUSG00000097346	Rps18-ps4	6.58877	6.71231	24.6737	5.56147e-22	4.50184e-21	40.0867
ENSMUSG00000069117	Rps18-ps6	6.58877	6.71231	24.6737	5.56147e-22	4.50184e-21	40.0867
ENSMUSG00000027184	Caprin1	6.58871	6.88444	30.5176	9.69048e-25	1.40492e-23	46.1777
ENSMUSG00000039756	Dnttip2	6.58806	6.40602	28.8881	5.04331e-24	6.01426e-23	44.5553
ENSMUSG00000025511	Tspan4	6.58767	6.58731	28.4526	7.95357e-24	9.07948e-23	44.1556
ENSMUSG00000021540	Smad5	6.58738	6.67755	30.4783	1.0074e-24	1.44581e-23	46.1107
ENSMUSG00000026110	Mgat4a	6.58668	5.96058	26.3754	7.66606e-23	7.19472e-22	41.9008
ENSMUSG00000116876	ENSMUSG00000116876	6.58653	6.13253	28.4421	8.04192e-24	9.17053e-23	44.0731
ENSMUSG00000020462	Cfap36	6.58404	6.40818	27.2051	3.04244e-23	3.07409e-22	42.8494
ENSMUSG00000106918	Mrpl33	6.58357	6.21162	28.0687	1.19478e-23	1.31611e-22	43.7146
ENSMUSG00000068014	Gm14648	6.58341	6.60845	28.6428	6.51315e-24	7.56446e-23	44.3394
ENSMUSG00000046743	Fat4	6.58131	6.51324	29.3487	3.13659e-24	3.9452e-23	45.013
ENSMUSG00000004591	Pkn2	6.58092	6.61402	30.3027	1.19876e-24	1.68273e-23	45.9398
ENSMUSG00000059647	ENSMUSG00000059647	6.57913	6.47076	29.9095	1.77589e-24	2.37639e-23	45.5521
ENSMUSG00000102428	Pcdhga12	6.57875	6.77632	29.7143	2.16228e-24	2.82963e-23	45.4023
ENSMUSG00000075465	ENSMUSG00000075465	6.57854	6.44038	29.4493	2.8304e-24	3.59819e-23	45.1088
ENSMUSG00000025465	Echs1	6.57799	6.00225	27.6458	1.88197e-23	1.99492e-22	43.2476
ENSMUSG00000021963	Sap18	6.57775	6.51302	30.1248	1.43116e-24	1.96302e-23	45.7575
ENSMUSG00000029267	Mtf2	6.57604	6.43709	29.3635	3.08955e-24	3.8929e-23	45.0248
ENSMUSG00000117507	Gm50045	6.57566	6.35948	28.9488	4.73548e-24	5.68524e-23	44.6023
ENSMUSG00000095677	Dynlt1f	6.57414	6.01389	27.3905	2.48363e-23	2.56774e-22	42.9899
ENSMUSG00000005161	Prdx2	6.57354	6.50082	29.4903	2.71444e-24	3.46728e-23	45.1574
ENSMUSG00002076967	ENSMUSG00002076967	6.57224	6.90724	30.5	9.86033e-25	1.42375e-23	46.1639
ENSMUSG00000022629	Kif21a	6.57191	6.44245	29.7127	2.16587e-24	2.8326e-23	45.3544
ENSMUSG00000057406	Nsd2	6.57181	6.3213	29.2917	3.32521e-24	4.16528e-23	44.9364
ENSMUSG00000027879	Sec22b	6.57089	6.33126	28.5543	7.14709e-24	8.2203e-23	44.2182
ENSMUSG00000033499	Larp4b	6.56921	6.9461	30.9146	6.56466e-25	9.88632e-24	46.5517
ENSMUSG00000022684	Bfar	6.56902	6.47612	29.4301	2.88636e-24	3.6628e-23	45.0929
ENSMUSG00000103585	Pcdhgb4	6.56877	6.73334	29.8006	1.98168e-24	2.62058e-23	45.4793
ENSMUSG00000027365	Trpm7	6.56739	6.73642	30.0494	1.54326e-24	2.09927e-23	45.7138
ENSMUSG00000071533	Pcnp	6.56667	6.61198	28.8363	5.32255e-24	6.30503e-23	44.5367
ENSMUSG00000032232	Cgnl1	6.56606	6.87953	29.9384	1.72505e-24	2.3156e-23	45.6279
ENSMUSG00000041328	Pcf11	6.56518	6.20351	28.197	1.0423e-23	1.16557e-22	43.8394
ENSMUSG00000023025	Larp4	6.56496	6.45251	29.6786	2.24191e-24	2.92488e-23	45.326
ENSMUSG00000064061	Dzip3	6.56438	6.51126	30.1643	1.37583e-24	1.89565e-23	45.7947
ENSMUSG00000057762	Gm6169	6.56347	6.30722	28.3634	8.73879e-24	9.91232e-23	44.0261
ENSMUSG00000032199	Polr2m	6.56286	6.47033	28.9807	4.58167e-24	5.52858e-23	44.6576
ENSMUSG00000051627	H1f4	6.56233	7.11583	28.9941	4.51827e-24	5.46437e-23	44.7366
ENSMUSG00000036242	Armh4	6.5615	6.81685	29.8014	1.98021e-24	2.62025e-23	45.4919
ENSMUSG00000029048	Rer1	6.56135	6.37462	28.9042	4.95988e-24	5.92138e-23	44.5708
ENSMUSG00000047193	Dync2h1	6.5613	6.4317	27.1843	3.11259e-23	3.13974e-22	42.8306
ENSMUSG00000037876	Jmjd1c	6.56089	6.82487	29.4057	2.95909e-24	3.74619e-23	45.1105
ENSMUSG00000019877	Serinc1	6.56059	6.72206	29.6521	2.30285e-24	2.98628e-23	45.3422
ENSMUSG00000109074	Gm45162	6.56051	6.35831	29.5356	2.59199e-24	3.32079e-23	45.1771
ENSMUSG00000021969	Zdhhc20	6.56008	6.48259	29.512	2.65503e-24	3.39749e-23	45.1744
ENSMUSG00000028790	Khdrbs1	6.55992	6.64252	29.39	3.00688e-24	3.79545e-23	45.0784
ENSMUSG00000045767	B230219D22Rik	6.55965	6.6434	30.4122	1.07539e-24	1.53412e-23	46.042
ENSMUSG00000113555	ENSMUSG00000113555	6.55851	6.30968	27.3069	2.72105e-23	2.78624e-22	42.9342
ENSMUSG00000019897	Ccdc59	6.55669	6.79935	30.7758	7.51836e-25	1.1173e-23	46.4034
ENSMUSG00000030059	Tmf1	6.55592	6.69935	29.0365	4.32469e-24	5.25404e-23	44.7387
ENSMUSG00000028194	Ddah1	6.55553	6.3566	28.5821	6.94124e-24	8.00941e-23	44.2455
ENSMUSG00000045055	Rpsa-ps2	6.55516	6.48649	29.4042	2.96352e-24	3.74958e-23	45.0703
ENSMUSG00000023036	Pcdhgc4	6.55374	6.76855	29.6585	2.28785e-24	2.97212e-23	45.3479
ENSMUSG00000025898	Cwf19l2	6.55305	6.46483	28.456	7.92495e-24	9.05164e-23	44.1374
ENSMUSG00002076697	ENSMUSG00002076697	6.55257	6.89077	30.3729	1.11811e-24	1.58829e-23	46.0432
ENSMUSG00000000753	Serpinf1	6.55222	6.26183	27.7793	1.62933e-23	1.75145e-22	43.4208
ENSMUSG00000007815	Rhoa	6.55124	6.86137	28.7957	5.55216e-24	6.56248e-23	44.5245
ENSMUSG00000026987	Baz2b	6.54842	6.75066	30.0419	1.55486e-24	2.11101e-23	45.7139
ENSMUSG00000031328	Flna	6.54816	6.78473	27.319	2.6854e-23	2.76032e-22	43.0101
ENSMUSG00000019179	Mdh2	6.54772	6.66065	29.8	1.98299e-24	2.62068e-23	45.475
ENSMUSG00000029050	Ski	6.54577	6.65327	26.99	3.85615e-23	3.81333e-22	42.6491
ENSMUSG00000019373	Cops3	6.54517	6.69162	29.5661	2.51285e-24	3.23102e-23	45.256
ENSMUSG00000033916	Chmp2a	6.54428	6.76408	30.5101	9.7623e-25	1.41342e-23	46.1558
ENSMUSG00000049606	Zfp644	6.54315	6.589	29.8467	1.89167e-24	2.51243e-23	45.5009
ENSMUSG00000030315	Vgll4	6.54305	6.70256	30.4737	1.012e-24	1.45143e-23	46.1104
ENSMUSG00000089847	Timm10b	6.54298	6.23387	27.4659	2.28761e-23	2.38105e-22	43.1051
ENSMUSG00000034781	Gna11	6.54049	6.87323	30.8798	6.79173e-25	1.02067e-23	46.5099
ENSMUSG00000026260	Ndufa10	6.54026	6.51873	29.5371	2.58808e-24	3.31778e-23	45.2044
ENSMUSG00000021242	Npc2	6.53698	6.53891	29.2335	3.53015e-24	4.38601e-23	44.9077
ENSMUSG00000079037	Prnp	6.53672	6.55299	29.2625	3.42653e-24	4.2773e-23	44.9423
ENSMUSG00000037331	Larp1	6.53653	6.66162	30.4972	9.88772e-25	1.42674e-23	46.1298
ENSMUSG00000020721	Helz	6.53649	6.41559	29.4468	2.83747e-24	3.60504e-23	45.096
ENSMUSG00000001440	Kpnb1	6.53642	6.68078	30.2848	1.22029e-24	1.71e-23	45.9361
ENSMUSG00000015937	Macroh2a1	6.53628	6.66646	29.9592	1.68938e-24	2.27349e-23	45.6233
ENSMUSG00000049658	Bdp1	6.53558	6.76516	29.9556	1.69545e-24	2.28016e-23	45.6329
ENSMUSG00000030201	Lrp6	6.53553	6.58374	30.2423	1.27298e-24	1.77568e-23	45.8801
ENSMUSG00000025613	Cct8	6.53487	6.88757	29.9766	1.66007e-24	2.2368e-23	45.6716
ENSMUSG00000037242	Clic4	6.53439	6.34667	28.7169	6.02753e-24	7.05366e-23	44.3743
ENSMUSG00000062705	Tpbpb	6.52951	7.0427	30.491	9.94779e-25	1.43251e-23	46.1682
ENSMUSG00000037278	Tmem97	6.52939	6.06242	24.353	8.19131e-22	6.41437e-21	39.6622
ENSMUSG00000056763	Cspp1	6.52926	6.51101	29.9205	1.75631e-24	2.35313e-23	45.5651
ENSMUSG00000050812	Ecpas	6.52813	6.5979	29.1905	3.68949e-24	4.5654e-23	44.8782
ENSMUSG00000061360	Phf5a	6.52701	5.44342	25.3002	2.64362e-22	2.25435e-21	40.6236
ENSMUSG00000053565	Eif3k	6.52667	6.46607	29.5969	2.4354e-24	3.14089e-23	45.2554
ENSMUSG00000015749	Anp32e	6.5255	6.43011	29.2079	3.62422e-24	4.49243e-23	44.8656
ENSMUSG00000037364	Srrt	6.52453	6.67309	29.4578	2.80595e-24	3.57137e-23	45.1487
ENSMUSG00000020936	Nmt1	6.52426	6.33248	27.3391	2.62714e-23	2.70434e-22	42.9877
ENSMUSG00000030983	Bccip	6.52362	6.50332	29.0922	4.08275e-24	4.99418e-23	44.7735
ENSMUSG00000078622	Ccdc47	6.52278	6.53905	28.9086	4.9374e-24	5.90113e-23	44.5828
ENSMUSG00000027326	Knl1	6.52209	6.40237	29.0978	4.05922e-24	4.96825e-23	44.7562
ENSMUSG00000056579	Tug1	6.52192	6.33433	28.2642	9.70541e-24	1.09275e-22	43.9239
ENSMUSG00000073418	C4b	6.52047	5.35999	20.8524	7.78045e-20	4.52307e-19	35.1683
ENSMUSG00000026131	Dst	6.52034	6.70569	28.7272	5.96336e-24	6.98668e-23	44.4296
ENSMUSG00000001891	Ugp2	6.51991	6.2968	28.9292	4.83268e-24	5.78568e-23	44.5827
ENSMUSG00000028433	Ubap2	6.51936	6.6337	30.0837	1.49123e-24	2.03887e-23	45.736
ENSMUSG00000027170	Eif3m	6.51911	6.5393	27.5094	2.18207e-23	2.28358e-22	43.1884
ENSMUSG00000037235	Mxd4	6.51877	6.88078	30.3616	1.13071e-24	1.60446e-23	46.0323
ENSMUSG00000038535	Zfp280d	6.5168	6.54255	28.6793	6.26931e-24	7.30508e-23	44.368
ENSMUSG00000038812	Trmt112	6.5153	6.14941	26.7607	4.97444e-23	4.82103e-22	42.3484
ENSMUSG00000022811	Zfp148	6.51521	6.7237	30.265	1.24453e-24	1.73975e-23	45.9192
ENSMUSG00000030647	Ndufc2	6.51483	6.29902	28.2746	9.59887e-24	1.08247e-22	43.9344
ENSMUSG00000000579	Dynlt1c	6.51479	6.02177	27.8245	1.55208e-23	1.6743e-22	43.4347
ENSMUSG00000103332	Pcdhga2	6.51304	6.69114	29.3462	3.14471e-24	3.95309e-23	45.0372
ENSMUSG00000037815	Ctnna1	6.51297	6.68429	29.9401	1.72202e-24	2.31299e-23	45.6057
ENSMUSG00000027306	Nusap1	6.51259	6.50926	29.6219	2.37456e-24	3.06983e-23	45.2771
ENSMUSG00000042197	Zfp451	6.51139	6.38116	29.3656	3.08305e-24	3.88701e-23	45.02
ENSMUSG00000006095	Tbcb	6.51069	6.16586	26.8913	4.30212e-23	4.21726e-22	42.4937
ENSMUSG00000024096	Ralbp1	6.51012	6.61077	29.2961	3.31035e-24	4.1491e-23	44.9836
ENSMUSG00000099764	Rps10-ps2	6.50946	6.48319	29.2686	3.40515e-24	4.26042e-23	44.9411
ENSMUSG00000060073	Psma3	6.50906	6.36509	27.9029	1.42668e-23	1.55156e-22	43.5712
ENSMUSG00000063765	Chadl	6.50848	6.24831	27.0768	3.50395e-23	3.49577e-22	42.6984
ENSMUSG00000020964	Sel1l	6.50846	6.73674	30.4397	1.04652e-24	1.49393e-23	46.0846
ENSMUSG00000102742	Pcdhga11	6.50598	6.731	29.0057	4.46443e-24	5.40844e-23	44.7103
ENSMUSG00000025862	Stag2	6.50588	6.54042	25.7264	1.60921e-22	1.4146e-21	41.2637
ENSMUSG00000029131	Dnajb6	6.50548	6.56023	30.0348	1.56597e-24	2.12206e-23	45.6836
ENSMUSG00000025047	Pdcd11	6.50473	6.30893	28.2993	9.35154e-24	1.05737e-22	43.9613
ENSMUSG00000042390	Gatad2b	6.50342	6.56247	29.8903	1.81048e-24	2.41662e-23	45.5467
ENSMUSG00000001441	Npepps	6.5031	6.53041	28.4918	7.63223e-24	8.73598e-23	44.1808
ENSMUSG00000006014	Prg4	6.50276	6.7216	30.3725	1.11856e-24	1.58829e-23	46.0215
ENSMUSG00000059263	Usp47	6.50265	6.47625	28.1829	1.05802e-23	1.1813e-22	43.8619
ENSMUSG00000102222	Pcdhga10	6.50122	6.68421	29.0179	4.40874e-24	5.344e-23	44.7162
ENSMUSG00000024431	Nr3c1	6.50108	6.31752	28.7644	5.73655e-24	6.75799e-23	44.4226
ENSMUSG00000025791	Pgm1	6.50082	6.37995	28.9455	4.75153e-24	5.7013e-23	44.6096
ENSMUSG00000019494	Cops6	6.49981	6.66542	29.6632	2.27711e-24	2.96177e-23	45.3429
ENSMUSG00000056201	Cfl1	6.4994	6.69098	30.2165	1.30613e-24	1.81367e-23	45.8717
ENSMUSG00000044807	Zfp354c	6.49857	6.22551	28.9835	4.56848e-24	5.51885e-23	44.6168
ENSMUSG00000020594	Pum2	6.49793	6.25653	28.7126	6.05508e-24	7.07862e-23	44.3605
ENSMUSG00000022676	Snai2	6.49785	6.36246	28.119	1.13245e-23	1.25261e-22	43.7873
ENSMUSG00000002732	Fkbp7	6.49737	6.00586	26.6962	5.34602e-23	5.15079e-22	42.251
ENSMUSG00000025161	Slc16a3	6.49717	6.32224	26.8618	4.44535e-23	4.33719e-22	42.4828
ENSMUSG00000028029	Aimp1	6.49649	6.63728	29.076	4.15157e-24	5.06677e-23	44.7717
ENSMUSG00000082901	Rps8-ps5	6.49533	6.64203	29.0432	4.29478e-24	5.22364e-23	44.7424
ENSMUSG00000006494	Pdk1	6.49509	6.2866	26.1031	1.04427e-22	9.50426e-22	41.6591
ENSMUSG00000103567	Pcdhga5	6.49503	6.68984	29.1686	3.77372e-24	4.65614e-23	44.864
ENSMUSG00000102440	Pcdhga9	6.49474	6.69016	29.1639	3.79197e-24	4.67596e-23	44.8598
ENSMUSG00000103749	Pcdhgb5	6.49446	6.68812	29.1869	3.70314e-24	4.57699e-23	44.8821
ENSMUSG00000071337	Tia1	6.49386	6.56888	28.7683	5.71293e-24	6.73388e-23	44.4621
ENSMUSG00000062461	ENSMUSG00000062461	6.49377	6.51625	27.8495	1.51089e-23	1.63565e-22	43.5369
ENSMUSG00000103472	Pcdhga7	6.49299	6.68435	29.0311	4.34857e-24	5.27406e-23	44.7294
ENSMUSG00000103793	Pcdhga6	6.49282	6.71088	29.1985	3.65917e-24	4.5305e-23	44.8965
ENSMUSG00000033420	Antxr1	6.49104	6.5007	28.1618	1.08201e-23	1.20619e-22	43.8431
ENSMUSG00000078247	Airn	6.49019	6.62799	29.6135	2.39468e-24	3.09211e-23	45.284
ENSMUSG00000024953	Prdx5	6.48862	6.5375	29.1491	3.85027e-24	4.73692e-23	44.8318
ENSMUSG00000034120	Srsf2	6.48788	6.38279	28.5101	7.48621e-24	8.58263e-23	44.1827
ENSMUSG00002075637	ENSMUSG00002075637	6.48756	6.57387	24.0047	1.25419e-21	9.46065e-21	39.2908
ENSMUSG00000049878	Rlf	6.48679	6.22665	27.3533	2.58662e-23	2.66905e-22	42.9661
ENSMUSG00000032712	Resf1	6.48598	6.52885	28.5771	6.97809e-24	8.04324e-23	44.2655
ENSMUSG00000092074	Dynlt1a	6.48277	6.28729	28.9551	4.70455e-24	5.65764e-23	44.6073
ENSMUSG00000022023	Wbp4	6.48226	6.36917	28.9542	4.70922e-24	5.66007e-23	44.6193
ENSMUSG00000046186	Cd109	6.48166	5.6704	23.5705	2.14941e-21	1.55916e-20	38.6695
ENSMUSG00000029581	Fscn1	6.48136	6.81121	29.766	2.0521e-24	2.70366e-23	45.4621
ENSMUSG00000102543	Pcdhgc5	6.48123	6.69964	28.973	4.61833e-24	5.56335e-23	44.6742
ENSMUSG00000052957	Gas1	6.48088	6.94592	28.823	5.39677e-24	6.38588e-23	44.5558
ENSMUSG00000069188	ENSMUSG00000069188	6.48045	5.60254	24.1474	1.05259e-21	8.05653e-21	39.3521
ENSMUSG00000096255	Dynlt1b	6.47619	5.99521	27.8361	1.53276e-23	1.65514e-22	43.4418
ENSMUSG00000053617	Sh3pxd2a	6.47615	6.57073	27.4268	2.38709e-23	2.47511e-22	43.0988
ENSMUSG00000044791	Setd2	6.47477	6.53481	28.6429	6.51245e-24	7.56446e-23	44.3265
ENSMUSG00000103897	Pcdhga8	6.47418	6.67362	29.0383	4.31629e-24	5.24682e-23	44.7351
ENSMUSG00000094989	Rpl9-ps4	6.4733	5.89165	27.5636	2.05725e-23	2.16569e-22	43.1437
ENSMUSG00000072844	G530011O06Rik	6.47298	6.37555	27.1447	3.25124e-23	3.2604e-22	42.7885
ENSMUSG00000102748	Pcdhgb2	6.47286	6.67494	28.9396	4.78095e-24	5.73338e-23	44.6382
ENSMUSG00000103088	Pcdhgb6	6.47282	6.68095	29.074	4.1602e-24	5.0744e-23	44.771
ENSMUSG00000049550	Clip1	6.47196	6.5202	29.2216	3.57326e-24	4.43441e-23	44.8936
ENSMUSG00000008475	Arpc5	6.47165	6.45438	29.2624	3.42665e-24	4.2773e-23	44.927
ENSMUSG00000104063	Pcdhgb7	6.47151	6.67266	28.9855	4.559e-24	5.51052e-23	44.6831
ENSMUSG00000047409	Ctdspl	6.46923	6.75705	28.6274	6.61968e-24	7.6802e-23	44.3408
ENSMUSG00000103081	ENSMUSG00000103081	6.46902	6.67203	28.9753	4.60703e-24	5.55286e-23	44.6732
ENSMUSG00000028800	Hdac1	6.46899	6.67362	26.3233	8.13085e-23	7.58761e-22	41.9417
ENSMUSG00000024795	Kif20b	6.46896	6.4402	29.0592	4.22448e-24	5.14693e-23	44.7266
ENSMUSG00000103037	Pcdhgb1	6.46706	6.67108	28.8725	5.12555e-24	6.09194e-23	44.5719
ENSMUSG00000047721	Bola2	6.46643	6.09862	28.0775	1.18368e-23	1.30523e-22	43.7045
ENSMUSG00000103144	Pcdhga1	6.46615	6.671	28.9636	4.66364e-24	5.61476e-23	44.6614
ENSMUSG00000107713	Gm6681	6.46605	6.45799	28.3274	9.07684e-24	1.02739e-22	44.0118
ENSMUSG00000000631	Myo18a	6.46555	6.67417	29.2053	3.6337e-24	4.50158e-23	44.901
ENSMUSG00000053841	Txlna	6.46444	6.54496	28.4974	7.5872e-24	8.69375e-23	44.1846
ENSMUSG00000090544	Gm6576	6.4644	6.36967	27.3183	2.68742e-23	2.76107e-22	42.9672
ENSMUSG00000103677	Pcdhga4	6.46421	6.66979	28.9363	4.7974e-24	5.74666e-23	44.6344
ENSMUSG00000102918	Pcdhgc3	6.46388	6.67648	28.9489	4.73512e-24	5.68524e-23	44.6477
ENSMUSG00000002105	Slc39a13	6.46383	6.37487	28.2028	1.0359e-23	1.15902e-22	43.8706
ENSMUSG00000021290	Atp5mpl	6.46174	6.15609	26.8615	4.44679e-23	4.33719e-22	42.4583
ENSMUSG00000020311	Erlec1	6.46139	6.35488	29.2245	3.56292e-24	4.42414e-23	44.8717
ENSMUSG00000073889	Il11ra1	6.46087	6.76027	29.3559	3.11364e-24	3.91863e-23	45.0602
ENSMUSG00000028233	Tgs1	6.46052	6.32523	26.9033	4.24513e-23	4.16522e-22	42.5269
ENSMUSG00000056629	Gm51400	6.45964	6.56751	29.3142	3.24953e-24	4.08005e-23	44.9948
ENSMUSG00000105031	ENSMUSG00000105031	6.45912	5.22242	23.296	3.03578e-21	2.14817e-20	38.2619
ENSMUSG00000115358	ENSMUSG00000115358	6.45898	6.58122	29.1499	3.84688e-24	4.73547e-23	44.841
ENSMUSG00000034593	Myo5a	6.45883	6.22351	27.1132	3.36582e-23	3.3674e-22	42.7085
ENSMUSG00000026223	Itm2c	6.45836	6.49811	28.886	5.05425e-24	6.02394e-23	44.5672
ENSMUSG00000085334	ENSMUSG00000085334	6.45738	6.38384	27.8499	1.51015e-23	1.63565e-22	43.5169
ENSMUSG00000075376	Rc3h2	6.45734	6.7397	30.1736	1.36311e-24	1.88055e-23	45.8348
ENSMUSG00000075279	Mrpl23-ps1	6.45723	6.13743	25.218	2.91177e-22	2.46532e-21	40.6638
ENSMUSG00000045515	Pou3f3	6.45549	6.18457	26.5065	6.6126e-23	6.2805e-22	42.0734
ENSMUSG00000019370	Calm3	6.45534	6.82604	29.0325	4.34244e-24	5.26961e-23	44.7543
ENSMUSG00000052917	Senp7	6.45416	6.18231	28.3537	8.82798e-24	1.00029e-22	43.9828
ENSMUSG00000040462	Os9	6.45309	6.65112	28.3647	8.72661e-24	9.90375e-23	44.0673
ENSMUSG00000013236	Ptprs	6.45193	6.67842	27.5175	2.16274e-23	2.2661e-22	43.2077
ENSMUSG00000067878	Map7d3	6.45058	6.36395	26.472	6.87434e-23	6.50885e-22	42.0589
ENSMUSG00000016427	Ndufa1	6.45045	6.24207	27.1537	3.21928e-23	3.22986e-22	42.7799
ENSMUSG00000003032	Klf4	6.44951	6.36469	27.7319	1.71478e-23	1.83408e-22	43.394
ENSMUSG00000041028	Ghitm	6.44823	6.08152	27.9529	1.35226e-23	1.47967e-22	43.5724
ENSMUSG00000003402	Prkcsh	6.44754	6.40062	29.0832	4.12093e-24	5.038e-23	44.7445
ENSMUSG00000082064	Rpl5-ps2	6.44681	6.49165	28.6527	6.44609e-24	7.50288e-23	44.3403
ENSMUSG00000006010	Odr4	6.44585	6.43838	26.1251	1.01835e-22	9.2961e-22	41.699
ENSMUSG00000112567	ENSMUSG00000112567	6.44558	6.5641	29.247	3.48145e-24	4.33053e-23	44.9305
ENSMUSG00000019362	D8Ertd738e	6.4455	6.41726	28.135	1.11336e-23	1.23662e-22	43.8087
ENSMUSG00000025736	Jmjd8	6.44537	6.30791	26.8798	4.3574e-23	4.26362e-22	42.4991
ENSMUSG00000022789	Dnm1l	6.44309	6.46808	27.8229	1.55478e-23	1.67557e-22	43.4939
ENSMUSG00000032026	Rexo2	6.44241	6.6594	28.2679	9.66707e-24	1.08909e-22	43.9703
ENSMUSG00000075702	Selenom	6.44224	6.37864	28.6518	6.45263e-24	7.5064e-23	44.3182
ENSMUSG00000059064	ENSMUSG00000059064	6.4388	5.1899	21.25	4.48909e-20	2.70536e-19	35.6752
ENSMUSG00000037060	Cavin3	6.43855	6.71994	29.868	1.85156e-24	2.46226e-23	45.5422
ENSMUSG00000060803	Gstp1	6.43765	6.31317	27.5202	2.1565e-23	2.26125e-22	43.1721
ENSMUSG00000038943	Prc1	6.43761	6.46128	25.7684	1.53309e-22	1.35102e-21	41.3032
ENSMUSG00000001016	Ilf2	6.43689	6.54205	29.2654	3.4164e-24	4.2695e-23	44.944
ENSMUSG00000022780	Meltf	6.43456	6.60552	25.4778	2.1476e-22	1.85957e-21	41.0038
ENSMUSG00000036782	Klhl13	6.43172	6.33636	26.3825	7.60464e-23	7.14648e-22	41.9742
ENSMUSG00000057388	Mrpl18	6.43071	5.88529	26.9275	4.13266e-23	4.06981e-22	42.4788
ENSMUSG00000097119	B230354K17Rik	6.42931	5.97554	25.8955	1.32431e-22	1.18012e-21	41.394
ENSMUSG00000102961	ENSMUSG00000102961	6.42921	5.88268	25.8233	1.43903e-22	1.27285e-21	41.2988
ENSMUSG00000038668	Lpar1	6.42895	6.39466	28.4821	7.71018e-24	8.82047e-23	44.149
ENSMUSG00000029203	Ube2k	6.42887	6.33623	28.8755	5.10958e-24	6.07972e-23	44.5347
ENSMUSG00000026950	Neb	6.42637	7.3262	17.0609	2.44423e-17	1.04764e-16	29.5689
ENSMUSG00000004105	Angptl2	6.42366	6.5774	27.7033	1.7686e-23	1.88786e-22	43.3862
ENSMUSG00000020288	Ahsa2	6.42336	6.44982	29.2578	3.44287e-24	4.28753e-23	44.9215
ENSMUSG00000021595	Nsun2	6.42091	5.69741	24.2935	8.80673e-22	6.8536e-21	39.5439
ENSMUSG00000026341	Actr3	6.41772	6.52371	29.1606	3.80489e-24	4.68919e-23	44.8413
ENSMUSG00000042613	Pbxip1	6.41713	6.49976	28.6052	6.77514e-24	7.84096e-23	44.2909
ENSMUSG00000025224	Gbf1	6.4167	6.41086	28.6092	6.74673e-24	7.81451e-23	44.272
[truncated: 13,044 more rows]

## Sheet: E17_5 | E_LvsC
ENSEMBL	COMMON	logFC	AveExpr	t	P.Value	adj.P.Val	B
ENSMUSG00000079845	Xlr4a	1.58568	4.56355	5.46721	5.57569e-06	0.0397175	0.721454
ENSMUSG00000064347	ENSMUSG00000064347	1.38777	6.80039	6.20647	6.74728e-07	0.0144189	3.41967
ENSMUSG00000073125	Xlr3b	1.38774	4.84153	5.16734	1.3192e-05	0.0704782	0.657762
ENSMUSG00000064348	ENSMUSG00000064348	1.23125	7.45876	5.70095	2.85232e-06	0.0304771	2.83862

## Sheet: E17_5 | E_LvsRest
ENSEMBL	COMMON	logFC	AveExpr	t	P.Value	adj.P.Val	B
ENSMUSG00000080384	Gm22105	7.63908	-2.74395	3.40923	0.00182158	0.00303785	-1.63917
ENSMUSG00000087502	ENSMUSG00000087502	7.04372	-2.32162	3.28082	0.00255736	0.00422862	-1.77631
ENSMUSG00000109923	ENSMUSG00000109923	6.84112	-2.35306	3.13383	0.00374923	0.00613062	-2.06645
ENSMUSG00000121503	ENSMUSG00000121503	6.77533	-2.24515	3.18992	0.00324249	0.00532115	-1.93895
ENSMUSG00000106463	Mir1291	6.57625	-1.37366	3.43668	0.00169315	0.0028292	-1.29204
ENSMUSG00000090255	4921534H16Rik	6.56881	-2.6378	3.07039	0.00441322	0.00718229	-2.17285
ENSMUSG00000118421	ENSMUSG00000118421	6.5022	-2.70115	2.90666	0.00668043	0.0107484	-2.45095
ENSMUSG00000084583	ENSMUSG00000084583	6.44519	-2.89017	2.63432	0.013025	0.0204905	-2.9445
ENSMUSG00000063286	Gm8995	6.39183	-1.15898	3.86279	0.000532277	0.000915178	-0.362488
ENSMUSG00000112545	ENSMUSG00000112545	6.33721	-1.86501	3.30981	0.00236971	0.00392564	-1.64637
ENSMUSG00000110230	ENSMUSG00000110230	6.31523	-2.14707	3.10416	0.00404696	0.00660079	-2.0783
ENSMUSG00002076288	Snora34	6.16454	-1.14	3.20474	0.00311993	0.00512316	-1.74899
ENSMUSG00000035983	Gm7008	6.16044	-2.98274	2.61009	0.0138021	0.0216621	-2.98169
ENSMUSG00000047161	Chst9	6.15556	-2.61986	2.86636	0.00738737	0.011844	-2.51534
ENSMUSG00000085416	1700019G24Rik	6.14021	-1.9179	3.32408	0.00228228	0.00378491	-1.59108
ENSMUSG00000100182	1810006J02Rik	6.10375	-2.4514	2.86126	0.00748177	0.011989	-2.50818
ENSMUSG00000054976	Nyap2	6.08099	-3.11756	2.48954	0.0183469	0.0284606	-3.17299
ENSMUSG00000064923	Gm22042	6.07022	-2.07996	2.95818	0.00586921	0.00947104	-2.33535
ENSMUSG00000013338	Fer1l4	6.03035	-2.56363	2.6634	0.0121456	0.0191465	-2.88233
ENSMUSG00000104313	ENSMUSG00000104313	5.96879	-2.41591	2.85259	0.00764471	0.0122373	-2.52939
ENSMUSG00000037653	Kctd8	5.91268	-1.94606	2.99443	0.00535535	0.00866801	-2.23648
ENSMUSG00000119149	Gm26189	5.84502	-2.71953	2.62536	0.0133073	0.0209116	-2.92722
ENSMUSG00000051998	Lax1	5.83294	-1.92828	2.97729	0.00559271	0.00903919	-2.26493
ENSMUSG00000102662	ENSMUSG00000102662	5.81544	-2.64384	2.43403	0.0208707	0.0322073	-3.24159
ENSMUSG00000120586	ENSMUSG00000120586	5.80097	-2.90624	2.37733	0.0237724	0.0365007	-3.3391
ENSMUSG00000104974	ENSMUSG00000104974	5.79587	-1.71521	2.98116	0.00553832	0.00895399	-2.26217
ENSMUSG00000035864	Syt1	5.74638	-2.04563	2.84957	0.00770221	0.0123256	-2.51485
ENSMUSG00000086513	ENSMUSG00000086513	5.74092	-2.9325	2.28129	0.029535	0.0448812	-3.46896
ENSMUSG00000064294	Aox3	5.73651	-1.86883	3.10205	0.00406892	0.0066356	-2.00607
ENSMUSG00000073739	Gm16287	5.72609	-2.13641	3.00018	0.00527785	0.00854516	-2.21283
ENSMUSG00000103439	Gm7019	5.67952	-2.11862	2.72115	0.0105607	0.0167296	-2.72864
ENSMUSG00000007591	Tssk4	5.631	-2.6054	2.34494	0.0255908	0.0391408	-3.37313
ENSMUSG00000076430	Hus1b	5.59048	-3.24074	2.28883	0.0290412	0.0441653	-3.47155
ENSMUSG00000108829	Vmn2r-ps89	5.57578	-1.93469	2.98336	0.00550748	0.00890557	-2.23936
ENSMUSG00000113898	ENSMUSG00000113898	5.51222	-1.95879	2.80362	0.00862936	0.0137568	-2.57544
ENSMUSG00000027376	Prom2	5.50466	-1.75087	2.57634	0.0149566	0.0233984	-2.97557
ENSMUSG00000032131	Abcg4	5.49837	-1.84623	2.8185	0.00831827	0.0132806	-2.54919
ENSMUSG00000121493	ENSMUSG00000121493	5.48223	-2.64692	2.48147	0.0186955	0.0289887	-3.15673
ENSMUSG00000106364	ENSMUSG00000106364	5.47972	-2.36039	2.63742	0.0129284	0.0203462	-2.87487
ENSMUSG00000121501	ENSMUSG00000121501	5.46298	-1.23184	3.21218	0.00306009	0.00502761	-1.73438
ENSMUSG00000090173	Fbxw10	5.44156	-2.01372	2.71324	0.0107659	0.0170407	-2.7341
ENSMUSG00000112137	ENSMUSG00000112137	5.42965	-2.52205	2.43507	0.0208206	0.0321323	-3.21539
ENSMUSG00000107319	ENSMUSG00000107319	5.40983	-2.34561	2.59014	0.0144742	0.0226653	-2.95849
ENSMUSG00002076771	ENSMUSG00002076771	5.38911	-2.67405	2.4123	0.0219426	0.0337882	-3.26701
ENSMUSG00000073753	ENSMUSG00000073753	5.37299	-1.30669	3.06819	0.00443812	0.00722225	-2.04895
ENSMUSG00000090207	ENSMUSG00000090207	5.37226	-2.33841	2.51972	0.017095	0.0265861	-3.0876
ENSMUSG00000118310	ENSMUSG00000118310	5.36955	-1.96517	2.74861	0.00987674	0.0156705	-2.6723
ENSMUSG00000028488	Sh3gl2	5.3486	-2.34915	2.57132	0.0151357	0.0236596	-2.98475
ENSMUSG00000109370	ENSMUSG00000109370	5.30988	-2.30321	2.33556	0.0261406	0.0399361	-3.37527
ENSMUSG00002075454	ENSMUSG00002075454	5.3051	-2.70052	2.31789	0.0272051	0.0414911	-3.41089
ENSMUSG00002075586	ENSMUSG00002075586	5.29424	-3.4458	2.09686	0.0442359	0.0658347	-3.73828
ENSMUSG00000022504	Ciita	5.26245	-2.14673	2.57498	0.0150048	0.023467	-2.98616
ENSMUSG00000085269	ENSMUSG00000085269	5.26206	-1.86475	2.71985	0.0105943	0.0167803	-2.72439
ENSMUSG00002076282	ENSMUSG00002076282	5.23856	-2.97956	2.31846	0.0271698	0.0414401	-3.40811
ENSMUSG00000110405	ENSMUSG00000110405	5.23393	-1.72819	2.70291	0.0110392	0.0174565	-2.72974
ENSMUSG00000070891	ENSMUSG00000070891	5.23053	-2.18167	2.58942	0.0144988	0.0227021	-2.95119
ENSMUSG00000025597	Klhl4	5.22979	-1.9523	2.56186	0.0154786	0.0241761	-2.99992
ENSMUSG00000055602	Tcp10b	5.20622	-3.50638	2.03217	0.0507557	0.0749222	-3.82323
ENSMUSG00000068245	Phf11d	5.18635	-1.85335	2.67521	0.0118047	0.0186298	-2.79174
ENSMUSG00000060445	Sycp2	5.18055	-1.62354	2.79631	0.00878612	0.0139962	-2.55677
ENSMUSG00000024136	Dnase1l2	5.18016	-2.16781	2.43966	0.0206009	0.0318093	-3.19429
ENSMUSG00000087387	ENSMUSG00000087387	5.17073	-2.75511	2.26618	0.0305487	0.0463359	-3.48015
ENSMUSG00000072387	ENSMUSG00000072387	5.15799	-2.30838	2.42454	0.0213326	0.0328845	-3.2278
ENSMUSG00000025934	Gsta3	5.12459	-2.06338	2.77174	0.00933319	0.0148323	-2.61751
ENSMUSG00000040420	Cdh18	5.09409	-2.24122	2.59472	0.014317	0.0224357	-2.93761
ENSMUSG00000121170	ENSMUSG00000121170	5.09149	-2.11445	2.58824	0.0145397	0.0227629	-2.94515
ENSMUSG00000089994	ENSMUSG00000089994	5.08833	-1.9056	2.4813	0.0187026	0.0289977	-3.12756
ENSMUSG00000049265	Kcnk3	5.08537	-1.67675	2.81399	0.0084115	0.0134275	-2.52693
ENSMUSG00000103324	ENSMUSG00000103324	5.06967	-1.85922	2.51856	0.0171417	0.0266568	-3.07173
ENSMUSG00000039313	Minar1	5.02656	-0.930806	3.24635	0.002799	0.00461373	-1.63764
ENSMUSG00000088850	Gm24729	5.02482	-3.37398	1.97785	0.056868	0.0832662	-3.88916
ENSMUSG00000109010	ENSMUSG00000109010	5.01963	-1.14654	2.97647	0.00560441	0.00905742	-2.19526
ENSMUSG00001118668	Gm23864	4.97273	-2.49691	2.32263	0.0269153	0.0410697	-3.39304
ENSMUSG00000116781	ENSMUSG00000116781	4.97219	-1.39762	2.7088	0.0108826	0.0172179	-2.72236
ENSMUSG00000053161	Daw1	4.94393	-2.24256	2.35888	0.0247932	0.0379998	-3.32398
ENSMUSG00000097574	C920006O11Rik	4.94203	-1.46335	2.78065	0.00913115	0.0145264	-2.58503
ENSMUSG00000085705	ENSMUSG00000085705	4.94009	-2.23556	2.42638	0.0212424	0.0327526	-3.21839
ENSMUSG00000117778	ENSMUSG00000117778	4.93979	-2.96593	1.95071	0.060156	0.0877138	-3.91883
ENSMUSG00000035615	Frmpd1	4.9297	-2.59615	2.14072	0.0402478	0.0602519	-3.66338
ENSMUSG00000105517	ENSMUSG00000105517	4.91829	-1.9409	2.47029	0.0191884	0.0297121	-3.15032
ENSMUSG00000058665	En1	4.91555	-1.11755	2.85655	0.00756983	0.0121238	-2.42709
ENSMUSG00000029155	Spata18	4.91443	-2.64998	2.105	0.0434702	0.0647583	-3.71161
ENSMUSG00000102175	ENSMUSG00000102175	4.90781	-2.07509	2.53777	0.0163844	0.0255349	-3.02841
ENSMUSG00000119427	Gm24830	4.90688	-2.21815	2.16687	0.0380251	0.0570523	-3.61986
ENSMUSG00000083935	ENSMUSG00000083935	4.90205	-1.96439	2.36805	0.0242813	0.0372366	-3.3165
ENSMUSG00000026896	Ifih1	4.90126	-1.69671	2.52834	0.0167521	0.0260814	-3.04615
ENSMUSG00000049588	Ccdc69	4.87984	-1.70091	2.46095	0.0196093	0.030333	-3.15003
ENSMUSG00000038605	Samd10	4.85863	-1.87757	2.60247	0.0140554	0.0220435	-2.91051
ENSMUSG00000042246	Tmc7	4.85071	-2.39351	2.24253	0.0321983	0.0487169	-3.51158
ENSMUSG00000115787	Gm36146	4.84619	-3.26403	1.99321	0.0550772	0.0807602	-3.86565
ENSMUSG00000064901	Snora21	4.83601	-1.48341	2.62602	0.0132863	0.0208817	-2.86251
ENSMUSG00000098692	ENSMUSG00000098692	4.83337	-1.78227	2.56648	0.0153102	0.0239184	-2.96915
ENSMUSG00000117007	ENSMUSG00000117007	4.82686	-1.56066	2.65748	0.0123201	0.0194089	-2.80894
ENSMUSG00000116272	ENSMUSG00000116272	4.82598	-1.51384	2.62483	0.0133244	0.0209369	-2.87415
ENSMUSG00000028457	Atp8b5	4.82195	-2.92562	1.97397	0.0573285	0.0838759	-3.88955
ENSMUSG00000118698	Gm25890	4.81933	-1.91397	2.39298	0.0229369	0.035266	-3.26623
ENSMUSG00000029321	Slc10a6	4.80994	-2.53728	2.28838	0.0290699	0.0442058	-3.44185
ENSMUSG00000085846	ENSMUSG00000085846	4.80783	-2.44387	2.25718	0.0311675	0.0472276	-3.48316
ENSMUSG00000077758	Gm23527	4.79636	-1.28709	2.68077	0.0116471	0.0183852	-2.76904
ENSMUSG00000103632	ENSMUSG00000103632	4.79441	-1.99247	2.4109	0.0220132	0.0338896	-3.23662
ENSMUSG00000039304	Tnfsf10	4.79391	-2.21617	2.10906	0.0430924	0.0642448	-3.70411
ENSMUSG00000041460	Cacna2d4	4.79121	-2.93719	1.89408	0.067551	0.0977827	-3.99269
ENSMUSG00000111268	ENSMUSG00000111268	4.78624	-1.32857	2.57587	0.0149731	0.0234191	-2.94787
ENSMUSG00000085106	ENSMUSG00000085106	4.78075	-2.0803	2.47882	0.0188112	0.0291513	-3.12991
ENSMUSG00000020891	Alox8	4.77871	-2.52224	2.2694	0.0303305	0.0460343	-3.46585
ENSMUSG00000084590	Mir1896	4.77805	-3.185	2.02804	0.0511994	0.0755266	-3.81864
ENSMUSG00000103998	ENSMUSG00000103998	4.77352	-1.63591	2.69175	0.0113419	0.017926	-2.74802
ENSMUSG00000036594	H2-Aa	4.77008	-2.15451	2.39469	0.0228475	0.035131	-3.26571
ENSMUSG00000085184	4933439K11Rik	4.7588	-2.56363	2.20219	0.0351966	0.0530206	-3.57074
ENSMUSG00000090303	Vmn2r-ps3	4.75863	-1.70356	2.5731	0.0150718	0.0235648	-2.96071
ENSMUSG00000031712	Il15	4.7396	-2.40312	2.09122	0.0447726	0.066564	-3.7292
ENSMUSG00000076448	Mir763	4.73695	-1.45193	2.52413	0.0169188	0.0263332	-3.04244
ENSMUSG00000120079	ENSMUSG00000120079	4.73092	-1.65858	2.4309	0.0210218	0.0324288	-3.2068
ENSMUSG00000050103	Agmo	4.72777	-2.58504	2.12967	0.0412211	0.0616054	-3.67676
ENSMUSG00000110751	ENSMUSG00000110751	4.72266	-2.05828	2.23154	0.0329912	0.0498743	-3.52373
ENSMUSG00000119563	Gm24136	4.72009	-1.96097	2.19883	0.0354572	0.0533906	-3.57194
ENSMUSG00000115005	ENSMUSG00000115005	4.71617	-1.41002	2.85544	0.00759072	0.0121554	-2.43263
ENSMUSG00000052426	ENSMUSG00000052426	4.70998	-1.4031	2.82316	0.00822291	0.0131343	-2.49335
ENSMUSG00000037922	Bank1	4.70778	-2.02869	2.21546	0.0341838	0.0515786	-3.54675
ENSMUSG00000118292	Gm10549	4.70625	-2.12387	2.43922	0.020622	0.0318397	-3.19403
ENSMUSG00000107628	ENSMUSG00000107628	4.69756	-2.57061	1.96972	0.0578361	0.0845735	-3.8941
ENSMUSG00000018654	Ikzf1	4.69475	-1.61986	2.62914	0.0131876	0.0207357	-2.85632
ENSMUSG00000064669	Gm24461	4.67609	-2.2708	2.36819	0.0242735	0.0372273	-3.30902
ENSMUSG00000086677	ENSMUSG00000086677	4.66721	-1.5866	2.41594	0.0217593	0.0335205	-3.22577
ENSMUSG00000055497	ENSMUSG00000055497	4.66493	-1.42966	2.56194	0.0154757	0.0241733	-2.97609
ENSMUSG00000120424	ENSMUSG00000120424	4.66395	-2.34524	2.2075	0.034788	0.0524311	-3.56153
ENSMUSG00000078958	Atp6ap1l	4.66275	-2.29005	2.10076	0.0438673	0.065318	-3.71594
ENSMUSG00000085185	ENSMUSG00000085185	4.65384	-1.49236	2.50016	0.017897	0.027797	-3.0849
ENSMUSG00000096574	Gm2956	4.65208	-0.923208	2.9849	0.00548605	0.00887218	-2.16606
ENSMUSG00000113275	ENSMUSG00000113275	4.64383	-1.75272	2.33603	0.0261127	0.0398962	-3.36177
ENSMUSG00000119984	ENSMUSG00000119984	4.64184	-1.19412	2.68142	0.0116289	0.0183578	-2.75697
ENSMUSG00000099241	Gvin-ps2	4.63083	-2.60983	1.92195	0.0638184	0.0927124	-3.95545
ENSMUSG00000098934	Gvin-ps4	4.63083	-2.60983	1.92195	0.0638184	0.0927124	-3.95545
ENSMUSG00000113941	ENSMUSG00000113941	4.61529	-1.55898	2.46185	0.0195684	0.0302741	-3.1484
ENSMUSG00000108292	ENSMUSG00000108292	4.61386	-1.25377	2.67239	0.0118853	0.0187514	-2.77569
ENSMUSG00000022803	Popdc2	4.61086	-1.2652	2.55196	0.0158453	0.0247235	-2.98848
ENSMUSG00000109460	ENSMUSG00000109460	4.60951	-2.38911	2.02011	0.0520602	0.0767049	-3.82739
ENSMUSG00000040229	Gpr34	4.60094	-0.91165	2.75391	0.0097496	0.0154768	-2.6152
ENSMUSG00000113557	ENSMUSG00000113557	4.59993	-1.09265	2.72197	0.0105398	0.016699	-2.67736
ENSMUSG00000105400	Gm22897	4.59594	-1.64919	2.34198	0.0257632	0.0393819	-3.34756
ENSMUSG00002076112	ENSMUSG00002076112	4.59594	-1.64919	2.34198	0.0257632	0.0393819	-3.34756
ENSMUSG00000004552	Ctse	4.57868	-2.51034	2.04526	0.0493715	0.0730051	-3.79499
ENSMUSG00000120623	ENSMUSG00000120623	4.57488	-2.20692	2.3255	0.0267418	0.0408195	-3.37481
ENSMUSG00000120176	ENSMUSG00000120176	4.56524	-1.6688	2.41894	0.0216096	0.0332994	-3.22145
ENSMUSG00000118100	Gm50340	4.56055	-2.46206	2.01932	0.0521473	0.0767908	-3.82845
ENSMUSG00000026840	Lamc3	4.55948	-2.33947	2.12349	0.0417747	0.0623847	-3.6835
ENSMUSG00000107303	ENSMUSG00000107303	4.55932	-2.67839	1.93888	0.0616392	0.0897235	-3.93562
ENSMUSG00000055560	Zfp459	4.55493	-1.96592	2.5077	0.0175839	0.0273226	-3.07202
ENSMUSG00000037358	Dipk2b	4.55314	-1.59396	2.5667	0.0153022	0.0239076	-2.96804
ENSMUSG00000097828	ENSMUSG00000097828	4.55105	-1.50152	2.4162	0.0217465	0.0335031	-3.22562
ENSMUSG00000113864	ENSMUSG00000113864	4.54115	-2.5508	2.06428	0.0474204	0.0702853	-3.76712
ENSMUSG00000114612	ENSMUSG00000114612	4.52791	-2.50225	2.0927	0.0446317	0.0663729	-3.7273
ENSMUSG00000083814	Gm5133	4.5146	-1.03662	2.59307	0.0143734	0.0225191	-2.91459
ENSMUSG00000084964	ENSMUSG00000084964	4.51174	-1.60941	2.55428	0.0157584	0.0245952	-2.98857
ENSMUSG00000074796	Slc4a11	4.50933	-2.12579	2.27305	0.0300845	0.0456836	-3.45788
ENSMUSG00000031772	Cntnap4	4.50757	-1.91134	2.1608	0.038531	0.057791	-3.63096
ENSMUSG00000106928	ENSMUSG00000106928	4.50025	-2.63436	1.93903	0.0616203	0.089702	-3.93399
ENSMUSG00000074500	Zfp558	4.49584	-2.00589	2.14838	0.0395845	0.0592879	-3.64724
ENSMUSG00000110863	Gm34655	4.4955	-1.64975	2.43907	0.0206289	0.031848	-3.18624
ENSMUSG00000055494	ENSMUSG00000055494	4.48644	-1.87906	2.26977	0.0303052	0.0460015	-3.4642
ENSMUSG00000093278	Mir5110	4.48604	-2.49247	2.0262	0.051398	0.0757763	-3.81917
ENSMUSG00000115757	ENSMUSG00000115757	4.4852	-2.29438	1.94813	0.0604762	0.0881507	-3.92527
ENSMUSG00000045231	BC106179	4.48468	-2.36501	1.96351	0.058585	0.0855691	-3.90428
ENSMUSG00000056735	A930024E05Rik	4.46664	-1.33299	2.41983	0.0215653	0.0332336	-3.219
ENSMUSG00000087691	Cd55os	4.46049	-1.71727	2.07574	0.0462783	0.0686783	-3.75563
ENSMUSG00000062585	Cnr2	4.45684	-1.562	2.40612	0.0222562	0.0342489	-3.24308
ENSMUSG00000103776	ENSMUSG00000103776	4.44984	-1.92945	2.17545	0.0373195	0.0560724	-3.60702
ENSMUSG00000119958	ENSMUSG00000119958	4.44795	-2.3228	2.23683	0.0326077	0.049312	-3.51506
ENSMUSG00000057719	Sh3rf2	4.42729	-1.51757	2.42685	0.0212191	0.0327214	-3.20685
ENSMUSG00000121571	ENSMUSG00000121571	4.41743	-2.3681	1.94227	0.061211	0.0891487	-3.93196
ENSMUSG00000036949	Slc39a12	4.40951	-2.21997	2.02562	0.0514603	0.0758628	-3.82033
ENSMUSG00000106244	ENSMUSG00000106244	4.40748	-0.914451	2.67217	0.0118916	0.01876	-2.77182
ENSMUSG00000021071	Trim9	4.39625	-1.66259	2.21311	0.0343615	0.0518284	-3.5522
ENSMUSG00000120594	ENSMUSG00000120594	4.39525	-2.15042	2.11274	0.0427527	0.0637605	-3.69872
ENSMUSG00000118936	Gm22614	4.39104	-1.52492	2.35265	0.0251471	0.0385256	-3.3317
ENSMUSG00000103247	ENSMUSG00000103247	4.39084	-2.6285	2.08013	0.045847	0.0680713	-3.74479
ENSMUSG00000021803	Cdhr1	4.38601	-2.33659	2.07547	0.0463042	0.068712	-3.75139
ENSMUSG00000082529	ENSMUSG00000082529	4.38508	-1.81356	2.27412	0.0300123	0.0455804	-3.45592
ENSMUSG00000098449	Gm7467	4.38422	-2.14374	2.22089	0.0337768	0.0509933	-3.53853
ENSMUSG00000034532	Fbxo16	4.37908	-2.53108	2.04024	0.0498983	0.073738	-3.80124
ENSMUSG00000115145	Gm35166	4.37392	-1.9347	2.13034	0.0411612	0.0615287	-3.67673
ENSMUSG00000086746	Gm15222	4.37298	-1.83725	2.34696	0.0254741	0.0389819	-3.33906
ENSMUSG00000019590	Cyb561	4.36809	-1.06194	2.5712	0.0151398	0.0236642	-2.95468
ENSMUSG00000107563	4930587E11Rik	4.35341	-2.04561	2.11697	0.0423652	0.063218	-3.69248
ENSMUSG00000024922	Ovol1	4.35126	-2.13594	2.14868	0.0395592	0.0592543	-3.64839
ENSMUSG00000024846	Cst6	4.34639	-1.95031	2.32243	0.0269275	0.0410853	-3.37924
ENSMUSG00000051457	Spn	4.33426	-2.04131	2.13859	0.0404339	0.0605178	-3.66212
ENSMUSG00000019232	Etnppl	4.3339	-1.30499	2.30836	0.0277949	0.0423452	-3.40592
ENSMUSG00000040432	Ltb4r2	4.33223	-1.80036	2.12939	0.0412457	0.0616379	-3.67583
ENSMUSG00000086391	1700042O10Rik	4.32726	-2.15076	1.97486	0.0572225	0.0837508	-3.89844
ENSMUSG00000086656	ENSMUSG00000086656	4.31944	-2.4618	1.97355	0.0573778	0.0839379	-3.89344
ENSMUSG00000037593	Rskr	4.31506	-2.09402	1.93807	0.0617424	0.0898553	-3.94581
ENSMUSG00000100783	ENSMUSG00000100783	4.30503	-2.00328	2.01196	0.052959	0.0778412	-3.84202
ENSMUSG00000104161	ENSMUSG00000104161	4.30406	-2.1579	1.94211	0.0612315	0.0891664	-3.93339
ENSMUSG00000028874	Fgr	4.29956	-1.52149	2.53056	0.0166652	0.0259555	-3.02654
ENSMUSG00000021534	1700001L19Rik	4.2971	-1.58136	2.07145	0.0467028	0.0692793	-3.77615
ENSMUSG00000117662	Gm4013	4.27723	-1.36654	2.43208	0.0209648	0.0323479	-3.19749
ENSMUSG00000046204	Pnma2	4.2769	-2.53779	1.91511	0.0647186	0.0939159	-3.96827
ENSMUSG00000105542	ENSMUSG00000105542	4.27138	-1.78705	2.12714	0.0414466	0.0619164	-3.68227
ENSMUSG00000025082	Vwa2	4.26663	-1.19079	2.43599	0.0207764	0.0320711	-3.19387
ENSMUSG00000097292	A230107N01Rik	4.26017	-1.47534	2.22953	0.0331384	0.0500861	-3.52567
ENSMUSG00000107989	ENSMUSG00000107989	4.25757	-1.60441	2.312	0.0275684	0.0420212	-3.39593
ENSMUSG00000120805	ENSMUSG00000120805	4.25346	-1.6239	2.2471	0.031873	0.0482418	-3.49803
ENSMUSG00000097081	ENSMUSG00000097081	4.25145	-1.80805	2.21171	0.0344674	0.0519772	-3.55416
ENSMUSG00000086256	ENSMUSG00000086256	4.25095	-1.89898	2.19927	0.0354231	0.0533431	-3.57257
ENSMUSG00000037868	Egr2	4.24736	-0.797063	2.5916	0.0144239	0.0225965	-2.91716
ENSMUSG00000082461	ENSMUSG00000082461	4.24645	-1.71161	2.3038	0.0280814	0.0427604	-3.40878
ENSMUSG00000105466	ENSMUSG00000105466	4.24309	-1.10821	2.72556	0.010448	0.016556	-2.66861
ENSMUSG00000053886	Sh2d4a	4.24198	-1.56828	2.25102	0.0315972	0.0478549	-3.49444
ENSMUSG00000031504	Rab20	4.24017	-1.15378	2.37764	0.0237557	0.0364776	-3.2902
ENSMUSG00000099928	ENSMUSG00000099928	4.23768	-2.01269	2.00422	0.0538245	0.0790482	-3.8561
ENSMUSG00000118697	Gm23803	4.23761	-1.23091	2.44718	0.0202456	0.0312856	-3.1716
ENSMUSG00000030500	Slc17a6	4.23337	-1.98054	2.24788	0.0318185	0.0481627	-3.4989
ENSMUSG00000109970	Gm17995	4.23158	-1.49346	2.25854	0.0310729	0.0470975	-3.48068
ENSMUSG00000031970	Dbndd1	4.23056	-2.1734	1.95019	0.0602202	0.0878015	-3.92152
ENSMUSG00000115635	ENSMUSG00000115635	4.22933	-2.17086	1.9746	0.0572536	0.0837847	-3.88972
ENSMUSG00000119838	Gm23444	4.22554	-1.47985	2.47918	0.0187953	0.0291308	-3.11657
ENSMUSG00000103544	ENSMUSG00000103544	4.22424	-2.225	1.90846	0.065602	0.0951019	-3.98174
ENSMUSG00000110592	ENSMUSG00000110592	4.21328	-1.49503	2.35214	0.0251761	0.0385645	-3.33543
ENSMUSG00000085912	Trp53cor1	4.2011	-0.854188	2.55894	0.015586	0.0243386	-2.97598
ENSMUSG00000056498	Tmem154	4.19498	-1.10998	2.35593	0.0249602	0.0382474	-3.32544
ENSMUSG00000054383	Pnma1	4.19474	-2.08691	1.96957	0.057854	0.0845939	-3.89903
ENSMUSG00000053930	Shisa6	4.19364	-2.33515	1.91606	0.0645921	0.0937408	-3.9676
ENSMUSG00000097685	ENSMUSG00000097685	4.16068	-1.6144	2.08021	0.0458389	0.068064	-3.75331
ENSMUSG00000104291	ENSMUSG00000104291	4.15047	-1.48393	2.28719	0.0291477	0.044321	-3.43584
ENSMUSG00000075502	Kbtbd6	4.14972	-1.41104	2.5595	0.0155653	0.024308	-2.97496
ENSMUSG00000105974	ENSMUSG00000105974	4.14477	-2.07042	2.04433	0.0494694	0.0731391	-3.79656
ENSMUSG00000045689	Pcdhb4	4.14238	-1.32068	2.42527	0.0212969	0.0328318	-3.20907
ENSMUSG00000107017	ENSMUSG00000107017	4.1397	-2.07577	2.03605	0.0503424	0.0743527	-3.81028
ENSMUSG00000112816	ENSMUSG00000112816	4.13323	-1.86529	2.05207	0.0486649	0.0720101	-3.78753
ENSMUSG00000020193	Zpbp	4.12281	-1.19292	2.42863	0.0211326	0.0325949	-3.2046
ENSMUSG00000113380	ENSMUSG00000113380	4.11921	-2.27976	1.99788	0.0545426	0.0800367	-3.86295
ENSMUSG00000064262	Gimap8	4.11601	-0.829606	2.45402	0.019927	0.0308022	-3.1658
ENSMUSG00000103209	ENSMUSG00000103209	4.11267	-1.72741	2.19049	0.0361122	0.0543387	-3.58651
ENSMUSG00000026787	Gad2	4.10776	-1.42816	2.27864	0.0297107	0.0451417	-3.45273
ENSMUSG00000100666	1700007F19Rik	4.08977	-1.46729	2.10151	0.0437964	0.0652169	-3.72149
ENSMUSG00000121021	ENSMUSG00000121021	4.0884	-1.18255	2.41436	0.0218386	0.0336353	-3.23233
ENSMUSG00000119942	ENSMUSG00000119942	4.0849	-2.06145	1.91508	0.0647215	0.0939159	-3.97207
ENSMUSG00000119756	Gm22682	4.07389	-2.15537	1.90844	0.0656056	0.0951019	-3.97872
ENSMUSG00000109178	ENSMUSG00000109178	4.06409	-1.96322	2.09215	0.0446842	0.0664418	-3.73052
ENSMUSG00000097995	ENSMUSG00000097995	4.05746	-1.90369	2.1077	0.0432191	0.0644201	-3.70939
ENSMUSG00000033308	Dpyd	4.04541	-1.16187	2.21532	0.0341947	0.0515914	-3.55531
ENSMUSG00000102973	ENSMUSG00000102973	4.04409	-1.77143	2.16882	0.0378638	0.0568343	-3.62076
ENSMUSG00000102614	ENSMUSG00000102614	4.04331	-1.86065	2.19988	0.035376	0.0532759	-3.57381
ENSMUSG00000049107	Ntf3	4.03689	-1.42432	2.11213	0.0428087	0.0638352	-3.70607
ENSMUSG00000109902	ENSMUSG00000109902	4.0358	-2.09053	2.08166	0.0456972	0.0678631	-3.74748
ENSMUSG00000100505	Gm13283	4.03442	-1.89556	2.04646	0.0492463	0.07283	-3.79969
ENSMUSG00000078161	Erich3	4.03068	-1.65591	2.02719	0.0512911	0.0756499	-3.84077
ENSMUSG00000103710	ENSMUSG00000103710	4.01697	-1.34987	2.38205	0.023518	0.0361256	-3.28477
ENSMUSG00000102194	ENSMUSG00000102194	4.01289	-1.44553	2.08329	0.0455381	0.0676409	-3.74952
ENSMUSG00000113141	ENSMUSG00000113141	3.99927	-1.89057	2.16719	0.0379987	0.0570208	-3.62536
ENSMUSG00000120008	ENSMUSG00000120008	3.99398	-1.25354	2.45828	0.0197311	0.0305148	-3.15456
ENSMUSG00000104187	ENSMUSG00000104187	3.99151	-0.612235	2.62203	0.0134138	0.0210712	-2.86977
ENSMUSG00002076508	ENSMUSG00002076508	3.98925	-1.543	2.07141	0.0467064	0.0692799	-3.77161
ENSMUSG00000117509	ENSMUSG00000117509	3.98412	-1.51353	2.34063	0.0258423	0.0395	-3.35131
ENSMUSG00000117832	ENSMUSG00000117832	3.98291	-0.673744	2.69106	0.0113609	0.0179533	-2.73625
ENSMUSG00000027895	Kcnc4	3.98066	-1.83204	2.05021	0.0488578	0.0722755	-3.80184
ENSMUSG00000054200	Ffar4	3.97869	-2.24034	1.96933	0.057883	0.0846248	-3.90497
ENSMUSG00000110394	Gm18991	3.96973	-1.41995	2.214	0.0342941	0.0517304	-3.553
ENSMUSG00000114880	ENSMUSG00000114880	3.96816	-0.950638	2.25078	0.0316142	0.0478773	-3.51381
ENSMUSG00000054978	Kbtbd13	3.96783	-1.55304	2.16133	0.0384861	0.0577279	-3.63329
ENSMUSG00000107306	ENSMUSG00000107306	3.96061	-1.86554	1.96658	0.0582137	0.0850733	-3.9137
ENSMUSG00000045730	Adrb2	3.95506	-0.888633	2.63859	0.0128921	0.0202919	-2.83306
ENSMUSG00000114028	ENSMUSG00000114028	3.95261	-2.20827	2.03022	0.0509645	0.0752149	-3.8278
ENSMUSG00000106291	ENSMUSG00000106291	3.95092	-0.712427	2.52611	0.0168401	0.0262146	-3.03882
ENSMUSG00000045625	Pigz	3.94552	-1.48774	2.04122	0.049795	0.0735973	-3.82143
ENSMUSG00000111107	ENSMUSG00000111107	3.94488	-1.46966	2.18241	0.0367563	0.0552612	-3.60157
ENSMUSG00000081016	Olfr1397-ps1	3.94348	-1.52807	2.21508	0.0342122	0.0516141	-3.55521
ENSMUSG00000117523	ENSMUSG00000117523	3.94242	-1.46289	2.0471	0.0491798	0.0727367	-3.79972
ENSMUSG00000121223	ENSMUSG00000121223	3.93848	-2.09297	1.97469	0.0572426	0.0837744	-3.89968
ENSMUSG00000111529	ENSMUSG00000111529	3.93025	-1.78364	2.20566	0.0349289	0.0526397	-3.56858
ENSMUSG00000080626	Mir1192	3.92889	-2.39982	1.92163	0.0638611	0.0927555	-3.96782
ENSMUSG00000091412	ENSMUSG00000091412	3.91929	-1.66222	2.03159	0.0508174	0.0750082	-3.81963
ENSMUSG00000086231	ENSMUSG00000086231	3.90482	-1.44638	2.06278	0.0475719	0.0704953	-3.78858
ENSMUSG00000109452	ENSMUSG00000109452	3.89436	-1.92337	1.92551	0.0633549	0.0920827	-3.97017
ENSMUSG00000040138	Ndp	3.89067	-1.77778	2.07881	0.0459761	0.0682534	-3.75768
ENSMUSG00000020258	Glyctk	3.88844	-1.25951	2.15084	0.0393736	0.0589926	-3.65254
ENSMUSG00000064225	Paqr9	3.88255	-1.89008	1.97258	0.0574932	0.0841009	-3.91484
ENSMUSG00000068794	Col28a1	3.88197	-1.04848	2.37188	0.0240699	0.0369362	-3.30365
ENSMUSG00000018554	Ybx2	3.85253	-1.08431	2.07822	0.0460338	0.0683296	-3.76099
ENSMUSG00000042115	Klhdc8a	3.84037	-1.28893	2.0849	0.0453826	0.0674239	-3.74739
ENSMUSG00000110505	ENSMUSG00000110505	3.83565	-1.8606	1.90548	0.066003	0.095626	-4.00702
ENSMUSG00000109585	ENSMUSG00000109585	3.82753	-1.14887	2.23814	0.0325132	0.0491794	-3.5288
ENSMUSG00000120952	ENSMUSG00000120952	3.82384	-1.42356	2.13417	0.0408223	0.0610564	-3.68734
ENSMUSG00000107512	ENSMUSG00000107512	3.80558	-1.67666	2.13056	0.0411418	0.061504	-3.6889
ENSMUSG00000079227	Ccr5	3.80111	-1.14146	2.3449	0.025593	0.0391414	-3.34917
ENSMUSG00000110071	ENSMUSG00000110071	3.7979	-1.73784	1.94367	0.0610351	0.0889107	-3.95105
ENSMUSG00000001588	Acap1	3.78806	-1.9717	1.89328	0.0676607	0.0979282	-4.01898
ENSMUSG00000113119	ENSMUSG00000113119	3.78471	-1.50019	1.98798	0.0556817	0.0815851	-3.89891
ENSMUSG00000108246	ENSMUSG00000108246	3.77412	-1.03885	2.33773	0.0260124	0.0397486	-3.36528
ENSMUSG00000030905	Crym	3.77409	-1.14926	2.27931	0.0296666	0.0450779	-3.4613
ENSMUSG00000120846	ENSMUSG00000120846	3.77036	-2.08696	1.92069	0.0639835	0.0929143	-3.97798
ENSMUSG00000025777	Gdap1	3.76953	-0.946976	2.34584	0.0255384	0.0390662	-3.35333
ENSMUSG00000120926	ENSMUSG00000120926	3.76528	-1.05448	2.27764	0.0297775	0.04524	-3.46963
ENSMUSG00000032062	2310030G06Rik	3.74536	-0.839528	2.39193	0.0229922	0.0353484	-3.27562
ENSMUSG00000035456	Prdm8	3.74019	-1.29039	2.015	0.0526227	0.0774322	-3.85848
ENSMUSG00000062991	Nrg1	3.73958	-1.12845	2.28549	0.0292588	0.0444867	-3.45454
ENSMUSG00000103146	ENSMUSG00000103146	3.71784	-1.21483	2.22668	0.033348	0.0503886	-3.54356
ENSMUSG00000115529	9630013A20Rik	3.70725	-1.20254	2.15878	0.0387001	0.0580366	-3.6548
ENSMUSG00000105620	ENSMUSG00000105620	3.693	-0.462599	2.31569	0.0273403	0.0416884	-3.40365
ENSMUSG00000082420	ENSMUSG00000082420	3.68983	-1.21213	2.06458	0.0473906	0.070246	-3.79669
ENSMUSG00000041479	Syt15	3.68778	-1.71335	1.92606	0.0632841	0.0919987	-3.97352
ENSMUSG00000042677	Zc3h12a	3.68366	-1.63513	1.98089	0.0565094	0.0827587	-3.90595
ENSMUSG00000120196	ENSMUSG00000120196	3.68236	-1.57808	1.96256	0.0587	0.0857136	-3.93072
ENSMUSG00000082436	ENSMUSG00000082436	3.66167	-1.73371	1.94307	0.0611111	0.0890132	-3.95178
ENSMUSG00000120881	ENSMUSG00000120881	3.6571	-0.874496	2.31043	0.0276662	0.0421612	-3.42018
ENSMUSG00000049493	Pls1	3.65471	-1.58982	1.98089	0.0565099	0.0827587	-3.90905
ENSMUSG00000045498	Pcdhb3	3.64829	-1.21425	2.13006	0.0411866	0.0615624	-3.70125
ENSMUSG00000084904	Gm14827	3.63425	-1.33919	1.98494	0.0560352	0.0820974	-3.89795
ENSMUSG00000106197	ENSMUSG00000106197	3.62949	-0.890735	2.18414	0.0366176	0.0550721	-3.61491
ENSMUSG00000064609	Gm25635	3.62713	-1.36872	2.18244	0.036754	0.0552612	-3.61566
ENSMUSG00000104606	ENSMUSG00000104606	3.6179	-0.878917	2.3254	0.0267479	0.0408258	-3.40281
ENSMUSG00000035849	Krt222	3.61525	-1.75556	2.007	0.0535125	0.0786115	-3.86776
ENSMUSG00000120717	ENSMUSG00000120717	3.61192	-1.46178	2.10655	0.0433252	0.0645694	-3.73239
ENSMUSG00000087433	ENSMUSG00000087433	3.60566	-0.618043	2.28144	0.029525	0.0448692	-3.47275
ENSMUSG00000039238	Zfp750	3.60184	-1.3895	2.01534	0.0525849	0.0773871	-3.86752
ENSMUSG00000065757	Gm23347	3.60144	-1.38399	2.20502	0.0349786	0.0527108	-3.57996
ENSMUSG00000097393	D030068K23Rik	3.59491	-1.42161	1.99167	0.055255	0.0810043	-3.90125
ENSMUSG00000040405	Havcr1	3.59329	-1.44822	2.12527	0.0416145	0.0621585	-3.70777
ENSMUSG00000119873	Gm24497	3.59099	-1.34095	2.12191	0.0419171	0.0625843	-3.71016
ENSMUSG00000085655	ENSMUSG00000085655	3.58551	-1.08802	2.12861	0.0413157	0.0617381	-3.69746
ENSMUSG00000081096	Gm12691	3.57817	-1.41994	2.16914	0.0378369	0.0567981	-3.64302
ENSMUSG00000085815	ENSMUSG00000085815	3.57603	-1.30343	2.05745	0.0481138	0.0712588	-3.80668
ENSMUSG00000018893	Mb	3.56569	-1.10007	2.03358	0.0506048	0.074715	-3.83839
ENSMUSG00000104528	ENSMUSG00000104528	3.5656	-1.49457	2.02669	0.0513453	0.0757194	-3.84448
ENSMUSG00000038555	Reep2	3.55702	-1.51336	2.04018	0.0499052	0.0737432	-3.82345
ENSMUSG00000095295	Gm3488	3.55216	-0.8273	2.02432	0.0516013	0.0760449	-3.88341
ENSMUSG00000068522	Aard	3.53642	-0.876673	2.23503	0.0327378	0.0495016	-3.54196
ENSMUSG00000043832	Clec4a3	3.52788	-1.05598	2.13301	0.0409246	0.0611965	-3.70171
ENSMUSG00000064917	Gm22574	3.52285	-1.09772	2.10275	0.0436804	0.0650578	-3.75461
ENSMUSG00000115503	Gm6392	3.52276	-0.664365	2.34597	0.0255313	0.0390582	-3.36712
ENSMUSG00000005045	Chd5	3.5211	-1.28556	2.06663	0.0471844	0.0699647	-3.79637
ENSMUSG00000020072	Pbld2	3.5024	-0.992619	2.17149	0.0376434	0.0565273	-3.64114
ENSMUSG00000100894	ENSMUSG00000100894	3.49244	-1.35605	1.94218	0.0612225	0.0891594	-3.98204
ENSMUSG00000079362	ENSMUSG00000079362	3.48677	-0.662841	2.44213	0.0204835	0.0316395	-3.21177
ENSMUSG00000103149	ENSMUSG00000103149	3.47978	-0.876443	2.22527	0.0334521	0.0505424	-3.55954
ENSMUSG00000085498	Gm14023	3.47719	-1.04405	1.94577	0.0607715	0.0885449	-3.9663
ENSMUSG00000052616	Terb1	3.47394	-1.33571	1.95128	0.0600848	0.087616	-3.96047
ENSMUSG00000043549	Fam90a1b	3.4659	-1.44141	1.97536	0.0571626	0.0836689	-3.92842
ENSMUSG00000092428	ENSMUSG00000092428	3.45901	-1.63293	1.89235	0.0677894	0.0980945	-4.04306
ENSMUSG00000093042	Mir3109	3.45181	-1.39722	1.92171	0.0638506	0.0927466	-4.00853
ENSMUSG00000071265	1700086L19Rik	3.44753	-1.60327	1.91617	0.0645779	0.0937266	-4.00571
ENSMUSG00000020865	Abcc3	3.44457	-1.1447	2.06386	0.047463	0.0703387	-3.80926
ENSMUSG00000058248	Kcnh1	3.44055	-0.868878	2.24484	0.0320339	0.0484819	-3.53091
ENSMUSG00000091617	Gm3752	3.4385	-0.600862	2.46693	0.019339	0.0299409	-3.16648
ENSMUSG00000118437	ENSMUSG00000118437	3.43578	-1.44394	1.96337	0.0586024	0.0855841	-3.95968
ENSMUSG00000117878	ENSMUSG00000117878	3.43517	-0.626799	2.3081	0.0278112	0.0423671	-3.44075
ENSMUSG00000024013	Fgd2	3.43476	-0.945491	2.21143	0.0344887	0.0520056	-3.59001
ENSMUSG00000121072	ENSMUSG00000121072	3.43107	-1.72473	1.92073	0.0639786	0.0929136	-3.99589
ENSMUSG00000114749	ENSMUSG00000114749	3.4292	-1.0184	1.94146	0.0613129	0.0892667	-3.97632
ENSMUSG00000111293	ENSMUSG00000111293	3.4234	-1.41504	1.97435	0.0572826	0.0838214	-3.92814
ENSMUSG00000097825	9630001P10Rik	3.41795	-1.25034	2.10195	0.0437551	0.0651646	-3.74775
ENSMUSG00000031293	Rs1	3.41031	-0.794878	2.34709	0.0254664	0.0389728	-3.36892
ENSMUSG00000067698	Gm10220	3.40844	-1.28513	1.9816	0.0564261	0.0826531	-3.91929
ENSMUSG00000104713	Gbp6	3.3964	-0.716459	2.34631	0.0255114	0.0390333	-3.38181
ENSMUSG00000056031	ENSMUSG00000056031	3.38275	-0.968362	2.18164	0.0368181	0.0553502	-3.63624
ENSMUSG00000085415	Selenok-ps1	3.37545	-0.502565	2.17932	0.0370057	0.0556244	-3.67484
ENSMUSG00000026656	Fcgr2b	3.3752	-0.857291	2.09548	0.0443667	0.06601	-3.76839
ENSMUSG00000055095	Spink6	3.35553	-0.917854	2.03728	0.0502111	0.0741799	-3.85569
ENSMUSG00000120058	ENSMUSG00000120058	3.35507	-0.703352	2.09945	0.0439904	0.0654831	-3.78483
ENSMUSG00000022619	Mapk8ip2	3.35342	-0.896087	2.1089	0.0431076	0.064263	-3.74502
ENSMUSG00000114083	ENSMUSG00000114083	3.34042	-1.30399	1.97252	0.0575007	0.084106	-3.93916
ENSMUSG00000121071	ENSMUSG00000121071	3.33305	-1.48047	1.95164	0.0600399	0.0875685	-3.96199
ENSMUSG00000020513	Tubd1	3.33286	-1.01313	2.11723	0.0423415	0.063187	-3.74259
ENSMUSG00000026180	Cxcr2	3.32173	-0.506954	2.22695	0.0333276	0.0503615	-3.57889
ENSMUSG00000021259	Cyp46a1	3.32145	-1.10455	1.90072	0.0666461	0.0965381	-4.0584
ENSMUSG00000085400	ENSMUSG00000085400	3.31892	-1.32597	2.01954	0.0521227	0.0767757	-3.8825
ENSMUSG00000049939	Lrrc4	3.31635	-0.999308	2.06386	0.0474626	0.0703387	-3.81094
ENSMUSG00000088524	Snord2	3.31377	-1.37404	1.96017	0.0589915	0.0861217	-3.95488
ENSMUSG00000115148	ENSMUSG00000115148	3.31059	-1.18624	2.05159	0.0487143	0.0720782	-3.84629
ENSMUSG00000079410	Gm2897	3.29751	-0.594603	2.22265	0.0336463	0.0508178	-3.59098
ENSMUSG00000087038	2900079G21Rik	3.28721	-1.11043	1.93313	0.0623719	0.090722	-4.01133
ENSMUSG00000113015	ENSMUSG00000113015	3.24913	-1.05039	2.02664	0.0513501	0.0757212	-3.87631
ENSMUSG00000004031	Brinp2	3.236	-1.27048	1.9769	0.0569809	0.0834199	-3.93664
ENSMUSG00000001281	Itgb7	3.23254	-1.35021	1.8832	0.0690589	0.0998504	-4.06749
ENSMUSG00000106665	ENSMUSG00000106665	3.22884	-0.627091	2.257	0.0311797	0.0472427	-3.53732
ENSMUSG00000073529	F830208F22Rik	3.21742	-1.40808	1.88818	0.068366	0.0989154	-4.05866
ENSMUSG00000050702	4930563M21Rik	3.21634	-0.209613	2.48753	0.0184332	0.0285923	-3.14884
ENSMUSG00000046828	Mettl21e	3.2132	-1.00829	1.93459	0.0621863	0.0904705	-4.0265
ENSMUSG00000121398	ENSMUSG00000121398	3.20322	-0.567371	2.16766	0.0379592	0.0569654	-3.67953
ENSMUSG00000045007	Tubg2	3.1862	-1.16112	2.01457	0.0526701	0.0774913	-3.89077
ENSMUSG00000083897	ENSMUSG00000083897	3.18448	-0.565211	2.38899	0.0231476	0.0355797	-3.3197
ENSMUSG00000050663	Trhde	3.18276	-1.12026	1.91982	0.0640972	0.0930731	-4.04345
ENSMUSG00000025450	ENSMUSG00000025450	3.15598	-0.643055	2.1378	0.0405026	0.0606036	-3.71972
ENSMUSG00000091563	ENSMUSG00000091563	3.15568	-0.103323	2.42338	0.0213898	0.0329702	-3.2704
ENSMUSG00000086040	Wipf3	3.15238	-0.849026	1.96393	0.0585345	0.0855012	-3.98987
ENSMUSG00000117313	ENSMUSG00000117313	3.1493	-1.17201	1.95418	0.0597257	0.0871519	-3.99065
ENSMUSG00000024818	Slc25a45	3.14468	-0.47983	2.02986	0.0510029	0.0752664	-3.93674
ENSMUSG00000103668	ENSMUSG00000103668	3.12413	-0.782716	2.23469	0.0327623	0.0495352	-3.57772
ENSMUSG00000078519	ENSMUSG00000078519	3.1179	-0.971752	2.13622	0.0406415	0.0607943	-3.72827
ENSMUSG00000043456	Zfp536	3.11082	-1.0349	1.95161	0.0600447	0.0875694	-3.98588
ENSMUSG00000101501	Rps27a-ps1	3.09462	-0.643714	2.05432	0.0484333	0.0716773	-3.86932
ENSMUSG00000085391	ENSMUSG00000085391	3.08958	-0.635479	2.05036	0.0488419	0.0722569	-3.86467
ENSMUSG00000083595	Gm9200	3.07112	-0.71915	2.15971	0.0386219	0.0579234	-3.69557
ENSMUSG00000108080	ENSMUSG00000108080	3.07093	-0.835194	1.99521	0.0548479	0.0804571	-3.94137
ENSMUSG00000103182	ENSMUSG00000103182	3.06237	-0.923788	1.96323	0.0586195	0.0856019	-3.9809
ENSMUSG00000118734	Gm25313	3.02422	-0.737147	2.01594	0.0525184	0.0773	-3.91262
ENSMUSG00000051499	Zfp786	3.02177	-1.12191	1.91905	0.0641988	0.0932017	-4.05301
ENSMUSG00000108214	ENSMUSG00000108214	3.00959	-0.818045	1.9072	0.0657713	0.0953163	-4.06785
ENSMUSG00000109358	ENSMUSG00000109358	3.00019	-1.04113	1.89689	0.0671662	0.0972519	-4.0743
ENSMUSG00000029456	Acad10	2.98487	-0.600835	2.03487	0.0504671	0.0745169	-3.9018
ENSMUSG00000005968	Tuft1	2.98095	-0.313346	2.17838	0.0370814	0.0557264	-3.69283
ENSMUSG00000021257	Angel1	2.97771	-0.419989	2.16286	0.0383585	0.0575444	-3.70727
ENSMUSG00000113412	ENSMUSG00000113412	2.97691	-1.04682	1.88767	0.0684355	0.0989959	-4.08183
ENSMUSG00000115263	ENSMUSG00000115263	2.94919	-0.780027	1.90988	0.0654135	0.094862	-4.08407
ENSMUSG00000117117	ENSMUSG00000117117	2.93711	-0.764005	2.03622	0.050324	0.0743311	-3.90118
ENSMUSG00000073569	Gm10540	2.93499	-0.80054	1.95856	0.0591884	0.0863972	-4.00882
ENSMUSG00000033170	Card10	2.86637	-0.0351592	2.1207	0.042026	0.0627338	-3.82262
ENSMUSG00000121059	ENSMUSG00000121059	2.85975	-0.627283	2.00907	0.0532808	0.0782926	-3.96477
ENSMUSG00002075142	ENSMUSG00002075142	2.82945	-0.276581	2.09112	0.0447822	0.0665736	-3.8521
ENSMUSG00000102324	ENSMUSG00000102324	2.82802	-0.680853	2.06012	0.0478417	0.0708803	-3.87333
ENSMUSG00000106018	ENSMUSG00000106018	2.81586	-0.542643	1.89258	0.067757	0.0980543	-4.1409
ENSMUSG00000052415	Tchh	2.78242	-0.82593	1.89543	0.0673668	0.0975358	-4.11116
ENSMUSG00000026018	Ica1l	2.77391	-0.434799	2.02264	0.0517843	0.0763089	-3.94423
ENSMUSG00000037594	Clba1	2.76875	-0.356784	1.9681	0.0580305	0.0848171	-4.04287
ENSMUSG00000117372	ENSMUSG00000117372	2.76874	-0.447904	1.90065	0.0666548	0.0965442	-4.1159
ENSMUSG00000018500	Adora2b	2.76389	-0.362883	2.04626	0.0492679	0.0728569	-3.9114
ENSMUSG00000104874	ENSMUSG00000104874	2.76143	-0.587883	1.89789	0.0670304	0.0970751	-4.11958
ENSMUSG00000029088	Kcnip4	2.7506	-0.746981	1.92317	0.0636592	0.0925063	-4.08138
ENSMUSG00000054477	Kcnn2	2.74661	-0.11293	1.95423	0.0597204	0.0871501	-4.06261
ENSMUSG00000095440	Fignl2	2.73677	-0.473047	1.90554	0.0659947	0.0956204	-4.12173
ENSMUSG00000108155	ENSMUSG00000108155	2.72376	-0.302564	2.11058	0.0429524	0.0640405	-3.8326
ENSMUSG00000098248	ENSMUSG00000098248	2.7153	-0.634685	1.95228	0.0599611	0.0874654	-4.04574
ENSMUSG00000013936	Myl2	2.7076	-0.635415	1.94556	0.0607983	0.0885779	-4.05274
ENSMUSG00000058153	Sez6l	2.7065	-0.695511	1.90729	0.0657595	0.0953056	-4.10433
ENSMUSG00000060180	Myh13	2.69596	0.184375	1.9114	0.0652109	0.0945939	-4.12631
ENSMUSG00000075549	Gm6878	2.68429	-0.615913	1.89158	0.0678949	0.0982405	-4.12728
ENSMUSG00000095195	Gm3005	2.6619	-0.0356213	2.12222	0.0418893	0.0625471	-3.81998
ENSMUSG00000022236	Ropn1l	2.64772	-0.369296	1.93448	0.0621993	0.0904833	-4.08566
ENSMUSG00000103050	ENSMUSG00000103050	2.633	0.394381	2.17532	0.0373304	0.0560849	-3.75404
ENSMUSG00000091906	1700099I09Rik	2.60353	-0.456055	1.88752	0.0684572	0.0990206	-4.15242
ENSMUSG00000063277	ENSMUSG00000063277	2.56309	0.0561982	2.00569	0.0536597	0.0788115	-4.02495
ENSMUSG00000041624	Gucy1a2	2.54486	-0.11374	1.97406	0.0573179	0.0838674	-4.06605
ENSMUSG00000081651	ENSMUSG00000081651	2.48896	-0.227283	1.97683	0.0569888	0.0834259	-4.06208
ENSMUSG00000114220	ENSMUSG00000114220	2.47443	-0.386705	1.94593	0.0607521	0.0885226	-4.09787
ENSMUSG00000103119	ENSMUSG00000103119	2.2744	0.166839	2.01619	0.0524915	0.0772657	-4.06003
ENSMUSG00000081865	ENSMUSG00000081865	2.16085	0.133904	1.88243	0.0691661	0.0999986	-4.27788
ENSMUSG00000082855	ENSMUSG00000082855	2.14917	0.359707	1.99425	0.0549576	0.080596	-4.14037
ENSMUSG00000102496	ENSMUSG00000102496	2.06732	0.442936	1.91912	0.0641898	0.0931949	-4.26172
ENSMUSG00000032370	Lactb	-1.09736	2.26387	-1.88649	0.0686007	0.099208	-4.81835
ENSMUSG00000018599	Mief2	-1.11541	2.08617	-1.88343	0.069026	0.0998096	-4.77931
ENSMUSG00000106205	ENSMUSG00000106205	-1.12829	2.26791	-1.91125	0.0652297	0.0946147	-4.73478
ENSMUSG00000028600	Podn	-1.12875	2.46437	-1.98808	0.0556695	0.0815728	-4.70526
ENSMUSG00000022842	Ece2	-1.14557	2.31392	-2.07323	0.0465259	0.0690218	-4.51667
ENSMUSG00000019826	Zbtb24	-1.16142	2.11412	-1.91107	0.0652544	0.0946441	-4.74221
ENSMUSG00000032579	Hemk1	-1.17388	2.11081	-1.89297	0.0677033	0.0979831	-4.74976
ENSMUSG00000120183	ENSMUSG00000120183	-1.18148	2.01165	-1.91049	0.0653321	0.0947503	-4.72819
ENSMUSG00000089417	Gm22009	-1.18741	2.18344	-1.96604	0.0582793	0.0851623	-4.63136
ENSMUSG00000038178	Slc43a2	-1.18859	2.20242	-1.96172	0.058802	0.0858568	-4.64331
ENSMUSG00000118751	Gm22634	-1.19502	2.95614	-2.00044	0.0542524	0.0796438	-4.71718
ENSMUSG00000109005	ENSMUSG00000109005	-1.20768	2.48306	-1.91162	0.0651804	0.0945561	-4.79519
ENSMUSG00000030556	Lrrc28	-1.21161	2.01992	-2.01346	0.0527926	0.0776234	-4.56638
ENSMUSG00000118864	Gm22634	-1.21232	2.97051	-2.0365	0.0502947	0.074293	-4.65553
ENSMUSG00000092541	ENSMUSG00000092541	-1.21372	2.08464	-2.01178	0.0529794	0.0778659	-4.54639
ENSMUSG00000034353	Ramp1	-1.21819	2.65176	-2.23766	0.0325472	0.0492238	-4.26437
ENSMUSG00000035842	Ddx11	-1.22637	2.1034	-1.94797	0.0604972	0.0881753	-4.65315
ENSMUSG00000024076	Vit	-1.22792	1.94987	-1.92798	0.0630358	0.0916502	-4.64711
ENSMUSG00000075391	Glo1-ps	-1.22837	1.8875	-1.95168	0.0600358	0.0875685	-4.60624
ENSMUSG00000119670	Gm22634	-1.22966	2.95294	-2.03823	0.0501105	0.0740414	-4.64701
ENSMUSG00000036745	Ttll7	-1.23344	1.95758	-1.97147	0.0576261	0.0842837	-4.60562
ENSMUSG00000065392	Gm25894	-1.23469	2.96421	-2.34522	0.0255743	0.0391184	-4.12817
ENSMUSG00000119206	Gm22634	-1.23738	3.00225	-2.09705	0.0442177	0.0658122	-4.55239
ENSMUSG00000090330	9130221H12Rik	-1.23762	2.18756	-1.94732	0.0605774	0.0882801	-4.69952
ENSMUSG00000027076	Timm10	-1.24113	1.96244	-2.00789	0.0534129	0.0784761	-4.56
ENSMUSG00000099842	Gm4034	-1.24122	1.93374	-2.01526	0.0525933	0.0773942	-4.5226
ENSMUSG00000097603	ENSMUSG00000097603	-1.2436	1.87642	-1.95151	0.0600561	0.0875801	-4.62233
ENSMUSG00000052928	Ctif	-1.24952	2.02834	-2.11915	0.0421669	0.0629352	-4.36407
ENSMUSG00000022146	Osmr	-1.24994	2.68435	-2.35085	0.0252499	0.0386664	-4.07541
ENSMUSG00000118815	Gm22068	-1.25013	2.95148	-2.08462	0.0454092	0.0674587	-4.56347
ENSMUSG00000038060	Dlec1	-1.25228	1.87882	-1.99633	0.0547199	0.0802858	-4.54203
ENSMUSG00000119476	Gm22634	-1.25544	2.95144	-2.09031	0.04486	0.0666846	-4.55234
ENSMUSG00000038543	BC028528	-1.25657	2.09577	-2.11983	0.0421052	0.0628476	-4.36895
ENSMUSG00000112980	D430020J02Rik	-1.25661	2.18742	-2.1336	0.0408721	0.0611266	-4.33999
ENSMUSG00000031340	Gabre	-1.25815	2.07919	-1.92876	0.0629339	0.0915145	-4.69936
ENSMUSG00000027300	Ubox5	-1.25827	1.99397	-1.88562	0.0687215	0.0993759	-4.76208
ENSMUSG00000093598	ENSMUSG00000093598	-1.26177	2.06712	-2.05057	0.0488205	0.0722302	-4.46743
ENSMUSG00000039114	Nrn1	-1.26214	1.90988	-2.02484	0.0515453	0.0759775	-4.50572
ENSMUSG00000024617	Camk2a	-1.26777	2.1552	-2.10155	0.0437928	0.0652162	-4.42709
ENSMUSG00000097467	ENSMUSG00000097467	-1.26976	1.74004	-1.92638	0.0632422	0.0919441	-4.63724
ENSMUSG00000018774	Cd68	-1.27709	1.88638	-2.00305	0.0539572	0.0792212	-4.50884
ENSMUSG00000034071	Zfp551	-1.27886	1.86098	-1.92171	0.0638497	0.0927466	-4.64131
ENSMUSG00000033152	Podxl2	-1.28046	1.94335	-1.96464	0.058448	0.0853924	-4.60869
ENSMUSG00000019256	Ahr	-1.28088	2.093	-2.08258	0.0456074	0.067739	-4.42471
ENSMUSG00000113601	ENSMUSG00000113601	-1.28155	2.16152	-2.18562	0.0364991	0.0548976	-4.26851
ENSMUSG00000105940	ENSMUSG00000105940	-1.28747	2.13346	-2.17347	0.0374814	0.0562999	-4.27461
ENSMUSG00000049832	ENSMUSG00000049832	-1.28841	1.85626	-1.96159	0.0588186	0.0858751	-4.61427
ENSMUSG00000092006	ENSMUSG00000092006	-1.2904	2.07169	-2.10029	0.043912	0.06538	-4.39289
ENSMUSG00000098041	ENSMUSG00000098041	-1.29606	2.20169	-2.09403	0.0445043	0.0661973	-4.39874
ENSMUSG00000103195	ENSMUSG00000103195	-1.29786	2.42255	-2.26441	0.0306697	0.0465128	-4.17153
ENSMUSG00000115293	Gm49333	-1.29878	1.8828	-1.96601	0.0582826	0.0851623	-4.56084
ENSMUSG00000113045	ENSMUSG00000113045	-1.29923	1.86812	-1.94393	0.0610026	0.0888694	-4.61621
ENSMUSG00000102151	ENSMUSG00000102151	-1.30193	2.12628	-1.90982	0.0654205	0.0948657	-4.61949
ENSMUSG00000087579	Hectd2os	-1.30297	2.22107	-2.1124	0.0427846	0.0638036	-4.40109
ENSMUSG00000107468	ENSMUSG00000107468	-1.30446	2.43842	-2.01215	0.0529383	0.0778161	-4.54385
ENSMUSG00000085614	ENSMUSG00000085614	-1.30466	1.96089	-2.07924	0.0459335	0.068195	-4.39226
ENSMUSG00000113852	ENSMUSG00000113852	-1.30621	1.7752	-1.93539	0.0620835	0.0903333	-4.61482
ENSMUSG00000121460	ENSMUSG00000121460	-1.30696	1.6999	-1.94827	0.0604596	0.0881352	-4.57083
ENSMUSG00000028015	Ctso	-1.30763	1.89037	-1.88785	0.0684114	0.0989678	-4.70504
ENSMUSG00000117841	ENSMUSG00000117841	-1.31221	2.23635	-2.14514	0.0398639	0.0596855	-4.32516
ENSMUSG00000003352	Cacnb3	-1.31265	1.83014	-1.94166	0.0612887	0.0892375	-4.60143
ENSMUSG00000107432	ENSMUSG00000107432	-1.31341	2.29596	-2.34779	0.0254258	0.0389162	-3.97603
ENSMUSG00000102801	ENSMUSG00000102801	-1.31402	2.21192	-2.26396	0.0307	0.0465555	-4.12629
ENSMUSG00000033434	Gtpbp6	-1.31462	1.78063	-1.90659	0.0658528	0.0954278	-4.67593
ENSMUSG00000030051	Aplf	-1.31534	1.86313	-1.88785	0.0684112	0.0989678	-4.70402
ENSMUSG00000049092	Gpr137c	-1.31895	2.06006	-1.93839	0.0617022	0.0898029	-4.67545
ENSMUSG00000024677	Ms4a6b	-1.31909	1.9747	-2.04913	0.0489695	0.0724306	-4.41753
ENSMUSG00000048997	Atxn7l2	-1.31929	1.96625	-2.06074	0.0477782	0.0707911	-4.42271
ENSMUSG00000082456	Gm11598	-1.32003	1.73636	-1.99474	0.0549016	0.0805286	-4.51976
ENSMUSG00000032508	Myd88	-1.32021	2.25385	-2.10575	0.0433997	0.0646624	-4.41704
ENSMUSG00000112308	ENSMUSG00000112308	-1.32171	1.66038	-1.9419	0.0612577	0.0891985	-4.56244
ENSMUSG00000053769	Lysmd1	-1.32364	2.18929	-1.99562	0.0548008	0.0803992	-4.55643
ENSMUSG00000116358	ENSMUSG00000116358	-1.32438	1.93706	-2.08704	0.0451747	0.0671291	-4.39805
ENSMUSG00000068966	Zbtb34	-1.32506	2.27224	-2.29696	0.0285161	0.0434007	-4.05458
ENSMUSG00000081321	Gm15304	-1.32705	1.94755	-2.08396	0.0454738	0.06755	-4.403
ENSMUSG00000105366	ENSMUSG00000105366	-1.32941	2.30388	-2.26483	0.0306406	0.0464719	-4.15184
ENSMUSG00000083465	ENSMUSG00000083465	-1.32972	1.78208	-2.0268	0.0513332	0.0757067	-4.45661
ENSMUSG00000006464	Bbs1	-1.33156	2.0761	-2.08224	0.0456405	0.0677836	-4.45216
ENSMUSG00000052942	Glis3	-1.33452	1.8403	-2.04397	0.049507	0.0731852	-4.45483
ENSMUSG00000043773	1700048O20Rik	-1.33678	2.09756	-2.3043	0.0280503	0.0427161	-4.0216
ENSMUSG00000085996	ENSMUSG00000085996	-1.33685	2.412	-2.33966	0.025899	0.0395838	-4.02173
ENSMUSG00000000632	Sez6	-1.34022	1.88234	-2.05804	0.0480536	0.0711794	-4.42388
ENSMUSG00000022562	Oplah	-1.34049	1.63056	-1.90838	0.065613	0.0951061	-4.6156
ENSMUSG00000045268	Zfp691	-1.34157	2.03912	-2.13135	0.0410719	0.0614039	-4.28465
ENSMUSG00000040428	Plekha4	-1.34246	1.93798	-2.02803	0.0512005	0.0755266	-4.48339
ENSMUSG00000036564	Ndrg4	-1.3428	2.31213	-2.15087	0.0393717	0.0589926	-4.36037
ENSMUSG00000107227	ENSMUSG00000107227	-1.34389	2.18136	-2.33861	0.0259604	0.0396749	-3.98858
ENSMUSG00000060519	Tor3a	-1.34486	1.96091	-2.00883	0.0533076	0.0783266	-4.50738
ENSMUSG00000078789	Dph1	-1.34527	2.511	-2.42286	0.0214153	0.0330048	-3.8856
ENSMUSG00000105776	ENSMUSG00000105776	-1.34544	1.87477	-1.90321	0.0663078	0.0960612	-4.72388
ENSMUSG00000040283	Btnl9	-1.34783	1.90255	-2.00127	0.0541577	0.0795101	-4.52815
ENSMUSG00000075359	ENSMUSG00000075359	-1.3501	1.81179	-1.97992	0.0566237	0.0829199	-4.49972
ENSMUSG00000024042	Sik1	-1.35222	2.08426	-2.20818	0.0347363	0.0523605	-4.16687
ENSMUSG00000078502	Zfp268	-1.35816	2.2387	-1.99401	0.054986	0.080632	-4.58452
ENSMUSG00000020364	Zfp354a	-1.35887	2.05209	-2.11606	0.042449	0.0633298	-4.31666
ENSMUSG00000031283	Chrdl1	-1.3599	3.05233	-2.55346	0.0157892	0.0246414	-3.7154
ENSMUSG00000100595	Gm19087	-1.36484	1.50385	-1.919	0.0642057	0.0932054	-4.56271
ENSMUSG00000049281	Scn3b	-1.36663	1.84142	-2.0658	0.0472677	0.0700687	-4.36629
ENSMUSG00000045441	Gprin3	-1.37144	2.09754	-2.05504	0.0483601	0.0715887	-4.46386
ENSMUSG00000021095	Gsc	-1.37235	1.69487	-2.0103	0.0531439	0.0780968	-4.43297
ENSMUSG00000117340	ENSMUSG00000117340	-1.3725	1.69807	-1.95786	0.0592739	0.0865161	-4.53696
ENSMUSG00000028460	Sit1	-1.37269	2.00591	-2.20288	0.0351431	0.0529513	-4.17259
ENSMUSG00000016552	Foxred2	-1.37312	1.81459	-2.0262	0.0513981	0.0757763	-4.47509
ENSMUSG00000047678	Gpr82	-1.37363	1.98689	-2.2023	0.035188	0.0530114	-4.16006
ENSMUSG00000097961	ENSMUSG00000097961	-1.37416	1.78483	-1.99983	0.0543208	0.0797332	-4.50171
ENSMUSG00000117292	E330032C10Rik	-1.37431	1.96656	-2.1785	0.0370718	0.0557198	-4.24198
ENSMUSG00000095648	Gm2004	-1.37647	2.57577	-2.51989	0.0170883	0.0265777	-3.69857
ENSMUSG00000073559	Gm8618	-1.37654	1.76004	-1.99309	0.0550912	0.0807752	-4.46426
ENSMUSG00000114551	Gm6035	-1.37679	1.59991	-1.96992	0.0578119	0.0845439	-4.52437
ENSMUSG00000045005	Fzd5	-1.38083	1.90723	-2.10597	0.0433798	0.0646371	-4.31527
ENSMUSG00000050315	Synpo2	-1.3816	2.14261	-2.34624	0.0255157	0.0390372	-3.94194
ENSMUSG00000100255	ENSMUSG00000100255	-1.38248	1.56393	-1.94891	0.0603796	0.0880278	-4.55717
ENSMUSG00000001053	N4bp3	-1.38592	1.91531	-2.04121	0.0497961	0.0735973	-4.39296
ENSMUSG00000035314	Gdpd5	-1.38844	1.66202	-1.91885	0.0642251	0.0932272	-4.58709
ENSMUSG00000103409	Lsmem2	-1.38888	1.8722	-2.15333	0.039162	0.0586922	-4.25561
ENSMUSG00000045867	Cradd	-1.38922	2.05248	-2.23125	0.0330124	0.0499007	-4.14317
ENSMUSG00000112640	Gm32687	-1.39138	1.5244	-1.97757	0.0569015	0.0833095	-4.47728
ENSMUSG00000033825	Tpsb2	-1.39204	1.76663	-1.90777	0.0656949	0.0952183	-4.61805
ENSMUSG00000038742	Angptl6	-1.39302	2.08161	-2.37554	0.0238701	0.0366455	-3.88289
ENSMUSG00000117775	ENSMUSG00000117775	-1.39406	1.92201	-2.19576	0.0356972	0.0537331	-4.1818
ENSMUSG00000027086	Fastkd1	-1.39412	1.91948	-2.24435	0.0320681	0.0485294	-4.09168
ENSMUSG00000029047	Pex10	-1.39447	1.77738	-2.05551	0.0483116	0.0715268	-4.37913
ENSMUSG00000107884	ENSMUSG00000107884	-1.39587	2.25346	-2.0381	0.0501244	0.0740569	-4.55783
ENSMUSG00000029089	Pacrgl	-1.39997	2.47483	-2.46445	0.0194506	0.0301049	-3.78382
ENSMUSG00000021481	Zfp346	-1.40393	2.37505	-2.31476	0.0273972	0.0417692	-4.06867
ENSMUSG00000112690	ENSMUSG00000112690	-1.40475	1.45303	-1.98848	0.0556239	0.0815172	-4.44544
ENSMUSG00000081375	ENSMUSG00000081375	-1.40586	1.68031	-2.13812	0.0404743	0.0605697	-4.24131
ENSMUSG00000069804	Gm10277	-1.40592	1.63128	-1.92841	0.06298	0.0915754	-4.56587
ENSMUSG00000004567	Mcoln1	-1.40663	1.96739	-2.2893	0.0290104	0.0441247	-4.01129
ENSMUSG00000019080	Mfsd3	-1.40746	1.64951	-1.90846	0.0656024	0.0951019	-4.595
ENSMUSG00000028578	Caap1	-1.4086	2.79437	-2.8786	0.00716544	0.0115011	-2.95125
ENSMUSG00000075514	ENSMUSG00000075514	-1.40876	1.95155	-2.11165	0.0428528	0.0638966	-4.33584
ENSMUSG00000044951	Mylk4	-1.41018	2.04887	-2.00039	0.0542572	0.0796454	-4.55446
ENSMUSG00000110924	Gm40518	-1.41323	1.41075	-1.9818	0.0564028	0.0826246	-4.4506
ENSMUSG00000030284	Creld1	-1.41511	1.81442	-2.12416	0.0417137	0.0622979	-4.28611
ENSMUSG00000055202	Zfp811	-1.41681	2.06846	-2.20203	0.0352089	0.0530354	-4.21091
ENSMUSG00000063689	H2ac21	-1.41811	1.47586	-1.95313	0.0598556	0.0873294	-4.49982
ENSMUSG00000040009	Gnaz	-1.41832	1.50312	-2.01768	0.0523272	0.0770398	-4.39954
ENSMUSG00000097533	ENSMUSG00000097533	-1.41975	2.45347	-2.54329	0.0161729	0.0252163	-3.60621
ENSMUSG00000091586	Cyp4f17	-1.42018	1.59783	-1.99936	0.0543748	0.0797961	-4.44632
ENSMUSG00000027338	Prnd	-1.42066	1.91777	-2.12746	0.041418	0.061878	-4.26353
ENSMUSG00000021483	Cdk20	-1.42407	2.14211	-2.05465	0.0484	0.071633	-4.3988
ENSMUSG00000095134	ENSMUSG00000095134	-1.42413	2.33449	-2.57485	0.0150095	0.0234725	-3.51069
ENSMUSG00000059498	Fcgr3	-1.4276	2.48935	-2.77079	0.00935496	0.0148658	-3.1408
ENSMUSG00000036887	C1qa	-1.4285	1.46549	-1.91961	0.0641259	0.0931085	-4.53261
ENSMUSG00000045374	Wdr81	-1.42861	1.54511	-1.90257	0.066395	0.0961809	-4.59051
ENSMUSG00000030222	Rerg	-1.42911	2.05342	-2.38547	0.0233345	0.035854	-3.84248
ENSMUSG00000118339	4930592I03Rik	-1.4306	1.56175	-2.03591	0.0503567	0.0743641	-4.38537
ENSMUSG00000024778	Fas	-1.43317	1.45198	-1.99967	0.0543391	0.0797545	-4.41817
ENSMUSG00000015852	Fcrls	-1.43418	2.16125	-2.23633	0.0326435	0.0493625	-4.07463
ENSMUSG00000081121	Gm12791	-1.43438	1.50176	-1.92379	0.063579	0.092396	-4.53464
ENSMUSG00000030446	Zfp273	-1.43625	1.39163	-1.92548	0.0633591	0.0920827	-4.51875
ENSMUSG00000027340	Slc23a2	-1.43682	1.83315	-2.13961	0.0403446	0.0603925	-4.27109
ENSMUSG00000083346	Gm8260	-1.43872	1.55188	-1.98094	0.0565032	0.0827587	-4.45944
ENSMUSG00000085711	ENSMUSG00000085711	-1.44054	1.82873	-2.0494	0.0489409	0.0723934	-4.39099
ENSMUSG00000022906	Parp9	-1.44196	2.0012	-2.29907	0.0283816	0.0431991	-3.99202
ENSMUSG00000096948	ENSMUSG00000096948	-1.44667	2.07864	-2.18057	0.0369042	0.0554758	-4.21884
ENSMUSG00000114036	ENSMUSG00000114036	-1.44749	1.38219	-1.93844	0.0616951	0.0897987	-4.50993
ENSMUSG00000027210	Meis2	-1.44951	1.68576	-1.9685	0.057983	0.0847593	-4.53005
ENSMUSG00000030798	Cd37	-1.45022	2.22882	-2.45821	0.0197345	0.0305156	-3.73587
ENSMUSG00000090066	1110002E22Rik	-1.45045	2.61049	-2.24958	0.0316985	0.0479947	-4.16472
ENSMUSG00000073274	ENSMUSG00000073274	-1.45094	1.97476	-2.38179	0.0235315	0.0361438	-3.84789
ENSMUSG00000102481	ENSMUSG00000102481	-1.45105	1.50496	-2.00415	0.0538329	0.079055	-4.43387
ENSMUSG00000096904	Lamtor3-ps	-1.4513	1.62841	-2.08052	0.0458085	0.0680237	-4.32043
ENSMUSG00000038866	Zcchc2	-1.45193	2.36694	-2.32489	0.0267787	0.040867	-4.05378
ENSMUSG00000095139	Pou3f2	-1.45237	1.96822	-2.37494	0.0239029	0.0366931	-3.83839
ENSMUSG00000051977	Prdm9	-1.45251	1.57204	-2.01668	0.0524372	0.077191	-4.39608
ENSMUSG00000039684	Gm5422	-1.4528	1.66454	-2.15774	0.0387884	0.0581608	-4.18058
ENSMUSG00000040964	Arhgef10l	-1.45282	2.02629	-2.37196	0.0240656	0.0369323	-3.85295
ENSMUSG00000034758	Tle6	-1.453	1.90929	-2.22102	0.0337669	0.0509855	-4.13617
ENSMUSG00000028116	Myoz2	-1.45338	2.25917	-2.38361	0.0234341	0.0360019	-3.82992
ENSMUSG00000006488	Prl7a1	-1.45355	1.80519	-2.02487	0.0515426	0.0759775	-4.44427
ENSMUSG00000075271	Ttc30a1	-1.45552	1.56351	-2.03288	0.0506794	0.0748199	-4.36928
ENSMUSG00000085457	1110046J04Rik	-1.45634	1.40508	-1.90884	0.0655523	0.095044	-4.52247
ENSMUSG00000020092	Pald1	-1.45782	2.70448	-2.87885	0.00716101	0.0114948	-2.93958
ENSMUSG00000052364	B630019K06Rik	-1.45784	1.68497	-2.03692	0.0502494	0.0742312	-4.4038
ENSMUSG00000083170	ENSMUSG00000083170	-1.45815	1.80055	-2.08682	0.0451961	0.0671562	-4.3319
ENSMUSG00000073910	Mob3b	-1.45845	1.49386	-1.91262	0.065048	0.0943704	-4.53897
ENSMUSG00000022849	Hspbap1	-1.45892	1.69971	-2.12306	0.041813	0.0624376	-4.24351
ENSMUSG00000039623	Ap5z1	-1.45899	1.79163	-2.26975	0.0303068	0.0460015	-4.01532
ENSMUSG00000042846	Lrrtm3	-1.4596	2.09802	-2.46363	0.0194877	0.0301602	-3.69143
ENSMUSG00000097616	1110019D14Rik	-1.45968	2.02267	-2.33215	0.0263428	0.0402392	-3.90945
ENSMUSG00000106475	ENSMUSG00000106475	-1.46031	1.60492	-1.91766	0.0643809	0.093447	-4.5691
ENSMUSG00000054027	Nt5dc3	-1.46147	2.10618	-2.31883	0.0271471	0.0414114	-3.97197
ENSMUSG00000037085	Trmt12	-1.46201	1.90828	-2.14804	0.0396138	0.0593277	-4.24248
ENSMUSG00000098754	Prn	-1.4629	1.95532	-2.2247	0.0334937	0.0506016	-4.09512
ENSMUSG00000054612	Mgmt	-1.46423	1.81198	-2.22384	0.033558	0.0506881	-4.13097
ENSMUSG00000118197	ENSMUSG00000118197	-1.46437	1.84493	-2.23124	0.0330134	0.0499007	-4.08423
ENSMUSG00000085229	ENSMUSG00000085229	-1.46488	1.8409	-2.17208	0.0375956	0.0564595	-4.1697
ENSMUSG00000084941	Gm11944	-1.46548	1.44746	-1.96948	0.0578652	0.0846045	-4.46975
ENSMUSG00000110360	ENSMUSG00000110360	-1.46583	1.35987	-1.89916	0.0668579	0.0968318	-4.57671
ENSMUSG00000053799	Exoc6	-1.46688	1.46182	-2.01484	0.0526405	0.077453	-4.37618
ENSMUSG00000027078	Ube2l6	-1.4676	1.70907	-2.15113	0.0393489	0.058964	-4.19262
ENSMUSG00000112477	ENSMUSG00000112477	-1.46814	2.40694	-2.34724	0.0254575	0.038962	-3.99523
ENSMUSG00000113504	ENSMUSG00000113504	-1.47034	1.34985	-1.94752	0.0605524	0.0882497	-4.48697
ENSMUSG00000112990	ENSMUSG00000112990	-1.47165	1.69995	-2.14937	0.0394997	0.0591733	-4.19967
ENSMUSG00000082072	ENSMUSG00000082072	-1.47287	1.33179	-1.91378	0.0648938	0.0941595	-4.51814
ENSMUSG00000050930	Map10	-1.47299	1.89294	-2.22183	0.0337066	0.0509017	-4.12106
ENSMUSG00000034684	Sema3f	-1.47336	2.1962	-2.21718	0.0340548	0.0513876	-4.17223
ENSMUSG00000004994	Ccdc130	-1.47549	2.0211	-2.441	0.0205373	0.031716	-3.71844
ENSMUSG00000040710	St8sia4	-1.47559	2.38568	-2.73093	0.0103124	0.0163472	-3.1858
ENSMUSG00000117411	ENSMUSG00000117411	-1.47588	2.05301	-2.42806	0.0211604	0.0326355	-3.75003
ENSMUSG00000038507	Parp12	-1.47591	1.67583	-2.09439	0.0444702	0.0661512	-4.27907
ENSMUSG00000081593	Gm11841	-1.47686	1.71554	-2.08751	0.0451294	0.0670711	-4.31079
ENSMUSG00000082990	Gm14052	-1.47697	2.1695	-2.43238	0.0209504	0.032328	-3.73244
ENSMUSG00000053030	Spink2	-1.47703	2.13666	-2.5719	0.0151147	0.0236285	-3.48907
ENSMUSG00000087516	Tbx3os1	-1.47815	2.25751	-2.4313	0.0210025	0.0324036	-3.80558
ENSMUSG00000101589	Rbm6-ps1	-1.47949	1.781	-2.02931	0.0510625	0.075349	-4.41412
ENSMUSG00000034189	Hsdl1	-1.48149	2.34773	-2.64841	0.0125918	0.0198266	-3.36774
ENSMUSG00000020692	Nle1	-1.48362	1.80194	-2.18976	0.0361699	0.0544216	-4.12196
ENSMUSG00000050954	Zfp169	-1.48407	2.18718	-2.40909	0.022105	0.0340235	-3.82749
ENSMUSG00000103303	ENSMUSG00000103303	-1.48466	1.99142	-2.31495	0.0273858	0.0417548	-3.96192
ENSMUSG00000097885	ENSMUSG00000097885	-1.48467	1.74348	-2.27203	0.0301529	0.0457778	-3.99729
ENSMUSG00000106678	ENSMUSG00000106678	-1.48499	2.22051	-2.45346	0.0199532	0.0308405	-3.7255
ENSMUSG00000043487	Acot6	-1.48507	2.11355	-2.53352	0.0165493	0.0257844	-3.56242
ENSMUSG00000046916	Myct1	-1.48515	1.873	-2.22436	0.0335192	0.0506365	-4.10401
ENSMUSG00000023960	Enpp5	-1.48529	1.95699	-2.31901	0.0271361	0.0414006	-3.93605
ENSMUSG00000097350	4732491K20Rik	-1.48539	2.22446	-2.54895	0.0159581	0.0248941	-3.54123
ENSMUSG00000036091	Hyal3	-1.48713	1.64491	-2.16202	0.0384286	0.0576456	-4.15427
ENSMUSG00000104903	ENSMUSG00000104903	-1.4895	1.72901	-2.12112	0.0419885	0.0626865	-4.26997
ENSMUSG00000028978	Nos3	-1.49094	2.09498	-2.46621	0.0193712	0.0299864	-3.68621
ENSMUSG00000014786	Slc9a5	-1.49108	1.6061	-2.01999	0.0520742	0.0767149	-4.40321
ENSMUSG00000043943	Naalad2	-1.49146	1.70515	-2.15705	0.0388466	0.0582358	-4.16972
ENSMUSG00000026307	Scly	-1.49223	1.82465	-2.31742	0.0272339	0.041532	-3.92346
ENSMUSG00000022358	Fbxo32	-1.49437	2.04032	-2.32764	0.0266126	0.0406309	-3.91874
ENSMUSG00000085882	ENSMUSG00000085882	-1.49459	2.40637	-2.739	0.0101113	0.0160368	-3.16404
ENSMUSG00000028518	Prkaa2	-1.49477	2.02649	-2.36946	0.0242033	0.0371355	-3.88608
ENSMUSG00000109181	Gm5605	-1.49511	1.4165	-2.0443	0.0494724	0.0731391	-4.31957
ENSMUSG00000069184	Zfp72	-1.4952	2.12917	-2.60755	0.013886	0.0217857	-3.40589
ENSMUSG00000074671	Tspyl3	-1.49578	1.84568	-2.29532	0.0286215	0.0435488	-3.9884
ENSMUSG00000085318	ENSMUSG00000085318	-1.49601	1.25142	-1.92148	0.0638799	0.0927764	-4.49923
ENSMUSG00000041491	Cep78	-1.49773	1.99765	-2.45824	0.019733	0.0305156	-3.68284
ENSMUSG00000105176	ENSMUSG00000105176	-1.49805	2.24885	-2.63456	0.0130172	0.0204798	-3.36819
ENSMUSG00000099895	ENSMUSG00000099895	-1.49881	1.63723	-1.9885	0.0556214	0.0815172	-4.48744
ENSMUSG00000027075	Slc43a1	-1.50046	1.79963	-2.25571	0.0312692	0.0473749	-4.03821
ENSMUSG00000064837	Snora75	-1.50293	2.13397	-2.3569	0.0249051	0.0381658	-3.88041
ENSMUSG00000040697	Dnajc16	-1.503	1.8562	-2.34472	0.0256038	0.039155	-3.87865
ENSMUSG00000019756	Prl8a1	-1.50665	1.38964	-2.01935	0.052144	0.0767908	-4.35218
ENSMUSG00000065728	Gm26175	-1.50737	1.71667	-2.25755	0.0311416	0.0471916	-4.00825
ENSMUSG00000051232	Tmem199	-1.50826	1.95154	-2.25785	0.031121	0.0471671	-4.05628
ENSMUSG00000111611	Olfr157	-1.50946	1.53886	-2.17283	0.0375335	0.0563702	-4.13279
ENSMUSG00000069011	ENSMUSG00000069011	-1.50994	1.72112	-2.19638	0.0356485	0.0536636	-4.12177
ENSMUSG00000048921	Zfp689	-1.51027	1.58256	-2.02	0.0520726	0.0767149	-4.38173
ENSMUSG00000035873	Pawr	-1.51099	1.54677	-1.95731	0.0593409	0.0866081	-4.47089
ENSMUSG00000030380	Mzf1	-1.51132	2.16394	-2.5219	0.0170079	0.0264603	-3.57444
ENSMUSG00000093979	Gm2237	-1.51185	1.88622	-2.33164	0.0263735	0.0402745	-3.88657
ENSMUSG00000030720	Cln3	-1.51218	2.23026	-2.61568	0.0136192	0.0213829	-3.40284
ENSMUSG00000110327	Gm17994	-1.51248	1.71301	-2.18963	0.0361802	0.0544332	-4.13824
ENSMUSG00000032503	Arpp21	-1.51328	2.75101	-2.74862	0.00987655	0.0156705	-3.2201
ENSMUSG00000051224	Tceanc	-1.51331	2.26514	-2.52958	0.0167037	0.0260116	-3.60093
ENSMUSG00000103835	ENSMUSG00000103835	-1.51423	1.72235	-2.3157	0.0273392	0.0416884	-3.90109
ENSMUSG00000096438	Gapdh-ps15	-1.51457	1.64052	-2.26723	0.0304771	0.0462338	-3.98886
ENSMUSG00000046417	Lrrc75a	-1.51849	1.69343	-2.06628	0.0472196	0.0700072	-4.32977
ENSMUSG00000045165	AI467606	-1.51984	1.4215	-2.01275	0.052871	0.0777279	-4.35949
ENSMUSG00000112550	ENSMUSG00000112550	-1.52001	2.63871	-2.17619	0.0372595	0.0559862	-4.36759
ENSMUSG00000097296	ENSMUSG00000097296	-1.52282	1.9613	-2.33448	0.0262043	0.0400305	-3.88247
ENSMUSG00000026806	Ddx31	-1.5231	1.62218	-2.13939	0.0403635	0.0604167	-4.19329
ENSMUSG00000095325	Zfp870	-1.52383	2.05118	-2.481	0.0187159	0.029014	-3.66004
ENSMUSG00000059319	Olfr295	-1.52408	1.51403	-2.13724	0.0405518	0.0606729	-4.18431
ENSMUSG00000083512	Gm12749	-1.52461	1.9079	-2.44264	0.0204596	0.0316095	-3.68856
ENSMUSG00000018509	Cenpv	-1.52564	1.36809	-1.89757	0.0670741	0.0971252	-4.51974
ENSMUSG00000009596	Taf7l	-1.52578	1.3395	-2.00748	0.0534582	0.0785372	-4.35208
ENSMUSG00000052384	Nrros	-1.52589	1.36587	-1.91288	0.0650139	0.0943274	-4.50876
ENSMUSG00000018995	Nars2	-1.52676	1.95729	-2.44912	0.020155	0.03115	-3.68928
ENSMUSG00000024600	Slc27a6	-1.52729	1.71893	-2.12477	0.0416593	0.0622211	-4.21892
ENSMUSG00000114996	ENSMUSG00000114996	-1.52743	2.45544	-2.62085	0.0134517	0.021126	-3.41518
ENSMUSG00000094111	ENSMUSG00000094111	-1.5278	1.32894	-2.01338	0.0528018	0.0776316	-4.374
ENSMUSG00000107158	ENSMUSG00000107158	-1.52875	1.67295	-2.17421	0.0374209	0.0562129	-4.15666
ENSMUSG00000073002	Vamp5	-1.52986	2.13752	-2.49673	0.0180413	0.0280109	-3.64
ENSMUSG00000042788	Fam166b	-1.53039	1.98639	-2.50616	0.0176475	0.0274175	-3.57126
ENSMUSG00000083111	ENSMUSG00000083111	-1.53099	2.25491	-2.57477	0.0150121	0.0234733	-3.4765
ENSMUSG00000094278	ENSMUSG00000094278	-1.53104	1.09944	-1.90949	0.0654654	0.0949244	-4.48385
ENSMUSG00000005505	Kbtbd4	-1.53167	2.56383	-2.85588	0.00758234	0.0121429	-2.93774
ENSMUSG00000113831	ENSMUSG00000113831	-1.53182	2.12844	-2.55222	0.0158355	0.02471	-3.51089
ENSMUSG00000038764	Ptpn3	-1.53187	1.39087	-1.99466	0.0549116	0.080534	-4.38676
ENSMUSG00000086119	ENSMUSG00000086119	-1.53199	1.39737	-2.11478	0.0425659	0.0634909	-4.21328
ENSMUSG00000031748	Gnao1	-1.53218	2.04216	-2.47603	0.018934	0.0293309	-3.64403
ENSMUSG00000005089	Slc1a2	-1.53351	1.33729	-1.9917	0.0552508	0.0810037	-4.42685
ENSMUSG00000024112	Cacna1h	-1.53422	1.56665	-2.08935	0.0449529	0.0668134	-4.28519
ENSMUSG00000104385	Gm7449	-1.53601	1.49172	-2.12806	0.0413641	0.0618018	-4.1799
ENSMUSG00000097767	Miat	-1.53612	2.0468	-2.36581	0.0244052	0.0374239	-3.88049
ENSMUSG00000085802	ENSMUSG00000085802	-1.53617	1.36874	-1.92952	0.0628359	0.0913845	-4.5071
ENSMUSG00000111375	Btbd8	-1.53692	2.31501	-2.80386	0.00862429	0.0137497	-3.0115
ENSMUSG00000025083	Afap1l2	-1.53872	2.34621	-2.60417	0.0139985	0.0219591	-3.4416
ENSMUSG00002074846	ENSMUSG00002074846	-1.53929	2.05898	-2.30106	0.0282552	0.0430129	-4.01555
ENSMUSG00000022321	Cdh10	-1.53943	1.76668	-2.02101	0.0519624	0.0765659	-4.38073
ENSMUSG00000059022	Kcp	-1.54135	1.26769	-2.01944	0.0521339	0.0767861	-4.33445
ENSMUSG00000107443	ENSMUSG00000107443	-1.54154	1.6719	-2.20122	0.0352717	0.0531263	-4.10994
ENSMUSG00000048731	Ggnbp1	-1.54182	1.82778	-2.19403	0.0358332	0.0539264	-4.13189
ENSMUSG00000082549	Gm14813	-1.54211	1.68091	-2.2963	0.0285583	0.0434561	-3.92661
ENSMUSG00000102305	ENSMUSG00000102305	-1.54293	1.15012	-1.89503	0.0674215	0.0976017	-4.49518
ENSMUSG00000032783	Troap	-1.54317	1.81077	-2.33172	0.0263686	0.0402729	-3.86881
ENSMUSG00000020785	Camkk1	-1.54361	1.79282	-2.31889	0.0271435	0.041409	-3.89438
ENSMUSG00000121516	ENSMUSG00000121516	-1.54392	1.51842	-1.99125	0.0553033	0.0810695	-4.41457
ENSMUSG00000063314	ENSMUSG00000063314	-1.54439	1.89148	-2.51379	0.0173345	0.0269488	-3.54688
ENSMUSG00000107155	ENSMUSG00000107155	-1.54505	2.07234	-2.60897	0.013839	0.0217153	-3.39474
ENSMUSG00002076393	ENSMUSG00002076393	-1.54555	1.43519	-2.15472	0.0390432	0.0585183	-4.14127
ENSMUSG00000040093	Bmf	-1.54571	1.99422	-2.2969	0.0285201	0.0434037	-3.94602
ENSMUSG00000057123	Gja5	-1.54609	2.0489	-2.35363	0.0250913	0.0384456	-3.89994
ENSMUSG00000027107	Chrna1	-1.54611	1.9269	-2.52314	0.0169582	0.0263926	-3.53052
ENSMUSG00000027168	Pax6	-1.54782	1.58803	-2.22097	0.0337709	0.050988	-4.0376
ENSMUSG00000042992	Borcs5	-1.54967	1.69405	-2.17815	0.0371007	0.0557515	-4.12751
ENSMUSG00000040605	Bace2	-1.55123	1.74461	-2.15645	0.038897	0.0583073	-4.13584
ENSMUSG00000033569	Adgrb3	-1.5516	1.75697	-2.10618	0.0433604	0.0646128	-4.28951
ENSMUSG00000103818	ENSMUSG00000103818	-1.5521	1.3137	-2.04099	0.0498197	0.073627	-4.31724
ENSMUSG00000071656	Lrrn4cl	-1.55255	1.80064	-2.19823	0.0355043	0.0534578	-4.1194
ENSMUSG00000038244	Mical2	-1.55346	2.09198	-2.60809	0.0138681	0.0217593	-3.37573
ENSMUSG00000047030	Spata2	-1.55368	1.54827	-1.99472	0.0549042	0.0805286	-4.4231
ENSMUSG00000029263	Pigg	-1.5549	1.96443	-2.41737	0.0216878	0.0334175	-3.71981
ENSMUSG00000001665	Gstt3	-1.5551	1.87053	-2.46294	0.0195191	0.0302066	-3.64094
ENSMUSG00000037624	Kcnk2	-1.55641	1.85608	-2.36279	0.024574	0.0376692	-3.82128
ENSMUSG00000102691	ENSMUSG00000102691	-1.55746	2.0458	-2.41515	0.0217989	0.0335767	-3.73981
ENSMUSG00000063972	Nr6a1	-1.5582	1.47717	-2.18874	0.0362503	0.0545312	-4.09172
ENSMUSG00000033256	Shf	-1.56007	1.23415	-1.93794	0.0617592	0.0898713	-4.44305
ENSMUSG00000037816	Fbxw17	-1.56058	2.11811	-2.59749	0.014223	0.0222965	-3.39581
ENSMUSG00000072568	Lratd2	-1.56209	1.81918	-2.37209	0.0240587	0.0369244	-3.81205
ENSMUSG00000037649	H2-DMa	-1.56259	1.93437	-2.2099	0.0346053	0.0521704	-4.19155
ENSMUSG00000103825	ENSMUSG00000103825	-1.56334	1.83199	-2.3981	0.0226695	0.0348649	-3.75653
ENSMUSG00000084149	ENSMUSG00000084149	-1.56399	1.30933	-2.0291	0.0510854	0.0753776	-4.31637
ENSMUSG00000101135	Gm17981	-1.56474	1.62394	-2.06995	0.0468526	0.069492	-4.31951
ENSMUSG00000037344	Slc12a9	-1.56545	2.35211	-2.80593	0.00858043	0.0136839	-3.00805
ENSMUSG00000068243	ENSMUSG00000068243	-1.566	1.51802	-2.22386	0.0335559	0.0506881	-4.03227
ENSMUSG00000086916	ENSMUSG00000086916	-1.5665	1.57951	-1.92304	0.0636771	0.0925259	-4.50148
ENSMUSG00000121137	ENSMUSG00000121137	-1.56906	2.36342	-2.70623	0.0109508	0.0173218	-3.21819
ENSMUSG00000075704	Txnrd2	-1.5699	1.84756	-2.36477	0.0244635	0.0375105	-3.84283
ENSMUSG00000031373	Car5b	-1.57001	1.52595	-2.00306	0.0539553	0.0792212	-4.39873
ENSMUSG00000067199	Frat1	-1.57128	1.38741	-2.09229	0.0446704	0.0664259	-4.24774
ENSMUSG00000103722	ENSMUSG00000103722	-1.57132	1.61609	-2.15761	0.0387994	0.0581691	-4.14865
ENSMUSG00000062861	Zfp28	-1.57138	1.54595	-2.20307	0.0351289	0.0529336	-4.0782
ENSMUSG00000081670	ENSMUSG00000081670	-1.57206	1.31701	-2.03138	0.0508403	0.0750368	-4.30455
ENSMUSG00000087611	ENSMUSG00000087611	-1.57284	2.09316	-2.32503	0.0267702	0.040857	-3.91941
ENSMUSG00000035199	Arl6ip5	-1.57405	2.54082	-3.0078	0.0051767	0.00838711	-2.588
ENSMUSG00000087479	Gm16835	-1.57409	1.97442	-2.23405	0.0328089	0.0496021	-4.12793
ENSMUSG00000031539	Ap3m2	-1.57411	1.74508	-2.29175	0.0288515	0.0438861	-3.93774
ENSMUSG00000024575	Pde6a	-1.57464	1.09368	-1.89339	0.0676462	0.0979138	-4.5054
ENSMUSG00000090110	Cmc4	-1.57469	2.02105	-2.6	0.0141384	0.0221719	-3.38153
ENSMUSG00000063087	Gm10125	-1.57533	2.00355	-2.52265	0.0169777	0.0264172	-3.53836
ENSMUSG00000041762	Gpr155	-1.57659	2.05527	-2.59677	0.0142474	0.0223315	-3.39721
ENSMUSG00000025887	Casp12	-1.57663	1.93388	-2.48062	0.0187324	0.0290375	-3.61404
ENSMUSG00000019891	Dcbld1	-1.57851	2.48116	-3.0303	0.00488879	0.00793148	-2.53617
ENSMUSG00000093924	Gm12623	-1.5788	1.10655	-1.97125	0.0576523	0.0843163	-4.38004
ENSMUSG00000085156	Snhg15	-1.57917	2.26032	-2.80717	0.00855426	0.0136452	-2.99199
ENSMUSG00000031805	Jak3	-1.57962	1.722	-2.39918	0.0226136	0.0347838	-3.73277
ENSMUSG00000081648	ENSMUSG00000081648	-1.58008	2.23326	-2.78441	0.00904721	0.0143993	-3.04279
ENSMUSG00000042073	Abhd14b	-1.58011	1.98943	-2.24931	0.0317176	0.0480202	-4.06748
ENSMUSG00000025855	Prkar1b	-1.58092	1.98062	-2.57481	0.0150108	0.0234729	-3.42604
ENSMUSG00000094566	ENSMUSG00000094566	-1.58096	1.09355	-1.96587	0.0582994	0.085181	-4.38698
ENSMUSG00000025933	Tmem14a	-1.58165	1.28824	-2.05517	0.0483469	0.0715741	-4.27328
ENSMUSG00000102389	ENSMUSG00000102389	-1.58218	1.13802	-2.02432	0.0516017	0.0760449	-4.29931
ENSMUSG00000016520	Lnx2	-1.5838	2.03054	-2.66788	0.0120151	0.0189465	-3.25857
ENSMUSG00000003752	Itpkc	-1.58382	1.40122	-2.08743	0.0451378	0.067079	-4.24084
ENSMUSG00000051517	Arhgef39	-1.58489	2.5134	-3.02227	0.00498986	0.00809176	-2.56305
ENSMUSG00000020882	Cacnb1	-1.58584	2.32009	-2.67172	0.0119043	0.0187788	-3.29367
ENSMUSG00000103882	ENSMUSG00000103882	-1.58663	2.26544	-2.8311	0.00806305	0.0128886	-2.9392
ENSMUSG00000039652	Cpeb3	-1.58718	1.75171	-2.00642	0.0535777	0.0786966	-4.47523
ENSMUSG00000083567	Gm11451	-1.58757	1.73999	-2.311	0.0276303	0.0421095	-3.9134
ENSMUSG00000108957	ENSMUSG00000108957	-1.58779	2.11179	-2.69282	0.0113124	0.017882	-3.21016
ENSMUSG00000026383	Epb41l5	-1.58871	1.87626	-2.53952	0.016317	0.0254335	-3.49608
ENSMUSG00000060981	H4c8	-1.58874	1.84699	-2.49009	0.0183233	0.0284261	-3.58843
ENSMUSG00000032554	Trf	-1.58887	1.9664	-2.59928	0.0141625	0.0222082	-3.38301
ENSMUSG00002076220	ENSMUSG00002076220	-1.58975	1.32913	-2.12558	0.0415864	0.0621209	-4.15881
ENSMUSG00000106714	ENSMUSG00000106714	-1.58992	1.72029	-2.1933	0.0358899	0.054008	-4.11098
ENSMUSG00000022540	Rogdi	-1.59036	2.18875	-2.68978	0.0113961	0.0180077	-3.22123
ENSMUSG00000033488	Cryzl2	-1.59052	2.19239	-2.67286	0.0118716	0.0187312	-3.2777
ENSMUSG00000114349	ENSMUSG00000114349	-1.59085	1.88122	-2.45764	0.0197608	0.0305519	-3.63315
ENSMUSG00000105445	ENSMUSG00000105445	-1.59112	1.89193	-2.28444	0.029328	0.0445792	-3.96656
ENSMUSG00000000305	Cdh4	-1.59144	1.69548	-2.20276	0.035153	0.0529625	-4.13508
ENSMUSG00000037703	Lzts3	-1.59151	2.12719	-2.5966	0.0142532	0.022339	-3.41909
ENSMUSG00000054434	Tmem120b	-1.59177	1.39071	-2.01257	0.0528917	0.077753	-4.3282
ENSMUSG00000112022	ENSMUSG00000112022	-1.59187	1.5337	-2.31162	0.0275916	0.0420535	-3.86539
ENSMUSG00000041346	Wrap53	-1.59202	1.78987	-2.30951	0.0277233	0.0422422	-3.86969
ENSMUSG00000086584	ENSMUSG00000086584	-1.59229	2.11097	-2.66995	0.0119553	0.0188577	-3.2632
ENSMUSG00000079177	Fam228a	-1.59233	2.07437	-2.75122	0.00981397	0.0155755	-3.0848
ENSMUSG00000017057	Il13ra1	-1.59337	1.70729	-2.11393	0.0426436	0.0636024	-4.25322
ENSMUSG00000107427	ENSMUSG00000107427	-1.59337	2.35138	-2.55285	0.0158119	0.0246751	-3.54647
ENSMUSG00000079550	Mpp4	-1.59395	2.0124	-2.68225	0.0116056	0.0183252	-3.22388
ENSMUSG00000058357	ENSMUSG00000058357	-1.59413	1.47041	-2.16914	0.037837	0.0567981	-4.12686
ENSMUSG00000056258	Kcnq3	-1.59451	1.41341	-2.09954	0.0439818	0.0654748	-4.23502
ENSMUSG00000026578	Ccdc181	-1.59514	1.46361	-2.0783	0.0460262	0.0683231	-4.27208
ENSMUSG00000102571	ENSMUSG00000102571	-1.59634	1.29108	-1.88684	0.068551	0.0991428	-4.52917
ENSMUSG00000059173	Pde1a	-1.59638	1.79612	-2.27445	0.0299902	0.0455501	-3.97759
ENSMUSG00000056698	Elmod3	-1.59656	1.38097	-2.05806	0.0480511	0.0711794	-4.29826
ENSMUSG00000121479	ENSMUSG00000121479	-1.59943	2.23581	-2.75547	0.00971263	0.0154204	-3.09382
ENSMUSG00000113662	ENSMUSG00000113662	-1.60023	1.62138	-2.26682	0.0305055	0.0462735	-3.95617
ENSMUSG00000091474	ENSMUSG00000091474	-1.60245	1.97781	-2.48163	0.0186882	0.0289795	-3.62232
ENSMUSG00000113775	ENSMUSG00000113775	-1.60276	2.29465	-2.46277	0.0195269	0.0302143	-3.64551
ENSMUSG00000060962	Dmkn	-1.60359	1.71711	-2.38238	0.0235002	0.0361009	-3.78597
ENSMUSG00000072572	Slc39a2	-1.60432	1.41952	-2.04433	0.0494688	0.0731391	-4.30459
ENSMUSG00000039058	Ak5	-1.60457	2.34438	-2.47474	0.0189909	0.0294169	-3.71774
ENSMUSG00000031790	Mmp15	-1.6048	2.35483	-2.97765	0.00558769	0.00903176	-2.62899
ENSMUSG00000120878	ENSMUSG00000120878	-1.60501	2.4919	-2.89983	0.00679561	0.0109296	-2.83629
ENSMUSG00000109379	ENSMUSG00000109379	-1.60539	1.32496	-1.95998	0.0590149	0.0861499	-4.37874
ENSMUSG00000111380	ENSMUSG00000111380	-1.60567	1.14213	-1.99521	0.0548478	0.0804571	-4.32618
ENSMUSG00000025321	Itgb8	-1.60715	2.51951	-3.0288	0.00490757	0.00796134	-2.53824
ENSMUSG00000105144	Rpl21-ps11	-1.60762	1.48611	-2.21917	0.033905	0.0511723	-4.02548
ENSMUSG00000091549	ENSMUSG00000091549	-1.60775	1.09367	-1.95315	0.0598539	0.0873294	-4.39683
ENSMUSG00000092056	Gm7289	-1.60821	1.52182	-2.21954	0.0338777	0.0511348	-4.02623
ENSMUSG00000093978	ENSMUSG00000093978	-1.6083	1.05694	-1.96818	0.0580214	0.0848096	-4.37178
ENSMUSG00000038425	Poli	-1.60842	2.34551	-2.77312	0.00930146	0.0147852	-3.10515
ENSMUSG00000025377	Tepsin	-1.60881	1.56373	-2.27133	0.0302002	0.0458462	-3.93813
ENSMUSG00000103808	ENSMUSG00000103808	-1.60928	2.18277	-2.57905	0.0148604	0.0232497	-3.46144
ENSMUSG00000085304	ENSMUSG00000085304	-1.60964	1.59612	-2.06629	0.0472186	0.0700072	-4.34256
ENSMUSG00000116475	ENSMUSG00000116475	-1.60987	1.35315	-2.01115	0.0530494	0.0779634	-4.4023
ENSMUSG00000087263	ENSMUSG00000087263	-1.61001	1.92985	-2.37702	0.0237894	0.0365242	-3.79055
ENSMUSG00000110704	ENSMUSG00000110704	-1.61176	1.66007	-2.35159	0.0252077	0.0386074	-3.83177
ENSMUSG00000103823	Gm7899	-1.61186	1.98199	-2.52446	0.0169056	0.0263146	-3.51678
ENSMUSG00000083219	ENSMUSG00000083219	-1.61211	1.63087	-2.26759	0.0304526	0.0462	-3.95193
ENSMUSG00000107576	ENSMUSG00000107576	-1.61251	1.68461	-2.2963	0.0285586	0.0434561	-3.89799
ENSMUSG00000038203	Hoxa13	-1.61343	1.67711	-2.10853	0.0431412	0.0643086	-4.27391
ENSMUSG00000090077	Lime1	-1.61408	2.39872	-2.86657	0.00738351	0.0118395	-2.88191
ENSMUSG00000023330	Dtwd1	-1.61545	2.19586	-2.82269	0.00823261	0.0131488	-2.93966
ENSMUSG00000084411	ENSMUSG00000084411	-1.61584	1.72631	-1.89534	0.0673786	0.0975462	-4.56527
ENSMUSG00000040552	C3ar1	-1.61738	1.66527	-2.27247	0.030123	0.0457389	-3.94811
ENSMUSG00000070896	Rpl23a-ps1	-1.61816	1.34888	-2.20109	0.035282	0.0531381	-4.02664
ENSMUSG00000026764	Kif5c	-1.61918	1.83412	-2.40958	0.0220801	0.0339878	-3.70918
ENSMUSG00000039345	Mettl22	-1.61934	1.42638	-2.20982	0.0346111	0.0521754	-4.02453
ENSMUSG00000023143	Nagpa	-1.62029	2.22128	-2.65248	0.0124692	0.0196408	-3.30976
ENSMUSG00000024427	Spry4	-1.62119	1.98961	-2.53481	0.0164993	0.0257102	-3.49931
ENSMUSG00000033589	Reep4	-1.6221	2.03582	-2.57621	0.0149609	0.0234035	-3.44254
ENSMUSG00000101932	ENSMUSG00000101932	-1.62256	1.98022	-2.49505	0.0181119	0.0281145	-3.55614
ENSMUSG00000092412	ENSMUSG00000092412	-1.62299	1.83602	-2.46836	0.0192745	0.0298432	-3.59883
ENSMUSG00002075271	ENSMUSG00002075271	-1.62322	1.31783	-2.1975	0.0355612	0.0535398	-4.02967
ENSMUSG00000107059	ENSMUSG00000107059	-1.62421	1.59686	-2.31858	0.0271625	0.0414321	-3.84078
ENSMUSG00000032372	Plscr2	-1.62429	0.970284	-1.92577	0.0633214	0.0920467	-4.40964
ENSMUSG00000030471	Zdhhc13	-1.62605	2.07373	-2.77052	0.00936102	0.0148743	-3.02823
ENSMUSG00000108984	ENSMUSG00000108984	-1.62622	1.18746	-1.94825	0.0604615	0.0881352	-4.41843
ENSMUSG00000054074	Skida1	-1.62646	1.85755	-2.56089	0.0155141	0.0242297	-3.43669
ENSMUSG00000035172	Plekhh3	-1.62663	2.36952	-2.75972	0.00961204	0.015263	-3.11319
ENSMUSG00000082120	ENSMUSG00000082120	-1.62686	1.467	-2.27371	0.0300397	0.0456189	-3.92429
ENSMUSG00000021752	Kctd6	-1.6273	1.61377	-2.30197	0.0281972	0.0429276	-3.90685
ENSMUSG00000054934	Kcnmb4	-1.62831	1.75463	-2.45663	0.0198071	0.0306212	-3.62889
ENSMUSG00000109279	ENSMUSG00000109279	-1.62831	2.71068	-3.01526	0.00507955	0.00823471	-2.59231
ENSMUSG00000112000	ENSMUSG00000112000	-1.6285	1.26338	-1.94655	0.0606744	0.0884155	-4.43572
ENSMUSG00000095362	Gm14325	-1.62965	2.17334	-2.33729	0.0260382	0.0397852	-3.92567
ENSMUSG00000018648	Dusp14	-1.62993	1.6111	-2.26262	0.0307919	0.0466849	-3.95916
ENSMUSG00000085995	Gm2788	-1.63028	1.77052	-2.26802	0.0304236	0.0461657	-3.95842
ENSMUSG00000042659	Arrdc4	-1.6304	1.80138	-2.37452	0.0239254	0.0367251	-3.74768
ENSMUSG00000112900	ENSMUSG00000112900	-1.63198	2.14835	-2.79767	0.0087569	0.0139507	-2.98366
ENSMUSG00000106962	ENSMUSG00000106962	-1.6332	1.66068	-2.34831	0.025396	0.038879	-3.80536
ENSMUSG00000046909	Tefm	-1.63543	2.45619	-2.81357	0.00842014	0.0134403	-3.03951
ENSMUSG00000063739	ENSMUSG00000063739	-1.63576	1.31477	-2.12994	0.0411968	0.0615734	-4.14896
ENSMUSG00000015957	Wnt11	-1.6365	1.75092	-2.46139	0.0195895	0.0303046	-3.61977
ENSMUSG00000104378	ENSMUSG00000104378	-1.63711	2.07621	-2.71353	0.0107583	0.01703	-3.15251
ENSMUSG00000029557	Mrm2	-1.63821	1.53263	-2.2676	0.0304519	0.0462	-3.93014
ENSMUSG00000041729	Coro2b	-1.63902	1.34128	-2.10345	0.0436152	0.0649652	-4.18506
ENSMUSG00000103364	ENSMUSG00000103364	-1.63944	1.97382	-2.60968	0.0138157	0.0216803	-3.36406
ENSMUSG00000074603	ENSMUSG00000074603	-1.63958	2.26446	-2.80097	0.00868585	0.0138417	-2.98941
ENSMUSG00000060798	Intu	-1.64035	1.38357	-1.99012	0.0554338	0.0812553	-4.31633
ENSMUSG00000079020	Slc45a4	-1.64115	2.02515	-2.36964	0.0241935	0.0371233	-3.82661
ENSMUSG00000037139	Myom3	-1.64149	2.27289	-2.34819	0.025403	0.0388841	-3.94473
ENSMUSG00000000093	Tbx2	-1.6415	1.62053	-1.98192	0.0563891	0.0826102	-4.42942
ENSMUSG00000103217	ENSMUSG00000103217	-1.64174	1.8725	-2.46287	0.0195221	0.0302091	-3.60867
ENSMUSG00000026227	2810459M11Rik	-1.64285	1.4725	-2.17039	0.0377339	0.0566511	-4.11643
ENSMUSG00000106135	Gm6543	-1.6429	1.52725	-2.33166	0.026372	0.0402745	-3.81899
ENSMUSG00000056313	Tcim	-1.64374	1.73899	-2.13321	0.0409068	0.0611742	-4.22098
ENSMUSG00000104802	Gm5869	-1.64408	2.54445	-2.88792	0.00700087	0.0112462	-2.8307
ENSMUSG00000028744	Slc66a1	-1.6442	1.29516	-2.09196	0.0447022	0.0664639	-4.19509
ENSMUSG00000022438	Parvb	-1.64432	2.55097	-3.15312	0.00356694	0.00584148	-2.25737
ENSMUSG00000108465	ENSMUSG00000108465	-1.64517	2.30745	-2.66168	0.0121961	0.0192234	-3.31662
ENSMUSG00000110834	ENSMUSG00000110834	-1.64656	1.81054	-2.31412	0.0274369	0.0418267	-3.91449
ENSMUSG00000043153	Crppa	-1.64699	2.38699	-2.99235	0.00538354	0.00871232	-2.59588
ENSMUSG00000098645	ENSMUSG00000098645	-1.64784	2.09534	-2.67427	0.0118313	0.0186704	-3.24465
ENSMUSG00000102083	Gm5259	-1.64954	1.20853	-2.01809	0.0522816	0.0769779	-4.29761
ENSMUSG00000109708	ENSMUSG00000109708	-1.64999	2.3796	-2.9763	0.00560674	0.0090605	-2.62791
ENSMUSG00000031442	Mcf2l	-1.65059	1.74231	-2.18887	0.0362406	0.0545204	-4.12842
ENSMUSG00000058430	Rpl27a-ps2	-1.65095	1.45973	-2.30762	0.0278413	0.0424099	-3.85965
ENSMUSG00000078202	Nrarp	-1.65122	1.87533	-2.47781	0.0188556	0.0292137	-3.57853
ENSMUSG00000115131	ENSMUSG00000115131	-1.65145	2.05484	-2.76409	0.00950969	0.015105	-3.02719
ENSMUSG00000048330	Ric3	-1.652	1.82244	-2.53965	0.0163121	0.0254278	-3.44511
ENSMUSG00000095315	Gm10130	-1.65387	2.03543	-2.71661	0.010678	0.0169067	-3.13383
ENSMUSG00000069755	3110053B16Rik	-1.6556	2.20244	-2.87561	0.00721916	0.011583	-2.82103
ENSMUSG00000032578	Cish	-1.65664	2.02079	-2.31363	0.0274675	0.0418704	-3.93386
ENSMUSG00000029056	Pank4	-1.65677	1.88611	-2.62721	0.0132485	0.0208269	-3.29879
ENSMUSG00000119776	Gm23849	-1.65724	1.98972	-2.58153	0.0147734	0.0231169	-3.39062
ENSMUSG00000068735	Trp53i11	-1.65735	1.86306	-2.43042	0.0210455	0.032463	-3.67918
ENSMUSG00000101514	Gm5524	-1.65977	1.81886	-2.61328	0.0136973	0.0215007	-3.32795
ENSMUSG00000049313	Sorl1	-1.66059	2.31322	-3.03618	0.00481617	0.00781841	-2.4813
ENSMUSG00000039476	Prrx2	-1.6627	2.25347	-2.86308	0.00744781	0.0119382	-2.85651
ENSMUSG00000098492	Gm19353	-1.66274	2.04364	-2.53222	0.0165999	0.0258594	-3.51127
ENSMUSG00000021913	Ogdhl	-1.66313	1.71403	-2.4118	0.0219677	0.0338244	-3.69841
ENSMUSG00000041476	Smpx	-1.66361	2.87639	-3.05739	0.00456243	0.00741875	-2.48441
ENSMUSG00000016024	Lbp	-1.66377	1.51834	-2.29191	0.0288409	0.0438731	-3.87589
ENSMUSG00000032679	Cd59a	-1.66522	2.19003	-2.89493	0.00687928	0.0110592	-2.78168
ENSMUSG00000116184	ENSMUSG00000116184	-1.66527	1.62552	-2.24433	0.0320698	0.0485294	-4.02001
ENSMUSG00000070729	ENSMUSG00000070729	-1.66541	2.12563	-2.54494	0.0161097	0.0251251	-3.45676
ENSMUSG00000022074	Tnfrsf10b	-1.66581	2.32247	-3.00122	0.00526392	0.00852326	-2.57794
ENSMUSG00000095253	Zfp799	-1.66604	2.57375	-3.18599	0.00327571	0.00537401	-2.19465
ENSMUSG00000088025	Rprl3	-1.66612	1.66011	-2.41174	0.0219704	0.0338262	-3.69282
ENSMUSG00000070798	Psg25	-1.66634	2.34023	-2.99906	0.0052928	0.00856872	-2.57477
ENSMUSG00000047044	D030056L22Rik	-1.66779	1.70563	-2.45791	0.0197483	0.0305347	-3.60191
ENSMUSG00000062081	ENSMUSG00000062081	-1.66865	2.09972	-2.78117	0.00911962	0.0145102	-3.01475
ENSMUSG00000051537	Gm5124	-1.66872	2.21576	-2.76189	0.00956107	0.0151843	-3.05852
ENSMUSG00000024059	Clip4	-1.66902	2.93233	-3.09702	0.00412187	0.00672041	-2.4707
ENSMUSG00000031137	Fgf13	-1.66948	2.19846	-2.89141	0.00694002	0.0111527	-2.79064
ENSMUSG00000087596	Gm11715	-1.66978	2.39443	-3.0956	0.00413692	0.00674341	-2.36552
ENSMUSG00000055862	Izumo4	-1.66986	2.27097	-3.00379	0.0052297	0.00847106	-2.55528
ENSMUSG00000025348	Itga7	-1.66989	2.24954	-2.95446	0.00592458	0.00955823	-2.64874
ENSMUSG00000106416	ENSMUSG00000106416	-1.66999	1.97585	-2.68668	0.0114819	0.018135	-3.17911
ENSMUSG00000017412	Cacnb4	-1.67024	1.99337	-2.46687	0.0193415	0.0299425	-3.65106
ENSMUSG00000106133	ENSMUSG00000106133	-1.67033	1.37457	-2.0593	0.0479251	0.070999	-4.31239
ENSMUSG00000119892	Gm23971	-1.67054	1.96761	-2.52834	0.0167521	0.0260814	-3.49599
ENSMUSG00000032000	Birc3	-1.67086	2.06124	-2.77705	0.0092123	0.0146522	-2.99977
ENSMUSG00000000028	Cdc45	-1.67113	2.41679	-3.15824	0.00352003	0.00576687	-2.2256
ENSMUSG00000011263	Exoc3l2	-1.67153	0.89755	-1.92214	0.0637945	0.0926902	-4.40953
ENSMUSG00002075115	ENSMUSG00002075115	-1.67303	1.63417	-2.47261	0.0190853	0.0295567	-3.55829
ENSMUSG00000105412	ENSMUSG00000105412	-1.67315	1.96475	-2.64188	0.0127908	0.020134	-3.26715
ENSMUSG00000043702	Pde12	-1.6737	2.42683	-2.858	0.00754254	0.0120819	-2.8564
ENSMUSG00000082908	ENSMUSG00000082908	-1.67377	1.70052	-2.44256	0.0204634	0.0316107	-3.65908
ENSMUSG00000027796	Smad9	-1.67431	1.67831	-2.24822	0.031794	0.048129	-3.97666
ENSMUSG00000042271	Nxt2	-1.67565	2.02358	-2.6631	0.0121543	0.019159	-3.25451
ENSMUSG00000025226	Fbxl15	-1.676	1.34401	-2.0575	0.0481078	0.0712548	-4.22522
ENSMUSG00000052446	Zfp961	-1.67629	2.16971	-2.8023	0.0086576	0.0137994	-2.97802
ENSMUSG00000058745	ENSMUSG00000058745	-1.67659	2.14725	-2.82634	0.00815851	0.0130353	-2.94722
ENSMUSG00000059252	ENSMUSG00000059252	-1.67985	1.4274	-2.22898	0.0331787	0.0501435	-3.99315
ENSMUSG00000059824	Dbp	-1.68116	2.03227	-2.77398	0.00928193	0.0147574	-3.02354
ENSMUSG00000020102	Slc16a7	-1.68162	2.24822	-2.91453	0.00655007	0.0105443	-2.74655
ENSMUSG00000107724	ENSMUSG00000107724	-1.68166	2.01182	-2.60345	0.0140226	0.0219953	-3.33651
ENSMUSG00000020491	2810021J22Rik	-1.68185	1.85567	-2.68731	0.0114644	0.0181088	-3.16674
ENSMUSG00000044268	ENSMUSG00000044268	-1.68393	1.44604	-2.28546	0.029261	0.0444869	-3.88696
ENSMUSG00000048440	Cyp4f16	-1.68413	1.89667	-2.45557	0.0198557	0.0306942	-3.61069
ENSMUSG00000027994	Mcub	-1.68437	1.72267	-2.49344	0.0181802	0.0282123	-3.54692
ENSMUSG00000050821	Fam131a	-1.68462	2.52772	-3.23075	0.00291542	0.00479952	-2.054
ENSMUSG00000090624	ENSMUSG00000090624	-1.68465	1.57673	-2.21136	0.0344938	0.0520096	-4.00836
ENSMUSG00000041193	Pla2g5	-1.68476	1.06374	-2.05469	0.0483954	0.0716311	-4.23063
ENSMUSG00000003868	Ruvbl2	-1.68477	1.89535	-2.48584	0.018506	0.0287012	-3.59766
ENSMUSG00000109428	ENSMUSG00000109428	-1.68537	2.07327	-2.84499	0.00779027	0.0124619	-2.86233
ENSMUSG00000068015	Lrch1	-1.6858	2.52454	-3.12186	0.0038667	0.00631738	-2.31862
ENSMUSG00000023009	Nckap5l	-1.68589	2.08076	-2.71693	0.0106696	0.0168947	-3.13438
ENSMUSG00000093485	ENSMUSG00000093485	-1.68621	1.90564	-2.64456	0.0127088	0.0200078	-3.27068
ENSMUSG00000033737	Fndc3c1	-1.68847	2.22609	-3.05724	0.00456421	0.00742065	-2.41987
ENSMUSG00000049764	Zfp280b	-1.68887	2.06791	-2.62277	0.0133901	0.0210355	-3.37084
ENSMUSG00000113262	Gm48551	-1.68891	1.35482	-2.1327	0.040952	0.0612332	-4.13955
ENSMUSG00000104973	ENSMUSG00000104973	-1.68917	2.05094	-2.48016	0.0187524	0.0290664	-3.63449
ENSMUSG00000108350	ENSMUSG00000108350	-1.68929	2.08445	-2.82059	0.00827531	0.013215	-2.90772
ENSMUSG00000037960	Card19	-1.68943	2.70645	-3.43487	0.00170132	0.00284241	-1.60775
ENSMUSG00000064208	ENSMUSG00000064208	-1.68944	2.47958	-3.19854	0.00317065	0.00520525	-2.13615
ENSMUSG00000038740	Mvb12b	-1.68956	1.5604	-2.22731	0.0333011	0.050325	-3.98827
ENSMUSG00000031767	Nudt7	-1.68975	1.61202	-2.34259	0.0257275	0.039333	-3.78439
ENSMUSG00000095681	Gm8281	-1.69042	1.58236	-2.36227	0.0246027	0.0377105	-3.76989
ENSMUSG00000108121	ENSMUSG00000108121	-1.69079	1.53988	-2.44779	0.020217	0.0312437	-3.59361
ENSMUSG00000121510	ENSMUSG00000121510	-1.69136	1.83782	-2.6246	0.0133315	0.0209466	-3.30372
ENSMUSG00000025789	St8sia2	-1.69327	1.44315	-2.34951	0.025327	0.0387789	-3.75697
ENSMUSG00000095123	ENSMUSG00000095123	-1.69409	1.94927	-2.72576	0.0104429	0.0165492	-3.09413
ENSMUSG00000104034	ENSMUSG00000104034	-1.69471	1.55427	-2.32436	0.0268106	0.0409128	-3.79407
ENSMUSG00000103505	ENSMUSG00000103505	-1.69519	1.32097	-2.08508	0.045365	0.0674025	-4.20066
ENSMUSG00000026975	Dph7	-1.69625	2.45423	-2.94388	0.00608457	0.00981115	-2.72791
ENSMUSG00000083734	ENSMUSG00000083734	-1.69632	1.18466	-2.1784	0.0370802	0.0557264	-4.02606
ENSMUSG00000078915	ENSMUSG00000078915	-1.69687	1.52162	-2.09398	0.0445091	0.0661999	-4.21681
ENSMUSG00000017764	Zswim1	-1.6971	2.0711	-2.90324	0.0067379	0.0108377	-2.73562
ENSMUSG00000020743	Mif4gd	-1.69745	2.17654	-2.77756	0.00920068	0.0146359	-3.02448
ENSMUSG00000078580	E430018J23Rik	-1.69786	2.27002	-2.93509	0.00622054	0.0100251	-2.68099
ENSMUSG00000031458	Coprs	-1.69797	2.26936	-3.07784	0.00432979	0.00705025	-2.37533
ENSMUSG00000103584	ENSMUSG00000103584	-1.69799	1.77216	-2.55125	0.0158718	0.0247632	-3.41957
ENSMUSG00000039715	Dync2i2	-1.69843	2.58534	-3.20726	0.00309954	0.00509087	-2.10354
ENSMUSG00000040721	Zfhx2	-1.69865	2.50067	-3.22736	0.00294138	0.00484077	-2.05434
ENSMUSG00000079710	Dynlt2a2	-1.69894	2.04152	-2.50624	0.0176441	0.0274142	-3.52842
ENSMUSG00000049115	Agtr1a	-1.69903	2.31766	-2.81028	0.00848878	0.0135438	-2.98126
ENSMUSG00000005951	Shpk	-1.70134	1.21792	-2.04394	0.0495104	0.0731852	-4.23674
ENSMUSG00000033029	1700088E04Rik	-1.70184	1.78363	-2.6274	0.0132427	0.0208192	-3.27619
ENSMUSG00000120983	ENSMUSG00000120983	-1.70209	2.26141	-2.87607	0.0072109	0.0115714	-2.83274
ENSMUSG00000068048	Rhox9	-1.70211	1.4331	-2.25778	0.0311256	0.0471707	-3.91761
ENSMUSG00000078588	Ccdc24	-1.70361	1.63953	-2.48715	0.0184495	0.0286156	-3.53417
ENSMUSG00000040606	Kazn	-1.70378	2.47914	-3.15987	0.00350526	0.00574399	-2.21193
ENSMUSG00000029027	Dffb	-1.70408	2.15732	-2.82672	0.00815093	0.0130242	-2.9132
ENSMUSG00000050312	Nsun3	-1.70541	1.79578	-2.52168	0.0170165	0.0264717	-3.45708
ENSMUSG00000106834	ENSMUSG00000106834	-1.70621	1.4716	-2.41354	0.0218796	0.0336937	-3.64215
ENSMUSG00000083993	Gm14398	-1.70633	2.21772	-2.25024	0.0316521	0.0479313	-3.95598
ENSMUSG00000102246	ENSMUSG00000102246	-1.70668	1.61395	-2.36851	0.0242557	0.0372053	-3.74861
ENSMUSG00000068463	C730014E05Rik	-1.7067	1.98668	-2.77689	0.00921579	0.0146556	-2.97714
ENSMUSG00000023982	Guca1a	-1.7077	1.65437	-2.09545	0.0443691	0.06601	-4.26293
ENSMUSG00000118471	ENSMUSG00000118471	-1.7077	1.65437	-2.09545	0.0443691	0.06601	-4.26293
ENSMUSG00000020988	L2hgdh	-1.70791	1.62673	-2.49466	0.0181287	0.0281384	-3.50589
ENSMUSG00000033032	Afap1l1	-1.70841	2.69307	-3.49908	0.00143288	0.00240501	-1.43515
ENSMUSG00000100039	ENSMUSG00000100039	-1.70846	1.91457	-2.39933	0.0226058	0.0347745	-3.75691
ENSMUSG00000081201	ENSMUSG00000081201	-1.70945	1.63323	-2.4003	0.0225556	0.0347021	-3.68529
ENSMUSG00000026395	Ptprc	-1.7096	1.60262	-2.3318	0.0263634	0.0402677	-3.81147
ENSMUSG00000094627	ENSMUSG00000094627	-1.71059	1.51915	-2.34304	0.0257015	0.0392961	-3.77598
ENSMUSG00000006463	Zdhhc24	-1.71123	1.84219	-2.68864	0.0114275	0.018055	-3.15512
ENSMUSG00000100555	ENSMUSG00000100555	-1.71149	2.1252	-2.72116	0.0105606	0.0167296	-3.14651
ENSMUSG00000053706	ENSMUSG00000053706	-1.71155	1.84524	-2.35224	0.0251705	0.0385587	-3.824
ENSMUSG00000017817	Jph2	-1.71199	1.55336	-2.40816	0.0221521	0.0340912	-3.66194
ENSMUSG00000096991	ENSMUSG00000096991	-1.71208	1.96425	-2.73547	0.0101989	0.0161745	-3.05661
ENSMUSG00000121088	ENSMUSG00000121088	-1.71422	1.97436	-2.71897	0.0106171	0.0168126	-3.11328
ENSMUSG00000026723	Trdmt1	-1.71476	1.51606	-2.39894	0.0226259	0.0348003	-3.66552
ENSMUSG00000075273	Ttc30b	-1.71493	1.94581	-2.53449	0.0165114	0.0257272	-3.49578
ENSMUSG00000039519	Cyp7b1	-1.71544	1.88169	-2.62551	0.0133026	0.0209057	-3.26438
ENSMUSG00000005949	Ctns	-1.71583	2.43635	-3.05646	0.00457329	0.00743485	-2.4516
ENSMUSG00000045095	Magi1	-1.71649	2.49872	-3.31103	0.00236216	0.00391373	-1.86556
ENSMUSG00000103436	ENSMUSG00000103436	-1.71756	1.71942	-2.58079	0.0147992	0.0231555	-3.36226
ENSMUSG00000081139	ENSMUSG00000081139	-1.71759	1.61813	-2.52018	0.0170765	0.0265632	-3.45689
ENSMUSG00000044595	Dnd1	-1.71853	2.07469	-2.78602	0.00901153	0.0143467	-3.01479
ENSMUSG00000084373	Rps2-ps4	-1.71875	2.06459	-2.95654	0.00589356	0.0095089	-2.61529
ENSMUSG00000039018	Mtg1	-1.71903	2.41655	-3.19257	0.00322024	0.00528504	-2.13076
ENSMUSG00000024174	Pot1b	-1.7192	2.33237	-3.12423	0.00384318	0.00627944	-2.26992
ENSMUSG00000027381	Bcl2l11	-1.72015	2.84461	-3.54293	0.00127359	0.00214287	-1.35253
ENSMUSG00000031887	Tradd	-1.72028	2.06995	-2.54342	0.0161678	0.0252121	-3.48083
ENSMUSG00000111846	ENSMUSG00000111846	-1.72111	1.8313	-2.6356	0.012985	0.0204322	-3.25416
ENSMUSG00000052248	Zeb2os	-1.72125	2.49577	-3.29742	0.00244825	0.00405198	-1.89431
ENSMUSG00000112090	ENSMUSG00000112090	-1.7217	1.03345	-1.93522	0.0621049	0.0903583	-4.36935
ENSMUSG00000022843	Clcn2	-1.72205	2.35891	-3.18017	0.00332558	0.00545457	-2.14903
ENSMUSG00000038022	Mindy4	-1.72222	2.60697	-3.33542	0.002215	0.00367648	-1.80511
ENSMUSG00000072244	Trim6	-1.72365	1.95364	-2.71545	0.0107083	0.0169521	-3.10976
ENSMUSG00000085111	Ascl4	-1.72372	1.56427	-2.47868	0.0188172	0.0291584	-3.536
ENSMUSG00000074211	Sdhaf1	-1.72432	2.48818	-3.17544	0.00336666	0.00552069	-2.21371
ENSMUSG00000037523	Mavs	-1.72456	2.0318	-2.8518	0.00765975	0.0122604	-2.82374
ENSMUSG00000047989	Ino80c	-1.72524	2.17074	-2.84501	0.00778992	0.0124619	-2.87443
ENSMUSG00000069633	Pex11g	-1.72621	1.91432	-2.68065	0.0116504	0.0183891	-3.1697
ENSMUSG00000025059	Gk	-1.72668	2.13957	-2.94285	0.00610029	0.00983576	-2.63882
ENSMUSG00000026259	Ngef	-1.7269	2.00691	-2.7547	0.0097309	0.0154483	-3.03912
ENSMUSG00000114310	ENSMUSG00000114310	-1.72736	1.93764	-2.62133	0.0134362	0.0211034	-3.32361
ENSMUSG00000034412	Tbc1d10a	-1.72736	1.57981	-2.52198	0.0170044	0.0264568	-3.44738
ENSMUSG00000082070	ENSMUSG00000082070	-1.72743	1.83812	-2.63228	0.0130886	0.0205876	-3.26989
ENSMUSG00000112239	Gm17823	-1.72772	1.29425	-2.0958	0.0443366	0.0659754	-4.21522
ENSMUSG00000120777	ENSMUSG00000120777	-1.7286	1.34556	-1.95234	0.0599538	0.0874608	-4.39763
ENSMUSG00000045835	Hdgfl1	-1.72865	1.09597	-2.05591	0.0482707	0.0714811	-4.19787
ENSMUSG00000017830	Dhx58	-1.72903	0.94984	-1.97881	0.0567541	0.0831051	-4.32583
ENSMUSG00000024349	Sting1	-1.72933	1.73896	-2.44281	0.0204514	0.031599	-3.62945
ENSMUSG00000044022	Pcdhb21	-1.73046	2.21634	-2.84825	0.00772747	0.0123632	-2.8809
ENSMUSG00000019838	Slc16a10	-1.73111	1.97198	-2.46257	0.0195357	0.0302257	-3.60439
ENSMUSG00000115314	ENSMUSG00000115314	-1.73165	0.990594	-1.93026	0.0627409	0.0912525	-4.38117
ENSMUSG00000036864	Proser3	-1.73236	1.8403	-2.78137	0.00911508	0.014504	-2.95983
ENSMUSG00000037096	ENSMUSG00000037096	-1.73404	2.54028	-3.31529	0.00233577	0.00387181	-1.86014
ENSMUSG00000028040	Efna4	-1.73611	1.90706	-2.61505	0.0136397	0.0214136	-3.31483
ENSMUSG00000036613	Eipr1	-1.73617	1.88074	-2.75136	0.00981078	0.0155716	-3.02865
ENSMUSG00000038323	1700066M21Rik	-1.73726	1.3887	-2.17061	0.0377164	0.056629	-4.09656
ENSMUSG00000084691	ENSMUSG00000084691	-1.7374	1.68794	-2.43584	0.0207834	0.0320796	-3.61702
ENSMUSG00000026646	Suv39h2	-1.73753	2.10613	-2.34317	0.0256938	0.0392871	-3.74773
ENSMUSG00000061724	ENSMUSG00000061724	-1.73816	1.88294	-2.63378	0.0130418	0.0205156	-3.26565
ENSMUSG00000080777	ENSMUSG00000080777	-1.73844	1.76524	-2.6865	0.011487	0.0181418	-3.13735
ENSMUSG00000035476	Tab3	-1.73903	2.63524	-3.38777	0.0019284	0.00321275	-1.69029
ENSMUSG00000030610	Det1	-1.73972	1.78582	-2.39518	0.0228217	0.0350939	-3.7518
ENSMUSG00000072763	5430403G16Rik	-1.74024	2.20245	-2.96715	0.00573783	0.00926464	-2.61173
ENSMUSG00000069303	H2bc24	-1.74177	1.31582	-2.09444	0.0444655	0.0661489	-4.17128
ENSMUSG00000003070	Efna2	-1.74191	2.33949	-3.11378	0.00394803	0.00644435	-2.28807
ENSMUSG00000103502	ENSMUSG00000103502	-1.74226	2.30917	-2.93317	0.00625061	0.0100728	-2.71779
ENSMUSG00000049556	Lingo1	-1.74314	1.92814	-2.721	0.0105646	0.0167345	-3.12415
ENSMUSG00000085192	ENSMUSG00000085192	-1.74327	1.86169	-2.38069	0.0235911	0.03623	-3.77367
ENSMUSG00000072915	Gm12258	-1.74369	1.87528	-2.63742	0.0129284	0.0203462	-3.2605
ENSMUSG00000121570	ENSMUSG00000121570	-1.74378	2.34139	-3.08695	0.00422985	0.00688963	-2.37373
ENSMUSG00000105302	ENSMUSG00000105302	-1.74388	1.87907	-2.50962	0.0175051	0.0272061	-3.49314
ENSMUSG00000056673	Kdm5d	-1.74393	2.18507	-2.14735	0.0396735	0.0594129	-4.14977
ENSMUSG00000001508	Sgca	-1.74393	1.77031	-2.55496	0.0157331	0.0245593	-3.39367
ENSMUSG00000073448	ENSMUSG00000073448	-1.74402	2.22976	-3.01094	0.00513558	0.00832365	-2.5314
ENSMUSG00000041801	Phlda3	-1.74456	1.3126	-2.2841	0.0293504	0.0446101	-3.85641
ENSMUSG00000030714	Sgf29	-1.74479	2.36682	-3.24589	0.00280243	0.00461884	-1.99238
ENSMUSG00000094437	ENSMUSG00000094437	-1.74539	2.32689	-3.01646	0.00506405	0.00821021	-2.53654
ENSMUSG00000044501	Zfp758	-1.74574	2.34535	-2.91083	0.00661101	0.0106408	-2.76464
ENSMUSG00000034206	Polq	-1.74581	2.10928	-2.73308	0.0102584	0.0162664	-3.11919
ENSMUSG00000039824	Myl6b	-1.74585	1.51861	-2.27628	0.0298678	0.0453707	-3.88648
ENSMUSG00000106751	ENSMUSG00000106751	-1.74659	1.89438	-2.76139	0.0095728	0.0152018	-3.00327
ENSMUSG00000056144	Trim34a	-1.74698	1.5522	-2.51095	0.0174505	0.0271232	-3.46794
ENSMUSG00000106115	ENSMUSG00000106115	-1.74701	1.55741	-2.19488	0.0357661	0.0538293	-4.06409
ENSMUSG00000026288	Inpp5d	-1.74719	2.60148	-3.35193	0.00212051	0.00352347	-1.78133
ENSMUSG00000051444	Bbs12	-1.74859	2.09034	-2.95972	0.00584648	0.00943536	-2.60902
ENSMUSG00000083390	Gm13121	-1.75094	1.27313	-1.99743	0.0545944	0.0801073	-4.35883
ENSMUSG00000097325	Gm16897	-1.75367	1.23143	-2.10565	0.0434091	0.0646718	-4.12651
ENSMUSG00000036249	Rbm43	-1.75373	2.5659	-3.11911	0.00389426	0.00636046	-2.31393
ENSMUSG00000103529	ENSMUSG00000103529	-1.75403	1.26061	-2.07669	0.0461839	0.0685429	-4.22493
ENSMUSG00000007877	Tcap	-1.75429	2.02024	-2.58585	0.0146226	0.0228877	-3.3695
ENSMUSG00000109568	ENSMUSG00000109568	-1.75495	2.17562	-2.59015	0.0144738	0.0226653	-3.4401
ENSMUSG00000083836	ENSMUSG00000083836	-1.75542	2.40234	-2.89263	0.00691901	0.0111206	-2.80871
ENSMUSG00000020623	Map2k6	-1.75764	2.12241	-2.98846	0.0054369	0.00879535	-2.54828
ENSMUSG00000102615	ENSMUSG00000102615	-1.75766	2.29473	-2.44099	0.0205375	0.031716	-3.60008
ENSMUSG00000105815	ENSMUSG00000105815	-1.75937	0.934423	-2.03274	0.0506949	0.0748376	-4.21443
ENSMUSG00000031788	Kifc3	-1.76005	2.37018	-3.08827	0.00421554	0.00686789	-2.32439
ENSMUSG00000118636	ENSMUSG00000118636	-1.76059	1.23385	-2.21793	0.0339981	0.0513056	-3.97577
ENSMUSG00000026715	Serpinc1	-1.7613	2.36621	-3.17749	0.00334882	0.00549227	-2.1477
ENSMUSG00000109363	ENSMUSG00000109363	-1.76158	1.58228	-2.22064	0.0337954	0.0510177	-3.99884
ENSMUSG00000084714	Gm24631	-1.76241	2.89161	-3.16396	0.00346832	0.00568476	-2.26164
ENSMUSG00000105053	ENSMUSG00000105053	-1.76247	1.16749	-2.15119	0.0393444	0.0589614	-4.04683
ENSMUSG00000029674	Limk1	-1.76249	1.4952	-2.24324	0.0321471	0.048643	-3.92489
ENSMUSG00000116617	ENSMUSG00000116617	-1.76307	1.27997	-2.26774	0.0304428	0.0461916	-3.86717
ENSMUSG00000117044	ENSMUSG00000117044	-1.76376	1.9713	-2.82962	0.00809262	0.0129339	-2.88589
ENSMUSG00000115160	ENSMUSG00000115160	-1.76385	1.81769	-2.59036	0.0144664	0.0226564	-3.35574
ENSMUSG00000090122	Kcne1l	-1.76387	1.63306	-2.52943	0.0167095	0.0260189	-3.42801
ENSMUSG00000021108	Prkch	-1.76574	1.84036	-2.65768	0.012314	0.019402	-3.21582
ENSMUSG00000074629	ENSMUSG00000074629	-1.76625	2.06653	-2.87393	0.00724948	0.011629	-2.78405
ENSMUSG00000106757	ENSMUSG00000106757	-1.76636	2.21366	-2.86504	0.00741164	0.0118811	-2.80705
ENSMUSG00000081568	ENSMUSG00000081568	-1.76725	2.70117	-3.30698	0.00238745	0.00395473	-1.90646
ENSMUSG00000022792	Yars2	-1.76764	2.33549	-3.10283	0.00406083	0.00662291	-2.33313
ENSMUSG00000050567	Maml1	-1.76831	2.8708	-3.42578	0.00174307	0.00291125	-1.66105
ENSMUSG00000078994	Zfp429	-1.76845	1.41839	-2.47432	0.0190095	0.0294414	-3.51465
ENSMUSG00000028164	Manba	-1.76907	0.893649	-1.93792	0.0617618	0.0898713	-4.33026
ENSMUSG00000105700	ENSMUSG00000105700	-1.77021	1.41983	-2.36391	0.0245113	0.0375785	-3.72754
ENSMUSG00000024011	Pi16	-1.77032	1.17604	-2.11525	0.0425225	0.063435	-4.11982
ENSMUSG00000037366	Pafah2	-1.771	2.26517	-3.08516	0.00424931	0.00692026	-2.35741
ENSMUSG00000044734	Serpinb1a	-1.77215	2.12025	-2.64909	0.012571	0.0197968	-3.30132
ENSMUSG00000106054	ENSMUSG00000106054	-1.77224	1.04636	-2.01585	0.0525283	0.0773092	-4.27385
ENSMUSG00000102644	Thap6	-1.77296	1.64115	-2.32854	0.0265588	0.0405517	-3.82377
ENSMUSG00000118107	ENSMUSG00000118107	-1.77402	1.92932	-2.86646	0.00738544	0.0118418	-2.79402
ENSMUSG00000103881	ENSMUSG00000103881	-1.77404	1.57254	-2.34976	0.0253123	0.0387592	-3.78088
ENSMUSG00000109398	ENSMUSG00000109398	-1.77429	1.50415	-2.2845	0.0293236	0.0445789	-3.87017
ENSMUSG00000118718	Gm24950	-1.77464	1.9902	-2.69259	0.0113188	0.0178907	-3.14719
ENSMUSG00000096696	Zfp960	-1.77498	2.26973	-2.89426	0.00689089	0.0110762	-2.77918
ENSMUSG00000074486	Bglap2	-1.77518	1.46819	-2.36383	0.0245159	0.0375828	-3.75313
ENSMUSG00000096856	Gm10778	-1.77615	1.89752	-2.80272	0.00864848	0.0137862	-2.89712
ENSMUSG00000040857	Erf	-1.7769	1.38214	-2.34879	0.0253682	0.0388393	-3.74594
ENSMUSG00000084950	Gm5577	-1.77808	1.6524	-2.5576	0.0156354	0.0244121	-3.36908
ENSMUSG00000030486	Zfp108	-1.77833	1.86576	-2.68263	0.011595	0.0183097	-3.13583
ENSMUSG00000113328	ENSMUSG00000113328	-1.77867	1.63214	-2.49711	0.0180249	0.0279876	-3.47975
ENSMUSG00000117224	Gm49940	-1.77884	1.92708	-2.86974	0.00732541	0.011749	-2.76966
ENSMUSG00000098240	Gm4575	-1.77992	1.39235	-2.43107	0.021014	0.0324191	-3.59309
ENSMUSG00000080902	ENSMUSG00000080902	-1.77993	1.51109	-2.36862	0.0242498	0.0371989	-3.72414
ENSMUSG00000053600	Zfp472	-1.77995	2.23684	-3.05192	0.00462663	0.00751758	-2.42589
ENSMUSG00000023206	Il15ra	-1.78045	1.05548	-2.15822	0.0387473	0.0581033	-4.02191
ENSMUSG00000029683	Lmod2	-1.78056	2.13113	-2.4925	0.0182205	0.0282727	-3.59468
ENSMUSG00000030306	Tmtc1	-1.78056	2.51483	-3.21797	0.00301424	0.00495419	-2.06634
ENSMUSG00000050855	Zfp940	-1.78077	1.67628	-2.42681	0.0212212	0.0327222	-3.65228
ENSMUSG00000052584	Serp2	-1.78086	0.898131	-1.95289	0.0598856	0.0873673	-4.34343
ENSMUSG00000099851	ENSMUSG00000099851	-1.781	2.41872	-3.31331	0.00234801	0.0038909	-1.83701
ENSMUSG00000105199	ENSMUSG00000105199	-1.78108	1.41444	-2.40004	0.0225687	0.0347198	-3.65985
ENSMUSG00000104641	ENSMUSG00000104641	-1.78246	1.9151	-2.73269	0.0102681	0.0162805	-3.07803
ENSMUSG00000105243	ENSMUSG00000105243	-1.78297	2.21992	-3.11596	0.00392593	0.00640974	-2.25454
ENSMUSG00000086331	ENSMUSG00000086331	-1.78375	1.49683	-2.44076	0.0205488	0.0317311	-3.5819
ENSMUSG00000106149	ENSMUSG00000106149	-1.78437	1.96162	-2.9298	0.00630378	0.0101554	-2.65253
ENSMUSG00000069307	H2bc23	-1.78546	1.27584	-2.15081	0.0393762	0.0589926	-4.05603
ENSMUSG00000074340	Ovgp1	-1.78558	1.57743	-2.54308	0.0161808	0.0252267	-3.40929
ENSMUSG00000049612	Omg	-1.78612	1.11359	-2.2224	0.0336644	0.0508416	-3.92321
ENSMUSG00000081023	Gm15766	-1.78637	2.1005	-2.69556	0.0112376	0.0177664	-3.17194
ENSMUSG00000065750	Gm23346	-1.78678	2.16182	-2.81633	0.00836289	0.0133509	-2.93298
ENSMUSG00000022523	Fgf12	-1.78697	1.60193	-2.51293	0.0173697	0.0270016	-3.43423
ENSMUSG00000068579	Rpl7a-ps3	-1.78753	1.7061	-2.56854	0.0152357	0.0238071	-3.34574
ENSMUSG00000118145	ENSMUSG00000118145	-1.78791	2.05442	-2.86275	0.007454	0.0119472	-2.78137
ENSMUSG00000029851	Tcaf2	-1.78794	2.51524	-3.47024	0.00154799	0.00259354	-1.46841
ENSMUSG00000010057	Nprl2	-1.78854	2.09857	-3.00805	0.00517338	0.00838238	-2.49889
ENSMUSG00000082245	ENSMUSG00000082245	-1.78965	1.99162	-2.79511	0.00881215	0.0140345	-2.96059
ENSMUSG00000014503	Pkd2l2	-1.78971	1.64157	-2.43579	0.020786	0.0320812	-3.61186
ENSMUSG00000049577	Zfpm1	-1.7904	2.12538	-3.06407	0.00448515	0.00729601	-2.36038
ENSMUSG00000087213	2810408I11Rik	-1.79087	2.02308	-2.76916	0.00939224	0.0149217	-3.01405
ENSMUSG00000087269	ENSMUSG00000087269	-1.79101	0.856536	-1.97394	0.0573315	0.0838759	-4.30876
ENSMUSG00000074030	Exoc8	-1.79132	2.27386	-3.10185	0.00407111	0.00663866	-2.30076
ENSMUSG00000029097	Trmt44	-1.79133	1.97361	-2.88455	0.00705994	0.0113386	-2.73999
ENSMUSG00000050936	ENSMUSG00000050936	-1.7915	1.58006	-2.49028	0.0183151	0.0284153	-3.52518
ENSMUSG00000028894	Inpp5b	-1.7925	2.45998	-3.29994	0.00243209	0.00402679	-1.87135
ENSMUSG00000027454	Gins1	-1.7928	2.30841	-3.27169	0.00261934	0.00432642	-1.91673
ENSMUSG00000058492	ENSMUSG00000058492	-1.79322	1.81889	-2.5907	0.0144548	0.0226399	-3.32712
ENSMUSG00000025089	Gfra1	-1.79336	2.38265	-3.21951	0.00300215	0.00493545	-2.05096
ENSMUSG00000090256	Alms1-ps1	-1.79385	2.19993	-2.95971	0.00584666	0.00943536	-2.61486
ENSMUSG00000091198	ENSMUSG00000091198	-1.79429	1.50854	-2.14879	0.0395497	0.0592441	-4.10701
ENSMUSG00000037211	Spry1	-1.7948	2.62013	-3.48516	0.00148735	0.00249428	-1.44093
ENSMUSG00000035529	Prdm4	-1.79486	2.85626	-3.85075	0.000550258	0.000945563	-0.569364
ENSMUSG00000043419	Rnf227	-1.79564	2.73397	-3.38049	0.00196604	0.00327316	-1.68708
ENSMUSG00000036452	Arhgap26	-1.79568	2.01722	-2.25005	0.0316655	0.0479481	-4.0438
ENSMUSG00000030317	Timp4	-1.79685	1.79397	-2.52284	0.0169703	0.0264075	-3.46024
ENSMUSG00000036790	Slitrk2	-1.79714	2.29589	-3.27889	0.00257034	0.0042491	-1.89988
ENSMUSG00000082746	Rps12-ps1	-1.79827	1.64381	-2.50808	0.017568	0.0272999	-3.49293
ENSMUSG00000028243	Ubxn2b	-1.79839	2.83453	-3.44893	0.00163871	0.00274102	-1.57408
ENSMUSG00000040717	Il17rd	-1.79841	2.78116	-3.42165	0.00176235	0.00294253	-1.60695
ENSMUSG00000028825	Rhd	-1.79842	1.50005	-2.42333	0.0213924	0.0329719	-3.6311
ENSMUSG00000038295	Atg9b	-1.79862	2.15351	-3.01894	0.0050323	0.00815935	-2.48926
ENSMUSG00000047098	Rnf31	-1.79906	2.49478	-3.28716	0.00251515	0.00416077	-1.89712
ENSMUSG00000038214	Bend3	-1.79956	2.14508	-2.96684	0.00574236	0.00927055	-2.61231
ENSMUSG00000115882	ENSMUSG00000115882	-1.79987	1.55616	-2.62854	0.0132064	0.0207637	-3.22621
ENSMUSG00000061758	Akr1b10	-1.80007	2.77652	-3.8211	0.000597078	0.00102412	-0.630271
ENSMUSG00000115624	ENSMUSG00000115624	-1.80045	2.36778	-3.06744	0.00444662	0.00723554	-2.39509
ENSMUSG00000026433	Rab29	-1.80128	2.09656	-2.52806	0.0167631	0.0260966	-3.50825
ENSMUSG00000027615	Hps3	-1.80133	1.86946	-2.53175	0.0166183	0.0258862	-3.46484
ENSMUSG00000087440	4930577N17Rik	-1.80296	1.81884	-2.66856	0.0119954	0.0189182	-3.17136
ENSMUSG00000019368	Sec14l4	-1.80309	2.41095	-2.76426	0.00950578	0.0150999	-3.10992
ENSMUSG00000030979	Uros	-1.80318	1.70248	-2.73437	0.0102262	0.0162165	-3.02093
ENSMUSG00000083470	ENSMUSG00000083470	-1.80362	1.82863	-2.8055	0.00858952	0.0136973	-2.88496
ENSMUSG00000080895	ENSMUSG00000080895	-1.80514	1.34284	-2.36431	0.024489	0.037547	-3.70288
ENSMUSG00000084329	Gm6733	-1.8055	1.5701	-2.35845	0.0248178	0.0380347	-3.70535
ENSMUSG00000074867	Zfp808	-1.80629	2.31276	-2.89158	0.00693716	0.0111489	-2.71572
ENSMUSG00000034509	Mad2l1bp	-1.8063	1.90899	-2.92753	0.0063399	0.0102121	-2.63637
ENSMUSG00000107706	ENSMUSG00000107706	-1.80645	1.18904	-2.27757	0.0297817	0.0452432	-3.83078
ENSMUSG00000000782	Tcf7	-1.80712	2.6545	-3.18931	0.00324765	0.00532879	-2.14444
ENSMUSG00000094153	ENSMUSG00000094153	-1.80744	1.88588	-2.80017	0.0087031	0.0138671	-2.89158
ENSMUSG00000101188	ENSMUSG00000101188	-1.80771	1.88056	-2.80693	0.00855919	0.013652	-2.89205
ENSMUSG00000021359	Tfap2a	-1.80791	1.89036	-2.58872	0.0145231	0.0227385	-3.37433
ENSMUSG00000001120	Pcbp3	-1.81029	1.95003	-2.84467	0.00779642	0.0124708	-2.80973
ENSMUSG00000061082	Plac1	-1.81035	2.41512	-3.05404	0.0046016	0.00747917	-2.47222
ENSMUSG00000114113	ENSMUSG00000114113	-1.8104	1.6091	-2.38483	0.0233686	0.0359039	-3.66463
ENSMUSG00000020495	Smg8	-1.8106	2.10743	-3.03358	0.00484814	0.00786911	-2.43899
ENSMUSG00002075191	ENSMUSG00002075191	-1.81137	2.88752	-3.65418	0.000942567	0.00159786	-1.05988
ENSMUSG00000024942	Capn1	-1.81141	1.94001	-2.89107	0.0069459	0.0111613	-2.72535
ENSMUSG00000001995	Sipa1l2	-1.81276	2.38853	-3.24054	0.00284184	0.004682	-1.98493
ENSMUSG00000113151	ENSMUSG00000113151	-1.81357	2.0482	-3.0255	0.00494891	0.00802659	-2.43745
ENSMUSG00000060639	H4c9	-1.81371	2.27259	-3.06034	0.00452815	0.00736484	-2.43346
ENSMUSG00000010048	Ifrd2	-1.81506	2.40264	-3.28467	0.00253163	0.00418706	-1.89321
ENSMUSG00000115002	ENSMUSG00000115002	-1.81533	2.12057	-2.83901	0.00790662	0.0126451	-2.88048
ENSMUSG00000110689	ENSMUSG00000110689	-1.81535	1.89285	-2.5972	0.014233	0.0223105	-3.31507
ENSMUSG00000058748	Zfp958	-1.81697	1.88455	-2.79935	0.00872066	0.013894	-2.90783
ENSMUSG00000037166	Ppp1r14a	-1.81729	1.80157	-2.80227	0.00865806	0.0137994	-2.89094
ENSMUSG00000033082	Clec1a	-1.81758	1.09426	-2.13838	0.0404523	0.0605411	-4.03852
ENSMUSG00000031758	Cdyl2	-1.81766	1.67584	-2.61441	0.0136605	0.0214445	-3.25194
ENSMUSG00000028977	Casz1	-1.8178	2.4196	-2.77259	0.00931357	0.0148034	-3.09903
ENSMUSG00000103548	ENSMUSG00000103548	-1.81785	1.85681	-2.81934	0.00830094	0.013254	-2.87671
ENSMUSG00000037216	Lipt1	-1.81785	1.42193	-2.36911	0.0242226	0.0371626	-3.71735
ENSMUSG00000055137	Sugct	-1.81874	1.66787	-2.68177	0.0116189	0.0183434	-3.13288
ENSMUSG00000036995	Asap3	-1.82007	2.40368	-3.35172	0.00212169	0.00352514	-1.74634
ENSMUSG00000074345	Tnfaip8l3	-1.82024	1.35161	-2.06228	0.0476226	0.0705654	-4.22701
ENSMUSG00000099041	ENSMUSG00000099041	-1.82136	2.0758	-3.12904	0.00379587	0.00620451	-2.21009
ENSMUSG00000084353	ENSMUSG00000084353	-1.82185	1.40258	-2.38753	0.0232251	0.0356936	-3.69505
ENSMUSG00000107927	ENSMUSG00000107927	-1.82209	1.63916	-2.65275	0.0124612	0.0196296	-3.1687
ENSMUSG00000074136	4930513N10Rik	-1.82249	2.05476	-2.99012	0.00541406	0.00875907	-2.52293
ENSMUSG00000032482	Cspg5	-1.82279	1.22593	-2.30945	0.0277267	0.0422443	-3.77535
ENSMUSG00000032548	Slco2a1	-1.82282	2.39494	-3.11731	0.00391229	0.00638894	-2.28744
ENSMUSG00000096794	Olfr905	-1.82371	1.4445	-2.4904	0.0183098	0.0284092	-3.46727
ENSMUSG00000024168	Tmem204	-1.82398	2.41845	-2.99513	0.00534584	0.00865328	-2.56985
ENSMUSG00000118837	Rnu2-10	-1.82438	1.94067	-2.73112	0.0103075	0.0163407	-3.04695
ENSMUSG00000083374	Gm11449	-1.82458	1.86814	-2.90761	0.00666461	0.0107246	-2.68565
ENSMUSG00000001497	Pax9	-1.8249	2.32097	-3.21348	0.00304972	0.00501135	-2.02915
ENSMUSG00000050556	Kcnb1	-1.82516	1.72633	-2.5871	0.0145791	0.0228212	-3.30141
ENSMUSG00000100876	2810454H06Rik	-1.82584	1.69192	-2.30362	0.0280928	0.0427747	-3.88743
ENSMUSG00002076932	ENSMUSG00002076932	-1.82634	1.65774	-2.69631	0.0112172	0.0177354	-3.09659
ENSMUSG00000090305	ENSMUSG00000090305	-1.82647	1.5234	-2.46541	0.0194075	0.0300404	-3.51814
ENSMUSG00000051401	Kctd16	-1.82668	2.7353	-3.34537	0.00215758	0.00358339	-1.81742
ENSMUSG00000026628	Atf3	-1.827	1.14308	-2.03494	0.0504601	0.0745116	-4.19726
ENSMUSG00000030495	Slc7a10	-1.82709	2.26672	-3.15642	0.0035367	0.0057933	-2.15554
ENSMUSG00000100252	Mir124-2hg	-1.82746	1.98315	-3.04288	0.0047346	0.00768956	-2.38905
ENSMUSG00000120655	ENSMUSG00000120655	-1.82862	1.87452	-2.80474	0.00860559	0.0137219	-2.88961
ENSMUSG00000008153	Clstn3	-1.82922	1.85865	-2.71154	0.0108105	0.0171101	-3.09368
ENSMUSG00000041046	Ramp3	-1.8294	1.20984	-1.96398	0.0585282	0.0854978	-4.37011
ENSMUSG00000039419	Cntnap2	-1.82951	1.01031	-2.10018	0.0439221	0.0653905	-4.09429
ENSMUSG00000046714	Foxc2	-1.83045	1.95637	-2.8951	0.00687635	0.0110553	-2.69975
ENSMUSG00000028232	Tmem68	-1.8314	2.51423	-3.55673	0.00122711	0.00206596	-1.25221
ENSMUSG00000022833	Ccdc14	-1.83142	2.28499	-3.10977	0.00398895	0.00650816	-2.26659
ENSMUSG00000050875	Minar2	-1.8316	1.59998	-2.49892	0.0179489	0.0278736	-3.48765
ENSMUSG00000097287	ENSMUSG00000097287	-1.83189	2.14235	-2.88847	0.00699131	0.0112326	-2.75264
ENSMUSG00000032802	Srxn1	-1.83228	1.66333	-2.5914	0.0144308	0.0226056	-3.31461
ENSMUSG00000036908	Unc93b1	-1.83294	2.26589	-3.15701	0.00353129	0.00578487	-2.16798
ENSMUSG00000085779	ENSMUSG00000085779	-1.83298	2.43948	-3.05458	0.00459533	0.00747013	-2.43007
ENSMUSG00000047067	Dusp28	-1.83337	1.3327	-2.21974	0.0338628	0.0511159	-3.95109
ENSMUSG00000110532	ENSMUSG00000110532	-1.83338	2.25405	-3.30645	0.00239081	0.00395998	-1.81982
ENSMUSG00000047719	Ubiad1	-1.83348	2.43452	-3.33187	0.00223586	0.00370994	-1.78489
ENSMUSG00000028159	Dapp1	-1.83372	1.62848	-2.62658	0.0132686	0.0208554	-3.21707
ENSMUSG00000035235	Trim13	-1.83374	2.09854	-2.97423	0.00563624	0.0091061	-2.56377
ENSMUSG00000072688	ENSMUSG00000072688	-1.83421	2.09259	-2.88424	0.0070654	0.0113465	-2.77135
ENSMUSG00000021890	Eaf1	-1.83515	2.46079	-3.46084	0.00158737	0.00265742	-1.48029
ENSMUSG00000047583	Tyw3	-1.83614	2.39091	-3.12872	0.00379893	0.00620904	-2.25838
ENSMUSG00000070371	Prss36	-1.83622	1.77399	-2.78829	0.00896144	0.0142691	-2.92131
ENSMUSG00000100967	ENSMUSG00000100967	-1.8364	1.36921	-2.49378	0.0181658	0.028192	-3.45205
ENSMUSG00000019737	Syne4	-1.83645	1.94994	-3.00167	0.00525793	0.00851421	-2.48166
ENSMUSG00000075593	Gal3st4	-1.83727	2.03814	-2.99291	0.00537592	0.00870065	-2.50131
ENSMUSG00000064181	Rab3ip	-1.83844	2.34491	-3.41068	0.00181455	0.00302709	-1.58198
ENSMUSG00000032946	Rasgrp2	-1.83859	1.57994	-2.30666	0.0279017	0.0424928	-3.83049
ENSMUSG00000059395	Nkapl	-1.83945	1.86823	-2.5477	0.0160055	0.0249662	-3.44902
ENSMUSG00000025521	Tmem192	-1.84048	1.98016	-2.97381	0.00564214	0.00911496	-2.54587
ENSMUSG00000083307	AA414768	-1.84071	0.932708	-2.05582	0.04828	0.0714899	-4.16926
ENSMUSG00000118071	ENSMUSG00000118071	-1.84095	1.39286	-2.41626	0.0217436	0.0335011	-3.5922
ENSMUSG00000030735	Gm9755	-1.84127	1.97449	-3.07149	0.00440074	0.00716252	-2.32548
ENSMUSG00000086216	ENSMUSG00000086216	-1.84147	2.37277	-3.40963	0.00181962	0.00303531	-1.5805
ENSMUSG00000102267	ENSMUSG00000102267	-1.84185	2.71308	-3.38393	0.00194815	0.00324464	-1.72206
ENSMUSG00000010651	Acaa1b	-1.84266	2.50868	-3.49913	0.00143271	0.00240492	-1.40019
ENSMUSG00000031391	L1cam	-1.84354	1.58174	-2.44156	0.0205106	0.0316791	-3.59707
ENSMUSG00000027555	Car13	-1.84443	1.00217	-2.17448	0.0373992	0.0561842	-3.97426
ENSMUSG00000118332	Fam220a	-1.84486	2.1731	-3.0484	0.00466834	0.00758419	-2.38582
ENSMUSG00000022679	Mpv17l	-1.84516	2.23393	-3.03056	0.00488563	0.00792696	-2.45538
ENSMUSG00000005836	Gata6	-1.84573	0.989109	-2.13451	0.0407917	0.0610148	-4.03556
ENSMUSG00000106535	ENSMUSG00000106535	-1.84593	1.13212	-2.16872	0.0378719	0.0568424	-3.99416
ENSMUSG00000067430	Zfp763	-1.84795	2.59237	-3.48894	0.00147236	0.00246973	-1.44012
ENSMUSG00000084910	ENSMUSG00000084910	-1.84839	2.45623	-3.38783	0.00192809	0.00321249	-1.64822
ENSMUSG00000100104	ENSMUSG00000100104	-1.84944	1.41935	-2.49657	0.018048	0.0280175	-3.43899
ENSMUSG00000022978	Mis18a	-1.84965	2.42846	-3.15304	0.00356776	0.00584238	-2.2128
ENSMUSG00000003153	Slc2a3	-1.84992	1.91183	-2.6733	0.0118592	0.018713	-3.18397
ENSMUSG00000060548	Tnfrsf19	-1.85051	2.38948	-3.41373	0.00179986	0.00300329	-1.57802
ENSMUSG00000095600	ENSMUSG00000095600	-1.85068	0.826415	-2.01941	0.0521369	0.0767861	-4.18602
ENSMUSG00000110790	ENSMUSG00000110790	-1.85088	2.34789	-3.15549	0.00354519	0.00580675	-2.17585
ENSMUSG00000020744	Slc25a19	-1.85136	1.95575	-2.95392	0.0059326	0.00957044	-2.58104
ENSMUSG00000100235	ENSMUSG00000100235	-1.85199	1.71544	-2.64416	0.012721	0.0200257	-3.22041
ENSMUSG00000032105	Pdzd3	-1.85215	1.49468	-2.28889	0.0290373	0.0441624	-3.85679
ENSMUSG00000064307	Lrrc51	-1.85222	1.8355	-2.7238	0.010493	0.0166261	-3.06497
ENSMUSG00000085492	Trmt61b	-1.85255	1.79041	-2.85319	0.00763333	0.0122209	-2.77288
ENSMUSG00000115667	Gm10389	-1.85259	2.01453	-2.86271	0.00745469	0.0119474	-2.80228
ENSMUSG00000034911	Ushbp1	-1.85309	2.35873	-3.09105	0.00418562	0.00682071	-2.35725
ENSMUSG00000087319	ENSMUSG00000087319	-1.85379	0.760293	-1.92556	0.0633488	0.0920803	-4.32923
ENSMUSG00000051344	Plekhm3	-1.85501	1.45882	-2.38937	0.0231275	0.0355513	-3.61963
ENSMUSG00000052316	Lrrc15	-1.85535	1.28244	-2.41554	0.0217796	0.0335493	-3.58034
ENSMUSG00000025732	Mcrip2	-1.85545	1.46042	-2.53917	0.0163304	0.0254526	-3.36927
ENSMUSG00000084838	ENSMUSG00000084838	-1.85556	1.68955	-2.61302	0.013706	0.0215128	-3.25623
ENSMUSG00000008136	Fhl2	-1.85563	2.57483	-3.56916	0.00118666	0.00199944	-1.21336
ENSMUSG00000019836	ENSMUSG00000019836	-1.85786	1.81691	-2.87108	0.0073011	0.0117109	-2.74845
ENSMUSG00000041429	Nthl1	-1.85853	2.18782	-3.07699	0.00433924	0.00706511	-2.34169
ENSMUSG00000105861	ENSMUSG00000105861	-1.85855	2.4349	-3.28388	0.00253694	0.00419552	-1.8625
ENSMUSG00000059423	Zfp933	-1.85914	2.09144	-2.98743	0.00545104	0.00881756	-2.50689
ENSMUSG00000022610	Mapk12	-1.85975	2.35025	-3.48745	0.00147829	0.00247928	-1.39699
ENSMUSG00000035936	Aldh5a1	-1.86055	1.45901	-2.56895	0.0152208	0.0237857	-3.31944
ENSMUSG00000024913	Lrp5	-1.86286	2.09482	-3.08058	0.00429954	0.00700154	-2.32961
ENSMUSG00000109957	ENSMUSG00000109957	-1.86409	1.32456	-2.42788	0.0211691	0.0326466	-3.56285
ENSMUSG00000048481	Mypop	-1.8643	1.29432	-2.34337	0.0256818	0.0392716	-3.7051
ENSMUSG00000051351	Zfp46	-1.86455	2.41611	-3.23778	0.00286243	0.00471483	-2.00769
ENSMUSG00000052387	Trpm3	-1.86534	2.04045	-3.03845	0.00478836	0.00777444	-2.39717
ENSMUSG00000035934	Pknox2	-1.86687	2.01363	-2.87913	0.00715612	0.0114879	-2.75598
ENSMUSG00000086387	ENSMUSG00000086387	-1.86697	1.08028	-2.0069	0.0535237	0.0786226	-4.25822
ENSMUSG00000085039	ENSMUSG00000085039	-1.86726	1.38047	-2.44256	0.0204634	0.0316107	-3.53718
ENSMUSG00000038517	Tbkbp1	-1.8697	1.71583	-2.83717	0.00794277	0.0127001	-2.79496
ENSMUSG00000091418	ENSMUSG00000091418	-1.86985	1.49401	-2.47257	0.019087	0.0295571	-3.51665
ENSMUSG00000116004	ENSMUSG00000116004	-1.87058	1.08809	-2.12084	0.0420134	0.0627193	-4.05502
ENSMUSG00000085315	A430018G15Rik	-1.87063	1.89487	-2.87577	0.00721621	0.0115791	-2.74274
ENSMUSG00000033526	Ppip5k1	-1.87093	2.14135	-3.23162	0.00290884	0.00478905	-1.97457
ENSMUSG00000073867	ENSMUSG00000073867	-1.87296	2.07227	-2.85519	0.00759541	0.012162	-2.76017
ENSMUSG00000001802	Lrp3	-1.87381	2.48472	-3.44603	0.00165145	0.00276189	-1.49922
ENSMUSG00000056966	Gjc3	-1.87385	1.51402	-2.47438	0.0190067	0.0294392	-3.50372
ENSMUSG00000029919	Hpgds	-1.87437	2.1363	-2.89044	0.00695699	0.0111783	-2.75679
ENSMUSG00000106166	ENSMUSG00000106166	-1.87615	2.12353	-3.00816	0.00517202	0.00838081	-2.48167
ENSMUSG00000045211	Nudt18	-1.87635	1.77269	-2.85743	0.00755331	0.0120982	-2.7528
ENSMUSG00000121452	ENSMUSG00000121452	-1.87694	2.13274	-3.13757	0.00371319	0.00607447	-2.20322
ENSMUSG00000035491	Fthl17a	-1.87759	1.91604	-2.93264	0.00625898	0.0100848	-2.62893
ENSMUSG00000082729	ENSMUSG00000082729	-1.87828	1.30323	-2.45874	0.0197103	0.0304848	-3.51173
ENSMUSG00000024766	Lipo3	-1.87834	2.27934	-3.27252	0.00261364	0.00431802	-1.89266
ENSMUSG00000022340	Sybu	-1.87855	2.13291	-3.22671	0.00294634	0.00484855	-1.98619
ENSMUSG00000079553	Kifc1	-1.87875	1.75139	-2.88809	0.00699794	0.0112424	-2.69489
ENSMUSG00000116618	ENSMUSG00000116618	-1.87938	1.50241	-2.29422	0.0286919	0.0436496	-3.87233
ENSMUSG00000028024	Enpep	-1.87979	1.53263	-2.33844	0.0259703	0.0396872	-3.76355
ENSMUSG00000078768	Zfp566	-1.88115	2.12039	-3.0966	0.00412632	0.00672716	-2.26534
ENSMUSG00000037990	Sh3rf3	-1.88147	2.26069	-3.06355	0.00449113	0.00730517	-2.39327
ENSMUSG00000045464	ENSMUSG00000045464	-1.88179	2.13842	-3.11353	0.00395058	0.00644803	-2.21757
ENSMUSG00000024424	Ttc39c	-1.88185	1.18804	-2.10689	0.0432935	0.0645266	-4.12416
ENSMUSG00000120150	ENSMUSG00000120150	-1.8819	1.62662	-2.69112	0.0113591	0.0179518	-3.08279
ENSMUSG00000102516	ENSMUSG00000102516	-1.88231	2.29523	-3.26251	0.00268311	0.00442957	-1.8982
ENSMUSG00000046159	Chrm3	-1.88251	2.32118	-3.24551	0.00280516	0.00462299	-1.96711
ENSMUSG00000039745	Htatip2	-1.88328	1.82649	-2.51799	0.0171646	0.0266886	-3.50565
ENSMUSG00000085218	BB218582	-1.88328	1.77005	-2.60728	0.013895	0.0217983	-3.27345
ENSMUSG00000031659	Adcy7	-1.8834	2.16174	-3.23701	0.00286818	0.00472393	-1.94936
ENSMUSG00000017400	Stac2	-1.88348	1.29948	-2.35192	0.0251885	0.0385807	-3.67963
ENSMUSG00000111686	ENSMUSG00000111686	-1.88401	1.70241	-2.61601	0.0136084	0.0213675	-3.24476
ENSMUSG00000029436	Mmp17	-1.88432	0.790606	-1.99004	0.0554433	0.0812636	-4.25816
ENSMUSG00000108435	ENSMUSG00000108435	-1.88491	2.02528	-3.11339	0.00395198	0.00644932	-2.22799
ENSMUSG00000023034	Nr4a1	-1.88515	1.73891	-2.81315	0.00842887	0.0134522	-2.8497
ENSMUSG00000097316	Gm10516	-1.88538	1.28217	-2.39042	0.023072	0.0354685	-3.62126
ENSMUSG00000094810	Olfr907	-1.8856	1.99393	-3.11924	0.0038929	0.00635874	-2.21405
ENSMUSG00000087660	ENSMUSG00000087660	-1.88569	2.54263	-3.30635	0.00239145	0.00396073	-1.86945
ENSMUSG00000039043	Arpin	-1.88585	2.49081	-3.28577	0.00252433	0.00417563	-1.87418
ENSMUSG00000078861	Zfp931	-1.88641	2.76188	-3.89889	0.000481755	0.000830451	-0.42445
ENSMUSG00000033253	Szt2	-1.88744	1.79907	-2.95659	0.00589277	0.00950834	-2.54542
ENSMUSG00000021773	Comtd1	-1.88748	1.78731	-2.63538	0.0129918	0.0204413	-3.25425
ENSMUSG00000052889	Prkcb	-1.88752	1.1416	-2.27522	0.0299389	0.0454754	-3.80438
ENSMUSG00000026100	Mstn	-1.88767	1.50246	-2.57286	0.0150803	0.0235764	-3.31729
ENSMUSG00000033857	Engase	-1.88775	1.42816	-2.55782	0.0156273	0.0244013	-3.34387
ENSMUSG00000003546	Klc4	-1.88851	1.61851	-2.71656	0.0106795	0.0169077	-3.02511
ENSMUSG00000052430	Bmpr1b	-1.88931	2.74179	-3.69801	0.000836533	0.00142342	-0.928511
ENSMUSG00000026839	Upp2	-1.88962	2.50863	-3.62467	0.00102118	0.00172769	-1.07202
ENSMUSG00000032705	Exd2	-1.89182	1.80074	-2.70672	0.0109376	0.0173036	-3.08643
ENSMUSG00000002006	Pdzd4	-1.89183	2.49607	-3.61738	0.00104155	0.00176008	-1.09728
ENSMUSG00000120857	ENSMUSG00000120857	-1.89195	1.3051	-2.40397	0.0223661	0.034413	-3.58974
ENSMUSG00000086944	ENSMUSG00000086944	-1.89221	1.50725	-2.51808	0.0171608	0.0266847	-3.41066
ENSMUSG00000108591	Particl	-1.89317	1.72387	-2.71929	0.0106088	0.0168008	-3.06146
ENSMUSG00000026459	Myog	-1.89335	2.0787	-2.96704	0.00573951	0.00926665	-2.55147
ENSMUSG00000057229	Dmac2	-1.89369	2.49135	-3.57972	0.0011533	0.00194523	-1.17685
ENSMUSG00000058567	Gm2531	-1.8961	2.04135	-2.85277	0.00764123	0.0122326	-2.82964
ENSMUSG00000117628	ENSMUSG00000117628	-1.89649	1.92429	-2.93749	0.00618314	0.00996623	-2.59129
ENSMUSG00000112454	ENSMUSG00000112454	-1.89664	1.63089	-2.78078	0.0091282	0.0145228	-2.89716
ENSMUSG00000039377	Hlx	-1.89691	2.01636	-2.84898	0.00771347	0.0123418	-2.83246
ENSMUSG00000006641	Slc5a6	-1.89819	1.59536	-2.32999	0.0264716	0.0404214	-3.85632
ENSMUSG00000083332	Gm7599	-1.89822	1.78655	-2.90384	0.00672774	0.0108221	-2.66066
ENSMUSG00000048502	Duxbl1	-1.89847	2.41899	-3.21757	0.00301743	0.00495904	-2.05226
ENSMUSG00000119959	ENSMUSG00000119959	-1.8998	1.46063	-2.35128	0.0252253	0.0386315	-3.73314
ENSMUSG00000036411	9530077C05Rik	-1.90024	1.13838	-2.12825	0.0413477	0.0617817	-4.06721
ENSMUSG00000104094	ENSMUSG00000104094	-1.90055	1.73821	-2.61711	0.0135727	0.021313	-3.23547
ENSMUSG00000041144	Dnah7b	-1.90189	1.78994	-2.70407	0.0110083	0.0174103	-3.07867
ENSMUSG00000073627	ENSMUSG00000073627	-1.90314	1.93426	-3.08766	0.00422213	0.0068781	-2.26846
ENSMUSG00000093314	Mir5136	-1.90316	2.8704	-4.05958	0.000308241	0.000537372	-0.0250936
ENSMUSG00000083246	Gm11839	-1.90324	1.96478	-2.83255	0.00803421	0.0128444	-2.83978
ENSMUSG00000020877	Scrn2	-1.90354	1.92488	-2.91059	0.00661504	0.0106464	-2.67055
ENSMUSG00000016946	Kctd5	-1.90393	1.98086	-2.89971	0.00679759	0.010932	-2.68765
ENSMUSG00000105294	ENSMUSG00000105294	-1.90404	1.79175	-2.9705	0.00568956	0.00918947	-2.51471
ENSMUSG00000062687	Cks1brt	-1.90553	2.33733	-3.38969	0.00191862	0.0031972	-1.64343
ENSMUSG00000082978	Rpsa-ps11	-1.90614	1.06247	-2.15562	0.038967	0.0584081	-4.03009
ENSMUSG00000108142	Gm7498	-1.90622	1.08171	-2.14531	0.0398489	0.0596672	-4.00184
ENSMUSG00000083921	ENSMUSG00000083921	-1.90703	1.79239	-2.92291	0.00641378	0.0103295	-2.61817
ENSMUSG00000115410	ENSMUSG00000115410	-1.9071	1.28302	-2.25476	0.0313355	0.0474719	-3.85056
ENSMUSG00000109390	ENSMUSG00000109390	-1.90753	1.11767	-2.07816	0.0460399	0.0683339	-4.1179
ENSMUSG00000039254	Pomt1	-1.90804	2.81159	-3.57409	0.00117095	0.00197359	-1.27351
ENSMUSG00000041377	Ninj2	-1.90811	1.67988	-2.80737	0.00855002	0.0136394	-2.87329
ENSMUSG00000030748	Il4ra	-1.90828	1.91701	-2.77658	0.00922286	0.0146657	-2.934
ENSMUSG00000034164	Emid1	-1.90833	1.66202	-2.59099	0.0144448	0.0226259	-3.3066
ENSMUSG00000096001	2610528A11Rik	-1.90897	2.47861	-3.48408	0.00149169	0.00250117	-1.44074
ENSMUSG00000027650	Tti1	-1.90993	2.12737	-3.05802	0.00455507	0.00740749	-2.34706
ENSMUSG00000020175	Rab36	-1.91077	1.50782	-2.59542	0.0142935	0.0224004	-3.26503
ENSMUSG00000120919	ENSMUSG00000120919	-1.91124	1.74544	-2.78654	0.00900005	0.0143295	-2.90676
ENSMUSG00000112744	ENSMUSG00000112744	-1.91129	2.04748	-3.01242	0.00511638	0.00829315	-2.45564
ENSMUSG00000120539	ENSMUSG00000120539	-1.91133	1.60277	-2.59849	0.0141893	0.0222469	-3.27776
ENSMUSG00000087405	ENSMUSG00000087405	-1.91157	2.25883	-3.28748	0.00251307	0.00415764	-1.85505
ENSMUSG00000066152	Slc31a2	-1.91211	2.90686	-3.98632	0.000378034	0.000655569	-0.193483
ENSMUSG00000038987	Cfap157	-1.91228	1.37982	-2.59426	0.0143327	0.0224569	-3.25011
ENSMUSG00000082264	ENSMUSG00000082264	-1.91345	1.82364	-2.89604	0.00686018	0.0110302	-2.67071
ENSMUSG00000031853	Map3k21	-1.9137	1.42684	-2.48422	0.018576	0.0288076	-3.49071
ENSMUSG00000032788	Pdxk	-1.91378	2.42929	-3.31406	0.00234338	0.00388383	-1.8509
ENSMUSG00000099034	ENSMUSG00000099034	-1.91452	1.21	-2.2682	0.0304115	0.0461534	-3.81998
ENSMUSG00000039942	Ptger4	-1.91626	2.28705	-3.26309	0.00267908	0.0044234	-1.93603
ENSMUSG00000016940	Kctd2	-1.91644	2.10799	-3.27188	0.00261807	0.00432467	-1.88184
ENSMUSG00000110631	ENSMUSG00000110631	-1.91688	2.72334	-3.63774	0.000985616	0.00166872	-1.05898
ENSMUSG00000035365	Parpbp	-1.9176	2.58966	-3.79613	0.000639506	0.0010947	-0.650412
ENSMUSG00000030329	Pianp	-1.91805	1.99199	-3.07612	0.00434891	0.00707978	-2.29857
ENSMUSG00000096988	ENSMUSG00000096988	-1.91832	1.4293	-2.55609	0.0156913	0.0244959	-3.31383
ENSMUSG00000086682	Gm16023	-1.91911	2.58583	-3.69258	0.00084901	0.00144384	-0.917007
ENSMUSG00000050772	Olfr1124	-1.91922	1.53861	-2.68771	0.0114534	0.0180928	-3.09948
ENSMUSG00000121084	ENSMUSG00000121084	-1.91937	2.34772	-3.43534	0.00169923	0.00283913	-1.52248
ENSMUSG00000092060	Bend4	-1.91982	2.20542	-3.27456	0.00259974	0.00429637	-1.86654
ENSMUSG00000087298	ENSMUSG00000087298	-1.92124	2.07982	-3.21102	0.00306929	0.00504195	-1.99769
ENSMUSG00000023232	Serinc2	-1.92134	2.44554	-3.39043	0.00191484	0.00319115	-1.63034
ENSMUSG00000075600	Zc3h3	-1.92135	1.64126	-2.66441	0.0121162	0.0191031	-3.14856
ENSMUSG00000010025	Aldh3a2	-1.92199	2.39524	-3.57292	0.00117467	0.00197971	-1.1933
ENSMUSG00000079547	H2-DMb1	-1.92255	2.50837	-3.38004	0.00196836	0.0032765	-1.70376
ENSMUSG00000095990	Zfp97	-1.92262	2.29151	-3.25599	0.00272934	0.00450358	-1.92354
ENSMUSG00000033618	Map3k13	-1.92299	1.28409	-2.22145	0.033735	0.050941	-3.92359
ENSMUSG00000021671	Poc5	-1.92331	3.18256	-4.01902	0.00034515	0.000600249	-0.197367
ENSMUSG00000121018	ENSMUSG00000121018	-1.92331	2.14482	-3.11699	0.0039156	0.00639386	-2.2477
ENSMUSG00000098134	Rnf113a2	-1.92402	1.50239	-2.52299	0.0169644	0.0264003	-3.40752
ENSMUSG00000042203	Tbc1d22b	-1.92403	1.91178	-3.05737	0.00456269	0.00741875	-2.32692
ENSMUSG00002076348	ENSMUSG00002076348	-1.92417	1.76115	-2.70646	0.0109444	0.0173131	-3.09512
ENSMUSG00000106897	ENSMUSG00000106897	-1.92454	1.49706	-2.58376	0.0146951	0.0229978	-3.29407
ENSMUSG00000104402	ENSMUSG00000104402	-1.92475	1.27153	-2.17067	0.0377113	0.0566252	-3.99101
ENSMUSG00000027457	Snph	-1.9248	1.25755	-2.2943	0.028687	0.0436453	-3.76202
ENSMUSG00000041548	Hspb8	-1.92482	2.49074	-3.47362	0.00153405	0.00257038	-1.43481
ENSMUSG00000073371	ENSMUSG00000073371	-1.92559	1.57342	-2.78368	0.00906349	0.0144241	-2.88086
ENSMUSG00000104344	ENSMUSG00000104344	-1.92581	1.2825	-2.47663	0.0189075	0.029292	-3.45641
ENSMUSG00000033788	Dysf	-1.92635	2.92277	-4.08583	0.000286447	0.000500439	0.0587695
ENSMUSG00000048776	Pthlh	-1.92778	3.02705	-3.88326	0.000503025	0.000866139	-0.49785
ENSMUSG00000112203	ENSMUSG00000112203	-1.92795	2.12214	-3.10914	0.0039955	0.00651834	-2.22914
ENSMUSG00000107102	ENSMUSG00000107102	-1.92838	2.25194	-3.23608	0.00287515	0.00473504	-1.97876
ENSMUSG00000048965	Mrgpre	-1.92928	1.5382	-2.62314	0.0133783	0.0210185	-3.21111
ENSMUSG00000027593	Raly	-1.92988	1.7233	-2.80405	0.00862034	0.0137444	-2.83273
ENSMUSG00000042532	Golga7b	-1.92995	2.23712	-3.38635	0.00193569	0.00322439	-1.60196
ENSMUSG00000033066	Gas7	-1.92997	2.03592	-3.1684	0.00342862	0.00562098	-2.09535
ENSMUSG00000107655	ENSMUSG00000107655	-1.93038	1.10838	-2.1577	0.0387917	0.0581617	-4.0016
ENSMUSG00000080950	ENSMUSG00000080950	-1.93067	0.955034	-2.02631	0.051386	0.0757689	-4.27404
ENSMUSG00000020827	Mink1	-1.93101	2.77387	-3.78316	0.000662696	0.0011334	-0.709784
ENSMUSG00000021694	Ercc8	-1.93121	1.88706	-3.11591	0.00392647	0.00641013	-2.20294
ENSMUSG00000086329	ENSMUSG00000086329	-1.93127	1.70712	-2.62688	0.013259	0.0208418	-3.25423
ENSMUSG00000028251	Tstd3	-1.93138	1.8343	-2.80178	0.00866868	0.0138153	-2.86688
ENSMUSG00000099757	ENSMUSG00000099757	-1.93145	2.83071	-3.5621	0.00120947	0.00203707	-1.28345
ENSMUSG00000113843	Gm6129	-1.9315	1.40238	-2.54032	0.0162865	0.0253897	-3.34898
ENSMUSG00000018931	Natd1	-1.9319	2.67782	-3.87235	0.00051841	0.000892054	-0.473549
ENSMUSG00000099478	ENSMUSG00000099478	-1.93366	1.69428	-2.75102	0.00981876	0.015582	-2.94291
ENSMUSG00000112395	Gm7198	-1.93426	1.43963	-2.38133	0.0235567	0.0361799	-3.65605
ENSMUSG00000038020	Rapgefl1	-1.93487	1.00951	-2.16512	0.0381703	0.0572662	-4.00446
ENSMUSG00000104963	ENSMUSG00000104963	-1.93535	2.00119	-2.95226	0.00595752	0.00960991	-2.59807
ENSMUSG00000029381	Shroom3	-1.93564	1.78619	-2.86043	0.00749719	0.0120128	-2.74961
ENSMUSG00000006362	Cbfa2t3	-1.93582	1.71897	-2.66026	0.0122377	0.0192862	-3.13363
ENSMUSG00000105886	Gm22813	-1.93613	2.77655	-4.04291	0.00032292	0.000562321	-0.03752
ENSMUSG00002076583	ENSMUSG00002076583	-1.93613	2.77655	-4.04291	0.00032292	0.000562321	-0.03752
ENSMUSG00000074738	Fndc10	-1.93656	2.34026	-3.39117	0.0019111	0.00318517	-1.62762
ENSMUSG00000090079	ENSMUSG00000090079	-1.93705	1.61044	-2.598	0.0142057	0.022271	-3.25247
ENSMUSG00000044043	Pcdhb14	-1.93741	2.04217	-3.24676	0.00279605	0.00461009	-1.91697
ENSMUSG00000036534	Slc38a7	-1.93836	2.05177	-2.88033	0.00713473	0.0114544	-2.73869
ENSMUSG00000025815	Dhtkd1	-1.93874	1.88024	-3.04339	0.00472844	0.00768125	-2.34215
ENSMUSG00000022244	Amacr	-1.9389	2.59025	-3.82469	0.000591203	0.00101445	-0.574105
ENSMUSG00000105881	ENSMUSG00000105881	-1.9393	2.16818	-2.49757	0.0180059	0.02796	-3.49039
ENSMUSG00000102212	ENSMUSG00000102212	-1.93937	1.65949	-2.81339	0.00842385	0.0134452	-2.82263
ENSMUSG00000086704	ENSMUSG00000086704	-1.93962	2.08553	-3.1186	0.00389938	0.00636833	-2.23127
ENSMUSG00000072066	6720489N17Rik	-1.93993	2.42353	-3.45732	0.00160238	0.00268171	-1.46922
ENSMUSG00000102509	ENSMUSG00000102509	-1.94012	2.58457	-3.61763	0.00104087	0.00175906	-1.08945
ENSMUSG00000096914	Galntl6	-1.94014	1.59016	-2.77366	0.00928926	0.0147669	-2.90279
ENSMUSG00000067242	Lgi1	-1.94046	2.22258	-3.335	0.00221746	0.00367998	-1.73384
ENSMUSG00000087327	ENSMUSG00000087327	-1.94053	1.70812	-2.97111	0.00568076	0.00917596	-2.49447
ENSMUSG00000029029	Wrap73	-1.94073	2.49678	-3.67894	0.000881154	0.00149684	-0.931969
ENSMUSG00000063838	Cdc42ep5	-1.94091	1.53283	-2.79528	0.00880853	0.0140298	-2.84607
ENSMUSG00000113168	Gm7614	-1.94285	2.28795	-3.10798	0.0040074	0.00653726	-2.26506
ENSMUSG00000007950	Abhd8	-1.9432	3.04418	-4.07946	0.000291598	0.000509189	0.019958
ENSMUSG00000086600	ENSMUSG00000086600	-1.94333	1.94943	-2.8316	0.00805304	0.0128735	-2.85368
ENSMUSG00000038530	Rgs4	-1.94422	2.13641	-2.91373	0.00656311	0.0105644	-2.69597
ENSMUSG00000035378	Shq1	-1.94439	2.12808	-3.10712	0.00401628	0.00655125	-2.25741
ENSMUSG00000078772	ENSMUSG00000078772	-1.9446	1.75222	-2.76564	0.00947369	0.01505	-2.9647
ENSMUSG00000108801	ENSMUSG00000108801	-1.9458	2.62693	-3.59323	0.00111193	0.00187693	-1.17828
ENSMUSG00000078495	Zfp984	-1.94591	2.44425	-3.16167	0.00348889	0.00571761	-2.10703
ENSMUSG00000078864	Gm14322	-1.94683	2.59932	-3.73957	0.00074677	0.00127413	-0.802743
ENSMUSG00000015605	Srf	-1.94711	1.95746	-3.0891	0.00420658	0.00685381	-2.26417
ENSMUSG00000040640	Erc2	-1.94712	2.12379	-2.55486	0.0157369	0.0245635	-3.45921
ENSMUSG00000085563	ENSMUSG00000085563	-1.94782	2.45956	-3.65769	0.000933625	0.00158296	-0.980457
ENSMUSG00000044017	Adgrd1	-1.95012	0.936236	-2.02438	0.0515957	0.0760449	-4.19391
ENSMUSG00000040658	Dnph1	-1.95025	1.19638	-2.24242	0.0322063	0.0487255	-3.90357
ENSMUSG00000009731	Kcnd1	-1.95046	1.29971	-2.25354	0.0314203	0.047597	-3.89372
ENSMUSG00000097328	Tnfsf12	-1.9505	2.03558	-3.20376	0.00312788	0.00513583	-2.01016
ENSMUSG00000077449	Gm23127	-1.95118	0.890047	-2.14574	0.0398117	0.0596157	-3.96802
ENSMUSG00000089832	Shkbp1	-1.9513	0.975464	-2.13795	0.0404897	0.0605886	-4.03382
ENSMUSG00000055313	Pgbd1	-1.95212	2.17934	-3.04288	0.00473464	0.00768956	-2.38187
ENSMUSG00000030747	Dgat2	-1.95225	2.65872	-3.6623	0.000921992	0.00156398	-0.996305
ENSMUSG00000020096	Tbata	-1.95253	1.59648	-2.87429	0.00724295	0.0116194	-2.68766
ENSMUSG00000040105	Plpp6	-1.95264	1.73826	-2.69463	0.0112629	0.017805	-3.10405
ENSMUSG00000037999	Arap2	-1.95283	2.06976	-2.89606	0.00685988	0.0110302	-2.71737
ENSMUSG00000060550	H2-Q9	-1.95305	2.0823	-3.092	0.00417541	0.00680459	-2.32041
ENSMUSG00000102927	ENSMUSG00000102927	-1.95374	1.62458	-2.68823	0.0114389	0.0180712	-3.05706
ENSMUSG00000019982	Myb	-1.9541	0.79896	-2.09631	0.0442875	0.0659069	-4.07519
ENSMUSG00000078762	Haus5	-1.95423	2.28762	-3.49903	0.00143309	0.00240518	-1.35064
ENSMUSG00000064427	Gm22748	-1.95444	1.91411	-2.88715	0.00701428	0.0112669	-2.72737
ENSMUSG00000026274	Pask	-1.95651	2.27864	-3.37272	0.00200694	0.00333917	-1.67238
ENSMUSG00000047388	Atmin	-1.95653	2.20882	-3.43416	0.00170456	0.00284759	-1.48712
ENSMUSG00000038642	Ctss	-1.95666	2.32236	-3.41808	0.00177914	0.00296986	-1.53226
ENSMUSG00000094306	Gm24924	-1.95671	3.46685	-3.99714	0.000366825	0.000637062	-0.245587
ENSMUSG00000005677	Nr1i3	-1.95685	2.46131	-3.53868	0.00128824	0.00216701	-1.27473
ENSMUSG00000027936	Crtc2	-1.95721	1.89657	-3.16626	0.00344768	0.00565181	-2.07339
ENSMUSG00000075588	Hoxb2	-1.95745	1.83228	-3.07656	0.00434404	0.00707238	-2.27824
ENSMUSG00000079508	Apoo	-1.95755	2.61554	-3.86021	0.000536077	0.000921638	-0.473348
ENSMUSG00000102559	ENSMUSG00000102559	-1.95761	1.59826	-2.75625	0.00969396	0.0153919	-2.92455
ENSMUSG00000037185	Krt80	-1.95784	0.387368	-1.88743	0.0684694	0.0990316	-4.31828
ENSMUSG00000001520	Nrip2	-1.95826	2.08077	-3.2539	0.00274427	0.00452753	-1.91147
ENSMUSG00000113440	ENSMUSG00000113440	-1.95847	2.14209	-3.38516	0.00194183	0.00323437	-1.59603
ENSMUSG00000034764	ENSMUSG00000034764	-1.95894	1.2509	-2.26241	0.0308068	0.0467009	-3.85553
ENSMUSG00000043290	Zfp784	-1.95915	1.62511	-2.7106	0.0108351	0.0171465	-3.06011
ENSMUSG00000056836	Pin4-ps	-1.95971	2.46692	-3.62903	0.00100918	0.00170766	-1.05056
ENSMUSG00000100679	ENSMUSG00000100679	-1.96026	2.43828	-3.73887	0.000748183	0.00127623	-0.772764
ENSMUSG00000028636	Ppcs	-1.96061	2.10007	-3.28479	0.00253085	0.00418609	-1.82618
ENSMUSG00000034292	Traf3ip1	-1.9609	2.68307	-3.91807	0.000456851	0.000788539	-0.346297
ENSMUSG00000019803	Nr2e1	-1.96202	0.797331	-2.09281	0.0446209	0.0663616	-4.04288
ENSMUSG00000055022	Cntn1	-1.96304	1.75145	-2.91776	0.0064971	0.0104607	-2.61864
ENSMUSG00000109606	ENSMUSG00000109606	-1.96343	1.74578	-2.83068	0.00807146	0.0129011	-2.81978
ENSMUSG00000115708	ENSMUSG00000115708	-1.96358	2.14311	-3.37325	0.00200415	0.00333505	-1.62496
ENSMUSG00000030609	Aen	-1.96511	2.43352	-3.62407	0.00102284	0.00173038	-1.04576
ENSMUSG00000108049	ENSMUSG00000108049	-1.96542	2.11171	-3.35753	0.00208929	0.00347267	-1.65629
ENSMUSG00000086742	Gm16201	-1.96834	1.77656	-2.79355	0.00884613	0.0140876	-2.87478
ENSMUSG00000040795	Iqcc	-1.96848	1.70326	-2.48121	0.0187066	0.0290018	-3.48876
ENSMUSG00000023826	Prkn	-1.96874	1.95943	-3.11642	0.00392129	0.00640266	-2.18474
ENSMUSG00000072761	Gm6712	-1.9698	2.6903	-3.70509	0.000820527	0.00139707	-0.901049
ENSMUSG00000104218	ENSMUSG00000104218	-1.97007	1.34837	-2.5471	0.0160281	0.0249997	-3.34454
ENSMUSG00000027329	Spef1	-1.97028	2.50713	-3.74558	0.000734584	0.00125374	-0.759625
ENSMUSG00000006445	Epha2	-1.97048	2.0605	-3.34305	0.00217084	0.00360484	-1.68104
ENSMUSG00000104621	ENSMUSG00000104621	-1.97124	2.69357	-3.87276	0.000517827	0.000891122	-0.461405
ENSMUSG00000104325	ENSMUSG00000104325	-1.97218	1.09101	-2.36882	0.0242384	0.0371842	-3.62521
ENSMUSG00000042616	Oscp1	-1.97246	2.23889	-3.47921	0.00151127	0.0025332	-1.39127
ENSMUSG00000104761	ENSMUSG00000104761	-1.97277	2.2149	-3.42574	0.00174323	0.00291129	-1.49785
ENSMUSG00000111854	ENSMUSG00000111854	-1.97283	2.37424	-2.90539	0.00670173	0.0107819	-2.76716
ENSMUSG00000029073	Cptp	-1.97323	1.67436	-2.80058	0.00869421	0.0138539	-2.83462
ENSMUSG00000097855	A930007I19Rik	-1.97458	2.73513	-3.99637	0.000367613	0.000638275	-0.150628
ENSMUSG00000055027	Smyd1	-1.97499	2.12038	-2.78472	0.00904023	0.0143903	-2.90808
ENSMUSG00000097441	Gm26633	-1.97521	1.62277	-2.87801	0.00717614	0.0115174	-2.6722
ENSMUSG00000051169	Rpusd3	-1.97567	0.97023	-2.20758	0.034782	0.0524256	-3.90282
ENSMUSG00000105586	ENSMUSG00000105586	-1.97635	2.64883	-3.77009	0.000686872	0.00117399	-0.69584
ENSMUSG00000024679	Ms4a6d	-1.97666	1.56108	-2.54439	0.0161308	0.0251561	-3.35837
ENSMUSG00000041372	B4galnt3	-1.97724	1.33139	-2.0991	0.0440241	0.0655287	-4.16635
ENSMUSG00000105033	ENSMUSG00000105033	-1.9774	1.2989	-2.60976	0.0138131	0.0216778	-3.18545
ENSMUSG00000109984	ENSMUSG00000109984	-1.97957	1.40085	-2.56938	0.0152053	0.0237632	-3.28895
ENSMUSG00000034917	Tjp3	-1.98013	2.381	-3.3689	0.00202733	0.00337232	-1.69706
ENSMUSG00000000531	Tamalin	-1.98067	2.37117	-3.62924	0.0010086	0.00170682	-1.03343
ENSMUSG00000082724	ENSMUSG00000082724	-1.98142	2.6964	-3.91141	0.000465357	0.000802962	-0.374828
ENSMUSG00000120298	ENSMUSG00000120298	-1.98212	1.64937	-2.65763	0.0123156	0.0194032	-3.11327
ENSMUSG00000113894	ENSMUSG00000113894	-1.9824	2.62947	-3.77372	0.00068007	0.00116255	-0.695444
ENSMUSG00000068165	ENSMUSG00000068165	-1.98246	1.99342	-3.23896	0.00285363	0.00470069	-1.92247
ENSMUSG00000045871	Slitrk6	-1.98258	2.36512	-3.30379	0.0024076	0.00398686	-1.82
ENSMUSG00000082328	ENSMUSG00000082328	-1.98267	2.07591	-3.13293	0.00375797	0.00614397	-2.1792
ENSMUSG00000085812	Gm15843	-1.9833	2.35647	-3.58501	0.00113691	0.00191818	-1.12662
ENSMUSG00000107603	ENSMUSG00000107603	-1.9834	1.87675	-2.77013	0.00937008	0.0148876	-2.94748
ENSMUSG00000117505	ENSMUSG00000117505	-1.98419	2.13215	-3.06542	0.00446964	0.00727134	-2.32882
ENSMUSG00000085310	ENSMUSG00000085310	-1.98605	2.17891	-3.34978	0.00213258	0.00354269	-1.6842
ENSMUSG00000046603	Tcaim	-1.9868	2.72862	-3.76637	0.000693921	0.00118576	-0.761752
ENSMUSG00000041992	Rapgef5	-1.98693	2.6851	-3.74912	0.000727504	0.00124215	-0.781909
ENSMUSG00000105526	ENSMUSG00000105526	-1.98706	2.645	-3.43095	0.00171922	0.00287165	-1.58644
ENSMUSG00000105518	ENSMUSG00000105518	-1.98731	1.92247	-3.12459	0.00383963	0.00627412	-2.17536
ENSMUSG00000111515	Gm5055	-1.9876	1.93172	-3.18331	0.00329859	0.00541072	-2.04766
ENSMUSG00000069049	Eif2s3y	-1.98776	2.07298	-2.18318	0.0366945	0.0551799	-4.07067
ENSMUSG00000039385	Cdh6	-1.98815	2.20663	-3.25711	0.00272135	0.0044911	-1.90461
ENSMUSG00000082755	Gm8692	-1.98912	1.74405	-2.99191	0.00538963	0.00872085	-2.44358
ENSMUSG00000099137	ENSMUSG00000099137	-1.98941	1.1343	-2.34826	0.0253988	0.0388805	-3.65583
ENSMUSG00000059901	Adamts14	-1.99088	2.29332	-3.44104	0.00167356	0.00279734	-1.47318
ENSMUSG00000107029	ENSMUSG00000107029	-1.9913	2.00215	-2.93153	0.00627646	0.0101122	-2.65801
ENSMUSG00000098506	Phf20-ps	-1.99137	2.34335	-3.62019	0.00103367	0.00174717	-1.05352
ENSMUSG00000069622	ENSMUSG00000069622	-1.99183	2.02047	-3.26065	0.00269626	0.00445073	-1.87535
ENSMUSG00000019990	Pde7b	-1.99186	2.47229	-3.0018	0.00525619	0.00851203	-2.56435
ENSMUSG00000108195	ENSMUSG00000108195	-1.99198	1.31271	-2.05428	0.0484377	0.0716788	-4.16022
ENSMUSG00000108043	Zim3	-1.99239	1.58432	-2.51217	0.0174007	0.0270477	-3.43033
ENSMUSG00000025648	Pfkfb4	-1.99279	1.3655	-2.26163	0.0308599	0.046778	-3.83426
ENSMUSG00000069208	Zfp825	-1.99285	2.76026	-3.88838	0.000495957	0.000854243	-0.436253
ENSMUSG00000041132	N4bp2l1	-1.99394	1.18822	-2.18683	0.036403	0.0547569	-3.94517
ENSMUSG00000028132	Tlcd4	-1.99432	2.48766	-3.56312	0.00120613	0.0020316	-1.21569
ENSMUSG00000017386	Traf4	-1.99567	2.6848	-4.06483	0.000303755	0.000529854	0.0287912
ENSMUSG00000025533	Asl	-1.99693	1.71045	-2.93746	0.00618354	0.00996623	-2.55098
ENSMUSG00000115025	Gm4240	-1.99709	2.5272	-3.8972	0.000484015	0.00083428	-0.366734
ENSMUSG00000074577	Ripor3	-1.99777	1.73301	-2.74048	0.010075	0.0159814	-2.95899
ENSMUSG00000036295	Lrrn3	-1.99828	2.40389	-3.4151	0.00179333	0.00299286	-1.52933
ENSMUSG00000024958	Gpr137	-1.99883	2.16127	-3.20068	0.00315302	0.00517671	-1.99398
ENSMUSG00000059150	Rpl26-ps4	-1.9989	1.89786	-2.98336	0.00550753	0.00890557	-2.47547
ENSMUSG00000075587	Gm11531	-1.99914	1.99926	-3.23604	0.00287545	0.00473517	-1.9211
ENSMUSG00000119954	ENSMUSG00000119954	-1.99945	1.86754	-3.15284	0.00356957	0.00584489	-2.10064
ENSMUSG00000100220	ENSMUSG00000100220	-1.9997	2.70866	-4.07795	0.000292823	0.000511245	0.0672885
ENSMUSG00000028420	Tmem38b	-2.00006	2.52284	-3.90255	0.000476905	0.00082229	-0.359331
ENSMUSG00000083462	ENSMUSG00000083462	-2.00056	2.41475	-3.63989	0.000979869	0.00165912	-1.00369
ENSMUSG00000040007	Bahd1	-2.00144	1.08448	-2.07492	0.046359	0.0687837	-4.14334
ENSMUSG00000022179	4931414P19Rik	-2.00163	1.85533	-2.77184	0.00933089	0.0148298	-2.96987
ENSMUSG00000028687	Mutyh	-2.00201	1.02611	-2.37342	0.0239857	0.0368149	-3.60246
ENSMUSG00000036863	Syde2	-2.00208	1.29012	-2.57598	0.0149694	0.023415	-3.26256
ENSMUSG00000019734	Tmc4	-2.00211	1.09246	-2.26286	0.0307757	0.0466669	-3.81685
ENSMUSG00000046679	C87436	-2.00272	2.18925	-3.52608	0.00133267	0.00224034	-1.26588
ENSMUSG00000029699	Ssc4d	-2.00297	0.655934	-2.05579	0.0482833	0.0714899	-4.08239
ENSMUSG00000091345	Col6a5	-2.00308	2.15632	-3.05145	0.00463221	0.00752607	-2.37623
ENSMUSG00000105568	ENSMUSG00000105568	-2.00341	1.78909	-3.03342	0.00485011	0.00787171	-2.36224
ENSMUSG00000040390	Map3k10	-2.00382	1.75913	-2.78246	0.00909065	0.0144662	-2.92353
ENSMUSG00000042499	Hoxd11	-2.00398	0.852305	-2.24907	0.0317344	0.0480422	-3.80556
ENSMUSG00000033669	Zfp7	-2.00447	1.03317	-2.26252	0.0307987	0.0466919	-3.79012
ENSMUSG00000025592	Dach2	-2.00678	1.25719	-2.4383	0.0206659	0.0319028	-3.51251
ENSMUSG00000114833	ENSMUSG00000114833	-2.00681	2.36127	-3.57783	0.00115919	0.0019547	-1.14044
ENSMUSG00000081968	Rpl23a-ps2	-2.00752	1.52751	-2.78464	0.00904207	0.0143922	-2.85566
ENSMUSG00000051890	Klhdc1	-2.0076	1.85958	-2.65819	0.0122989	0.0193798	-3.11778
ENSMUSG00000033871	Ppargc1b	-2.00782	2.49471	-3.72844	0.000769843	0.00131245	-0.807832
ENSMUSG00000049904	Tmem17	-2.00863	2.64126	-3.78695	0.000655833	0.00112184	-0.66658
ENSMUSG00000110791	ENSMUSG00000110791	-2.00871	1.96855	-2.88664	0.00702324	0.0112805	-2.64632
ENSMUSG00000080907	4930455H04Rik	-2.00941	2.80457	-3.909	0.000468475	0.00080808	-0.370025
ENSMUSG00000040146	Rgl3	-2.01014	0.995622	-2.11645	0.0424129	0.0632803	-4.052
ENSMUSG00000031202	Rab39b	-2.01103	2.63352	-3.79873	0.000634955	0.00108752	-0.644215
ENSMUSG00000020381	Mrnip	-2.01181	2.06092	-3.24673	0.00279625	0.00461009	-1.91217
ENSMUSG00000022469	Rapgef3	-2.01217	2.23229	-3.41081	0.00181391	0.00302625	-1.54795
ENSMUSG00000022215	Fitm1	-2.01228	1.78361	-2.34664	0.0254924	0.039007	-3.74292
ENSMUSG00000105255	ENSMUSG00000105255	-2.01351	0.408852	-1.93419	0.0622374	0.0905325	-4.24766
ENSMUSG00000086430	ENSMUSG00000086430	-2.01357	2.03658	-2.99111	0.0054005	0.00873779	-2.49058
ENSMUSG00000018909	Arrb1	-2.01419	2.41439	-3.782	0.000664804	0.00113691	-0.644452
ENSMUSG00000105689	ENSMUSG00000105689	-2.01468	1.38128	-2.32761	0.0266144	0.0406309	-3.72667
ENSMUSG00000036764	Dnajc12	-2.0153	1.08289	-2.35301	0.0251264	0.0384967	-3.68342
ENSMUSG00000048406	ENSMUSG00000048406	-2.01597	1.53047	-2.70893	0.0108791	0.0172136	-3.02231
ENSMUSG00000019088	Dnase1l1	-2.01649	1.9406	-3.13599	0.00372842	0.00609753	-2.1326
ENSMUSG00000041809	Efhc1	-2.01788	2.14525	-3.24634	0.00279911	0.00461373	-1.89744
ENSMUSG00000118382	ENSMUSG00000118382	-2.01862	2.40885	-3.81664	0.000604454	0.00103644	-0.5617
ENSMUSG00000096971	4930556M19Rik	-2.01879	1.76731	-2.96037	0.00583693	0.00942109	-2.49554
ENSMUSG00000057897	Camk2b	-2.02029	2.72085	-4.02451	0.000339916	0.000591387	-0.061666
ENSMUSG00000055323	ENSMUSG00000055323	-2.02048	0.77825	-2.00316	0.053944	0.0792127	-4.1982
ENSMUSG00000103906	Tigd5	-2.02054	1.04016	-1.9565	0.0594411	0.0867483	-4.36423
ENSMUSG00000111514	ENSMUSG00000111514	-2.02167	1.31896	-2.63155	0.0131117	0.0206224	-3.13752
ENSMUSG00000104940	ENSMUSG00000104940	-2.02198	0.84902	-1.94111	0.0613573	0.0893253	-4.28477
ENSMUSG00000080237	ENSMUSG00000080237	-2.02252	2.03042	-3.15978	0.00350602	0.0057448	-2.08269
ENSMUSG00000094076	Gm4767	-2.02258	1.74126	-2.97868	0.00557312	0.00900958	-2.4584
ENSMUSG00000038235	F11r	-2.02267	2.37587	-2.91831	0.00648823	0.0104479	-2.70084
ENSMUSG00002075656	ENSMUSG00002075656	-2.02274	1.72873	-2.94226	0.00610942	0.009849	-2.54896
ENSMUSG00000044122	Proca1	-2.02313	1.63119	-2.66859	0.0119946	0.0189182	-3.08143
ENSMUSG00000017697	Ada	-2.02328	1.70883	-2.8286	0.00811305	0.0129656	-2.82542
ENSMUSG00000004864	Mapk13	-2.02348	1.95014	-2.90817	0.00665526	0.0107104	-2.68889
ENSMUSG00000007888	Crlf1	-2.02377	2.05225	-3.21592	0.00303043	0.00498002	-1.96853
ENSMUSG00000038895	Zfp653	-2.02504	2.22523	-3.03645	0.00481288	0.00781367	-2.44114
ENSMUSG00000081924	ENSMUSG00000081924	-2.02557	1.74139	-3.14539	0.00363893	0.00595664	-2.09477
ENSMUSG00000072980	Oip5	-2.02557	1.5242	-2.78556	0.00902171	0.0143619	-2.839
ENSMUSG00000047712	Ust	-2.02599	1.89308	-2.63719	0.0129354	0.0203557	-3.18785
ENSMUSG00000089803	ENSMUSG00000089803	-2.02731	1.97934	-3.2996	0.00243425	0.00403006	-1.77294
ENSMUSG00000121028	ENSMUSG00000121028	-2.02779	1.08288	-2.13638	0.040627	0.0607769	-4.03155
ENSMUSG00000045725	Prr15	-2.02828	1.78168	-3.13075	0.00377916	0.00617814	-2.13275
ENSMUSG00000038417	Fig4	-2.02868	2.38718	-3.7088	0.000812266	0.00138345	-0.832894
ENSMUSG00000043671	Dpy19l3	-2.02899	2.37055	-3.56928	0.00118625	0.00199891	-1.17821
ENSMUSG00000079419	Ms4a6c	-2.0294	2.87891	-3.49131	0.00146307	0.00245433	-1.47257
ENSMUSG00000039936	Pik3cd	-2.02962	1.86681	-2.72885	0.0103646	0.0164275	-3.04507
ENSMUSG00000046079	Lrrc8d	-2.02971	2.27594	-3.51312	0.0013799	0.00231809	-1.30931
ENSMUSG00000085099	ENSMUSG00000085099	-2.02978	1.9997	-3.33781	0.00220108	0.00365449	-1.6737
ENSMUSG00000027360	Hdc	-2.02982	2.12698	-2.71979	0.0105958	0.0167815	-3.13106
ENSMUSG00000084974	ENSMUSG00000084974	-2.0299	2.41001	-3.78958	0.000651111	0.00111403	-0.629675
ENSMUSG00000120006	ENSMUSG00000120006	-2.02996	2.74728	-4.12407	0.000257385	0.000450366	0.182362
ENSMUSG00000102744	ENSMUSG00000102744	-2.03002	1.31443	-2.42598	0.0212621	0.0327805	-3.59171
ENSMUSG00000109147	ENSMUSG00000109147	-2.03028	2.27167	-3.56711	0.00119323	0.00201036	-1.16186
ENSMUSG00000031478	Nek3	-2.03118	1.20046	-2.38844	0.0231765	0.0356215	-3.60373
ENSMUSG00000066637	Ttc32	-2.03135	2.45485	-3.6772	0.000885341	0.00150383	-0.927269
ENSMUSG00000103739	ENSMUSG00000103739	-2.03208	1.65593	-2.76404	0.00951091	0.0151058	-2.90004
ENSMUSG00000099949	ENSMUSG00000099949	-2.03344	2.29304	-3.64847	0.000957298	0.00162168	-0.961248
ENSMUSG00000105796	ENSMUSG00000105796	-2.03346	2.47142	-3.80947	0.000616481	0.00105681	-0.58974
ENSMUSG00000027843	Ptpn22	-2.0349	1.97592	-3.21286	0.00305465	0.00501905	-1.98232
ENSMUSG00000020758	Itgb4	-2.03495	1.52371	-2.56532	0.0153523	0.0239824	-3.32148
ENSMUSG00000022594	Lynx1	-2.03516	2.05212	-3.40655	0.00183456	0.00305928	-1.52651
ENSMUSG00000107780	ENSMUSG00000107780	-2.03575	2.21871	-3.27115	0.00262307	0.00433225	-1.8534
ENSMUSG00000098977	ENSMUSG00000098977	-2.0362	2.35948	-3.51188	0.00138449	0.00232525	-1.33928
ENSMUSG00000079164	Tlr5	-2.03647	1.83046	-3.06633	0.00445929	0.00725505	-2.28804
ENSMUSG00000043822	Adamtsl5	-2.0369	0.913104	-2.18305	0.036705	0.0551918	-3.89885
ENSMUSG00000056952	Tatdn2	-2.03746	2.55618	-3.92074	0.000453485	0.000783298	-0.306526
ENSMUSG00000056366	ENSMUSG00000056366	-2.03762	2.0058	-3.2432	0.00282215	0.00465027	-1.90119
ENSMUSG00000099906	Lincmd1	-2.03781	2.79975	-2.98497	0.00548518	0.00887143	-2.69744
ENSMUSG00000084883	Ccdc85c	-2.03788	2.03933	-3.38299	0.00195303	0.00325242	-1.57659
ENSMUSG00000091165	ENSMUSG00000091165	-2.03847	2.22446	-3.38024	0.00196736	0.0032751	-1.60896
ENSMUSG00000026784	Pdss1	-2.03892	2.61795	-3.5916	0.00111684	0.00188492	-1.15533
ENSMUSG00000024471	Myot	-2.03989	2.65521	-3.62306	0.00102566	0.00173473	-1.08863
ENSMUSG00000033191	Tie1	-2.04165	1.92042	-2.82466	0.00819255	0.0130868	-2.82399
ENSMUSG00000102206	Pcdha11	-2.04211	0.47085	-1.92893	0.0629128	0.0914901	-4.26869
ENSMUSG00000031880	Rrad	-2.04235	2.77775	-3.7937	0.000643789	0.00110177	-0.649843
ENSMUSG00000032839	Trpc1	-2.04248	2.67297	-4.04576	0.000320362	0.000558003	-0.00795347
ENSMUSG00000000197	Nalcn	-2.04359	1.91463	-3.1364	0.00372441	0.00609236	-2.14028
ENSMUSG00000032698	Lmo2	-2.04404	1.55527	-2.86018	0.00750188	0.0120194	-2.68689
ENSMUSG00000120974	ENSMUSG00000120974	-2.04468	1.25282	-2.38581	0.0233164	0.0358289	-3.59648
ENSMUSG00000114759	ENSMUSG00000114759	-2.04488	2.57994	-4.05912	0.000308641	0.000537982	0.0446097
ENSMUSG00000117597	ENSMUSG00000117597	-2.04537	2.15911	-3.36389	0.00205444	0.0034166	-1.64489
ENSMUSG00000026278	Bok	-2.04569	1.95911	-3.14083	0.00368206	0.00602493	-2.13201
ENSMUSG00000097792	ENSMUSG00000097792	-2.04611	0.711091	-2.03602	0.0503455	0.0743527	-4.13001
ENSMUSG00000070425	Xntrpc	-2.04713	1.55902	-2.68194	0.0116141	0.0183371	-3.09452
ENSMUSG00000030316	Tamm41	-2.04911	2.73841	-3.72812	0.000770522	0.0013135	-0.854721
ENSMUSG00000105961	ENSMUSG00000105961	-2.04921	2.32722	-3.60199	0.00108589	0.0018337	-1.08324
ENSMUSG00000043372	Hexim2	-2.04946	2.00113	-3.10124	0.0040775	0.00664857	-2.24708
ENSMUSG00000117065	ENSMUSG00000117065	-2.04995	0.680842	-2.06702	0.0471452	0.0699114	-4.08649
ENSMUSG00000036551	Akap14	-2.05034	0.729887	-2.18399	0.0366295	0.055086	-3.87643
ENSMUSG00000025577	Cbx2	-2.05143	1.72713	-2.84936	0.00770618	0.012331	-2.7582
ENSMUSG00000104369	ENSMUSG00000104369	-2.05272	1.8679	-3.12529	0.00383274	0.00626334	-2.14696
ENSMUSG00000029504	Ddx51	-2.05303	2.2065	-3.548	0.00125631	0.00211447	-1.21039
ENSMUSG00000089901	ENSMUSG00000089901	-2.05364	2.15118	-3.4549	0.00161277	0.00269868	-1.41992
ENSMUSG00000034993	Vat1	-2.05379	2.3418	-3.43151	0.00171666	0.00286759	-1.49882
ENSMUSG00000032392	Parp16	-2.05424	1.65471	-2.62991	0.0131632	0.0206989	-3.17954
ENSMUSG00000020653	Klf11	-2.05475	2.15206	-3.35718	0.00209124	0.00347565	-1.63838
ENSMUSG00000083367	ENSMUSG00000083367	-2.05479	2.0114	-3.27347	0.00260719	0.00430802	-1.82721
ENSMUSG00000037847	Nmrk1	-2.05505	2.36736	-3.6149	0.00104857	0.00177138	-1.06702
ENSMUSG00000105852	ENSMUSG00000105852	-2.05555	1.97164	-3.25039	0.0027696	0.00456861	-1.8947
ENSMUSG00000054619	Mettl7a1	-2.05598	2.24493	-3.65976	0.000928379	0.00157444	-0.936558
ENSMUSG00000020715	Ern1	-2.0561	1.67061	-2.91882	0.00647986	0.0104352	-2.60749
ENSMUSG00000017715	Pgs1	-2.05628	2.39385	-3.87288	0.000517661	0.000890909	-0.412285
ENSMUSG00000025889	Snca	-2.05772	0.854211	-2.0683	0.0470169	0.0697259	-4.06058
ENSMUSG00000121502	ENSMUSG00000121502	-2.05872	2.56535	-3.80392	0.000625957	0.00107245	-0.610621
ENSMUSG00000018334	Ksr1	-2.05879	2.0957	-3.39693	0.00188209	0.0031373	-1.55346
ENSMUSG00000121093	ENSMUSG00000121093	-2.05897	2.40367	-3.67435	0.000892232	0.00151494	-0.907792
ENSMUSG00000036214	Polr1has	-2.05931	2.78828	-3.59667	0.00110163	0.00185998	-1.19783
ENSMUSG00000104379	ENSMUSG00000104379	-2.05984	1.98494	-2.88167	0.00711083	0.0114169	-2.66744
ENSMUSG00000049044	Rapgef4	-2.0609	3.06469	-4.67972	5.33636e-05	9.70701e-05	1.63293
ENSMUSG00000047363	Cstad	-2.06121	0.940647	-2.16693	0.0380199	0.0570485	-3.91785
ENSMUSG00000074282	Zfp94	-2.06122	0.547917	-1.89776	0.0670476	0.0970933	-4.29683
ENSMUSG00000028893	Sesn2	-2.06168	1.14214	-2.27237	0.0301297	0.0457458	-3.80753
ENSMUSG00000040712	Camta2	-2.06251	2.16159	-3.43836	0.00168557	0.00281676	-1.44888
ENSMUSG00000035337	Uchl4	-2.06325	2.21557	-3.54543	0.00126504	0.00212881	-1.22129
ENSMUSG00000057069	Ero1b	-2.06367	2.61604	-4.02688	0.000337682	0.000587596	-0.0506053
ENSMUSG00000061462	Obscn	-2.06401	2.42138	-3.29773	0.00244629	0.00404905	-1.82503
ENSMUSG00000054051	Ercc6	-2.06543	2.55614	-4.0135	0.000350496	0.000609249	-0.0677583
ENSMUSG00000045064	Zc2hc1c	-2.06572	1.63193	-2.90451	0.00671642	0.0108047	-2.60143
ENSMUSG00000022296	Baalc	-2.06575	2.10969	-3.25477	0.00273803	0.00451759	-1.90476
ENSMUSG00000120076	ENSMUSG00000120076	-2.06702	1.30693	-2.59897	0.0141729	0.0222228	-3.21226
ENSMUSG00000033653	Vps8	-2.06733	2.53261	-3.90545	0.000473092	0.000815913	-0.351565
ENSMUSG00000114135	ENSMUSG00000114135	-2.06785	1.60145	-2.85087	0.0076774	0.0122878	-2.69962
ENSMUSG00000021775	Nr1d2	-2.06826	2.22947	-3.61603	0.00104538	0.00176627	-1.01799
ENSMUSG00000114707	ENSMUSG00000114707	-2.06883	1.9311	-3.32659	0.00226722	0.00376052	-1.70774
ENSMUSG00000054304	ENSMUSG00000054304	-2.06938	2.25626	-3.52936	0.00132097	0.00222102	-1.26606
ENSMUSG00000029060	Mib2	-2.06966	2.25503	-3.62152	0.00102994	0.00174169	-1.01362
ENSMUSG00000060404	ENSMUSG00000060404	-2.06968	0.997971	-2.47812	0.0188418	0.0291944	-3.39159
ENSMUSG00000106959	ENSMUSG00000106959	-2.07035	1.39838	-2.25309	0.031452	0.0476418	-3.84599
ENSMUSG00000036009	Mettl25	-2.07036	1.7506	-3.0414	0.00475251	0.00771799	-2.30476
ENSMUSG00000114555	ENSMUSG00000114555	-2.07076	2.09669	-3.44342	0.00166296	0.00278005	-1.44978
ENSMUSG00000028214	Gem	-2.07112	1.65988	-2.74202	0.0100372	0.0159227	-2.93753
ENSMUSG00000073236	2500004C02Rik	-2.07139	2.05176	-3.11579	0.00392767	0.0064116	-2.18697
ENSMUSG00000103445	ENSMUSG00000103445	-2.07144	2.05667	-3.24802	0.00278681	0.00459594	-1.91361
ENSMUSG00000028587	Orc1	-2.07177	1.01362	-2.30089	0.0282658	0.0430258	-3.72683
ENSMUSG00000115087	ENSMUSG00000115087	-2.07216	1.22003	-2.40987	0.0220652	0.0339673	-3.53642
ENSMUSG00000027221	Chst1	-2.07224	2.88191	-4.31293	0.000151306	0.00026802	0.679599
ENSMUSG00000010358	Ifi35	-2.07303	2.11391	-3.46825	0.00155625	0.00260697	-1.37155
ENSMUSG00000116802	Gm5165	-2.07309	2.45835	-3.43879	0.00168364	0.00281375	-1.51554
ENSMUSG00000027387	Zc3h8	-2.07341	2.33035	-3.71708	0.000794103	0.00135294	-0.794166
ENSMUSG00000020424	Castor1	-2.07347	1.26727	-2.56743	0.0152756	0.0238678	-3.23187
ENSMUSG00000026994	Galnt3	-2.07381	1.84118	-3.0598	0.00453438	0.00737441	-2.30696
ENSMUSG00000004508	Gab2	-2.07404	1.60597	-2.58781	0.0145545	0.0227845	-3.29036
ENSMUSG00000056943	ENSMUSG00000056943	-2.07436	2.42428	-3.91966	0.000454849	0.000785465	-0.290214
ENSMUSG00000086968	4933431E20Rik	-2.07514	2.67124	-4.15232	0.000237789	0.000417308	0.281475
ENSMUSG00000097286	ENSMUSG00000097286	-2.07546	1.91992	-3.36051	0.00207291	0.00344652	-1.60741
ENSMUSG00000107370	ENSMUSG00000107370	-2.07551	1.36067	-2.52962	0.016702	0.0260109	-3.31293
ENSMUSG00000113368	Gm10054	-2.07651	2.52889	-3.91984	0.000454614	0.000785122	-0.304922
ENSMUSG00000001156	Mxd1	-2.07659	2.49304	-3.96509	0.000401011	0.000694345	-0.175288
ENSMUSG00000085971	ENSMUSG00000085971	-2.07731	2.10726	-3.53694	0.00129432	0.00217654	-1.20254
ENSMUSG00000118234	ENSMUSG00000118234	-2.07743	2.42173	-3.91813	0.000456779	0.000788478	-0.296524
ENSMUSG00000022999	Lmbr1l	-2.07752	2.93844	-4.49935	8.92156e-05	0.000160025	1.17675
ENSMUSG00000019863	Qrsl1	-2.07757	1.871	-3.01313	0.0051071	0.00827875	-2.44267
ENSMUSG00000026311	Asb1	-2.0777	2.29445	-3.73669	0.000752676	0.0012838	-0.743076
ENSMUSG00000115595	Rps12-ps2	-2.07788	2.43644	-3.74777	0.000730182	0.00124652	-0.762966
ENSMUSG00000021930	Spryd7	-2.07812	2.26168	-3.33567	0.00221354	0.00367433	-1.6912
ENSMUSG00000032815	Fanca	-2.07848	2.5016	-3.66964	0.000903744	0.00153387	-0.965466
ENSMUSG00000060260	Pwwp2b	-2.07886	2.04059	-3.38889	0.0019227	0.00320374	-1.56418
ENSMUSG00000003198	Zfp959	-2.07899	2.16452	-3.47758	0.00151788	0.00254368	-1.34514
ENSMUSG00000038534	Osbpl7	-2.08064	1.98198	-3.33679	0.00220706	0.00366385	-1.67484
ENSMUSG00000112287	ENSMUSG00000112287	-2.08207	2.15084	-3.5999	0.00109205	0.00184396	-1.0572
ENSMUSG00000097640	ENSMUSG00000097640	-2.08241	0.968226	-2.06606	0.0472418	0.0700352	-4.10713
ENSMUSG00000042942	Greb1l	-2.0825	1.90561	-3.24892	0.0027803	0.00458556	-1.87733
ENSMUSG00000114956	ENSMUSG00000114956	-2.08264	2.2676	-3.53696	0.00129424	0.00217654	-1.24951
ENSMUSG00000005718	Tfap4	-2.08291	2.74455	-4.06296	0.000305352	0.000532509	0.0177246
ENSMUSG00000028246	Faxc	-2.08293	1.85154	-3.26363	0.00267531	0.00441785	-1.83109
ENSMUSG00000042500	Ago4	-2.08305	2.37516	-3.66278	0.000920785	0.00156205	-0.935479
ENSMUSG00000034685	Fam171a2	-2.08312	2.48134	-3.97636	0.000388642	0.00067342	-0.14686
ENSMUSG00000055471	Alk	-2.08499	1.829	-3.15888	0.00351424	0.00575782	-2.08123
ENSMUSG00000110246	ENSMUSG00000110246	-2.08539	1.68483	-3.00947	0.00515478	0.00835414	-2.38246
ENSMUSG00000078291	Gm3940	-2.08605	1.38579	-2.83857	0.00791518	0.0126569	-2.71098
ENSMUSG00000022003	Slc25a30	-2.08622	2.46925	-3.84856	0.000553586	0.000951051	-0.475272
ENSMUSG00000078302	Foxd1	-2.08645	0.933297	-2.21305	0.0343662	0.0518318	-3.88642
ENSMUSG00000083240	ENSMUSG00000083240	-2.08651	2.17517	-3.65247	0.000946948	0.00160503	-0.946309
ENSMUSG00000073599	Ecscr	-2.08662	2.48789	-3.64567	0.000964599	0.00163379	-0.998289
ENSMUSG00000103123	ENSMUSG00000103123	-2.08675	2.39966	-3.81134	0.000613317	0.00105147	-0.576271
ENSMUSG00000083723	ENSMUSG00000083723	-2.08821	1.1559	-2.55003	0.0159174	0.0248324	-3.27754
ENSMUSG00000120807	ENSMUSG00000120807	-2.08824	0.954008	-2.303	0.0281322	0.0428316	-3.69382
ENSMUSG00000104121	ENSMUSG00000104121	-2.08927	1.82501	-2.8991	0.00680803	0.010948	-2.61968
ENSMUSG00000047669	Msl3l2	-2.08956	2.25856	-3.67652	0.000886984	0.00150639	-0.881388
ENSMUSG00000107092	ENSMUSG00000107092	-2.08993	2.00056	-3.42126	0.00176418	0.00294513	-1.46815
ENSMUSG00000059027	ENSMUSG00000059027	-2.09004	1.99859	-3.47995	0.00150826	0.00252856	-1.32904
ENSMUSG00000106946	ENSMUSG00000106946	-2.09065	2.77198	-4.15867	0.000233588	0.000410137	0.270603
ENSMUSG00000056486	Chn1	-2.09069	2.23502	-3.67458	0.00089169	0.00151414	-0.882707
ENSMUSG00000100393	ENSMUSG00000100393	-2.09397	1.95797	-3.40951	0.00182022	0.00303582	-1.49807
ENSMUSG00000043219	Hoxa6	-2.094	1.62831	-2.70369	0.0110184	0.017425	-3.04587
ENSMUSG00000112927	ENSMUSG00000112927	-2.09418	0.63554	-2.02835	0.0511663	0.0754866	-4.11943
ENSMUSG00000074918	Inafm2	-2.09499	2.33833	-3.65532	0.000939653	0.00159305	-0.948771
ENSMUSG00000054519	Zfp867	-2.09533	2.61928	-3.97883	0.000385985	0.000668923	-0.170401
ENSMUSG00000055401	Fbxo6	-2.09551	2.03917	-3.2752	0.00259539	0.00428952	-1.81056
ENSMUSG00000028550	Atg4c	-2.09607	2.61263	-4.1467	0.000241567	0.000423589	0.269073
ENSMUSG00000111131	ENSMUSG00000111131	-2.09709	1.84596	-3.14611	0.00363217	0.00594603	-2.11127
ENSMUSG00000055116	Arntl	-2.09725	1.59152	-2.88368	0.0070754	0.0113608	-2.62819
ENSMUSG00000115188	Gm46522	-2.09855	1.6786	-3.08961	0.00420109	0.00684539	-2.1984
ENSMUSG00000090381	ENSMUSG00000090381	-2.0987	2.46629	-3.85495	0.00054392	0.000934973	-0.467392
ENSMUSG00000117822	Eef1a1-ps1	-2.09893	2.39768	-3.75749	0.000711019	0.0012143	-0.708072
ENSMUSG00000109754	ENSMUSG00000109754	-2.09897	1.5499	-2.60289	0.0140411	0.0220227	-3.23563
ENSMUSG00000119955	ENSMUSG00000119955	-2.09908	1.97178	-3.34649	0.00215118	0.00357332	-1.64293
ENSMUSG00000097216	4932441J04Rik	-2.09927	2.47468	-3.95673	0.000410417	0.000710113	-0.201229
ENSMUSG00000071724	Smpd5	-2.09944	1.91647	-3.31537	0.00233532	0.00387137	-1.71877
ENSMUSG00000029769	Ccdc136	-2.09972	3.08811	-4.70963	4.89939e-05	8.93192e-05	1.73032
ENSMUSG00000115812	ENSMUSG00000115812	-2.09983	1.37709	-2.67718	0.0117484	0.0185424	-3.04918
ENSMUSG00000083287	ENSMUSG00000083287	-2.10009	2.40548	-3.20888	0.00308651	0.00506984	-2.041
ENSMUSG00000022369	Mtbp	-2.10096	2.94769	-4.36694	0.000129882	0.00023099	0.79865
ENSMUSG00000059277	R74862	-2.10299	1.84862	-3.27235	0.00261485	0.00431967	-1.80042
ENSMUSG00000038949	Cnst	-2.10403	2.57819	-3.79909	0.000634316	0.00108651	-0.640866
ENSMUSG00000031337	Mtm1	-2.1041	2.52389	-3.68241	0.000872865	0.00148323	-0.925809
ENSMUSG00000109274	ENSMUSG00000109274	-2.10527	1.963	-3.24152	0.00283461	0.00467044	-1.88866
ENSMUSG00000017007	Rbpjl	-2.10528	2.25025	-3.44417	0.00165964	0.00277473	-1.46617
ENSMUSG00000002808	Epdr1	-2.10539	2.44859	-3.89171	0.000491416	0.00084649	-0.359971
ENSMUSG00000117819	ENSMUSG00000117819	-2.1054	2.00982	-3.27314	0.00260942	0.00431137	-1.83862
ENSMUSG00000078185	Chml	-2.107	1.99438	-3.04322	0.0047305	0.00768401	-2.34707
ENSMUSG00000064115	Cadm2	-2.1073	1.5708	-2.94876	0.00601024	0.00969203	-2.50211
ENSMUSG00000034037	Fgd5	-2.10801	2.25022	-3.46625	0.0015646	0.00262054	-1.36936
ENSMUSG00000113165	ENSMUSG00000113165	-2.10811	1.86555	-3.25127	0.00276322	0.00455845	-1.87058
ENSMUSG00000079610	Ankrd39	-2.10813	2.63888	-4.19214	0.000212641	0.000374003	0.397258
ENSMUSG00000030545	Pex11a	-2.10882	2.32764	-3.68218	0.000873429	0.00148407	-0.880732
ENSMUSG00000032498	Mlh1	-2.10886	3.06345	-4.04655	0.000319655	0.000556817	-0.0971866
ENSMUSG00000018983	E2f2	-2.10938	2.52992	-4.01279	0.000351195	0.000610365	-0.0637123
ENSMUSG00000071350	Setdb2	-2.10971	1.55667	-2.66751	0.0120258	0.0189619	-3.11511
ENSMUSG00000027777	Schip1	-2.10972	2.24556	-3.1927	0.0032191	0.00528358	-2.08106
ENSMUSG00000031755	Bbs2	-2.11004	2.56355	-3.69209	0.000850137	0.00144565	-0.918606
ENSMUSG00000064936	Gm23722	-2.11007	1.78337	-3.22438	0.00296433	0.00487628	-1.90873
ENSMUSG00000020627	Klhl29	-2.111	1.99531	-3.46554	0.00156756	0.00262508	-1.37383
ENSMUSG00000102721	ENSMUSG00000102721	-2.11273	1.26663	-2.58208	0.0147542	0.0230885	-3.21629
ENSMUSG00000082361	Btc	-2.11375	2.93616	-4.47479	9.56632e-05	0.00017136	1.10843
ENSMUSG00000029708	Gcc1	-2.11378	2.05127	-3.48851	0.00147406	0.00247239	-1.31691
ENSMUSG00000043282	Teddm1b	-2.114	1.37371	-2.73114	0.0103071	0.0163407	-2.92824
ENSMUSG00000090622	A930033H14Rik	-2.11437	2.54646	-4.09078	0.000282514	0.00049373	0.144918
ENSMUSG00000120665	ENSMUSG00000120665	-2.1149	1.96081	-3.47826	0.00151512	0.00253946	-1.32538
ENSMUSG00000032012	Nectin1	-2.11506	1.9661	-3.13611	0.00372728	0.00609613	-2.13718
ENSMUSG00000031669	Gins3	-2.11681	2.23616	-3.41474	0.00179504	0.00299547	-1.51925
ENSMUSG00000020993	Trappc6b	-2.11705	2.82977	-4.14353	0.000243721	0.000427296	0.208752
ENSMUSG00000111080	Gm20300	-2.11791	2.31812	-3.82234	0.000595042	0.00102088	-0.509959
ENSMUSG00000041079	Rwdd2b	-2.11795	1.88383	-3.37556	0.00199192	0.00331522	-1.56381
ENSMUSG00000029798	Herc6	-2.11919	3.14787	-4.96932	2.32911e-05	4.31945e-05	2.42642
ENSMUSG00000113041	ENSMUSG00000113041	-2.12077	2.0852	-3.41601	0.001789	0.00298609	-1.50252
ENSMUSG00000074158	Zfp976	-2.12107	2.42261	-3.76197	0.000702336	0.00119995	-0.705318
ENSMUSG00000105835	ENSMUSG00000105835	-2.12164	1.69992	-2.64666	0.0126447	0.0199085	-3.15324
ENSMUSG00000078197	ENSMUSG00000078197	-2.12182	1.96703	-3.30291	0.00241315	0.00399574	-1.73066
ENSMUSG00000030643	Rab30	-2.12186	2.3983	-3.58323	0.0011424	0.00192715	-1.15329
ENSMUSG00000089726	ENSMUSG00000089726	-2.12229	1.94482	-3.25894	0.00270834	0.00446998	-1.84209
ENSMUSG00000113106	ENSMUSG00000113106	-2.12269	0.98325	-2.21495	0.0342225	0.051626	-3.84731
ENSMUSG00000032262	Elovl4	-2.12352	2.28562	-3.45769	0.00160082	0.00267952	-1.39942
ENSMUSG00000020493	Prr11	-2.12356	2.34315	-3.78954	0.000651178	0.00111406	-0.607413
ENSMUSG00000105939	ENSMUSG00000105939	-2.12369	2.3803	-3.66337	0.000919312	0.0015598	-0.930836
ENSMUSG00000110840	ENSMUSG00000110840	-2.12375	2.19549	-3.31347	0.00234699	0.00388951	-1.77473
ENSMUSG00000109493	ENSMUSG00000109493	-2.12396	0.95003	-1.98812	0.0556648	0.0815715	-4.27821
ENSMUSG00000091479	ENSMUSG00000091479	-2.12468	2.22034	-3.2982	0.00244325	0.00404433	-1.80921
ENSMUSG00000035228	Ccdc106	-2.12505	1.89065	-3.08734	0.00422557	0.00688318	-2.2361
ENSMUSG00000106798	ENSMUSG00000106798	-2.12603	2.72549	-4.30425	0.00015506	0.00027449	0.678189
ENSMUSG00000018830	Myh11	-2.12627	1.6206	-2.79178	0.00888464	0.0141479	-2.80519
ENSMUSG00000004446	Bid	-2.12682	2.33457	-3.63748	0.0009863	0.00166962	-0.998978
ENSMUSG00000054676	1600014C10Rik	-2.12711	1.81635	-3.27418	0.00260233	0.00430032	-1.79222
ENSMUSG00000009739	Pou6f1	-2.1272	2.40575	-3.83092	0.000581153	0.000997529	-0.525974
ENSMUSG00000042350	Arel1	-2.12801	2.58232	-4.03041	0.000334377	0.000581939	-0.0278988
ENSMUSG00000039747	Orai2	-2.12807	2.35578	-3.75889	0.000708283	0.00121001	-0.692144
ENSMUSG00000098457	Mir8097	-2.12827	1.99586	-3.33517	0.00221651	0.00367868	-1.67866
ENSMUSG00000063628	ENSMUSG00000063628	-2.12856	2.31392	-3.84304	0.000562074	0.000965247	-0.475244
ENSMUSG00000038836	Agbl3	-2.12877	2.3813	-3.73089	0.000764701	0.001304	-0.776563
ENSMUSG00000082345	ENSMUSG00000082345	-2.12917	2.29277	-3.8749	0.000514777	0.000886089	-0.38087
ENSMUSG00000029408	Abcb9	-2.12939	1.8599	-2.97289	0.0056553	0.00913552	-2.48716
ENSMUSG00000040389	Wdr47	-2.13018	2.72069	-4.15068	0.000238888	0.000419099	0.260332
ENSMUSG00000093545	Gm5871	-2.1302	2.04111	-3.49556	0.00144649	0.0024271	-1.30104
ENSMUSG00000021990	Spata13	-2.13031	1.91456	-3.27711	0.00258236	0.00426864	-1.80824
ENSMUSG00000030539	Sema4b	-2.13039	2.45532	-3.79827	0.000635749	0.00108879	-0.567384
ENSMUSG00000082920	Gm13864	-2.13048	2.10685	-3.52315	0.00134323	0.00225737	-1.23368
ENSMUSG00000022178	Ajuba	-2.13151	2.7285	-4.48699	9.24055e-05	0.000165649	1.16851
ENSMUSG00000090101	Snhg9	-2.13252	2.24883	-3.84872	0.000553346	0.000950715	-0.441577
ENSMUSG00000064338	ENSMUSG00000064338	-2.13286	2.82455	-4.53995	7.94861e-05	0.000143078	1.30008
ENSMUSG00000053347	Zfp943	-2.13314	2.83817	-4.20161	0.000207054	0.000364446	0.370845
ENSMUSG00000049130	C5ar1	-2.13399	0.979505	-2.37836	0.023717	0.0364209	-3.55063
ENSMUSG00000031266	Gla	-2.13425	2.05169	-3.42247	0.00175846	0.00293627	-1.46638
ENSMUSG00000042429	Adora1	-2.13441	2.09965	-3.35142	0.00212334	0.00352761	-1.64494
ENSMUSG00000007908	Hmgcll1	-2.13557	1.3296	-2.44525	0.0203361	0.0314232	-3.48034
ENSMUSG00000081771	Gm15381	-2.13558	1.53553	-2.97597	0.00561143	0.00906739	-2.42504
ENSMUSG00000022793	B4galt4	-2.13647	1.81401	-3.27544	0.00259376	0.00428716	-1.79168
ENSMUSG00000110512	ENSMUSG00000110512	-2.13731	2.13891	-3.25664	0.00272473	0.00449633	-1.88902
ENSMUSG00000032735	Ablim3	-2.13733	2.73421	-3.83442	0.000575585	0.000988051	-0.556754
ENSMUSG00000083823	ENSMUSG00000083823	-2.13808	1.8739	-3.32235	0.00229272	0.00380176	-1.6912
ENSMUSG00000038884	Shfl	-2.13857	2.62418	-4.24228	0.000184668	0.000325714	0.52977
ENSMUSG00000069083	Gm10259	-2.13872	1.47778	-2.74654	0.00992705	0.0157492	-2.91617
ENSMUSG00000051341	Zfp52	-2.13885	2.29837	-3.72406	0.000779119	0.00132784	-0.77084
ENSMUSG00000093355	Snora26	-2.13895	2.57895	-4.05134	0.000315418	0.000549615	0.0256456
ENSMUSG00000121307	ENSMUSG00000121307	-2.13944	2.18407	-3.7118	0.000805638	0.00137249	-0.783531
ENSMUSG00000078300	Gm2606	-2.14019	1.81023	-2.91531	0.00653716	0.0105243	-2.57994
ENSMUSG00000020329	Polrmt	-2.14029	1.5464	-2.83894	0.00790789	0.0126462	-2.72921
ENSMUSG00000120826	ENSMUSG00000120826	-2.14059	0.882525	-2.07331	0.0465181	0.069015	-4.07158
ENSMUSG00000048251	Bcl11b	-2.14109	3.04497	-4.353	0.000135106	0.000240001	0.758675
ENSMUSG00000073421	H2-Ab1	-2.14176	2.43387	-3.98121	0.000383446	0.000664631	-0.124305
ENSMUSG00000060441	Trim5	-2.14206	2.68913	-4.007	0.000356904	0.000620184	-0.114018
ENSMUSG00000092192	Dnaaf4	-2.14284	1.21541	-2.64981	0.0125495	0.0197644	-3.07234
ENSMUSG00000031482	Slc25a15	-2.14315	2.45587	-3.97154	0.000393887	0.000682231	-0.143109
ENSMUSG00000043831	Lysmd4	-2.14371	2.70384	-4.36557	0.000130386	0.000231868	0.842867
ENSMUSG00000068744	Psrc1	-2.14408	2.65862	-4.1545	0.000236341	0.000414799	0.282124
ENSMUSG00000102594	ENSMUSG00000102594	-2.14483	2.66785	-4.21507	0.000199364	0.000351172	0.44453
ENSMUSG00000027259	Adal	-2.14502	2.43759	-3.66642	0.000911717	0.00154716	-0.935666
ENSMUSG00000118809	Gm25873	-2.14539	1.39739	-2.86626	0.00738916	0.0118459	-2.64503
ENSMUSG00000102422	Iqschfp	-2.1466	2.14284	-3.22333	0.00297241	0.00488877	-1.98652
ENSMUSG00000039158	Akna	-2.1467	0.660982	-2.1682	0.0379148	0.0569028	-3.88991
ENSMUSG00000113031	ENSMUSG00000113031	-2.1469	2.277	-3.50929	0.00139416	0.00234132	-1.30126
ENSMUSG00000093858	ENSMUSG00000093858	-2.14778	1.97048	-3.11988	0.00388651	0.00634927	-2.17771
ENSMUSG00000073164	Gm38699	-2.14835	2.51652	-4.1416	0.000245042	0.000429472	0.27165
ENSMUSG00000047342	Zfp286	-2.14923	2.53187	-4.1431	0.000244014	0.000427775	0.275413
ENSMUSG00000060044	Tmem26	-2.14937	2.88729	-4.52074	8.39523e-05	0.00015085	1.25483
ENSMUSG00000112639	A730063M14Rik	-2.14946	2.72597	-4.27566	0.000168091	0.000296941	0.598187
ENSMUSG00000121050	ENSMUSG00000121050	-2.14976	0.592189	-2.01762	0.0523332	0.0770434	-4.11334
ENSMUSG00000020085	Aifm2	-2.15061	2.19537	-3.53832	0.00128951	0.00216898	-1.21253
ENSMUSG00000030493	Faap24	-2.1512	2.18783	-3.63697	0.000987665	0.00167166	-0.961215
ENSMUSG00000024892	Pcx	-2.15144	2.10689	-3.64322	0.000971061	0.00164447	-0.930155
ENSMUSG00000032463	Faim	-2.15184	3.01687	-4.47487	9.56407e-05	0.000171334	1.08706
ENSMUSG00000097679	ENSMUSG00000097679	-2.1523	2.05183	-3.62255	0.00102706	0.00173696	-0.976066
ENSMUSG00000022787	Wdr53	-2.1524	2.70421	-4.32712	0.000145362	0.000257769	0.744824
ENSMUSG00000073067	9130019P16Rik	-2.15244	0.745342	-1.9994	0.0543698	0.0797942	-4.20452
ENSMUSG00000046991	Wdr27	-2.1528	1.44088	-2.82744	0.00813645	0.013002	-2.73288
ENSMUSG00000043015	Nemp2	-2.15301	2.10843	-3.36159	0.00206697	0.00343691	-1.63787
ENSMUSG00000053113	Socs3	-2.15307	1.90999	-3.37299	0.00200552	0.00333707	-1.56286
ENSMUSG00000022092	Ppp3cc	-2.1532	1.59035	-2.99228	0.00538459	0.00871336	-2.39622
ENSMUSG00000049038	Mterf2	-2.15334	2.41949	-3.91464	0.000461212	0.000795938	-0.29237
ENSMUSG00000068115	Ninl	-2.15601	2.02643	-3.40589	0.00183781	0.00306421	-1.49889
ENSMUSG00000019066	Rab3d	-2.15744	2.56253	-4.05958	0.00030824	0.000537372	0.0739286
ENSMUSG00000017718	Afmid	-2.15772	2.14931	-3.65082	0.000951209	0.00161187	-0.936114
ENSMUSG00000087598	Zfp111	-2.15774	2.55156	-3.82852	0.000585001	0.00100397	-0.501113
ENSMUSG00000001552	Jup	-2.15823	2.16502	-3.53497	0.00130118	0.00218792	-1.21591
ENSMUSG00000087193	ENSMUSG00000087193	-2.15824	1.17275	-2.50843	0.0175538	0.0272797	-3.3199
ENSMUSG00000121184	ENSMUSG00000121184	-2.15919	2.61793	-4.22351	0.000194689	0.000343049	0.484
ENSMUSG00000038860	Garnl3	-2.15992	2.65392	-4.35959	0.000132611	0.000235667	0.847369
ENSMUSG00000032841	Prr5l	-2.16042	2.61083	-4.08418	0.000287774	0.000502716	0.134556
ENSMUSG00000026188	Tmem169	-2.16056	0.702126	-2.07532	0.0463192	0.0687294	-4.03709
ENSMUSG00000120401	ENSMUSG00000120401	-2.16125	1.60474	-3.09578	0.0041351	0.00674095	-2.15915
ENSMUSG00000035919	Bbs9	-2.16135	2.6542	-4.30084	0.000156561	0.000277101	0.694194
ENSMUSG00000070304	Scn2b	-2.16166	2.25058	-3.80405	0.000625732	0.00107224	-0.540543
ENSMUSG00000089862	Umad1	-2.16274	2.39174	-4.0187	0.000345458	0.000600736	-0.028352
ENSMUSG00002075180	ENSMUSG00002075180	-2.16287	2.45785	-3.99334	0.000370728	0.000643578	-0.095457
ENSMUSG00000038663	Fsd2	-2.16305	1.5034	-2.86726	0.00737081	0.0118201	-2.65969
ENSMUSG00000055679	Ctsr	-2.16328	2.12001	-3.22162	0.00298574	0.00490961	-1.96706
ENSMUSG00000120789	ENSMUSG00000120789	-2.16334	2.33057	-3.62068	0.00103227	0.00174523	-1.00569
ENSMUSG00000108312	ENSMUSG00000108312	-2.16494	2.38269	-3.99312	0.000370955	0.00064392	-0.0774916
ENSMUSG00000068264	Ap5s1	-2.16495	2.41743	-3.81986	0.000599109	0.00102752	-0.534681
ENSMUSG00000036192	Rorb	-2.16552	2.67575	-4.38018	0.000125102	0.000222711	0.890883
ENSMUSG00000045348	Nyap1	-2.16618	1.74453	-2.87719	0.00719078	0.01154	-2.68377
ENSMUSG00000021514	Zfp369	-2.16666	2.92215	-4.79829	3.80211e-05	6.96777e-05	1.99208
ENSMUSG00000105250	Gm29736	-2.16685	2.34821	-3.89271	0.000490057	0.000844354	-0.350473
ENSMUSG00000050423	Ppp1r3g	-2.16721	1.30279	-2.71103	0.0108237	0.0171297	-2.97438
ENSMUSG00000046341	ENSMUSG00000046341	-2.16737	2.11029	-3.47799	0.0015162	0.00254108	-1.31131
ENSMUSG00000046329	Slc25a23	-2.16824	2.48636	-4.08883	0.000284057	0.000496305	0.14483
ENSMUSG00000065680	Snord38a	-2.16849	1.59103	-2.96424	0.00578016	0.00933016	-2.45731
ENSMUSG00000081657	ENSMUSG00000081657	-2.16923	2.62561	-3.90036	0.000479804	0.000827221	-0.344677
ENSMUSG00000073591	Pcdhb22	-2.16989	2.52709	-4.0441	0.000321853	0.000560553	0.0243811
ENSMUSG00000027298	Tyro3	-2.17024	1.89443	-3.46157	0.00158429	0.00265248	-1.35747
ENSMUSG00000083064	ENSMUSG00000083064	-2.1704	1.40352	-2.80834	0.00852957	0.0136078	-2.75915
ENSMUSG00000087371	ENSMUSG00000087371	-2.17061	2.72415	-4.43552	0.000106943	0.000191037	1.01922
ENSMUSG00000038888	Ctu1	-2.17067	2.47143	-4.17888	0.000220711	0.000387846	0.384828
ENSMUSG00000032602	Slc25a20	-2.17091	2.67017	-3.87573	0.000513599	0.000884203	-0.439463
ENSMUSG00000003680	Gm2518	-2.17135	1.65952	-3.17217	0.0033953	0.00556679	-2.00824
ENSMUSG00000067424	Zfp563	-2.17145	2.70108	-4.37183	0.000128096	0.000227909	0.882294
ENSMUSG00000107035	ENSMUSG00000107035	-2.17161	1.987	-3.09205	0.0041748	0.00680411	-2.22966
ENSMUSG00000084208	ENSMUSG00000084208	-2.172	2.28882	-3.90498	0.000473705	0.000816904	-0.30021
ENSMUSG00000038268	Ovca2	-2.17269	3.12429	-4.53118	8.14958e-05	0.000146559	1.21603
ENSMUSG00000102930	ENSMUSG00000102930	-2.1731	1.98538	-3.34358	0.00216779	0.00360007	-1.64299
ENSMUSG00000112302	ENSMUSG00000112302	-2.1733	2.58493	-4.24511	0.000183203	0.000323197	0.553976
ENSMUSG00000030207	Fam234b	-2.17343	2.35023	-3.73531	0.000755511	0.00128853	-0.758018
ENSMUSG00000038990	Cables2	-2.17444	2.77307	-4.51329	8.57491e-05	0.000153977	1.23435
ENSMUSG00000031952	Chst5	-2.1747	2.87308	-4.18444	0.000217292	0.000382027	0.374663
ENSMUSG00000035245	Eogt	-2.17478	2.06504	-3.63714	0.000987221	0.00167104	-0.955803
ENSMUSG00000079450	Cldn34c2	-2.17516	2.1315	-3.7011	0.000829504	0.00141191	-0.790274
ENSMUSG00000121195	ENSMUSG00000121195	-2.17555	1.29424	-2.80654	0.00856747	0.0136642	-2.76836
ENSMUSG00000055991	Zkscan5	-2.17593	2.11366	-3.65005	0.000953214	0.00161489	-0.91777
ENSMUSG00000020812	Snhg16	-2.17602	1.71857	-2.9783	0.00557847	0.00901755	-2.4443
ENSMUSG00000091742	Gm5093	-2.17755	2.25444	-3.22332	0.00297254	0.00488877	-2.00746
ENSMUSG00000104148	Pcdha2	-2.17759	0.434593	-2.01417	0.0527137	0.0775126	-4.11135
ENSMUSG00000103092	Pcdha5	-2.17759	0.434593	-2.01417	0.0527137	0.0775126	-4.11135
ENSMUSG00000103707	Pcdha6	-2.17759	0.434593	-2.01417	0.0527137	0.0775126	-4.11135
ENSMUSG00000104318	Pcdha7	-2.17759	0.434593	-2.01417	0.0527137	0.0775126	-4.11135
ENSMUSG00000103770	Pcdha9	-2.17759	0.434593	-2.01417	0.0527137	0.0775126	-4.11135
ENSMUSG00000007440	Pcdha10	-2.17759	0.434593	-2.01417	0.0527137	0.0775126	-4.11135
ENSMUSG00000103310	Pcdha12	-2.17759	0.434593	-2.01417	0.0527137	0.0775126	-4.11135
ENSMUSG00000103255	Pcdhac1	-2.17759	0.434593	-2.01417	0.0527137	0.0775126	-4.11135
ENSMUSG00000081076	Rpsa-ps4	-2.17795	1.85936	-3.32089	0.00230158	0.00381603	-1.66816
ENSMUSG00000043259	Fam13c	-2.17879	2.83389	-4.60425	6.61841e-05	0.000119739	1.47545
ENSMUSG00000107556	ENSMUSG00000107556	-2.17943	2.03446	-3.58961	0.00112286	0.00189478	-1.05669
[truncated: 12,782 more rows]

## Sheet: E17_5 | E_RvsC
ENSEMBL	COMMON	logFC	AveExpr	t	P.Value	adj.P.Val	B
ENSMUSG00000120258	ENSMUSG00000120258	2.22695	2.61314	4.69246	5.14571e-05	0.0281958	1.10019
ENSMUSG00000084714	Gm24631	1.97808	2.89161	3.99733	0.000366634	0.0911042	-0.252299
ENSMUSG00000119629	Gm22418	1.75311	3.21316	4.16411	0.000230053	0.0664357	0.233377
ENSMUSG00000119338	Gm22580	1.73052	2.96301	3.98017	0.000384556	0.0944594	-0.254124
ENSMUSG00000018451	6330403K07Rik	1.60938	6.36621	8.48571	1.35412e-09	2.89376e-05	11.7242
ENSMUSG00000121036	ENSMUSG00000121036	1.56857	3.94772	5.23956	1.07208e-05	0.0120581	3.1033
ENSMUSG00000015759	Cnih1	1.47236	7.06429	8.03347	4.42895e-09	4.73233e-05	10.708
ENSMUSG00000038697	Taf5l	1.32034	3.75827	4.34078	0.000139856	0.048205	0.933231
ENSMUSG00000086324	ENSMUSG00000086324	1.28503	4.85829	4.96995	2.32487e-05	0.019873	2.61385
ENSMUSG00000064347	ENSMUSG00000064347	1.27657	6.80039	6.16373	7.61744e-07	0.00203481	5.87289
ENSMUSG00000064437	Snord49b	1.25767	4.64056	4.08769	0.000284967	0.0782303	0.377274
ENSMUSG00000071415	Rpl23	1.19949	10.1593	7.65374	1.22168e-08	8.7024e-05	9.85024
ENSMUSG00000095288	ENSMUSG00000095288	1.19055	4.81188	4.41387	0.000113717	0.044184	1.21574
ENSMUSG00000059064	ENSMUSG00000059064	1.15981	5.1899	4.90226	2.82292e-05	0.0201086	2.4908
ENSMUSG00000117621	Hspe1-rs1	1.15151	4.93892	4.03779	0.000327567	0.0833345	0.264861
ENSMUSG00000064348	ENSMUSG00000064348	1.12245	7.45876	5.64168	3.38031e-06	0.00656702	4.47604
ENSMUSG00000022120	Obi1	1.08879	4.35983	4.28739	0.000162619	0.0531319	0.878187
ENSMUSG00000033760	Rbm4b	1.07262	7.38816	5.69305	2.91762e-06	0.00623495	4.61525
ENSMUSG00000105031	ENSMUSG00000105031	1.06813	5.22242	4.90507	2.80024e-05	0.0201086	2.49872
ENSMUSG00000120945	ENSMUSG00000120945	1.05761	4.66996	4.54863	7.75478e-05	0.0352595	1.55574
ENSMUSG00000064369	ENSMUSG00000064369	1.04286	7.92757	6.41198	3.77233e-07	0.00134358	6.55563
ENSMUSG00000090467	ENSMUSG00000090467	1.03081	4.64478	4.37534	0.000126829	0.0453413	1.11407
ENSMUSG00000064350	ENSMUSG00000064350	0.983322	6.48616	4.55221	7.67613e-05	0.0352595	1.55456
ENSMUSG00000020777	Acox1	0.95917	4.95621	3.96551	0.000400542	0.0951064	0.0751604
ENSMUSG00000121068	ENSMUSG00000121068	0.956943	5.70471	4.83102	3.46203e-05	0.0224193	2.30604
ENSMUSG00000066150	Slc31a1	0.95505	5.95809	5.1189	1.51611e-05	0.0154282	3.07187
ENSMUSG00000061360	Phf5a	0.93817	5.44342	4.63575	6.04996e-05	0.0323219	1.79331
ENSMUSG00000064349	ENSMUSG00000064349	0.93311	7.21377	4.52975	8.18276e-05	0.0364303	1.46852
ENSMUSG00000094955	ENSMUSG00000094955	0.91497	6.3132	4.91914	2.68955e-05	0.0201086	2.53215
ENSMUSG00000063856	Gpx1	0.910797	7.13138	5.27803	9.59906e-06	0.0120581	3.48906
ENSMUSG00000107176	Gm9794	0.890015	9.07261	5.84038	1.91404e-06	0.00454478	4.99931
ENSMUSG00000086841	2410006H16Rik	0.872879	6.61097	4.76277	4.20891e-05	0.0236696	2.10651
ENSMUSG00000116648	Rpl31-ps12	0.866915	7.16177	4.92833	2.61961e-05	0.0201086	2.53764
ENSMUSG00000069188	ENSMUSG00000069188	0.856083	5.60254	4.14057	0.000245752	0.0700229	0.493686
ENSMUSG00000073702	Rpl31	0.855034	10.2489	5.54358	4.4783e-06	0.00797511	4.16237
ENSMUSG00000033047	Eif3l	0.829012	7.13794	5.10088	1.5966e-05	0.0155088	3.00863
ENSMUSG00000028936	Rpl22	0.809908	8.85261	5.05118	1.84147e-05	0.0166793	2.83339
ENSMUSG00000035202	Lars2	0.795685	5.99085	4.17076	0.000225799	0.0664357	0.569914
ENSMUSG00000037499	Nenf	0.791741	7.01415	4.90343	2.81345e-05	0.0201086	2.474
ENSMUSG00000015568	Lpl	0.781849	5.73285	3.93737	0.000433063	0.0974164	-0.0208719
ENSMUSG00000063556	Gm10132	0.773818	8.32017	4.39245	0.00012083	0.0453413	1.05529
ENSMUSG00000072940	ENSMUSG00000072940	0.758426	7.72851	4.55453	7.62558e-05	0.0352595	1.51098
ENSMUSG00000090137	Uba52	0.749416	9.53774	4.87637	3.04033e-05	0.0203037	2.3364
ENSMUSG00000061390	ENSMUSG00000061390	0.749272	6.17102	4.07939	0.000291649	0.078893	0.307531
ENSMUSG00000096842	ENSMUSG00000096842	0.747696	7.13746	4.2853	0.000163582	0.0531319	0.809287
ENSMUSG00000083992	Gm11478	0.744321	9.03814	4.88823	2.93874e-05	0.0202584	2.38325
ENSMUSG00000052337	Immt	0.743725	6.64531	4.36862	0.000129265	0.0453413	1.0515
ENSMUSG00000054387	Mdm4	0.73025	6.85892	4.47114	9.66594e-05	0.039973	1.31853
ENSMUSG00000055553	Kxd1	0.724916	9.57566	4.7703	4.11914e-05	0.0236696	2.0445
ENSMUSG00000004317	Clcn5	0.716863	6.90589	4.44396	0.000104414	0.0413207	1.24276
ENSMUSG00000059461	ENSMUSG00000059461	0.697699	8.21492	4.36818	0.000129425	0.0453413	0.993606
ENSMUSG00000093674	Rpl41	0.680456	11.5489	4.5772	7.14888e-05	0.0352595	1.45962
ENSMUSG00000028266	Lmo4	0.666686	6.86144	4.05209	0.000314753	0.0820277	0.210115
ENSMUSG00000090733	Rps27	0.66249	9.48143	4.46894	9.72671e-05	0.039973	1.22738
ENSMUSG00000068240	Gm11808	0.653832	9.06551	4.23594	0.000187993	0.0590795	0.610962
ENSMUSG00000060143	Gm10076	0.646157	10.0735	4.37713	0.000126188	0.0453413	0.958375
ENSMUSG00000058546	Gm46442	0.629208	9.73247	4.10991	0.00026779	0.0752983	0.252832
ENSMUSG00000067288	Rps28	0.627028	9.07833	4.03784	0.000327518	0.0833345	0.0845545
ENSMUSG00000003038	Hmgn2	0.617507	8.91758	4.36999	0.000128763	0.0453413	0.975951
ENSMUSG00000046330	Rpl37a	0.590489	9.36091	4.16572	0.000229016	0.0664357	0.41437
ENSMUSG00000101249	ENSMUSG00000101249	0.581992	12.2446	4.77214	4.09752e-05	0.0236696	1.98021
ENSMUSG00000070713	Hmgn2-ps	0.56238	8.81107	3.9743	0.000390876	0.0948683	-0.0730378
ENSMUSG00000064351	COX1	0.551018	12.3929	4.55673	7.5779e-05	0.0352595	1.38298
ENSMUSG00000092274	Neat1	0.548445	8.99786	3.95262	0.000415126	0.0953896	-0.136898
ENSMUSG00000064352	ENSMUSG00000064352	0.536783	11.44	4.28419	0.000164095	0.0531319	0.669007
ENSMUSG00000083563	ENSMUSG00000083563	0.517776	10.0754	3.926	0.000446926	0.098462	-0.241967
ENSMUSG00000069917	Hba-a2	-0.605503	9.55345	-4.22304	0.000194942	0.0603756	0.563254
ENSMUSG00000069919	Hba-a1	-0.750636	9.66239	-5.25159	1.03565e-05	0.0120581	3.36843
ENSMUSG00000028464	Tpm2	-0.810799	7.05331	-4.24147	0.000185087	0.0590344	0.704669
ENSMUSG00000001403	Ube2c	-0.858306	7.76114	-4.49442	9.04746e-05	0.039458	1.3567
ENSMUSG00000045136	Tubb2b	-0.9103	5.19758	-4.48089	9.40213e-05	0.039973	1.38974
ENSMUSG00000055298	Ctsj	-0.948067	4.65796	-3.96	0.000406711	0.0953896	0.0725054
ENSMUSG00000001435	Col18a1	-0.970003	5.26954	-4.0624	0.000305825	0.0806849	0.314785
ENSMUSG00000068614	Actc1	-0.973771	7.57637	-3.97043	0.0003951	0.0948683	-0.012754
ENSMUSG00000032741	Tpcn1	-1.0001	4.55366	-3.93747	0.000432949	0.0974164	0.0177781
ENSMUSG00002075987	ENSMUSG00002075987	-1.00476	5.64189	-3.95443	0.000413054	0.0953896	0.0254529
ENSMUSG00000030672	Mylpf	-1.00516	8.19666	-4.76437	4.18965e-05	0.0236696	2.07709
ENSMUSG00002076809	ENSMUSG00002076809	-1.03996	6.5727	-4.44483	0.000104157	0.0413207	1.25959
ENSMUSG00000043719	Col6a6	-1.05304	4.6339	-3.92946	0.000442659	0.098462	-0.00372069
ENSMUSG00000034928	Rnf44	-1.14437	4.07226	-4.06928	0.000300006	0.0801391	0.33095
ENSMUSG00000056457	Prl2c3	-1.15785	7.19583	-6.68482	1.75237e-07	0.000748961	7.27191
ENSMUSG00000020154	Ptprb	-1.16346	4.12902	-4.01028	0.000353654	0.0889128	0.171042
ENSMUSG00000079092	Prl2c2	-1.17018	7.17784	-6.80975	1.23631e-07	0.000660499	7.59986
ENSMUSG00000038883	Prl3a1	-1.18886	4.25652	-4.21281	0.000200637	0.0611302	0.687528
ENSMUSG00000030399	Ckm	-1.19251	6.56398	-5.16742	1.31889e-05	0.0140923	3.20081
ENSMUSG00000017300	Tnnc2	-1.25719	7.41257	-5.28582	9.3867e-06	0.0120581	3.51426
ENSMUSG00000004098	Col5a3	-1.28527	4.88521	-5.04523	1.87321e-05	0.0166793	2.82461
ENSMUSG00000031972	Acta1	-1.29369	8.41409	-5.29732	9.0817e-06	0.0120581	3.5254
ENSMUSG00000049382	Krt8	-1.31029	3.64001	-4.20847	0.0002031	0.0611302	0.618235
ENSMUSG00000027861	Casq2	-1.34466	4.78302	-4.08697	0.000285539	0.0782303	0.382945
ENSMUSG00000040705	A930016O22Rik	-1.35224	5.58317	-5.25642	1.02139e-05	0.0120581	3.41638
ENSMUSG00000103373	ENSMUSG00000103373	-1.39242	4.34869	-5.26295	1.00242e-05	0.0120581	3.32942
ENSMUSG00000055360	Prl2c5	-1.39746	4.94393	-6.33476	4.69178e-07	0.00143233	6.15141
ENSMUSG00000055775	Myh8	-1.53431	7.74413	-4.76279	4.20859e-05	0.0236696	2.09138
ENSMUSG00000062551	Prl2c1	-1.73726	3.34195	-4.56167	7.47212e-05	0.0352595	1.30379
ENSMUSG00000001946	Esam	-1.82966	3.53066	-4.55683	7.57577e-05	0.0352595	1.25197
ENSMUSG00000092051	ENSMUSG00000092051	-4.29069	1.81802	-4.31339	0.000151112	0.0512581	-1.17792

## Sheet: E17_5 | E_RvsRest
ENSEMBL	COMMON	logFC	AveExpr	t	P.Value	adj.P.Val	B
ENSMUSG00000086631	ENSMUSG00000086631	8.62092	-2.94148	3.54533	0.00126539	0.0021039	-1.52586
ENSMUSG00000095294	Potefam3b	8.4407	-2.73433	3.48918	0.00147143	0.00243698	-1.59359
ENSMUSG00000074449	Potefam3a	8.28592	-2.78899	3.40594	0.00183757	0.00302907	-1.73846
ENSMUSG00000096265	Potefam3e	8.15264	-2.82933	3.36029	0.00207413	0.00340955	-1.8191
ENSMUSG00000072852	ENSMUSG00000072852	7.41379	-2.6909	3.2067	0.00310401	0.0050447	-2.01743
ENSMUSG00000104562	ENSMUSG00000104562	7.36754	-3.26268	2.65599	0.0123642	0.0191675	-2.97162
ENSMUSG00000042708	Shcbp1l	7.25127	-2.38467	3.16917	0.0034218	0.00555063	-1.96896
ENSMUSG00000064513	Snora9	7.16176	-2.28021	3.08711	0.0042281	0.00681201	-2.20794
ENSMUSG00000001166	Oas1c	7.07416	-2.28215	3.18606	0.00327514	0.00531796	-1.98092
ENSMUSG00000117437	Gm33727	6.9568	-2.44035	3.15275	0.00357037	0.00578328	-2.03071
ENSMUSG00000108659	Gm34121	6.91623	-2.85407	2.94961	0.00599736	0.00955661	-2.45404
ENSMUSG00000103366	ENSMUSG00000103366	6.83472	-2.54579	2.74144	0.0100513	0.0157314	-2.78927
ENSMUSG00000120043	ENSMUSG00000120043	6.77502	-2.88109	2.65917	0.01227	0.019027	-2.95334
ENSMUSG00002076824	ENSMUSG00002076824	6.73679	-2.93234	2.63351	0.0130501	0.0201853	-2.99334
ENSMUSG00000111090	ENSMUSG00000111090	6.71788	-2.16822	2.99038	0.00541058	0.00864996	-2.33363
ENSMUSG00000055357	4933400A11Rik	6.71686	-2.90594	2.41149	0.0219832	0.0333627	-3.31338
ENSMUSG00000100141	ENSMUSG00000100141	6.69164	-2.3905	2.88862	0.00698869	0.0110776	-2.47399
ENSMUSG00000031384	Asb9	6.61961	-2.97573	2.73664	0.0101698	0.0159075	-2.82889
ENSMUSG00000093044	Snord8	6.45693	-2.25618	2.79505	0.00881353	0.013854	-2.67793
ENSMUSG00000087577	ENSMUSG00000087577	6.44368	-3.13796	2.47358	0.0190422	0.0290707	-3.23632
ENSMUSG00000086754	ENSMUSG00000086754	6.43389	-2.59958	2.91356	0.00656599	0.01043	-2.46266
ENSMUSG00000019828	Grm1	6.40773	-2.39448	2.93428	0.00623327	0.00992068	-2.39799
ENSMUSG00000037686	Aspg	6.18684	-1.43114	3.09001	0.0041968	0.00676362	-2.0422
ENSMUSG00000066720	Cldn9	6.14141	-2.45251	2.63285	0.0130707	0.0202128	-2.95464
ENSMUSG00000022510	Trp63	6.13444	-2.51629	2.70526	0.0109765	0.0170993	-2.81646
ENSMUSG00000065494	Mir28a	6.1058	-2.15961	2.88092	0.00712415	0.0112865	-2.49489
ENSMUSG00000103194	ENSMUSG00000103194	6.07579	-3.39022	2.2564	0.0312215	0.0466412	-3.54059
ENSMUSG00000026832	Cytip	6.05138	-2.10885	2.90495	0.0067091	0.010651	-2.42845
ENSMUSG00000110129	ENSMUSG00000110129	6.04178	-1.79777	2.64875	0.0125814	0.0194943	-2.90744
ENSMUSG00000120300	ENSMUSG00000120300	6.04178	-1.79777	2.64875	0.0125814	0.0194943	-2.90744
ENSMUSG00000027246	Ell3	6.03961	-2.154	2.51565	0.0172592	0.0264413	-3.09903
ENSMUSG00000065047	ENSMUSG00000065047	6.02641	-2.93605	2.57189	0.0151153	0.0232752	-3.04239
ENSMUSG00000032484	Ngp	5.94717	-2.65216	2.38275	0.0234802	0.0355514	-3.31156
ENSMUSG00000120062	ENSMUSG00000120062	5.84801	-1.8703	2.69765	0.011181	0.0174052	-2.8179
ENSMUSG00000118630	ENSMUSG00000118630	5.81441	-3.48085	2.16621	0.0380795	0.0562804	-3.66158
ENSMUSG00000089729	ENSMUSG00000089729	5.80282	-2.17362	2.61976	0.013487	0.02084	-2.92948
ENSMUSG00000082588	ENSMUSG00000082588	5.79975	-1.94427	2.88299	0.00708757	0.011231	-2.44362
ENSMUSG00000087338	Scpep1os	5.76917	-1.82332	2.76109	0.0095798	0.015011	-2.65971
ENSMUSG00000086671	ENSMUSG00000086671	5.64299	-2.56613	2.38125	0.023561	0.035656	-3.33731
ENSMUSG00000094108	ENSMUSG00000094108	5.6228	-2.10609	2.57743	0.0149179	0.0229813	-2.9817
ENSMUSG00000088478	Mir1946b	5.61424	-3.06332	2.30293	0.0281366	0.0422603	-3.44696
ENSMUSG00000085398	ENSMUSG00000085398	5.59726	-2.61191	2.31797	0.0271997	0.0409279	-3.41355
ENSMUSG00000107296	ENSMUSG00000107296	5.58453	-1.95815	2.41904	0.0216049	0.0328119	-3.258
ENSMUSG00000036699	Zcchc12	5.55916	-2.59922	2.17849	0.0370727	0.0548987	-3.62082
ENSMUSG00000087181	ENSMUSG00000087181	5.5588	-1.65463	2.79439	0.0088278	0.0138744	-2.59551
ENSMUSG00000086838	ENSMUSG00000086838	5.55605	-2.61667	2.46	0.0196526	0.0299534	-3.18733
ENSMUSG00000044708	Kcnj10	5.52512	-2.78925	2.19234	0.0359657	0.0533408	-3.60579
ENSMUSG00000096995	2810029C07Rik	5.5108	-2.66526	2.28344	0.0293937	0.0440493	-3.45323
ENSMUSG00000098781	ENSMUSG00000098781	5.49452	-2.74805	2.26061	0.03093	0.046222	-3.48702
ENSMUSG00000081787	ENSMUSG00000081787	5.43338	-3.57766	2.06124	0.0477279	0.0697207	-3.79319
ENSMUSG00000114810	ENSMUSG00000114810	5.42552	-3.35793	2.01025	0.0531494	0.0772235	-3.8561
ENSMUSG00000077575	Gm24888	5.41702	-2.63032	2.33515	0.0261645	0.0394368	-3.37984
ENSMUSG00000105541	ENSMUSG00000105541	5.38821	-1.33398	2.59368	0.0143528	0.022141	-2.93836
ENSMUSG00000018459	Slc13a3	5.37181	-1.66431	2.63746	0.0129271	0.0200124	-2.87347
ENSMUSG00002074849	ENSMUSG00002074849	5.37014	-2.42321	2.30699	0.0278809	0.0419027	-3.43368
ENSMUSG00000093746	Mir5622	5.3613	-2.79321	2.09154	0.0447424	0.0655838	-3.74561
ENSMUSG00000093690	Mir5619	5.36106	-3.27829	2.08737	0.0451435	0.066158	-3.75606
ENSMUSG00000105973	ENSMUSG00000105973	5.36012	-3.03504	2.0247	0.0515607	0.0750274	-3.82925
ENSMUSG00000032496	Ltf	5.35086	-3.33145	2.03504	0.0504489	0.0734897	-3.81314
ENSMUSG00000091163	Gm3962	5.34638	-2.55067	2.10476	0.0434926	0.0638569	-3.72039
ENSMUSG00002075003	ENSMUSG00002075003	5.34414	-1.77465	2.52046	0.0170652	0.0261572	-3.0641
ENSMUSG00000068011	Mkrn2os	5.31831	-3.32235	2.17431	0.0374128	0.0553564	-3.63486
ENSMUSG00000062296	Trank1	5.29771	-1.47098	2.52763	0.0167802	0.0257424	-3.05442
ENSMUSG00000081683	Fzd10	5.2742	-2.10859	2.41772	0.0216702	0.0329064	-3.25556
ENSMUSG00002076724	ENSMUSG00002076724	5.26852	-2.62563	2.27951	0.029653	0.044413	-3.47397
ENSMUSG00000040570	Rundc3b	5.25909	-1.99904	2.47564	0.018951	0.0289335	-3.15328
ENSMUSG00000117816	ENSMUSG00000117816	5.21204	-2.41705	2.16239	0.0383979	0.0567275	-3.64177
ENSMUSG00000120747	ENSMUSG00000120747	5.1702	-2.07234	2.4934	0.018182	0.0278032	-3.11617
ENSMUSG00000115813	ENSMUSG00000115813	5.15941	-2.06301	2.50543	0.0176775	0.0270666	-3.08335
ENSMUSG00000109143	Gm10046	5.14972	-2.14837	2.38227	0.0235062	0.0355782	-3.29459
ENSMUSG00000081339	Gm16044	5.14591	-3.50317	1.95813	0.059241	0.0854873	-3.91755
ENSMUSG00000120342	ENSMUSG00000120342	5.14137	-3.2221	2.09194	0.0447043	0.0655324	-3.7411
ENSMUSG00000058934	ENSMUSG00000058934	5.13433	-2.85134	2.07986	0.0458732	0.0671583	-3.75757
ENSMUSG00000086969	4930443O20Rik	5.11805	-2.30734	2.12121	0.0419799	0.0617547	-3.69802
ENSMUSG00000096591	Gm13272	5.10877	-2.80918	2.08126	0.0457361	0.066976	-3.75755
ENSMUSG00000106991	ENSMUSG00000106991	5.10793	-2.69166	2.10614	0.0433642	0.0636771	-3.71559
ENSMUSG00000097923	ENSMUSG00000097923	5.09996	-1.9954	2.36733	0.0243211	0.0367568	-3.31105
ENSMUSG00000118550	ENSMUSG00000118550	5.09479	-2.52604	2.21797	0.0339948	0.0505792	-3.55619
ENSMUSG00000035561	Aldh1b1	5.09316	-2.0736	2.54755	0.0160109	0.0245976	-3.01769
ENSMUSG00000120670	ENSMUSG00000120670	5.08648	-2.06956	2.28539	0.0292652	0.0438691	-3.44619
ENSMUSG00000112917	ENSMUSG00000112917	5.07821	-3.2741	1.99196	0.0552216	0.0800927	-3.87422
ENSMUSG00000024064	Galnt14	5.07629	-2.40969	2.24797	0.0318117	0.0474931	-3.50646
ENSMUSG00000057246	BC051142	5.07118	-1.87848	2.40861	0.0221291	0.0335675	-3.24654
ENSMUSG00000117037	ENSMUSG00000117037	5.04461	-3.04162	1.98064	0.0565392	0.0818482	-3.88522
ENSMUSG00000097690	4930505N22Rik	5.03915	-2.16341	2.2394	0.0324225	0.0483645	-3.51455
ENSMUSG00000062905	Vmn1r32	5.03847	-2.0391	2.2983	0.0284306	0.0426808	-3.43166
ENSMUSG00000027977	Ndst3	5.03401	-1.9203	2.32071	0.0270325	0.040682	-3.39046
ENSMUSG00000043913	Ccdc60	5.03333	-1.16933	2.58942	0.0144988	0.0223549	-2.94164
ENSMUSG00000105437	ENSMUSG00000105437	5.03254	-1.95537	2.53178	0.0166173	0.0255017	-3.04701
ENSMUSG00000039321	Uts2r	5.01146	-1.93223	2.3648	0.0244617	0.0369615	-3.32288
ENSMUSG00000114939	ENSMUSG00000114939	5.00608	-1.54554	2.65151	0.0124982	0.0193723	-2.83436
ENSMUSG00000027776	Il12a	5.00266	-2.16418	2.48309	0.0186251	0.0284542	-3.12662
ENSMUSG00000084915	ENSMUSG00000084915	5.00051	-1.57165	2.50693	0.0176157	0.0269738	-3.08845
ENSMUSG00000082305	Gm2420	4.996	-3.40053	1.98736	0.0557538	0.0808097	-3.87695
ENSMUSG00000028716	Pdzk1ip1	4.98883	-1.85567	2.13288	0.0409359	0.0603103	-3.67389
ENSMUSG00000004609	Cd33	4.98193	-1.48213	2.54876	0.0159651	0.0245326	-3.01076
ENSMUSG00000121252	ENSMUSG00000121252	4.95596	-2.35747	2.18697	0.0363917	0.0539351	-3.59048
ENSMUSG00000104986	1600023N17Rik	4.93829	-2.07317	2.52256	0.0169814	0.0260343	-3.05619
ENSMUSG00000072663	Spef2	4.93366	-1.67312	2.63444	0.0130211	0.0201449	-2.85998
ENSMUSG00000045094	Arhgef37	4.92544	-0.774299	2.89578	0.0068648	0.0108933	-2.36282
ENSMUSG00000040963	Asgr2	4.92519	-2.99025	1.9501	0.060231	0.0868044	-3.92018
ENSMUSG00000110256	ENSMUSG00000110256	4.92133	-3.32168	1.89068	0.0680201	0.0971716	-3.99746
ENSMUSG00000110759	ENSMUSG00000110759	4.91655	-1.40213	2.59582	0.0142797	0.0220378	-2.91849
ENSMUSG00000105345	ENSMUSG00000105345	4.90868	-2.3481	2.12964	0.0412239	0.0607219	-3.67576
ENSMUSG00000026527	Rgs7	4.90227	-2.03256	2.39121	0.0230302	0.0348948	-3.27743
ENSMUSG00000021221	Dpf3	4.89449	-0.97531	2.82417	0.00820257	0.0129307	-2.48388
ENSMUSG00000042258	Isl1	4.88879	-2.102	2.31592	0.027326	0.0411064	-3.39317
ENSMUSG00000054622	ENSMUSG00000054622	4.88803	-0.998027	2.55748	0.0156398	0.02405	-2.99391
ENSMUSG00000083766	ENSMUSG00000083766	4.86619	-2.43311	2.15254	0.0392292	0.0578955	-3.64591
ENSMUSG00000020191	Spata48	4.86349	-2.33568	2.30568	0.0279631	0.0420174	-3.41388
ENSMUSG00000121471	ENSMUSG00000121471	4.85	-1.24217	2.67601	0.0117818	0.0183018	-2.7739
ENSMUSG00000064768	Snord60	4.83788	-1.63253	2.54853	0.0159738	0.0245442	-3.00704
ENSMUSG00000094271	Gm13290	4.82769	-2.46324	2.07727	0.046127	0.067516	-3.75405
ENSMUSG00000065418	Mir322	4.81985	-2.35964	2.12606	0.0415431	0.0611501	-3.68024
ENSMUSG00000116395	ENSMUSG00000116395	4.81372	-2.70567	2.0703	0.0468169	0.0684883	-3.7599
ENSMUSG00000105186	ENSMUSG00000105186	4.80944	-2.42857	2.17118	0.0376695	0.0557014	-3.61453
ENSMUSG00000108338	ENSMUSG00000108338	4.80686	-2.61535	2.07125	0.0467229	0.0683602	-3.75887
ENSMUSG00000064410	Gm22247	4.8011	-2.00713	2.16558	0.0381318	0.0563539	-3.62593
ENSMUSG00000065176	Rnu12	4.78754	-1.68456	2.63336	0.0130547	0.020191	-2.84943
ENSMUSG00000108618	ENSMUSG00000108618	4.7563	-2.9009	1.98605	0.0559056	0.0810188	-3.87323
ENSMUSG00000108852	ENSMUSG00000108852	4.75063	-2.31326	2.26955	0.0303201	0.0453549	-3.46794
ENSMUSG00000097504	ENSMUSG00000097504	4.7429	-2.77306	2.11142	0.0428746	0.0630057	-3.70371
ENSMUSG00000104971	ENSMUSG00000104971	4.74216	-1.9067	2.04735	0.0491537	0.071681	-3.79193
ENSMUSG00000115044	ENSMUSG00000115044	4.73908	-1.3334	2.32107	0.0270102	0.0406514	-3.38907
ENSMUSG00000120722	ENSMUSG00000120722	4.72425	-2.81172	2.04818	0.0490683	0.071581	-3.79039
ENSMUSG00000087575	ENSMUSG00000087575	4.71904	-1.98098	2.3764	0.0238232	0.03604	-3.29393
ENSMUSG00000043833	2900005J15Rik	4.703	-1.81309	2.37403	0.0239526	0.0362178	-3.29788
ENSMUSG00000120958	ENSMUSG00000120958	4.69668	-2.14789	2.27785	0.0297631	0.0445714	-3.45338
ENSMUSG00000114457	ENSMUSG00000114457	4.69013	-2.19992	2.09467	0.0444432	0.065172	-3.72758
ENSMUSG00000026514	Cnih3	4.68802	-2.0466	1.91029	0.0653583	0.0936821	-3.97017
ENSMUSG00000106288	ENSMUSG00000106288	4.67303	-1.82	2.23233	0.0329336	0.0490892	-3.52132
ENSMUSG00000084136	Vmn1r207	4.65621	-2.05491	2.1682	0.037915	0.0560528	-3.61771
ENSMUSG00000086919	ENSMUSG00000086919	4.65569	-1.30494	2.68752	0.0114585	0.017815	-2.74887
ENSMUSG00000116571	ENSMUSG00000116571	4.60394	-1.63517	2.30194	0.0281989	0.0423509	-3.41597
ENSMUSG00000116852	1700102H20Rik	4.60307	-0.525963	2.59191	0.0144133	0.0222325	-2.91917
ENSMUSG00000028037	Ifi44	4.60288	-1.41316	2.56528	0.0153537	0.0236321	-2.97016
ENSMUSG00000102158	ENSMUSG00000102158	4.60195	-1.96144	2.29889	0.0283933	0.0426308	-3.41833
ENSMUSG00000099610	ENSMUSG00000099610	4.59843	-1.73543	2.33504	0.026171	0.0394439	-3.35932
ENSMUSG00000052135	Foxo6	4.59416	-1.73466	2.18286	0.0367206	0.0544	-3.59763
ENSMUSG00000015890	Amdhd1	4.58047	-2.63979	1.94709	0.0606063	0.0873026	-3.9237
ENSMUSG00000107151	ENSMUSG00000107151	4.57523	-2.20845	2.09452	0.0444575	0.0651884	-3.72576
ENSMUSG00000028392	Bspry	4.57226	-1.88998	2.25816	0.0310991	0.0464617	-3.48175
ENSMUSG00000006310	Zbtb32	4.57015	-2.87616	1.91671	0.0645069	0.0925114	-3.96414
ENSMUSG00000026170	Cyp27a1	4.56876	-2.08339	2.03969	0.0499572	0.0727981	-3.80127
ENSMUSG00000063626	Unc5d	4.56487	-2.36961	2.12256	0.041858	0.0615839	-3.68594
ENSMUSG00000119946	ENSMUSG00000119946	4.56212	-1.75176	2.47618	0.0189273	0.0289036	-3.12608
ENSMUSG00000096755	ENSMUSG00000096755	4.55013	-1.46289	2.71491	0.0107223	0.0167227	-2.69536
ENSMUSG00000105052	ENSMUSG00000105052	4.52953	-1.58561	2.28735	0.0291376	0.0436869	-3.435
ENSMUSG00000108260	ENSMUSG00000108260	4.52268	-1.37959	2.47285	0.0190744	0.0291137	-3.12747
ENSMUSG00000107745	ENSMUSG00000107745	4.52157	-1.7275	2.23244	0.0329258	0.049081	-3.52407
ENSMUSG00000106913	ENSMUSG00000106913	4.5046	-2.1639	2.19443	0.0358016	0.0531195	-3.57845
ENSMUSG00000086675	ENSMUSG00000086675	4.49181	-1.6843	2.21194	0.0344502	0.0512175	-3.55205
ENSMUSG00000018927	Ccl6	4.4898	-2.47171	1.98595	0.0559172	0.0810301	-3.87389
ENSMUSG00000033967	Rnf225	4.47493	-2.36457	1.94868	0.0604079	0.0870419	-3.92134
ENSMUSG00000078721	Fam205a1	4.47468	-1.54512	2.32913	0.0265231	0.0399408	-3.36857
ENSMUSG00000107477	ENSMUSG00000107477	4.4578	-1.63816	2.23505	0.032736	0.0488117	-3.51693
ENSMUSG00000107313	ENSMUSG00000107313	4.43733	-1.99937	2.15412	0.0390945	0.0577087	-3.63843
ENSMUSG00000043385	Olfr267	4.43596	-2.01679	2.31702	0.0272583	0.0410131	-3.38848
ENSMUSG00000092183	4930515G01Rik	4.4325	-1.06701	2.30899	0.0277558	0.0417265	-3.40057
ENSMUSG00000104239	ENSMUSG00000104239	4.42318	-1.07992	2.26626	0.0305434	0.0456698	-3.46811
ENSMUSG00000061578	Ksr2	4.41899	-2.11487	2.09488	0.0444232	0.0651472	-3.72397
ENSMUSG00002076384	ENSMUSG00002076384	4.41406	-1.73894	2.43391	0.0208763	0.031746	-3.19467
ENSMUSG00000030683	Sez6l2	4.41367	-2.41662	1.97658	0.0570183	0.0824524	-3.88591
ENSMUSG00000100396	ENSMUSG00000100396	4.41356	-1.99363	2.23399	0.032813	0.0489197	-3.51839
ENSMUSG00000113835	Gm19554	4.40999	-2.24405	1.90708	0.0657881	0.0942539	-3.97725
ENSMUSG00000029561	Oasl2	4.40105	-2.10761	2.05906	0.0479492	0.0700249	-3.77532
ENSMUSG00000114722	ENSMUSG00000114722	4.39906	-2.12373	1.98423	0.0561181	0.0813046	-3.87679
ENSMUSG00000034107	Ano7	4.3961	-1.84719	2.18065	0.0368982	0.0546442	-3.5999
ENSMUSG00000108472	ENSMUSG00000108472	4.38286	-1.93267	2.17753	0.037151	0.0550032	-3.60387
ENSMUSG00000010601	Apol7a	4.38195	-1.29581	2.45645	0.0198152	0.0301818	-3.15697
ENSMUSG00002075338	ENSMUSG00002075338	4.3727	-1.04891	2.24959	0.0316976	0.0473293	-3.4941
ENSMUSG00000117948	ENSMUSG00000117948	4.35324	-1.59562	2.40681	0.0222209	0.0336972	-3.24
ENSMUSG00000100621	ENSMUSG00000100621	4.33881	-1.47644	2.35886	0.0247943	0.0374456	-3.31964
ENSMUSG00000120262	ENSMUSG00000120262	4.32427	-1.29036	2.46874	0.0192579	0.029379	-3.13514
ENSMUSG00000026357	Rgs18	4.32324	-1.49521	2.37021	0.0241619	0.0365241	-3.30154
ENSMUSG00000029601	Iqcd	4.31119	-1.94944	1.89507	0.0674151	0.0963717	-3.99014
ENSMUSG00000117670	Gm50270	4.31028	-1.42839	2.2039	0.0350649	0.0520771	-3.56678
ENSMUSG00000118728	LOC115487270	4.30748	-1.71901	2.31531	0.0273635	0.0411569	-3.39057
ENSMUSG00000121162	ENSMUSG00000121162	4.30428	-1.45215	2.38323	0.0234547	0.0355178	-3.27937
ENSMUSG00000113647	ENSMUSG00000113647	4.3001	-2.17646	2.05846	0.0480103	0.0701094	-3.77582
ENSMUSG00000005705	Agrp	4.29851	-1.71098	2.14847	0.0395767	0.0583761	-3.64975
ENSMUSG00000103454	ENSMUSG00000103454	4.2985	-2.29874	1.92726	0.0631283	0.0907048	-3.95017
ENSMUSG00000075525	ENSMUSG00000075525	4.28722	-1.53324	2.2088	0.0346892	0.0515622	-3.55757
ENSMUSG00000110586	ENSMUSG00000110586	4.28062	-2.32669	1.95585	0.0595203	0.0858496	-3.91447
ENSMUSG00000045968	Teddm2	4.27826	-1.41315	2.29489	0.0286489	0.0429904	-3.4275
ENSMUSG00000104445	Rhbg	4.2477	-1.93381	1.97937	0.0566882	0.0820472	-3.8863
ENSMUSG00000083674	Zfp133-ps	4.24746	-1.76164	2.351	0.0252413	0.0381017	-3.33291
ENSMUSG00000039851	4932438H23Rik	4.22156	-1.95255	2.14262	0.0400824	0.0590976	-3.66401
ENSMUSG00000087047	ENSMUSG00000087047	4.21207	-0.972492	2.12887	0.0412924	0.0608062	-3.67668
ENSMUSG00000032549	Rab6b	4.21005	-1.36726	2.30075	0.0282746	0.0424586	-3.4168
ENSMUSG00000029272	Sult1e1	4.20641	-2.18371	1.93259	0.0624412	0.0897779	-3.94556
ENSMUSG00000026343	Gpr39	4.19423	-1.37196	2.27782	0.029765	0.0445714	-3.4542
ENSMUSG00000026062	Slc9a2	4.17963	-2.06857	2.11596	0.0424581	0.0624151	-3.6965
ENSMUSG00000030158	Clec12b	4.17594	-2.27244	1.87894	0.0696575	0.0993514	-4.02589
ENSMUSG00000003354	Ccdc65	4.16552	-1.21226	2.38477	0.0233718	0.0353972	-3.27684
ENSMUSG00000023279	Bmp15	4.16486	-1.63209	1.95831	0.0592187	0.0854621	-3.91257
ENSMUSG00000029828	4921507P07Rik	4.1618	-0.959446	2.67865	0.0117068	0.0181866	-2.75663
ENSMUSG00000091277	ENSMUSG00000091277	4.14101	-1.25088	1.93404	0.0622559	0.0895476	-3.94613
ENSMUSG00000100410	2310020H05Rik	4.13768	-1.66453	2.02031	0.0520392	0.0756928	-3.8306
ENSMUSG00000021198	Unc79	4.11128	-1.3871	2.13559	0.0406966	0.05997	-3.66697
ENSMUSG00000105645	Gm6649	4.11052	-1.52068	1.93012	0.0627585	0.0902098	-3.96596
ENSMUSG00000075334	Rprm	4.10865	-1.07114	2.5805	0.0148094	0.0228189	-2.93747
ENSMUSG00000091587	ENSMUSG00000091587	4.1067	-1.31981	2.16526	0.0381584	0.0563892	-3.62504
ENSMUSG00000078746	Fam205a4	4.09946	-1.38698	2.1182	0.0422531	0.0621438	-3.69527
ENSMUSG00000093996	Fam205a4	4.09946	-1.38698	2.1182	0.0422531	0.0621438	-3.69527
ENSMUSG00000057606	LOC102639719	4.09434	-1.97007	2.03433	0.0505249	0.0735903	-3.81703
ENSMUSG00000042216	Sgsm1	4.09366	-2.04919	2.01868	0.0522173	0.0759414	-3.83727
ENSMUSG00000029727	Cyp3a13	4.09115	-1.57656	2.11098	0.0429147	0.0630604	-3.70432
ENSMUSG00000086585	ENSMUSG00000086585	4.08318	-1.23616	2.21681	0.0340826	0.0506992	-3.54796
ENSMUSG00000022288	4930447A16Rik	4.06525	-1.33831	2.37994	0.0236315	0.0357577	-3.28776
ENSMUSG00000109715	ENSMUSG00000109715	4.06251	-0.977502	2.02362	0.0516777	0.0751823	-3.8351
ENSMUSG00000112745	ENSMUSG00000112745	4.04725	-1.19585	2.42644	0.0212395	0.0322776	-3.20935
ENSMUSG00000104545	ENSMUSG00000104545	4.04616	-1.59308	2.24744	0.0318494	0.047546	-3.49907
ENSMUSG00000085471	ENSMUSG00000085471	4.0437	-0.328163	2.90767	0.00666357	0.0105811	-2.31192
ENSMUSG00000097047	1110020A21Rik	4.031	-1.85425	1.92388	0.0635676	0.0912746	-3.97092
ENSMUSG00000060530	A930017M01Rik	4.02033	-1.28015	2.41384	0.0218648	0.0331925	-3.23012
ENSMUSG00000087132	A930001C03Rik	3.99105	-1.31494	2.00246	0.0540233	0.0784186	-3.85745
ENSMUSG00000074619	1700034I23Rik	3.98859	-1.64316	2.01029	0.0531448	0.0772221	-3.84937
ENSMUSG00000063239	Grm4	3.97493	-1.10228	2.35924	0.0247731	0.0374162	-3.32223
ENSMUSG00000103061	ENSMUSG00000103061	3.9721	-0.710059	2.29001	0.0289641	0.043436	-3.43989
ENSMUSG00000104667	Gm4961	3.96281	-1.51939	2.2039	0.0350647	0.0520771	-3.57003
ENSMUSG00000118202	ENSMUSG00000118202	3.96128	-1.59374	1.94707	0.0606094	0.0873026	-3.93511
ENSMUSG00000114477	Gm8795	3.94984	-1.81364	1.93195	0.0625242	0.0898911	-3.97546
ENSMUSG00000118397	ENSMUSG00000118397	3.94159	-1.67221	1.89623	0.0672569	0.0961712	-3.99906
ENSMUSG00000113789	ENSMUSG00000113789	3.9412	-1.38537	2.0053	0.0537027	0.0779797	-3.87277
ENSMUSG00000105355	ENSMUSG00000105355	3.91765	-1.27641	2.18932	0.0362051	0.0536697	-3.59712
ENSMUSG00000047671	Dynlt4	3.91578	-1.74956	2.16679	0.0380315	0.0562173	-3.63209
ENSMUSG00000121495	ENSMUSG00000121495	3.91193	-1.01873	2.27017	0.0302781	0.0452953	-3.47519
ENSMUSG00000102323	ENSMUSG00000102323	3.90907	-0.928431	1.95509	0.059614	0.0859674	-3.93931
ENSMUSG00000071691	Gm960	3.90014	-1.80623	2.05467	0.0483983	0.0706614	-3.79467
ENSMUSG00000112241	ENSMUSG00000112241	3.89304	-1.1508	1.92225	0.0637799	0.0915425	-3.96472
ENSMUSG00000086997	ENSMUSG00000086997	3.87852	-1.683	2.01511	0.0526105	0.0764925	-3.86711
ENSMUSG00000034990	Otoa	3.87526	-1.05502	2.44495	0.0203504	0.0309727	-3.18152
ENSMUSG00000074052	ENSMUSG00000074052	3.87126	-1.34919	2.21022	0.0345803	0.0514073	-3.56543
ENSMUSG00000079033	Mef2bl	3.87023	-1.76508	1.88934	0.0682043	0.0974021	-4.0119
ENSMUSG00000000409	Lck	3.86893	-1.96614	2.01855	0.0522312	0.0759565	-3.84027
ENSMUSG00000097986	ENSMUSG00000097986	3.85069	-1.26066	2.20416	0.0350445	0.0520649	-3.57686
ENSMUSG00000100199	Gm20324	3.84803	-1.47257	2.06694	0.0471528	0.0689419	-3.77929
ENSMUSG00000030638	Sh3gl3	3.83622	-0.913358	2.22785	0.0332615	0.0495536	-3.53918
ENSMUSG00000074673	Ttll9	3.83297	-1.09511	1.97619	0.0570643	0.0825133	-3.90668
ENSMUSG00000065259	Snora30	3.83123	-1.03783	1.94441	0.0609425	0.087747	-3.94235
ENSMUSG00000105679	ENSMUSG00000105679	3.82588	-1.9804	2.02074	0.0519913	0.0756283	-3.83941
ENSMUSG00000054453	Sytl5	3.82154	-1.0526	2.21715	0.034057	0.0506647	-3.55428
ENSMUSG00000089737	ENSMUSG00000089737	3.80972	-1.79688	1.94461	0.0609167	0.0877157	-3.94992
ENSMUSG00000086006	Gm13293	3.80968	-1.9081	1.97756	0.0569021	0.0823066	-3.90433
ENSMUSG00000095101	Gm13285	3.8087	-1.19176	2.26882	0.0303697	0.045426	-3.4755
ENSMUSG00000047992	Dipk1c	3.80678	-1.28185	1.92342	0.0636264	0.0913468	-3.97061
ENSMUSG00000097639	Platr4	3.80253	-1.85752	1.90197	0.0664766	0.0951574	-4.01716
ENSMUSG00000027220	Syt13	3.79451	-0.907827	2.3637	0.0245229	0.0370488	-3.32912
ENSMUSG00000097617	ENSMUSG00000097617	3.79321	-1.07511	2.15752	0.0388069	0.057304	-3.65297
ENSMUSG00000099075	Mir7674	3.78496	-1.25136	2.05431	0.048435	0.0707102	-3.80628
ENSMUSG00000039543	Cfap70	3.7818	-1.08418	2.48692	0.018459	0.0282106	-3.11422
ENSMUSG00000086998	ENSMUSG00000086998	3.77706	-1.24861	2.30621	0.0279296	0.041973	-3.41498
ENSMUSG00000032207	Lipc	3.77222	-1.71414	1.87646	0.0700079	0.0998111	-4.05536
ENSMUSG00000102401	ENSMUSG00000102401	3.76526	-0.717151	2.55382	0.0157755	0.02425	-2.99561
ENSMUSG00000111053	ENSMUSG00000111053	3.75755	-1.76166	1.95709	0.059368	0.0856647	-3.9295
ENSMUSG00000113030	ENSMUSG00000113030	3.74561	-1.47169	2.18308	0.036703	0.0543776	-3.61329
ENSMUSG00000089686	Mnd1-ps	3.74032	-1.01349	2.34157	0.0257872	0.0388819	-3.36125
ENSMUSG00000044788	Fads6	3.73185	-2.04265	1.88061	0.0694223	0.099049	-4.03413
ENSMUSG00000032860	P2ry2	3.72505	-1.44952	2.11504	0.0425423	0.062526	-3.71255
ENSMUSG00000087253	ENSMUSG00000087253	3.71381	-1.55864	2.05269	0.0486012	0.0709286	-3.79962
ENSMUSG00000098004	ENSMUSG00000098004	3.69434	-1.20331	2.18223	0.0367713	0.0544599	-3.62273
ENSMUSG00000074635	3110070M22Rik	3.68471	-1.62263	2.03501	0.0504524	0.0734898	-3.83994
ENSMUSG00000092178	Gm45351	3.68328	-0.792445	2.28233	0.0294666	0.0441555	-3.46292
ENSMUSG00000095407	Tmem200c	3.68077	-1.49537	1.89858	0.0669361	0.095751	-4.0261
ENSMUSG00000034308	Sdr42e1	3.68074	-1.93956	1.92715	0.0631423	0.0907188	-3.97427
ENSMUSG00000108075	ENSMUSG00000108075	3.68058	-1.90767	1.88006	0.0694995	0.0991524	-4.03399
ENSMUSG00000069439	ENSMUSG00000069439	3.66752	-1.78411	1.8932	0.0676717	0.0966997	-4.01714
ENSMUSG00000118257	ENSMUSG00000118257	3.66677	-1.35131	2.10056	0.0438857	0.0644119	-3.73704
ENSMUSG00002074913	ENSMUSG00002074913	3.66543	-1.06965	2.29843	0.0284226	0.0426719	-3.44106
ENSMUSG00000043969	Emx2	3.66523	-1.56919	2.05422	0.0484441	0.0707166	-3.80902
ENSMUSG00000032356	Rasgrf1	3.65778	-1.53859	1.88758	0.0684484	0.0977181	-4.02949
ENSMUSG00000085710	ENSMUSG00000085710	3.63626	-0.788815	1.89902	0.066877	0.0956792	-4.03302
ENSMUSG00000030206	Gsg1	3.6235	-1.41421	2.0144	0.0526889	0.0765856	-3.86303
ENSMUSG00000117509	ENSMUSG00000117509	3.61197	-1.51353	2.12709	0.0414515	0.0610194	-3.69602
ENSMUSG00000080935	ENSMUSG00000080935	3.60169	-1.33443	2.04857	0.049027	0.0715256	-3.81805
ENSMUSG00000056598	Drc3	3.59484	-1.21381	2.08535	0.0453389	0.0664261	-3.76429
ENSMUSG00000109082	ENSMUSG00000109082	3.56984	-1.13411	2.0367	0.0502735	0.0732441	-3.84919
ENSMUSG00000050558	Prokr2	3.55794	-0.765861	2.06441	0.047407	0.0692899	-3.82378
ENSMUSG00000092258	ENSMUSG00000092258	3.55144	-1.10129	2.05719	0.0481399	0.070289	-3.8124
ENSMUSG00000052909	ENSMUSG00000052909	3.54135	-1.16555	2.08325	0.0455424	0.0667153	-3.78685
ENSMUSG00000074735	ENSMUSG00000074735	3.52098	-1.16172	2.07387	0.0464622	0.0679834	-3.78711
ENSMUSG00000114172	ENSMUSG00000114172	3.51748	-0.957566	2.28064	0.029578	0.0443131	-3.4807
ENSMUSG00000107192	Gm19583	3.5083	-1.54158	1.89571	0.0673283	0.0962541	-4.03518
ENSMUSG00000026177	Slc11a1	3.5062	-1.1651	1.9915	0.0552748	0.0801589	-3.91019
ENSMUSG00000044250	Pced1b	3.50323	-1.00145	2.14177	0.0401563	0.0591943	-3.68602
ENSMUSG00000089317	Snord123	3.49989	-0.9989	2.26864	0.0303816	0.0454405	-3.48984
ENSMUSG00000096299	ENSMUSG00000096299	3.4843	-1.14512	2.0808	0.045781	0.0670326	-3.78061
ENSMUSG00000079260	Tmppe	3.48006	-1.26726	1.94772	0.0605279	0.0872029	-3.96094
ENSMUSG00000050944	Efcab5	3.46026	-1.30919	1.95884	0.0591534	0.0853839	-3.95536
ENSMUSG00000080941	ENSMUSG00000080941	3.45629	-0.999107	2.09981	0.0439568	0.0645003	-3.75234
ENSMUSG00000099811	ENSMUSG00000099811	3.45115	-1.12153	1.91007	0.0653875	0.0937176	-4.01612
ENSMUSG00000104985	ENSMUSG00000104985	3.44865	-1.40993	1.89875	0.0669135	0.0957251	-4.03898
ENSMUSG00000108933	ENSMUSG00000108933	3.44803	-1.19942	1.97694	0.0569751	0.0823955	-3.93321
ENSMUSG00000035849	Krt222	3.44554	-1.75556	1.91777	0.0643677	0.0923241	-3.99748
ENSMUSG00000046500	Tafa4	3.42798	-1.24726	2.02429	0.0516051	0.0750868	-3.86459
ENSMUSG00000073802	Cdkn2b	3.39101	-1.25924	2.06267	0.0475831	0.0695188	-3.82009
ENSMUSG00000026437	Cdk18	3.37591	-0.929065	1.96178	0.0587952	0.0848783	-3.96694
ENSMUSG00000085400	ENSMUSG00000085400	3.35373	-1.32597	2.04611	0.049283	0.0718598	-3.84218
ENSMUSG00000116518	ENSMUSG00000116518	3.3187	-1.44867	1.90174	0.0665075	0.0951889	-4.03669
ENSMUSG00000025582	Nptx1	3.29828	-0.68517	1.92515	0.063402	0.0910735	-4.04255
ENSMUSG00000098559	Gm15013	3.28815	-1.2443	1.90385	0.0662226	0.0948128	-4.0308
ENSMUSG00000121082	ENSMUSG00000121082	3.27204	-1.77926	1.87906	0.0696395	0.0993322	-4.06266
ENSMUSG00000029217	Tec	3.25873	-1.24038	1.9279	0.0630459	0.0905985	-3.99876
ENSMUSG00000118012	ENSMUSG00000118012	3.25852	-1.31423	1.98258	0.0563115	0.0815406	-3.93376
ENSMUSG00000119409	Gm23191	3.25723	-1.11709	2.01494	0.0526294	0.0765147	-3.89684
ENSMUSG00000096356	Olfr889	3.24842	-0.780349	2.2041	0.0350493	0.0520683	-3.60906
ENSMUSG00000105928	ENSMUSG00000105928	3.231	-0.879685	2.00641	0.0535782	0.0778094	-3.90656
ENSMUSG00000027880	Slc25a54	3.22854	-0.975865	2.04813	0.0490729	0.0715828	-3.84743
ENSMUSG00000025515	Muc2	3.21358	-0.770773	2.26698	0.0304946	0.0456064	-3.51386
ENSMUSG00000026398	Nr5a2	3.192	-1.12737	1.90719	0.0657734	0.0942392	-4.04421
ENSMUSG00000107402	ENSMUSG00000107402	3.18499	-0.204484	2.38856	0.0231701	0.0350993	-3.33141
ENSMUSG00000104263	ENSMUSG00000104263	3.17888	-0.561172	1.97879	0.0567566	0.0821295	-3.96428
ENSMUSG00000046372	ENSMUSG00000046372	3.16392	-0.961424	1.97932	0.0566948	0.0820512	-3.97363
ENSMUSG00000038491	ENSMUSG00000038491	3.15979	-0.420676	2.13361	0.0408717	0.0602199	-3.74204
ENSMUSG00000075302	Erich2	3.15642	-1.20506	1.88878	0.0682827	0.0975011	-4.06577
ENSMUSG00000047013	Fbxo41	3.14646	-1.25391	1.88338	0.0690333	0.0985136	-4.0784
ENSMUSG00000022237	Ankrd33b	3.14387	-0.937624	1.97476	0.0572342	0.0827478	-3.95793
ENSMUSG00000044952	Kctd21	3.14145	-0.0248056	2.40901	0.0221088	0.0335391	-3.30931
ENSMUSG00000106103	ENSMUSG00000106103	3.14061	-0.53004	2.11435	0.0426052	0.0626142	-3.78722
ENSMUSG00000087457	ENSMUSG00000087457	3.12294	-0.91107	1.88675	0.0685636	0.097863	-4.07321
ENSMUSG00000079457	Gm7609	3.11116	-1.117	1.89363	0.0676126	0.0966283	-4.06615
ENSMUSG00000103611	ENSMUSG00000103611	3.10451	0.0778392	2.4951	0.0181098	0.0276968	-3.15449
ENSMUSG00000106241	ENSMUSG00000106241	3.10344	-1.15176	1.96305	0.0586407	0.084661	-3.97138
ENSMUSG00000119992	ENSMUSG00000119992	3.09756	-1.0017	1.87923	0.0696164	0.0993126	-4.10332
ENSMUSG00000070908	Gm13288	3.09228	-1.14179	1.89257	0.0677592	0.0968118	-4.06992
ENSMUSG00000056215	Lrguk	3.08473	-0.233563	2.19109	0.0360647	0.0534839	-3.66004
ENSMUSG00000071658	Gng3	3.06408	-0.69604	2.02228	0.051824	0.0753901	-3.90416
ENSMUSG00000097320	ENSMUSG00000097320	3.06189	-1.05745	2.0317	0.0508063	0.0739902	-3.8845
ENSMUSG00000120138	ENSMUSG00000120138	3.04694	-0.0595037	2.38532	0.0233426	0.0353555	-3.35206
ENSMUSG00000018470	Kcnab3	3.04107	-1.16777	1.95152	0.0600557	0.0865576	-3.99507
ENSMUSG00000073415	ENSMUSG00000073415	3.02036	-0.748101	1.88616	0.0686455	0.0979734	-4.08784
ENSMUSG00000086920	ENSMUSG00000086920	3.0179	-0.614465	2.06745	0.0471023	0.0688728	-3.84911
ENSMUSG00000120870	ENSMUSG00000120870	3.01038	-0.810281	1.97828	0.0568167	0.0821998	-3.97689
ENSMUSG00000108461	ENSMUSG00000108461	3.00206	-0.28583	2.10569	0.0434056	0.0637335	-3.81829
ENSMUSG00000118811	Gm23627	2.99929	-1.1374	1.87641	0.070014	0.0998132	-4.11187
ENSMUSG00000092384	ENSMUSG00000092384	2.98527	-0.442306	2.0287	0.0511277	0.0744379	-3.90878
ENSMUSG00000105914	Gm19243	2.97538	-0.226093	2.14722	0.0396844	0.058527	-3.73987
ENSMUSG00000039798	ENSMUSG00000039798	2.97275	-0.70509	1.98671	0.0558288	0.0809129	-3.98247
ENSMUSG00000119747	Gm22251	2.96773	-0.97041	1.92495	0.0634283	0.0911051	-4.051
ENSMUSG00000037946	Fgd3	2.96411	-0.867369	1.98818	0.0556583	0.0806768	-3.95564
ENSMUSG00000035694	Caps2	2.96143	-0.660055	1.88954	0.068177	0.0973697	-4.09461
ENSMUSG00000030376	Slc8a2	2.93693	-0.911516	1.95657	0.0594318	0.0857509	-3.99992
ENSMUSG00000006574	Slc4a1	2.92111	-0.347843	1.91472	0.0647697	0.0928696	-4.06274
ENSMUSG00000103926	ENSMUSG00000103926	2.82415	-0.018981	2.11809	0.0422631	0.0621541	-3.81136
ENSMUSG00000104156	ENSMUSG00000104156	2.81496	-0.682039	2.01553	0.0525641	0.0764302	-3.9454
ENSMUSG00000090965	ENSMUSG00000090965	2.79421	-0.487881	1.87567	0.0701194	0.0999525	-4.15804
ENSMUSG00000027875	Hmgcs2	2.76354	-0.752547	1.91904	0.0642	0.0921207	-4.0846
ENSMUSG00000105265	Sox2ot	2.74373	-0.155089	2.01018	0.0531569	0.0772246	-3.97907
ENSMUSG00000027314	Dll4	2.72895	-0.59119	1.96397	0.0585296	0.0845291	-4.03234
ENSMUSG00000106753	ENSMUSG00000106753	2.71373	-0.316928	2.16058	0.0385493	0.0569433	-3.75341
ENSMUSG00000117263	ENSMUSG00000117263	2.66892	-0.125761	1.9837	0.0561806	0.0813841	-4.03041
ENSMUSG00000021135	Slc10a1	2.65311	-0.0984871	1.9245	0.063486	0.0911696	-4.11424
ENSMUSG00000085077	1700049E15Rik	2.61146	-0.497549	1.92402	0.0635485	0.0912533	-4.11043
ENSMUSG00000118021	ENSMUSG00000118021	2.59042	0.439942	2.32795	0.0265938	0.0400416	-3.52121
ENSMUSG00000051652	Lrrc3	2.52211	-0.0508531	2.08606	0.0452694	0.0663335	-3.89309
ENSMUSG00000104064	ENSMUSG00000104064	2.50248	-0.25225	1.91809	0.0643245	0.0922808	-4.13619
ENSMUSG00000096233	Gm13238	2.48449	-0.283768	1.95396	0.059753	0.0861563	-4.08554
ENSMUSG00000081730	ENSMUSG00000081730	2.41267	0.296208	1.90843	0.0656064	0.0940125	-4.192
ENSMUSG00000108560	ENSMUSG00000108560	2.40263	-0.0832585	1.8788	0.0696763	0.0993716	-4.21345
ENSMUSG00000119735	Gm22092	2.38227	-0.0385598	1.93345	0.0623312	0.0896439	-4.1358
ENSMUSG00000060512	0610040J01Rik	2.29893	0.386451	1.92698	0.0631651	0.0907454	-4.19128
ENSMUSG00000097523	1700022N22Rik	2.2156	0.423829	2.08279	0.0455875	0.0667767	-3.9898
ENSMUSG00000081974	Gm11960	-1.10232	2.2045	-1.90982	0.0654212	0.0937597	-4.75834
ENSMUSG00000113831	ENSMUSG00000113831	-1.12479	2.12844	-1.87917	0.0696249	0.0993181	-4.80434
ENSMUSG00000044393	Dsg2	-1.13782	2.3989	-1.93849	0.0616896	0.0887509	-4.74109
ENSMUSG00000030722	Nfatc2ip	-1.16222	2.1469	-1.94384	0.0610134	0.0878372	-4.69941
ENSMUSG00000034245	Hdac11	-1.16435	2.23295	-1.87566	0.0701211	0.0999525	-4.81724
ENSMUSG00000121487	ENSMUSG00000121487	-1.18628	2.35304	-2.11781	0.0422892	0.062184	-4.43384
ENSMUSG00000026259	Ngef	-1.1873	2.00691	-1.89912	0.0668625	0.0956714	-4.73423
ENSMUSG00000121134	ENSMUSG00000121134	-1.19184	2.19294	-1.98318	0.0562411	0.0814552	-4.61735
ENSMUSG00000069939	ENSMUSG00000069939	-1.20729	2.00524	-1.91784	0.0643577	0.0923161	-4.67704
ENSMUSG00000099329	ENSMUSG00000099329	-1.20904	2.31489	-1.88728	0.0684904	0.0977716	-4.81309
ENSMUSG00000113459	ENSMUSG00000113459	-1.21006	2.26445	-2.1229	0.0418275	0.0615475	-4.39369
ENSMUSG00000063018	ENSMUSG00000063018	-1.21102	2.02649	-2.0513	0.0487452	0.0711241	-4.48992
ENSMUSG00000090489	Gm17415	-1.21182	2.37467	-1.98117	0.0564763	0.0817682	-4.67041
ENSMUSG00000032841	Prr5l	-1.22153	2.61083	-2.31566	0.0273416	0.041127	-4.10171
ENSMUSG00000021930	Spryd7	-1.22841	2.26168	-1.97718	0.0569468	0.0823601	-4.61362
ENSMUSG00000035491	Fthl17a	-1.23007	1.91604	-1.92654	0.0632216	0.0908205	-4.6772
ENSMUSG00000097616	1110019D14Rik	-1.23176	2.02267	-1.97334	0.0574028	0.0829658	-4.58466
ENSMUSG00000039069	Mtg2	-1.23408	2.45824	-2.21428	0.0342729	0.0509717	-4.27806
ENSMUSG00000094153	ENSMUSG00000094153	-1.24254	1.88588	-1.93026	0.0627407	0.0901903	-4.62791
ENSMUSG00000064264	Zfp428	-1.24644	2.06298	-2.1084	0.0431535	0.0633982	-4.38398
ENSMUSG00000098492	Gm19353	-1.26042	2.04364	-1.92473	0.0634568	0.0911399	-4.68104
ENSMUSG00000104925	ENSMUSG00000104925	-1.2695	1.9371	-1.9023	0.0664314	0.0950991	-4.69731
ENSMUSG00000106536	ENSMUSG00000106536	-1.27178	1.75855	-1.87723	0.0698988	0.0996622	-4.67844
ENSMUSG00000103756	ENSMUSG00000103756	-1.274	1.73162	-1.88675	0.0685635	0.097863	-4.7034
ENSMUSG00000055137	Sugct	-1.28366	1.66787	-1.89779	0.067044	0.0958861	-4.66167
ENSMUSG00000120169	ENSMUSG00000120169	-1.28422	2.14735	-2.10619	0.0433594	0.0636744	-4.37871
ENSMUSG00000109946	Brd3os	-1.28967	2.0736	-2.1637	0.0382883	0.0565733	-4.27948
ENSMUSG00000008035	Mid1ip1	-1.29279	1.76238	-1.94764	0.0605373	0.0872106	-4.59916
ENSMUSG00000035228	Ccdc106	-1.2939	1.89065	-1.88499	0.0688087	0.0981997	-4.70853
ENSMUSG00000016200	Syt14	-1.2947	2.15532	-2.19347	0.0358768	0.05322	-4.23107
ENSMUSG00000019836	ENSMUSG00000019836	-1.2965	1.81691	-2.00895	0.053294	0.0774124	-4.50852
ENSMUSG00000046714	Foxc2	-1.29899	1.95637	-2.06013	0.0478404	0.0698803	-4.42322
ENSMUSG00000097328	Tnfsf12	-1.30013	2.03558	-2.14126	0.0402008	0.0592558	-4.31288
ENSMUSG00000120154	ENSMUSG00000120154	-1.30235	1.86399	-2.04787	0.0491004	0.0716131	-4.43926
ENSMUSG00000079671	2610203C22Rik	-1.3041	2.06683	-2.00181	0.0540963	0.0785192	-4.55343
ENSMUSG00000029348	Asphd2	-1.30867	2.01381	-1.94395	0.0609997	0.0878235	-4.63665
ENSMUSG00000070709	Zfp974	-1.30942	2.06757	-2.18582	0.0364836	0.0540638	-4.22188
ENSMUSG00000120583	ENSMUSG00000120583	-1.3139	2.12195	-2.18759	0.0363425	0.0538684	-4.22109
ENSMUSG00000042787	Exog	-1.31588	2.38045	-2.39046	0.02307	0.0349525	-3.89382
ENSMUSG00000037816	Fbxw17	-1.31815	2.11811	-2.19992	0.0353727	0.0525123	-4.20473
ENSMUSG00000119892	Gm23971	-1.3189	1.96761	-2.00148	0.0541337	0.0785681	-4.52128
ENSMUSG00000021456	Fbp2	-1.31955	2.11946	-2.0998	0.043958	0.0645003	-4.38986
ENSMUSG00000080877	Rpl22-ps1	-1.32042	2.39546	-2.43965	0.0206014	0.0313459	-3.81909
ENSMUSG00000065743	Gm25008	-1.32142	2.08439	-1.94876	0.0603976	0.0870328	-4.63684
ENSMUSG00000108282	ENSMUSG00000108282	-1.3215	2.24927	-2.29912	0.0283783	0.0426114	-4.06132
ENSMUSG00000070304	Scn2b	-1.32307	2.25058	-2.3348	0.0261854	0.0394627	-3.98239
ENSMUSG00000079553	Kifc1	-1.32637	1.75139	-2.04441	0.0494604	0.0721087	-4.42771
ENSMUSG00000101188	ENSMUSG00000101188	-1.32805	1.88056	-2.06775	0.047072	0.0688332	-4.4019
ENSMUSG00000086289	ENSMUSG00000086289	-1.32827	2.20932	-2.19397	0.0358375	0.0531654	-4.23951
ENSMUSG00000059150	Rpl26-ps4	-1.32879	1.89786	-1.98865	0.0556036	0.0806084	-4.52566
ENSMUSG00000059003	Grin2a	-1.33113	2.01059	-2.1002	0.0439202	0.0644537	-4.38767
ENSMUSG00000096914	Galntl6	-1.33191	1.59016	-1.90901	0.0655292	0.0939082	-4.60893
ENSMUSG00000074340	Ovgp1	-1.33375	1.57743	-1.9045	0.0661338	0.0946984	-4.62868
ENSMUSG00000082062	ENSMUSG00000082062	-1.33449	2.34167	-2.45475	0.0198936	0.0302947	-3.77258
ENSMUSG00000115188	Gm46522	-1.33774	1.6786	-1.9746	0.0572535	0.0827682	-4.51401
ENSMUSG00000089883	ENSMUSG00000089883	-1.33972	2.15698	-2.09773	0.0441535	0.0647738	-4.43339
ENSMUSG00000062563	Cys1	-1.34265	2.31771	-2.23805	0.0325192	0.0484984	-4.16874
ENSMUSG00000092118	Fancf	-1.34278	1.8494	-2.02474	0.0515565	0.0750264	-4.47106
ENSMUSG00000084013	ENSMUSG00000084013	-1.34478	2.00924	-2.21802	0.0339915	0.0505778	-4.16034
ENSMUSG00000032224	Fam81a	-1.34488	2.67082	-2.22623	0.033381	0.0497178	-4.29418
ENSMUSG00000035868	Zfp983	-1.34702	1.72499	-2.01486	0.0526381	0.0765222	-4.45122
ENSMUSG00000046415	B430212C06Rik	-1.34958	1.79133	-2.02699	0.0513124	0.0746915	-4.43465
ENSMUSG00000095681	Gm8281	-1.35027	1.58236	-1.8917	0.0678791	0.0969766	-4.64069
ENSMUSG00000081201	ENSMUSG00000081201	-1.35278	1.63323	-1.90456	0.0661258	0.0946934	-4.60981
ENSMUSG00000085829	ENSMUSG00000085829	-1.35281	1.49687	-1.91825	0.0643033	0.0922566	-4.58945
ENSMUSG00000041920	Slc16a6	-1.35304	1.79854	-1.97458	0.0572561	0.0827682	-4.49838
ENSMUSG00000022849	Hspbap1	-1.35596	1.69971	-1.97846	0.0567957	0.082175	-4.50615
ENSMUSG00000038517	Tbkbp1	-1.35915	1.71583	-2.06786	0.0470606	0.0688213	-4.36824
ENSMUSG00000105691	ENSMUSG00000105691	-1.35968	1.77636	-2.01973	0.0521017	0.0757785	-4.48687
ENSMUSG00000113965	ENSMUSG00000113965	-1.36415	1.83059	-1.93388	0.0622759	0.0895704	-4.59106
ENSMUSG00000114833	ENSMUSG00000114833	-1.36577	2.36127	-2.44168	0.020505	0.0312014	-3.7886
ENSMUSG00000039519	Cyp7b1	-1.36682	1.88169	-2.09765	0.0441611	0.0647806	-4.31976
ENSMUSG00000003680	Gm2518	-1.37144	1.65952	-2.00871	0.0533206	0.0774458	-4.45988
ENSMUSG00000086742	Gm16201	-1.37328	1.77656	-1.9542	0.0597245	0.0861209	-4.54999
ENSMUSG00000026880	Stom	-1.37505	1.76551	-2.06257	0.0475933	0.0695288	-4.39284
ENSMUSG00000019088	Dnase1l1	-1.37596	1.9406	-2.14569	0.039816	0.0587169	-4.25747
ENSMUSG00000025092	Hspa12a	-1.3793	2.2393	-2.22644	0.0333654	0.0496982	-4.19331
ENSMUSG00000082120	ENSMUSG00000082120	-1.37972	1.467	-1.93329	0.0623526	0.0896686	-4.54901
ENSMUSG00000026080	Chst10	-1.3814	1.64521	-1.9898	0.055471	0.0804271	-4.4947
ENSMUSG00000070705	Eid2b	-1.38222	1.85955	-2.18441	0.0365963	0.054227	-4.19041
ENSMUSG00000109606	ENSMUSG00000109606	-1.38321	1.74578	-1.99953	0.0543556	0.0788795	-4.50264
ENSMUSG00000110924	Gm40518	-1.38429	1.41075	-1.94619	0.0607188	0.0874485	-4.51456
ENSMUSG00000022554	Hgh1	-1.3858	2.35899	-2.2319	0.0329655	0.0491264	-4.20894
ENSMUSG00000073633	Fbxo36	-1.38628	1.8863	-2.19252	0.035952	0.0533241	-4.18488
ENSMUSG00000060034	Ctf2	-1.38691	2.07879	-2.28387	0.0293654	0.0440131	-4.0492
ENSMUSG00000083512	Gm12749	-1.38772	1.9079	-2.22929	0.0331561	0.049407	-4.11517
ENSMUSG00000033739	Fkbpl	-1.38784	1.72219	-1.96338	0.0586009	0.0846207	-4.52758
ENSMUSG00000004347	Pde1c	-1.38845	1.56326	-1.97976	0.0566423	0.0819863	-4.49014
ENSMUSG00000021775	Nr1d2	-1.38891	2.22947	-2.43497	0.0208252	0.0316751	-3.77173
ENSMUSG00000036845	Lin37	-1.39118	1.51544	-1.90567	0.0659763	0.0945109	-4.60119
ENSMUSG00000114310	ENSMUSG00000114310	-1.39131	1.93764	-2.11706	0.0423576	0.0622765	-4.33833
ENSMUSG00000041649	Klf8	-1.39215	1.88665	-2.09837	0.0440925	0.0646888	-4.3648
ENSMUSG00000081076	Rpsa-ps4	-1.39219	1.85936	-2.12848	0.0413266	0.0608482	-4.26511
ENSMUSG00000083374	Gm11449	-1.39225	1.86814	-2.22461	0.0335004	0.0498852	-4.13183
ENSMUSG00000093076	Mir3082	-1.39273	1.60309	-1.9427	0.0611571	0.0880264	-4.54282
ENSMUSG00000027210	Meis2	-1.39317	1.68576	-1.89685	0.0671716	0.0960622	-4.65564
ENSMUSG00000001313	Rnd2	-1.39353	1.51491	-1.95643	0.0594491	0.0857702	-4.52959
ENSMUSG00000104501	ENSMUSG00000104501	-1.39435	2.62545	-2.53087	0.0166529	0.0255526	-3.69152
ENSMUSG00000085111	Ascl4	-1.3966	1.56427	-2.01346	0.0527926	0.0767207	-4.43168
ENSMUSG00000032802	Srxn1	-1.39737	1.66333	-1.98138	0.0564523	0.081739	-4.50371
ENSMUSG00000002083	Bbc3	-1.39746	1.96299	-2.18267	0.0367355	0.0544182	-4.21839
ENSMUSG00000099969	ENSMUSG00000099969	-1.40074	1.84526	-2.2205	0.0338062	0.050316	-4.11991
ENSMUSG00000075040	Zfp408	-1.40122	1.96595	-2.18402	0.0366273	0.0542693	-4.19249
ENSMUSG00000098240	Gm4575	-1.40415	1.39235	-1.92262	0.063732	0.0914922	-4.54602
ENSMUSG00000027995	Tlr2	-1.40502	1.50656	-1.97333	0.0574044	0.0829658	-4.48562
ENSMUSG00000037031	Tspan15	-1.40686	1.92587	-1.97719	0.0569465	0.0823601	-4.48546
ENSMUSG00000085995	Gm2788	-1.40846	1.77052	-1.9647	0.0584412	0.0844129	-4.51914
ENSMUSG00000114349	ENSMUSG00000114349	-1.40886	1.88122	-2.18237	0.0367598	0.0544466	-4.17922
ENSMUSG00000083033	Gm9083	-1.40915	2.30785	-2.50443	0.0177189	0.0271241	-3.67521
ENSMUSG00000055771	ENSMUSG00000055771	-1.41039	2.01995	-2.28487	0.0292994	0.0439172	-4.02386
ENSMUSG00000025359	Pmel	-1.41042	1.88859	-2.15352	0.0391452	0.0577756	-4.22704
ENSMUSG00000064941	Gm23238	-1.41108	1.80537	-1.93883	0.0616465	0.0886949	-4.5801
ENSMUSG00000004633	Chn2	-1.41141	1.68644	-1.93912	0.0616094	0.0886476	-4.53778
ENSMUSG00000110633	Gm32122	-1.41159	2.01389	-2.24179	0.0322508	0.0481217	-4.09298
ENSMUSG00000092625	ENSMUSG00000092625	-1.41182	1.73654	-1.89845	0.0669539	0.0957701	-4.61714
ENSMUSG00000051811	Cox6b2	-1.41374	2.49682	-2.69951	0.0111305	0.0173291	-3.28948
ENSMUSG00000052566	Hook2	-1.41396	2.02355	-1.89338	0.0676473	0.0966713	-4.67976
ENSMUSG00000058831	Opn1sw	-1.4143	2.17126	-2.34015	0.0258703	0.0390017	-3.96041
ENSMUSG00000050936	ENSMUSG00000050936	-1.41469	1.58006	-1.97158	0.0576137	0.0832514	-4.51967
ENSMUSG00000024395	Lims2	-1.41472	2.04544	-1.95576	0.0595319	0.0858607	-4.63184
ENSMUSG00000035835	Plppr3	-1.41507	1.62338	-1.91112	0.0652474	0.0935294	-4.56271
ENSMUSG00000110656	Gm20735	-1.41788	2.01241	-2.30555	0.027971	0.0420264	-3.98425
ENSMUSG00000105643	ENSMUSG00000105643	-1.41876	2.327	-2.58077	0.0147999	0.0228059	-3.5034
ENSMUSG00000091479	ENSMUSG00000091479	-1.4195	2.22034	-2.20954	0.0346325	0.0514814	-4.21684
ENSMUSG00000052364	B630019K06Rik	-1.42088	1.68497	-1.99059	0.0553795	0.0802999	-4.4884
ENSMUSG00000031266	Gla	-1.42167	2.05169	-2.28594	0.0292294	0.0438216	-4.02432
ENSMUSG00000050772	Olfr1124	-1.4229	1.53861	-1.99773	0.0545598	0.0791705	-4.46517
ENSMUSG00000026994	Galnt3	-1.42563	1.84118	-2.10906	0.0430929	0.0633136	-4.31921
ENSMUSG00000028137	Celf3	-1.42564	1.95138	-2.1495	0.0394883	0.0582579	-4.23842
ENSMUSG00000038663	Fsd2	-1.42695	1.5034	-1.89614	0.0672687	0.0961817	-4.5886
ENSMUSG00000097497	ENSMUSG00000097497	-1.42739	1.58877	-1.98057	0.0565473	0.0818543	-4.47589
ENSMUSG00000008153	Clstn3	-1.42758	1.85865	-2.12177	0.0419297	0.0616852	-4.29221
ENSMUSG00000072244	Trim6	-1.42763	1.95364	-2.25515	0.0313082	0.0467676	-4.0659
ENSMUSG00000110605	Gm32856	-1.42771	1.69185	-2.12268	0.0418476	0.0615727	-4.25888
ENSMUSG00000050323	Ndufaf6	-1.42792	2.48464	-2.33032	0.0264519	0.0398504	-4.06126
ENSMUSG00000084950	Gm5577	-1.42812	1.6524	-2.05959	0.047895	0.0699505	-4.34598
ENSMUSG00000083367	ENSMUSG00000083367	-1.4287	2.0114	-2.28222	0.0294737	0.0441631	-4.02558
ENSMUSG00000058542	ENSMUSG00000058542	-1.431	2.57024	-2.80326	0.008637	0.0135875	-3.07132
ENSMUSG00000097121	D130020L05Rik	-1.43102	1.98088	-2.20524	0.0349616	0.051949	-4.18261
ENSMUSG00000038486	Sv2a	-1.43187	1.69255	-2.06471	0.0473771	0.069251	-4.35983
ENSMUSG00000121088	ENSMUSG00000121088	-1.43217	1.97436	-2.27776	0.029769	0.0445742	-4.03391
ENSMUSG00000031949	Adat1	-1.43232	1.49953	-1.9827	0.0562974	0.0815257	-4.44533
ENSMUSG00000028519	Dab1	-1.43447	1.51484	-1.98438	0.0561012	0.0812857	-4.44155
ENSMUSG00000022321	Cdh10	-1.43509	1.76668	-1.889	0.0682516	0.0974632	-4.61121
ENSMUSG00000031767	Nudt7	-1.43533	1.61202	-1.99513	0.0548571	0.0795856	-4.4361
ENSMUSG00000045114	Prrt2	-1.43553	2.44629	-2.55616	0.0156886	0.0241233	-3.55159
ENSMUSG00000073559	Gm8618	-1.43591	1.76004	-2.08461	0.0454102	0.0665261	-4.30259
ENSMUSG00000030306	Tmtc1	-1.43746	2.51483	-2.60497	0.0139717	0.0215718	-3.47895
ENSMUSG00000113045	ENSMUSG00000113045	-1.43827	1.86812	-2.15768	0.0387935	0.0572921	-4.23213
ENSMUSG00000083470	ENSMUSG00000083470	-1.43869	1.82863	-2.24383	0.0321057	0.047922	-4.06007
ENSMUSG00000099478	ENSMUSG00000099478	-1.43916	1.69428	-2.053	0.0485692	0.0708868	-4.34568
ENSMUSG00000081460	ENSMUSG00000081460	-1.43986	1.81406	-2.02731	0.0512785	0.0746473	-4.40405
ENSMUSG00000107197	ENSMUSG00000107197	-1.44294	2.27098	-2.27314	0.0300783	0.0450215	-4.046
ENSMUSG00000054321	Taf4b	-1.44333	2.43168	-2.58245	0.014741	0.0227219	-3.50301
ENSMUSG00000030600	Lrfn1	-1.44478	1.47587	-1.90505	0.0660606	0.094619	-4.58475
ENSMUSG00000072381	ENSMUSG00000072381	-1.44599	1.8982	-2.25052	0.031632	0.0472348	-4.0554
ENSMUSG00000121161	ENSMUSG00000121161	-1.4464	2.58998	-2.54923	0.0159476	0.0245074	-3.64539
ENSMUSG00000064600	Gm25636	-1.44678	1.28935	-1.89926	0.0668437	0.0956509	-4.53847
ENSMUSG00000018347	Zkscan6	-1.44724	2.40099	-2.39194	0.0229918	0.0348415	-3.87594
ENSMUSG00000015702	Anxa9	-1.44746	1.59498	-2.04615	0.0492794	0.0718595	-4.35255
ENSMUSG00000092360	ENSMUSG00000092360	-1.44931	2.52309	-2.64538	0.0126836	0.0196469	-3.40099
ENSMUSG00000044268	ENSMUSG00000044268	-1.44999	1.44604	-1.97304	0.0574393	0.0830106	-4.46486
ENSMUSG00000094076	Gm4767	-1.45093	1.74126	-2.14246	0.0400957	0.0591132	-4.21363
ENSMUSG00000090779	ENSMUSG00000090779	-1.45154	1.71083	-2.09409	0.0444991	0.0652449	-4.30852
ENSMUSG00000019082	Slc25a22	-1.45221	1.56846	-1.90479	0.0660951	0.0946621	-4.58145
ENSMUSG00000101514	Gm5524	-1.45235	1.81886	-2.29274	0.0287874	0.0431892	-3.98891
ENSMUSG00000098098	Bvht	-1.45269	1.88043	-2.22731	0.0333014	0.0496097	-4.09492
ENSMUSG00000040105	Plpp6	-1.45269	1.73826	-2.01018	0.0531574	0.0772246	-4.4654
ENSMUSG00000037001	Zfp39	-1.45352	2.39287	-2.50897	0.0175318	0.0268473	-3.67628
ENSMUSG00000058402	Zfp420	-1.45477	1.73387	-2.10458	0.043509	0.0638765	-4.27245
ENSMUSG00000097385	ENSMUSG00000097385	-1.45517	2.55099	-2.29249	0.0288034	0.0432087	-4.11072
ENSMUSG00000105071	ENSMUSG00000105071	-1.45665	2.11281	-2.2221	0.0336871	0.0501458	-4.14757
ENSMUSG00000107560	ENSMUSG00000107560	-1.45696	2.64242	-2.73604	0.0101845	0.0159294	-3.21613
ENSMUSG00000033434	Gtpbp6	-1.45769	1.78063	-2.11974	0.0421132	0.0619466	-4.29844
ENSMUSG00000032363	Adamts7	-1.45828	2.00404	-2.43505	0.0208216	0.0316718	-3.7379
ENSMUSG00000115779	4930592A05Rik	-1.45871	1.91301	-2.30462	0.02803	0.0421091	-3.97398
ENSMUSG00000085439	ENSMUSG00000085439	-1.45902	1.86572	-2.25277	0.0314744	0.047006	-4.0518
ENSMUSG00000031098	Syt8	-1.45996	2.85748	-2.34591	0.0255348	0.0385176	-4.15377
ENSMUSG00000100255	ENSMUSG00000100255	-1.46061	1.56393	-2.06437	0.0474115	0.0692917	-4.3548
ENSMUSG00000101678	ENSMUSG00000101678	-1.46729	1.90495	-2.14757	0.039654	0.0584862	-4.25524
ENSMUSG00000112203	ENSMUSG00000112203	-1.47012	2.12214	-2.37727	0.0237762	0.0359715	-3.84529
ENSMUSG00000104094	ENSMUSG00000104094	-1.47023	1.73821	-2.02986	0.0510029	0.0742663	-4.39067
ENSMUSG00000104515	ENSMUSG00000104515	-1.47099	1.7388	-1.9833	0.0562269	0.0814402	-4.45889
ENSMUSG00000024677	Ms4a6b	-1.47154	1.9747	-2.29201	0.028835	0.0432484	-3.96229
ENSMUSG00000081798	ENSMUSG00000081798	-1.47163	1.88592	-2.21379	0.0343095	0.0510226	-4.122
ENSMUSG00000019838	Slc16a10	-1.47317	1.97198	-2.10134	0.0438127	0.0643093	-4.31081
ENSMUSG00000104385	Gm7449	-1.4744	1.49172	-2.04797	0.0490901	0.0716031	-4.32751
ENSMUSG00000084883	Ccdc85c	-1.4752	2.03933	-2.45552	0.0198581	0.0302451	-3.69791
ENSMUSG00000028246	Faxc	-1.4756	1.85154	-2.31813	0.0271902	0.0409165	-3.93091
ENSMUSG00000055782	Abcd2	-1.47578	2.24386	-2.4469	0.0202585	0.0308372	-3.71757
ENSMUSG00000047757	Fancb	-1.4775	1.76453	-2.16148	0.0384742	0.0568363	-4.18296
ENSMUSG00000022012	Enox1	-1.4775	2.14015	-2.34444	0.02562	0.0386434	-3.90664
ENSMUSG00000120401	ENSMUSG00000120401	-1.4786	1.60474	-2.12327	0.0417942	0.0615027	-4.21579
ENSMUSG00000117527	ENSMUSG00000117527	-1.47898	1.37723	-2.05233	0.0486385	0.0709733	-4.31428
ENSMUSG00000035697	Arhgap45	-1.47944	1.78502	-2.12917	0.0412655	0.0607738	-4.28569
ENSMUSG00000046731	Kctd11	-1.47975	1.34408	-1.87858	0.0697072	0.0994089	-4.5782
ENSMUSG00000038390	Gpr162	-1.4805	1.44956	-1.95169	0.0600338	0.086532	-4.4734
ENSMUSG00000081924	ENSMUSG00000081924	-1.48102	1.74139	-2.30574	0.0279596	0.0420151	-3.93176
ENSMUSG00000030678	Maz	-1.48112	2.03757	-2.37335	0.0239894	0.0362685	-3.83641
ENSMUSG00000024076	Vit	-1.48301	1.94987	-2.33471	0.026191	0.0394684	-3.8931
ENSMUSG00000036858	Ptcra	-1.48332	1.5463	-2.06379	0.0474697	0.0693673	-4.31727
ENSMUSG00000022092	Ppp3cc	-1.48551	1.59035	-2.06962	0.0468848	0.0685782	-4.31011
ENSMUSG00000057948	Unc13d	-1.48571	2.06423	-2.45854	0.0197196	0.0300491	-3.70864
ENSMUSG00000060149	BC002059	-1.48601	1.98064	-2.24495	0.0320255	0.0478055	-4.09691
ENSMUSG00000021078	Tomm20l	-1.48628	1.36666	-1.90648	0.0658674	0.0943612	-4.53745
ENSMUSG00000097610	A930012L18Rik	-1.48628	1.59707	-1.89905	0.0668723	0.0956789	-4.54098
ENSMUSG00000086704	ENSMUSG00000086704	-1.48711	2.08553	-2.39749	0.022701	0.034418	-3.83203
ENSMUSG00000026227	2810459M11Rik	-1.48724	1.4725	-1.96976	0.0578316	0.0835606	-4.48111
ENSMUSG00000027075	Slc43a1	-1.48738	1.79963	-2.24196	0.0322387	0.0481071	-4.06702
ENSMUSG00000056258	Kcnq3	-1.48811	1.41341	-1.96431	0.058488	0.0844748	-4.47783
ENSMUSG00000019194	Scn1b	-1.48976	2.11903	-2.48752	0.0184334	0.0281756	-3.64551
ENSMUSG00000023143	Nagpa	-1.49086	2.22128	-2.44717	0.020246	0.0308204	-3.74697
ENSMUSG00000105568	ENSMUSG00000105568	-1.49126	1.78909	-2.26402	0.0306963	0.045892	-4.01817
ENSMUSG00000087621	1700003G18Rik	-1.49131	2.52239	-2.80505	0.0085991	0.0135299	-3.05938
ENSMUSG00000049001	Ndnf	-1.4917	2.55948	-2.59063	0.0144571	0.0222955	-3.49009
ENSMUSG00000072640	Lyrm9	-1.49253	2.01387	-2.05818	0.0480393	0.0701469	-4.41715
ENSMUSG00000106547	ENSMUSG00000106547	-1.49441	1.30885	-1.90818	0.0656401	0.0940545	-4.50063
ENSMUSG00000050627	Gpd1l	-1.49733	1.99118	-2.37578	0.0238571	0.0360862	-3.84652
ENSMUSG00000117853	Vmn1r88	-1.49778	1.4263	-2.07771	0.0460843	0.0674582	-4.28301
ENSMUSG00000039716	Dock3	-1.49778	1.2866	-1.96642	0.0582329	0.0841234	-4.42997
ENSMUSG00000072915	Gm12258	-1.49866	1.87528	-2.27282	0.0300996	0.0450472	-4.01139
ENSMUSG00000109709	ENSMUSG00000109709	-1.49993	2.53206	-2.4497	0.0201277	0.0306469	-3.76824
ENSMUSG00000062861	Zfp28	-1.50096	1.54595	-2.10968	0.0430352	0.0632331	-4.25464
ENSMUSG00000029754	Dlx6	-1.50099	1.56008	-1.91984	0.0640944	0.0919754	-4.52259
ENSMUSG00000024672	Ms4a7	-1.50179	1.75731	-2.22211	0.0336863	0.0501458	-4.0769
ENSMUSG00000110704	ENSMUSG00000110704	-1.50301	1.66007	-2.19868	0.0354691	0.0526445	-4.13163
ENSMUSG00000094417	ENSMUSG00000094417	-1.504	1.98178	-2.27201	0.0301543	0.0451227	-3.99526
ENSMUSG00000024008	Cpne5	-1.50425	2.05683	-2.46959	0.0192195	0.0293225	-3.66403
ENSMUSG00000071713	Csf2rb	-1.50434	2.05688	-2.47286	0.0190741	0.0291137	-3.64409
ENSMUSG00000078695	Cisd3	-1.50525	2.34485	-2.6402	0.0128424	0.0198857	-3.38943
ENSMUSG00000037703	Lzts3	-1.50618	2.12719	-2.46397	0.0194724	0.0296956	-3.70075
ENSMUSG00000111129	ENSMUSG00000111129	-1.50831	1.72102	-2.15731	0.0388243	0.0573257	-4.19295
ENSMUSG00000020715	Ern1	-1.51079	1.67061	-2.1502	0.039429	0.0581743	-4.21319
ENSMUSG00000115898	ENSMUSG00000115898	-1.51085	1.75231	-2.29248	0.0288044	0.0432087	-3.94348
ENSMUSG00000083823	ENSMUSG00000083823	-1.51591	1.8739	-2.36172	0.024634	0.0372086	-3.84762
ENSMUSG00000120665	ENSMUSG00000120665	-1.51602	1.96081	-2.49996	0.0179055	0.0273979	-3.58822
ENSMUSG00000080797	Gm15760	-1.51776	1.79013	-2.34434	0.0256259	0.0386496	-3.85914
ENSMUSG00000033857	Engase	-1.51897	1.42816	-2.0634	0.0475096	0.0694209	-4.3119
ENSMUSG00000040093	Bmf	-1.51904	1.99422	-2.26336	0.0307417	0.0459534	-4.0137
ENSMUSG00000046341	ENSMUSG00000046341	-1.51946	2.11029	-2.44497	0.0203496	0.0309727	-3.684
ENSMUSG00000000126	Wnt9a	-1.52016	1.6691	-2.04145	0.0497717	0.0725477	-4.35239
ENSMUSG00000113854	ENSMUSG00000113854	-1.52036	1.48211	-2.10181	0.0437691	0.064254	-4.26483
ENSMUSG00000105597	ENSMUSG00000105597	-1.5217	1.15915	-1.94585	0.0607618	0.0875045	-4.44076
ENSMUSG00000120356	ENSMUSG00000120356	-1.52342	1.4543	-1.94853	0.0604268	0.0870631	-4.4656
ENSMUSG00000064837	Snora75	-1.52538	2.13397	-2.39851	0.0226481	0.0343401	-3.79873
ENSMUSG00000027950	Chrnb2	-1.527	2.79975	-3.10777	0.00400961	0.00647024	-2.40959
ENSMUSG00000085862	Gm13483	-1.52849	1.0896	-1.91243	0.0650736	0.0932928	-4.48615
ENSMUSG00000068264	Ap5s1	-1.53006	2.41743	-2.70706	0.0109286	0.0170284	-3.24245
ENSMUSG00000114102	ENSMUSG00000114102	-1.53027	1.37097	-2.00847	0.0533482	0.0774807	-4.35804
ENSMUSG00002075855	ENSMUSG00002075855	-1.53111	1.90262	-2.10049	0.043893	0.0644182	-4.25289
ENSMUSG00000104432	ENSMUSG00000104432	-1.53348	2.35132	-2.81526	0.00838516	0.013203	-2.99619
ENSMUSG00000027001	Dusp19	-1.53405	2.49415	-2.83252	0.0080348	0.0126747	-2.97259
ENSMUSG00000112454	ENSMUSG00000112454	-1.53415	1.63089	-2.25507	0.031314	0.046773	-3.99103
ENSMUSG00000112287	ENSMUSG00000112287	-1.53417	2.15084	-2.65976	0.0122527	0.0190015	-3.2936
ENSMUSG00000023805	Synj2	-1.53482	1.79907	-2.14196	0.0401392	0.0591732	-4.20145
ENSMUSG00000045176	Borcs6	-1.53695	2.09553	-2.42939	0.0210956	0.0320613	-3.74391
[truncated: 14,373 more rows]
