# Supplementary material for: Compensatory growth and recovery of cartilage cytoarchitecture after transient cell death in fetal mouse limbs
Source: Nat Commun. 2024 Apr 5;15:2940. doi: 10.1038/s41467-024-47311-7 (PMC10997652; doi:10.1038/s41467-024-47311-7)
Supplement: Supplementary file 5 — Supplementary Data 3 [file 41467_2024_47311_MOESM5_ESM.xlsx]

## Sheet: P0 | EVsC
ENSEMBL	COMMON	logFC	AveExpr	t	P.Value	adj.P.Val	B
ENSMUSG00000119584	Rn18s-rs5	14.8579	14.8423	30.4743	1.93965e-13	1.4234e-12	21.3639
ENSMUSG00000029661	Col1a2	14.5887	14.6676	62.8935	1.74251e-17	2.74196e-15	29.9616
ENSMUSG00000064339	ENSMUSG00000064339	14.4687	14.2575	96.6337	6.77728e-20	2.53544e-16	33.9043
ENSMUSG00000092341	Malat1	14.4664	13.8643	107.878	1.6324e-20	2.1164e-16	34.6983
ENSMUSG00000027966	Col11a1	14.0706	13.7876	55.4484	8.85489e-17	6.82074e-15	28.5673
ENSMUSG00000001506	Col1a1	14.0294	13.9266	73.9564	2.14986e-18	1.00769e-15	31.5517
ENSMUSG00000101111	ENSMUSG00000101111	13.6721	13.3362	80.6055	7.06773e-19	4.92585e-16	32.2927
ENSMUSG00000064358	COX3	13.6686	13.3334	80.5289	7.15512e-19	4.92585e-16	32.2839
ENSMUSG00000022483	Col2a1	13.0876	13.1083	31.0196	1.54617e-13	1.18808e-12	21.5887
ENSMUSG00000064351	COX1	12.7558	12.43	100.968	3.84277e-20	2.1164e-16	34.003
ENSMUSG00000102349	ENSMUSG00000102349	12.7189	12.1882	75.6778	1.59699e-18	8.58843e-16	31.6104
ENSMUSG00000101249	ENSMUSG00000101249	12.6618	12.3319	95.5551	7.83589e-20	2.53544e-16	33.5787
ENSMUSG00000115783	Bc1	12.6075	11.4223	59.0783	3.90769e-17	4.3478e-15	29.1212
ENSMUSG00000064341	ND1	12.5118	12.1996	92.0748	1.26599e-19	2.53544e-16	33.2734
ENSMUSG00000064357	ATP6	12.3834	12.0118	86.9372	2.65949e-19	3.35396e-16	32.7885
ENSMUSG00000100862	Gm10925	12.3824	12.0107	87.0274	2.62407e-19	3.35396e-16	32.7969
ENSMUSG00000102070	ENSMUSG00000102070	12.3607	12.1958	92.4119	1.20757e-19	2.53544e-16	33.2987
ENSMUSG00000064354	COX2	12.3553	12.1914	92.258	1.23387e-19	2.53544e-16	33.285
ENSMUSG00000018593	Sparc	12.3126	12.5325	92.5979	1.17657e-19	2.53544e-16	33.3564
ENSMUSG00000026043	Col3a1	12.3075	12.181	55.1406	9.51396e-17	7.17782e-15	28.4255
ENSMUSG00000064352	ENSMUSG00000064352	12.2699	11.8687	93.5699	1.02798e-19	2.53544e-16	33.3542
ENSMUSG00000064370	CYTB	12.0735	11.9595	86.097	3.01523e-19	3.35396e-16	32.6972
ENSMUSG00000064363	ND4	11.6342	11.4696	85.8063	3.14998e-19	3.35396e-16	32.6083
ENSMUSG00000027523	Gnas	11.5977	11.0541	105.295	2.23324e-20	2.1164e-16	34.0758
ENSMUSG00000037742	Eef1a1	11.5292	11.4592	89.0097	1.96124e-19	3.32354e-16	32.8933
ENSMUSG00000090625	ENSMUSG00000090625	11.5015	10.9643	101.164	3.74745e-20	2.1164e-16	33.7867
ENSMUSG00000026728	Vim	11.459	11.0111	59.4061	3.63843e-17	4.15608e-15	29.1448
ENSMUSG00000026147	Col9a1	11.377	10.8778	34.4354	4.05888e-14	4.01513e-13	22.8815
ENSMUSG00000076138	ENSMUSG00000076138	11.2629	11.177	77.2231	1.2299e-18	7.52629e-16	31.6676
ENSMUSG00000021268	Meg3	11.1256	11.0997	70.6929	3.85118e-18	1.28548e-15	30.8599
ENSMUSG00000029580	Actb	10.9919	11.3419	85.5784	3.26016e-19	3.35396e-16	32.5574
ENSMUSG00000083563	ENSMUSG00000083563	10.9891	10.5699	86.9918	2.638e-19	3.35396e-16	32.5928
ENSMUSG00000000031	H19	10.9629	11.8632	45.2744	1.2066e-15	3.12316e-14	26.1853
ENSMUSG00000027422	Rrbp1	10.9317	10.7765	83.2815	4.63407e-19	4.22157e-16	32.2615
ENSMUSG00000064337	ENSMUSG00000064337	10.9004	10.7789	35.7048	2.55164e-14	2.79664e-13	23.3241
ENSMUSG00000064345	ND2	10.8802	10.6576	86.1118	3.00855e-19	3.35396e-16	32.5237
ENSMUSG00000064342	ENSMUSG00000064342	10.8198	10.4042	90.7838	1.51955e-19	2.78964e-16	32.8995
ENSMUSG00000086503	Xist	10.7591	7.43786	6.72844	1.43701e-05	2.60962e-05	2.64862
ENSMUSG00000031239	Itm2a	10.7389	10.2847	83.4034	4.54728e-19	4.22157e-16	32.2083
ENSMUSG00000021613	Hapln1	10.7202	10.1187	32.4332	8.74246e-14	7.45342e-13	22.1304
ENSMUSG00000064359	ENSMUSG00000064359	10.6847	10.2389	63.765	1.45889e-17	2.58042e-15	29.7926
ENSMUSG00000060126	Tpt1	10.6398	10.6215	73.2036	2.45363e-18	1.03976e-15	31.1243
ENSMUSG00000026042	Col5a2	10.6284	10.275	53.7322	1.32819e-16	8.73435e-15	28.0348
ENSMUSG00000048583	Igf2	10.5973	10.8932	71.3644	3.40849e-18	1.22369e-15	30.9185
ENSMUSG00000115302	ENSMUSG00000115302	10.594	10.8899	71.4861	3.33428e-18	1.22369e-15	30.9338
ENSMUSG00000029306	Ibsp	10.5855	10.8335	32.9446	7.1557e-14	6.34112e-13	22.3336
ENSMUSG00000032332	Col12a1	10.5852	10.2195	73.1456	2.47891e-18	1.03976e-15	31.0769
ENSMUSG00000002265	Peg3	10.5775	10.6489	72.6685	2.69758e-18	1.08665e-15	31.0578
ENSMUSG00000039462	Col10a1	10.5678	9.73143	35.1961	3.06722e-14	3.20545e-13	23.1318
ENSMUSG00000027750	Postn	10.5526	10.4329	35.1998	3.06307e-14	3.20263e-13	23.1452
ENSMUSG00000022816	Fstl1	10.5034	10.4896	63.551	1.52358e-17	2.60671e-15	29.7756
ENSMUSG00000093674	Rpl41	10.5005	11.3056	54.9392	9.97352e-17	7.40332e-15	28.3235
ENSMUSG00000064353	ENSMUSG00000064353	10.4896	10.024	75.8046	1.56282e-18	8.58843e-16	31.3699
ENSMUSG00000000740	Rpl13	10.4817	10.8042	82.7097	5.06564e-19	4.26059e-16	32.2002
ENSMUSG00000020460	Rps27a	10.4804	10.2291	46.3932	8.81213e-16	2.54098e-14	26.406
ENSMUSG00000032518	Rpsa	10.3957	10.5004	69.005	5.26197e-18	1.61002e-15	30.564
ENSMUSG00000101609	Kcnq1ot1	10.3374	9.93006	56.4932	6.96014e-17	5.85236e-15	28.534
ENSMUSG00000032216	Nedd4	10.3235	10.1814	47.7517	6.07669e-16	2.02034e-14	26.7297
ENSMUSG00000073702	Rpl31	10.3128	10.4526	53.1531	1.52735e-16	9.45158e-15	27.9214
ENSMUSG00000066315	Gm12918	10.2911	10.4911	83.0676	4.79071e-19	4.22157e-16	32.1942
ENSMUSG00000069833	Ahnak	10.2128	9.93047	66.0508	9.25858e-18	2.08129e-15	30.0984
ENSMUSG00000055093	Rps27a-ps3	10.2125	9.79829	46.6201	8.27561e-16	2.43407e-14	26.4419
ENSMUSG00000023944	Hsp90ab1	10.1817	10.4663	85.3998	3.34939e-19	3.35396e-16	32.4136
ENSMUSG00000029823	Luc7l2	10.1433	9.37146	54.5823	1.08481e-16	7.70916e-15	28.1331
ENSMUSG00000118642	ENSMUSG00000118642	10.1188	9.07986	27.3129	7.84843e-13	4.66769e-12	19.9685
ENSMUSG00000047675	Gm15501	10.1126	10.5361	54.068	1.22566e-16	8.23209e-15	28.1079
ENSMUSG00002075486	ENSMUSG00002075486	10.1055	9.65848	65.5008	1.03141e-17	2.12355e-15	29.9867
ENSMUSG00000021270	Hsp90aa1	10.1019	9.78149	81.0581	6.57439e-19	4.92585e-16	31.8982
ENSMUSG00000022283	Pabpc1	10.0938	9.94668	76.0178	1.50711e-18	8.58843e-16	31.3794
ENSMUSG00000078193	Gm2000	10.0863	10.5919	62.3987	1.92951e-17	2.8721e-15	29.5938
ENSMUSG00000020843	Timm22	10.0716	9.384	43.7514	1.87414e-15	4.10102e-14	25.6965
ENSMUSG00000051747	Ttn	10.0477	10.2059	13.9528	3.53103e-09	9.3507e-09	11.303
ENSMUSG00000059835	Rpl13-ps3	10.045	10.125	80.6747	6.98979e-19	4.92585e-16	31.9024
ENSMUSG00000020048	Hsp90b1	10.0422	9.69292	71.3427	3.42189e-18	1.22369e-15	30.785
ENSMUSG00000083863	ENSMUSG00000083863	10.0404	9.80795	82.0208	5.64394e-19	4.44057e-16	32.0016
ENSMUSG00000074129	Rpl13a	10.0351	10.3298	64.8386	1.17599e-17	2.32401e-15	29.9493
ENSMUSG00000070436	Serpinh1	10.0088	10.1385	45.5458	1.11724e-15	2.97618e-14	26.1893
ENSMUSG00000026238	Ptma	10.0057	10.119	86.1475	2.99244e-19	3.35396e-16	32.429
ENSMUSG00000089989	ENSMUSG00000089989	9.99289	10.2876	64.5139	1.25475e-17	2.42475e-15	29.8961
ENSMUSG00000048126	Col6a3	9.93663	9.80061	63.6351	1.4978e-17	2.60671e-15	29.7208
ENSMUSG00000037664	Cdkn1c	9.91381	10.0581	53.071	1.55809e-16	9.60037e-15	27.8772
ENSMUSG00000101939	ENSMUSG00000101939	9.91278	9.30356	74.9442	1.81117e-18	8.86669e-16	31.1677
ENSMUSG00000025290	Rps24	9.90779	10.005	60.7709	2.71404e-17	3.55895e-15	29.2817
ENSMUSG00000064343	ENSMUSG00000064343	9.87572	9.3776	42.8178	2.47357e-15	4.99475e-14	25.4488
ENSMUSG00000064360	ND3	9.8728	9.27035	74.5819	1.92819e-18	9.23435e-16	31.1205
ENSMUSG00000058558	Rpl5	9.85857	9.84408	69.0703	5.19811e-18	1.61002e-15	30.499
ENSMUSG00000027570	Col9a3	9.84835	10.0556	22.2178	1.07886e-11	4.5636e-11	17.3224
ENSMUSG00000001175	Calm1	9.80946	10.2065	73.0943	2.50147e-18	1.03976e-15	31.0568
ENSMUSG00000071415	Rpl23	9.7963	10.2212	60.9735	2.59994e-17	3.5139e-15	29.3299
ENSMUSG00000027620	Rbm39	9.78969	9.4254	75.0499	1.7785e-18	8.86669e-16	31.1959
ENSMUSG00000092274	Neat1	9.77992	9.76195	54.5429	1.09496e-16	7.71466e-15	28.1438
ENSMUSG00000010608	Rbm25	9.76852	9.70124	75.5316	1.63738e-18	8.58843e-16	31.2848
ENSMUSG00000062328	Rpl17	9.7369	9.68531	77.0258	1.27124e-18	7.56901e-16	31.4504
ENSMUSG00000090733	Rps27	9.72434	9.73804	44.3775	1.56101e-15	3.63046e-14	25.8752
ENSMUSG00000062997	Rpl35	9.71681	10.3655	58.3958	4.53978e-17	4.76244e-15	28.8997
ENSMUSG00000084111	Gm15710	9.67869	9.65793	79.7621	8.09689e-19	5.28224e-16	31.7392
ENSMUSG00000079641	Rpl39	9.6766	9.37815	45.8318	1.03075e-15	2.80339e-14	26.2255
ENSMUSG00000052854	Nrk	9.66993	9.40574	62.3634	1.94366e-17	2.87374e-15	29.481
ENSMUSG00000026234	Ncl	9.65351	9.88906	52.8761	1.63379e-16	9.90428e-15	27.8269
ENSMUSG00000029304	Spp1	9.6341	8.82482	21.6235	1.51952e-11	6.18763e-11	16.9815
ENSMUSG00000019929	Dcn	9.60515	9.36389	49.8223	3.51706e-16	1.47864e-14	27.1532
ENSMUSG00000024330	Col11a2	9.5935	10.2783	26.2076	1.32807e-12	7.33268e-12	19.4429
ENSMUSG00000061983	Rps12	9.58099	9.88842	50.4062	3.02672e-16	1.35251e-14	27.3073
ENSMUSG00000032399	Rpl4	9.57738	9.78732	78.515	9.92575e-19	6.24755e-16	31.6216
ENSMUSG00000022961	Son	9.57486	9.55793	82.5157	5.22179e-19	4.26059e-16	32.0019
ENSMUSG00000008683	Rps15a	9.56753	9.41485	51.1074	2.53311e-16	1.2552e-14	27.4306
ENSMUSG00000057113	Npm1	9.56229	9.53465	63.2564	1.61778e-17	2.60671e-15	29.6321
ENSMUSG00000063229	Ldha	9.55869	9.31047	57.2239	5.89678e-17	5.36516e-15	28.6114
ENSMUSG00000062825	Actg1	9.55814	9.64442	65.7689	9.78411e-18	2.11318e-15	30.016
ENSMUSG00000026193	Fn1	9.55287	9.54442	63.2108	1.63289e-17	2.60671e-15	29.6272
ENSMUSG00000067870	ENSMUSG00000067870	9.54569	9.49347	49.5935	3.7319e-16	1.53799e-14	27.1075
ENSMUSG00000057841	Rpl32	9.54504	10.0234	53.562	1.38365e-16	8.93895e-15	27.9707
ENSMUSG00000053477	Tcf4	9.54481	9.28579	79.72	8.15235e-19	5.28224e-16	31.6798
ENSMUSG00000064349	ENSMUSG00000064349	9.51076	8.82524	41.3511	3.8724e-15	6.77055e-14	25.0211
ENSMUSG00000028234	Rps20	9.49896	9.4772	55.8828	8.0069e-17	6.36997e-15	28.3807
ENSMUSG00000079435	Rpl36a	9.48107	9.40691	51.7829	2.13869e-16	1.13258e-14	27.5691
ENSMUSG00000028063	Lmna	9.47616	9.45259	49.7132	3.61782e-16	1.50663e-14	27.1313
ENSMUSG00000058799	Nap1l1	9.47157	9.21637	72.6365	2.71294e-18	1.08665e-15	30.8751
ENSMUSG00000021388	Aspn	9.47102	9.24232	31.5486	1.24546e-13	9.95918e-13	21.7771
ENSMUSG00000066551	Hmgb1	9.4575	9.77527	73.5617	2.30374e-18	1.0243e-15	31.0571
ENSMUSG00000031229	Atrx	9.45506	9.26194	68.5712	5.70847e-18	1.69943e-15	30.3628
ENSMUSG00000068396	Rpl34-ps1	9.44397	9.60933	51.226	2.45852e-16	1.24795e-14	27.4666
ENSMUSG00000022025	Cnmd	9.44345	9.31389	18.8454	8.56356e-11	2.97329e-10	15.2031
ENSMUSG00000029838	Ptn	9.41649	9.03514	42.5646	2.66964e-15	5.25483e-14	25.3644
ENSMUSG00000021390	Ogn	9.39772	8.85452	37.5215	1.34972e-14	1.73884e-13	23.8798
ENSMUSG00000024991	Eif3a	9.38881	9.36241	63.7806	1.45429e-17	2.58042e-15	29.6943
ENSMUSG00000019936	Epyc	9.38724	8.59379	19.4177	5.88595e-11	2.11254e-10	15.6013
ENSMUSG00000086583	Gm15500	9.37948	9.30932	68.3034	6.00441e-18	1.71789e-15	30.3287
ENSMUSG00000074656	Eif2s2	9.3785	9.40269	75.6073	1.61634e-18	8.58843e-16	31.2481
ENSMUSG00000016559	H3f3b	9.37394	9.56686	65.3518	1.06218e-17	2.15328e-15	29.9506
ENSMUSG00000000184	Ccnd2	9.37167	9.93269	71.8438	3.12613e-18	1.20822e-15	30.8588
ENSMUSG00000058443	Rpl10-ps3	9.36748	9.43778	56.7627	6.54559e-17	5.69958e-15	28.5374
ENSMUSG00000026185	Igfbp5	9.3608	9.04703	43.1507	2.23901e-15	4.64896e-14	25.523
ENSMUSG00000019943	Atp2b1	9.35468	9.01945	52.2371	1.911e-16	1.07396e-14	27.6335
ENSMUSG00000060143	Gm10076	9.35416	10.0584	54.3431	1.14803e-16	8.02893e-15	28.1243
ENSMUSG00000044285	Ubb-ps	9.32734	9.86987	69.32	4.96139e-18	1.56142e-15	30.5258
ENSMUSG00000071866	Ppia	9.32168	9.4914	50.9436	2.64011e-16	1.28109e-14	27.3969
ENSMUSG00000032740	Ccdc88a	9.30574	8.87296	59.6559	3.44665e-17	4.12661e-15	28.9862
ENSMUSG00000001025	S100a6	9.30134	9.27495	35.8694	2.4055e-14	2.66833e-13	23.3496
ENSMUSG00000041959	S100a10	9.29221	9.2896	62.6329	1.83843e-17	2.77401e-15	29.5101
ENSMUSG00000074776	Gm10754	9.27606	8.41427	18.3741	1.17568e-10	3.97547e-10	14.8916
ENSMUSG00000051855	Mest	9.27424	9.31885	64.0118	1.38792e-17	2.548e-15	29.7187
ENSMUSG00000028626	Col9a2	9.27191	9.69706	20.5179	2.94452e-11	1.12657e-10	16.2978
ENSMUSG00000069917	Hba-a2	9.2683	8.56851	30.0169	2.35322e-13	1.67392e-12	21.1503
ENSMUSG00000061787	Rps17	9.2669	9.37254	65.2122	1.09191e-17	2.1868e-15	29.9021
ENSMUSG00000069919	Hba-a1	9.26016	8.67744	32.3832	8.91693e-14	7.5765e-13	22.0905
ENSMUSG00000022371	Col14a1	9.25817	9.46012	49.5047	3.81908e-16	1.56093e-14	27.0847
ENSMUSG00000064368	ND6	9.24663	9.41599	41.2834	3.95487e-15	6.88126e-14	25.0241
ENSMUSG00000019817	Plagl1	9.23883	9.13423	40.8767	4.49173e-15	7.53066e-14	24.8968
ENSMUSG00000052305	Hbb-bs	9.23749	8.60569	31.1373	1.47305e-13	1.14225e-12	21.6058
ENSMUSG00000083992	Gm11478	9.23703	9.26589	53.6534	1.35357e-16	8.81153e-15	27.9337
ENSMUSG00000064344	ENSMUSG00000064344	9.23698	8.71623	33.6067	5.54578e-14	5.14415e-13	22.5441
ENSMUSG00000040952	Rps19	9.23158	9.93185	47.4459	6.60089e-16	2.13215e-14	26.6358
ENSMUSG00000061477	Rps7	9.23142	9.09148	38.2801	1.04382e-14	1.4099e-13	24.1238
ENSMUSG00000000326	Comt	9.22372	8.74499	63.4048	1.56956e-17	2.60671e-15	29.5631
ENSMUSG00000028820	Sfpq	9.21853	8.95262	52.3036	1.87993e-16	1.06192e-14	27.6409
ENSMUSG00000019505	Ubb	9.21389	9.85051	66.3881	8.6691e-18	2.0317e-15	30.1169
ENSMUSG00000036446	Lum	9.20673	8.75139	55.0182	9.7905e-17	7.36016e-15	28.1556
ENSMUSG00000064369	ENSMUSG00000064369	9.20167	9.11491	44.8571	1.35934e-15	3.33557e-14	25.9651
ENSMUSG00000003814	Calr	9.19928	9.20995	49.0837	4.2633e-16	1.63915e-14	26.9746
ENSMUSG00000020372	Rack1	9.19565	9.33685	58.1639	4.77894e-17	4.87408e-15	28.7752
ENSMUSG00000058838	Rps27a-ps2	9.19273	8.80514	43.4616	2.04145e-15	4.36635e-14	25.591
ENSMUSG00000031320	Rps4x	9.18621	9.47215	48.6939	4.72449e-16	1.72034e-14	26.8999
ENSMUSG00000000567	Sox9	9.18459	9.08954	28.9747	3.69521e-13	2.44021e-12	20.7122
ENSMUSG00000022708	Zbtb20	9.1841	8.71425	34.5898	3.83269e-14	3.83095e-13	22.8946
ENSMUSG00000082035	ENSMUSG00000082035	9.18185	8.94662	67.8822	6.50371e-18	1.77822e-15	30.2258
ENSMUSG00000060938	Rpl26	9.17126	9.32111	54.8414	1.02055e-16	7.45856e-15	28.1692
ENSMUSG00000025130	P4hb	9.16868	9.18335	71.1265	3.55873e-18	1.22369e-15	30.6813
ENSMUSG00000024608	Rps14	9.16692	9.60356	48.7725	4.62743e-16	1.69339e-14	26.9268
ENSMUSG00000040785	Ttc3	9.16102	9.04029	75.3847	1.67909e-18	8.60243e-16	31.1651
ENSMUSG00000035295	Wdr38	9.16096	9.76394	56.1665	7.50068e-17	6.14275e-15	28.4488
ENSMUSG00000069862	ENSMUSG00000069862	9.15611	9.39412	46.0374	9.73028e-16	2.69294e-14	26.2724
ENSMUSG00000046841	Ckap4	9.15604	9.5866	49.2202	4.11348e-16	1.62661e-14	27.0256
ENSMUSG00000081406	Rps6-ps4	9.15447	9.46118	61.4008	2.37586e-17	3.35514e-15	29.3273
ENSMUSG00000008575	Nfib	9.15244	9.00423	49.3473	3.97909e-16	1.59265e-14	27.0194
ENSMUSG00000049517	Rps23	9.137	9.43091	56.7988	6.49222e-17	5.67554e-15	28.5389
ENSMUSG00000064348	ENSMUSG00000064348	9.13651	8.41734	36.3151	2.05307e-14	2.37923e-13	23.4727
ENSMUSG00000030607	Acan	9.13576	9.65616	17.3464	2.4106e-10	7.70204e-10	14.1252
ENSMUSG00000027763	Mbnl1	9.13093	8.67254	62.7787	1.78408e-17	2.75669e-15	29.4564
ENSMUSG00000066543	Rpl17-ps9	9.12116	8.87218	65.5543	1.0206e-17	2.1211e-15	29.8913
ENSMUSG00000025607	Copg2	9.11349	9.15974	63.4757	1.54709e-17	2.60671e-15	29.6187
ENSMUSG00000082896	ENSMUSG00000082896	9.1119	8.60009	63.1365	1.65788e-17	2.62756e-15	29.5024
ENSMUSG00000032492	Pth1r	9.11094	8.9065	42.4333	2.77784e-15	5.3949e-14	25.3212
ENSMUSG00000058546	Gm46442	9.10392	9.60882	64.1802	1.34163e-17	2.49981e-15	29.7704
ENSMUSG00000058600	Rpl30	9.10389	9.22605	52.3131	1.87554e-16	1.06192e-14	27.6624
ENSMUSG00000059291	LOC115489947	9.09841	9.28133	41.7093	3.46598e-15	6.2433e-14	25.1371
ENSMUSG00000030208	Emp1	9.09318	8.48988	65.6592	9.99732e-18	2.1211e-15	29.8583
ENSMUSG00000083899	ENSMUSG00000083899	9.08128	8.55479	67.3686	7.17387e-18	1.83085e-15	30.1011
ENSMUSG00000026864	Hspa5	9.07717	9.25712	71.9475	3.06842e-18	1.2071e-15	30.7882
ENSMUSG00000001833	Septin7	9.07696	8.91118	61.977	2.10602e-17	3.0127e-15	29.3616
ENSMUSG00000100755	Rps23-ps1	9.05777	9.22399	54.2219	1.18155e-16	8.09685e-15	28.0409
ENSMUSG00000113948	Rpl17-ps3	9.05772	8.84046	59.2465	3.76694e-17	4.23787e-15	28.9096
ENSMUSG00000049775	Tmsb4x	9.05357	9.05071	25.4143	1.96329e-12	1.02443e-11	19.0535
ENSMUSG00000040225	Prrc2c	9.04723	8.81334	56.7085	6.62673e-17	5.70214e-15	28.4674
ENSMUSG00000045128	Rpl18a	9.04492	9.92066	46.0236	9.76781e-16	2.69318e-14	26.2904
ENSMUSG00000041841	Rpl37rt	9.04341	9.53224	48.4857	4.99267e-16	1.76802e-14	26.8551
ENSMUSG00000084416	Rpl10a-ps1	9.04133	9.04272	55.7748	8.20924e-17	6.48207e-15	28.3187
ENSMUSG00000107176	Gm9794	9.03103	9.36272	58.2103	4.73003e-17	4.87408e-15	28.7832
ENSMUSG00000028333	Anp32b	9.02958	9.11909	63.4819	1.54515e-17	2.60671e-15	29.614
ENSMUSG00000036438	Calm2	9.02821	9.26489	65.6113	1.00919e-17	2.1211e-15	29.9473
ENSMUSG00000090841	Myl6	9.01999	9.14242	64.4534	1.27004e-17	2.43295e-15	29.7634
ENSMUSG00000045672	Col27a1	9.0124	9.30204	46.7514	7.98115e-16	2.3728e-14	26.4368
ENSMUSG00000039001	Rps21	9.00145	8.95203	50.6727	2.82785e-16	1.31441e-14	27.3014
ENSMUSG00000020719	Ddx5	8.99233	8.85599	73.7951	2.21135e-18	1.01492e-15	30.9529
ENSMUSG00000038679	Trps1	8.98869	8.71692	56.7294	6.59539e-17	5.70214e-15	28.4587
ENSMUSG00000006005	Tpr	8.98681	8.96806	67.8545	6.53815e-18	1.77822e-15	30.2219
ENSMUSG00000050891	Tatdn1	8.98426	8.10621	48.5075	4.96382e-16	1.76315e-14	26.7588
ENSMUSG00000038274	Fau	8.96903	9.22179	50.7785	2.75286e-16	1.29584e-14	27.3422
ENSMUSG00000026837	Col5a1	8.96608	9.06815	47.129	7.19585e-16	2.2296e-14	26.5163
ENSMUSG00000041453	Rpl21	8.95978	9.43376	73.5099	2.32478e-18	1.0243e-15	30.9981
ENSMUSG00000028495	Rps6	8.95316	9.35382	60.6679	2.77409e-17	3.59489e-15	29.1941
ENSMUSG00000029761	Cald1	8.95259	8.85758	60.9358	2.62076e-17	3.52045e-15	29.1902
ENSMUSG00000026258	Snorc	8.94189	9.2814	23.3425	5.77577e-12	2.61811e-11	17.9652
ENSMUSG00000025351	Cd63	8.94161	9.5605	57.6446	5.36508e-17	5.09452e-15	28.699
ENSMUSG00000020580	Rock2	8.93582	8.44344	52.0672	1.99298e-16	1.10315e-14	27.5468
ENSMUSG00000064356	ATP8	8.92631	8.47579	46.9424	7.573e-16	2.30751e-14	26.4311
ENSMUSG00000008682	Rpl10	8.92618	9.17533	53.4622	1.41733e-16	9.10317e-15	27.8859
ENSMUSG00000032374	Plod2	8.91331	8.67488	33.406	5.98801e-14	5.47112e-13	22.4691
ENSMUSG00000068220	Lgals1	8.90567	9.83967	32.4497	8.68579e-14	7.41946e-13	22.1314
ENSMUSG00000097451	ENSMUSG00000097451	8.90423	8.59455	48.7964	4.59824e-16	1.69114e-14	26.8657
ENSMUSG00000005583	Mef2c	8.90348	9.00318	46.2977	9.049e-16	2.57956e-14	26.3152
ENSMUSG00000020863	Luc7l3	8.90199	8.51097	66.9312	7.80351e-18	1.88914e-15	30.0264
ENSMUSG00000032366	Tpm1	8.89386	9.47667	24.0726	3.90896e-12	1.85781e-11	18.3584
ENSMUSG00000030218	Mgp	8.89097	8.88886	41.5506	3.64008e-15	6.44104e-14	25.0751
ENSMUSG00000040152	Thbs1	8.88064	8.41919	41.6946	3.48171e-15	6.24495e-14	25.0902
ENSMUSG00000058914	C1qtnf3	8.87737	8.67839	35.6737	2.58029e-14	2.81964e-13	23.2649
ENSMUSG00000055653	Gpc3	8.86677	8.42841	68.0332	6.31979e-18	1.76234e-15	30.165
ENSMUSG00000030536	Iqgap1	8.86209	8.74638	60.6027	2.8129e-17	3.62387e-15	29.1221
ENSMUSG00000095597	Rps7-ps3	8.84584	8.63645	36.6465	1.82717e-14	2.17464e-13	23.5879
ENSMUSG00000003970	Rpl8	8.83595	9.06101	60.387	2.94534e-17	3.74166e-15	29.1198
ENSMUSG00000039480	Nt5dc1	8.83414	8.11552	34.0075	4.76422e-14	4.56329e-13	22.6713
ENSMUSG00000009927	Rps25	8.83099	9.17312	65.3365	1.0654e-17	2.15328e-15	29.8892
ENSMUSG00000113625	Gm3379	8.82274	8.93738	51.3496	2.38335e-16	1.22105e-14	27.4396
ENSMUSG00000021377	Dek	8.82123	8.72374	58.4918	4.44461e-17	4.73018e-15	28.7647
ENSMUSG00000058174	Gm5148	8.8188	9.04767	53.1984	1.51067e-16	9.42779e-15	27.8234
ENSMUSG00000005610	Eif4g2	8.81857	8.47449	56.8277	6.44967e-17	5.6608e-15	28.4493
ENSMUSG00000029004	Kmt2e	8.81238	8.41528	67.5866	6.88085e-18	1.83085e-15	30.1002
ENSMUSG00000040856	Dlk1	8.7962	8.76764	70.3245	4.12007e-18	1.34051e-15	30.5096
ENSMUSG00000081855	Rpl17-ps5	8.79449	8.56552	53.34	1.45974e-16	9.29186e-15	27.8071
ENSMUSG00000066116	Gm10154	8.79053	8.8336	48.8217	4.56771e-16	1.6898e-14	26.8875
ENSMUSG00000057036	Gm7536	8.78239	9.06518	53.2001	1.51003e-16	9.42779e-15	27.8245
ENSMUSG00000025794	Rpl14	8.78102	9.19804	55.6859	8.37987e-17	6.5697e-15	28.3093
ENSMUSG00000082884	ENSMUSG00000082884	8.77785	8.48346	63.2378	1.62391e-17	2.60671e-15	29.4994
ENSMUSG00000062270	Morf4l1	8.77738	9.25668	64.7634	1.19376e-17	2.3273e-15	29.815
ENSMUSG00000064340	ENSMUSG00000064340	8.76507	8.48448	71.1906	3.51756e-18	1.22369e-15	30.5792
ENSMUSG00000020585	Laptm4a	8.76024	8.76181	41.619	3.56393e-15	6.33765e-14	25.0871
ENSMUSG00000028364	Tnc	8.75717	8.82706	51.5963	2.24056e-16	1.16414e-14	27.4822
ENSMUSG00000067274	Rplp0	8.7483	9.33926	47.6091	6.31518e-16	2.06304e-14	26.6394
ENSMUSG00000003123	Lipe	8.74686	7.31484	20.1527	3.69092e-11	1.3812e-10	16.1011
ENSMUSG00000008668	Rps18	8.74287	9.41553	52.4928	1.79441e-16	1.04303e-14	27.7054
ENSMUSG00000031502	Col4a1	8.7426	8.62554	49.4105	3.91401e-16	1.58503e-14	27.0043
ENSMUSG00000047220	Iho1	8.73753	8.04047	29.5276	2.90284e-13	1.99282e-12	20.9366
ENSMUSG00000026083	Eif5b	8.73645	8.87886	67.4332	7.08564e-18	1.83085e-15	30.1475
ENSMUSG00000088252	Snord13	8.73513	7.60034	31.3803	1.33362e-13	1.05266e-12	21.6809
ENSMUSG00000080848	ENSMUSG00000080848	8.72883	8.81259	57.7804	5.20468e-17	5.00695e-15	28.6516
ENSMUSG00000057359	ENSMUSG00000057359	8.72809	8.83088	47.5497	6.41762e-16	2.08431e-14	26.5954
ENSMUSG00000100131	ENSMUSG00000100131	8.72615	8.52865	55.231	9.31508e-17	7.07625e-15	28.1671
ENSMUSG00000070713	Hmgn2-ps	8.72467	8.61161	49.927	3.42321e-16	1.44943e-14	27.1096
ENSMUSG00000029614	Rpl6	8.72392	9.35351	57.1945	5.93601e-17	5.36516e-15	28.5982
ENSMUSG00000102869	Norad	8.72388	8.50379	54.8334	1.02246e-16	7.45856e-15	28.088
ENSMUSG00000094410	Zbed6	8.72066	8.60346	59.8472	3.30717e-17	4.02524e-15	28.9795
ENSMUSG00000019437	Tlcd1	8.71876	9.11875	51.1612	2.49899e-16	1.25405e-14	27.4103
ENSMUSG00000025066	Sfr1	8.71802	8.71329	69.6886	4.63298e-18	1.4792e-15	30.4234
ENSMUSG00000039218	Srrm2	8.71293	8.86051	58.4542	4.4816e-17	4.74661e-15	28.7732
ENSMUSG00000040459	Arglu1	8.71093	8.34174	58.8886	4.07332e-17	4.48677e-15	28.7853
ENSMUSG00000031972	Acta1	8.71024	9.4451	10.4935	1.06473e-07	2.35243e-07	7.73653
ENSMUSG00000064346	ENSMUSG00000064346	8.69724	8.28757	67.1657	7.4589e-18	1.84629e-15	30.0287
ENSMUSG00000064350	ENSMUSG00000064350	8.69615	7.93695	36.3263	2.04494e-14	2.37105e-13	23.4569
ENSMUSG00000028788	Ptp4a2	8.69609	8.85126	71.047	3.61054e-18	1.22369e-15	30.613
ENSMUSG00000000787	Ddx3x	8.69088	8.25295	53.5831	1.37665e-16	8.91987e-15	27.8257
ENSMUSG00000034994	Eef2	8.69064	8.99925	53.3991	1.43908e-16	9.21596e-15	27.8569
ENSMUSG00000066475	LOC118568354	8.69063	8.41292	46.4515	8.6706e-16	2.51664e-14	26.3065
ENSMUSG00000025508	Rplp2	8.68761	9.17801	62.1551	2.02943e-17	2.94135e-15	29.4105
ENSMUSG00000090136	Gm10177	8.68642	8.86456	47.2245	7.01069e-16	2.19973e-14	26.5216
ENSMUSG00000050621	Rps27rt	8.68437	8.51278	42.1459	3.0316e-15	5.73557e-14	25.2203
ENSMUSG00000080885	Rpl10-ps6	8.68245	8.83712	51.2956	2.4159e-16	1.232e-14	27.4186
ENSMUSG00000020315	Sptbn1	8.67834	8.72429	57.9513	5.01008e-17	4.98733e-15	28.6728
ENSMUSG00000055065	Ddx17	8.67722	8.18649	59.4204	3.62718e-17	4.15608e-15	28.8557
ENSMUSG00000024529	Lox	8.67672	8.505	27.4203	7.46542e-13	4.4679e-12	20.0162
ENSMUSG00000001119	Col6a1	8.67557	9.21702	44.7982	1.3825e-15	3.36164e-14	25.9497
ENSMUSG00000006333	Rps9	8.67216	9.34424	44.8122	1.37696e-15	3.35984e-14	25.9577
ENSMUSG00000074884	Serf2	8.66591	9.20413	50.0774	3.29307e-16	1.4362e-14	27.1852
ENSMUSG00000103034	Gm8797	8.66587	9.34848	56.5381	6.88917e-17	5.82627e-15	28.4766
ENSMUSG00000062078	Qk	8.66293	8.31951	67.4085	7.11923e-18	1.83085e-15	30.0679
ENSMUSG00000060036	Rpl3	8.65976	9.09799	49.5363	3.78789e-16	1.55395e-14	27.0592
ENSMUSG00000034205	Loxl2	8.65115	8.77752	38.8278	8.69752e-15	1.22589e-13	24.2786
ENSMUSG00000022665	Ccdc80	8.64245	8.40964	50.5063	2.95036e-16	1.33463e-14	27.219
ENSMUSG00000022892	App	8.63718	8.4501	63.3596	1.58407e-17	2.60671e-15	29.5061
ENSMUSG00000035530	Eif1	8.63459	8.80636	60.6857	2.76361e-17	3.59489e-15	29.1342
ENSMUSG00000043716	Rpl7	8.62438	8.80171	51.8326	2.11241e-16	1.12679e-14	27.5258
ENSMUSG00000039630	Hnrnpu	8.62356	8.54858	66.2322	8.93634e-18	2.07229e-15	29.9319
ENSMUSG00000036371	Serbp1	8.62203	8.91516	68.3332	5.97073e-18	1.71789e-15	30.2726
ENSMUSG00000022884	Eif4a2	8.61477	8.09128	25.2889	2.09063e-12	1.0814e-11	18.9923
ENSMUSG00000096006	ENSMUSG00000096006	8.60304	8.86181	66.1635	9.05688e-18	2.07836e-15	29.9664
ENSMUSG00000027706	Sec62	8.60239	8.63066	64.8151	1.18152e-17	2.32401e-15	29.7432
ENSMUSG00000025982	Sf3b1	8.59632	8.24882	61.1579	2.50057e-17	3.48656e-15	29.1428
ENSMUSG00000026434	Nucks1	8.59569	8.52558	67.195	7.41705e-18	1.84629e-15	30.0623
ENSMUSG00000024598	Fbn2	8.59442	8.56009	49.1492	4.19073e-16	1.63915e-14	26.937
ENSMUSG00000098274	Rpl24	8.59432	8.86244	59.4333	3.61699e-17	4.15608e-15	28.9349
ENSMUSG00000025326	Ube3a	8.5905	8.08379	61.1025	2.52995e-17	3.50326e-15	29.1089
ENSMUSG00000066902	Rps23-ps2	8.58128	8.75376	51.9991	2.02685e-16	1.11351e-14	27.5555
ENSMUSG00000045962	Wnk1	8.58077	8.36909	53.3292	1.46358e-16	9.29186e-15	27.7836
ENSMUSG00000039286	Fndc3b	8.57744	8.22405	49.4373	3.88671e-16	1.57978e-14	26.9683
ENSMUSG00000078974	Sec61g	8.57352	8.75341	45.538	1.11972e-15	2.97618e-14	26.1088
ENSMUSG00000024290	Rock1	8.57324	8.13322	66.701	8.15849e-18	1.9536e-15	29.9393
ENSMUSG00000020583	Matn3	8.57191	7.96191	21.7177	1.43835e-11	5.89086e-11	17.0521
ENSMUSG00000021614	Vcan	8.56179	8.47854	28.4851	4.59292e-13	2.94048e-12	20.494
ENSMUSG00000003038	Hmgn2	8.56105	8.57911	48.8213	4.5682e-16	1.6898e-14	26.8619
ENSMUSG00000055553	Kxd1	8.55871	9.2681	41.1989	4.06042e-15	6.98837e-14	24.9895
ENSMUSG00000031633	Slc25a4	8.5551	9.0179	36.8717	1.68898e-14	2.05594e-13	23.6723
ENSMUSG00000028081	Rps3a1	8.55459	8.85316	45.2476	1.21584e-15	3.13494e-14	26.0426
ENSMUSG00000030319	Cand2	8.54572	8.8591	49.067	4.28206e-16	1.64059e-14	26.9401
ENSMUSG00000008348	Ubc	8.54449	8.96508	55.931	7.91841e-17	6.34964e-15	28.3299
ENSMUSG00000081214	ENSMUSG00000081214	8.544	8.72327	44.0525	1.71585e-15	3.86109e-14	25.734
ENSMUSG00000037236	Matr3	8.54164	8.10596	67.3688	7.1736e-18	1.83085e-15	30.0197
ENSMUSG00000027712	Anxa5	8.54159	8.55984	63.248	1.62053e-17	2.60671e-15	29.5049
ENSMUSG00000062006	Rpl34-ps1	8.53995	8.90891	44.26	1.61518e-15	3.70651e-14	25.7966
ENSMUSG00000026051	Ecrg4	8.53215	8.60558	51.2747	2.42859e-16	1.23561e-14	27.3915
ENSMUSG00000090137	Uba52	8.53199	9.23534	40.7694	4.64603e-15	7.72468e-14	24.8659
ENSMUSG00000059005	Hnrnpa3	8.5271	8.773	50.8504	2.70312e-16	1.28617e-14	27.3165
ENSMUSG00000068882	Ssb	8.52556	8.29792	71.2901	3.45464e-18	1.22369e-15	30.552
ENSMUSG00000089661	Mia	8.52247	8.5722	16.3504	5.02432e-10	1.52439e-09	13.3852
ENSMUSG00000087412	Gm15501	8.5189	8.97371	41.0718	4.22495e-15	7.19843e-14	24.9421
ENSMUSG00000083621	Gm14586	8.51161	8.38616	61.0757	2.54436e-17	3.50326e-15	29.1453
ENSMUSG00000072235	Tuba1a	8.50475	8.76887	62.7642	1.78941e-17	2.75669e-15	29.4551
ENSMUSG00000083022	ENSMUSG00000083022	8.49627	8.24982	43.1784	2.22056e-15	4.61935e-14	25.4789
ENSMUSG00000083496	Gm11263	8.49559	8.90943	45.9232	1.00464e-15	2.74253e-14	26.212
ENSMUSG00000050708	Ftl1	8.49465	8.9388	55.2811	9.20676e-17	7.01816e-15	28.2111
ENSMUSG00000026615	Eprs	8.4925	8.45322	60.0054	3.19639e-17	3.93388e-15	28.9808
ENSMUSG00000046364	Rpl27a	8.48608	8.87851	49.4913	3.8325e-16	1.56352e-14	27.0329
ENSMUSG00000020368	Canx	8.48495	8.39122	64.3169	1.30529e-17	2.45773e-15	29.6355
ENSMUSG00000090451	ENSMUSG00000090451	8.48461	8.0428	35.1293	3.1428e-14	3.27048e-13	23.0579
ENSMUSG00000064367	ND5	8.48383	8.43732	37.6781	1.27945e-14	1.66291e-13	23.9071
ENSMUSG00000029781	Fkbp9	8.47529	8.39647	37.0352	1.59578e-14	1.97611e-13	23.7019
ENSMUSG00000034349	Smc4	8.4709	8.19065	65.829	9.66943e-18	2.11318e-15	29.8219
ENSMUSG00000082465	Rps6-ps3	8.47037	8.88269	48.6627	4.76366e-16	1.73174e-14	26.8505
ENSMUSG00000029328	Hnrnpdl	8.46852	8.34749	48.4803	4.99988e-16	1.76802e-14	26.7672
ENSMUSG00000091957	Rps2-ps10	8.45763	8.42913	59.2423	3.77042e-17	4.23787e-15	28.8543
ENSMUSG00000085715	Tsix	8.45673	5.96154	5.72923	7.055e-05	0.000121509	1.08776
ENSMUSG00000064347	ENSMUSG00000064347	8.45453	7.7162	33.8107	5.1321e-14	4.83576e-13	22.5875
ENSMUSG00000031250	Tnmd	8.45291	8.71601	25.6096	1.78117e-12	9.39185e-12	19.1518
ENSMUSG00000042712	Tceal9	8.45213	8.69788	65.8174	9.69156e-18	2.11318e-15	29.8914
ENSMUSG00000065952	Rps23rg1	8.4461	8.6734	51.3116	2.40622e-16	1.22991e-14	27.4055
ENSMUSG00000030672	Mylpf	8.44453	9.57061	9.35188	4.02076e-07	8.36977e-07	6.33139
ENSMUSG00000039219	Arid4b	8.4431	8.03623	50.2808	3.12548e-16	1.391e-14	27.1321
ENSMUSG00000028639	Ybx1	8.44298	8.69397	60.8329	2.67856e-17	3.55895e-15	29.1416
ENSMUSG00000033760	Rbm4b	8.43789	8.35482	13.7331	4.28438e-09	1.12016e-08	11.1571
ENSMUSG00000067873	Htatsf1	8.43204	8.12282	57.7453	5.24561e-17	5.01397e-15	28.5612
ENSMUSG00000023175	Bsg	8.4257	8.36761	37.4709	1.3733e-14	1.76509e-13	23.8392
ENSMUSG00000006932	Ctnnb1	8.42535	8.22605	50.0265	3.33644e-16	1.43982e-14	27.0956
ENSMUSG00000022205	Sub1	8.42243	8.77866	58.1652	4.77759e-17	4.87408e-15	28.7089
ENSMUSG00000082926	ENSMUSG00000082926	8.42059	8.66781	54.6436	1.06923e-16	7.67269e-15	28.0639
ENSMUSG00000105388	Rpl36a-ps2	8.41668	8.21252	49.3013	4.02718e-16	1.60432e-14	26.9355
ENSMUSG00000024576	Csnk1a1	8.41313	8.34134	71.7229	3.19486e-18	1.21349e-15	30.6095
ENSMUSG00000031375	Bgn	8.41196	8.89619	58.2306	4.70872e-17	4.87408e-15	28.7333
ENSMUSG00000042323	Pbrm1	8.40764	8.24252	70.3012	4.13776e-18	1.34051e-15	30.4149
ENSMUSG00000030744	Rps3	8.4041	8.87391	56.6918	6.65207e-17	5.70214e-15	28.4593
ENSMUSG00000069769	Msi2	8.40326	8.21319	47.3435	6.78704e-16	2.16694e-14	26.4973
ENSMUSG00000034088	Hdlbp	8.3987	8.69293	55.3955	8.96451e-17	6.88112e-15	28.2069
ENSMUSG00000032525	Nktr	8.39344	8.17651	57.9075	5.05919e-17	4.98733e-15	28.5949
ENSMUSG00000060636	Rpl35a	8.38912	8.59009	42.9078	2.40767e-15	4.91119e-14	25.4256
ENSMUSG00000091228	ENSMUSG00000091228	8.38703	8.68447	47.5727	6.37786e-16	2.0754e-14	26.5856
ENSMUSG00000025967	Eef1b2	8.3822	8.58829	54.4726	1.11331e-16	7.81092e-15	28.0224
ENSMUSG00000063316	Rpl27	8.38104	8.78635	49.1949	4.1408e-16	1.62896e-14	26.9608
ENSMUSG00000026586	Prrx1	8.37846	8.16512	37.089	1.5663e-14	1.95168e-13	23.7127
ENSMUSG00000020857	Nme2	8.3783	8.65339	47.1798	7.0966e-16	2.21155e-14	26.4922
ENSMUSG00000041891	Lman1	8.37714	8.68262	53.5388	1.3914e-16	8.96274e-15	27.8503
ENSMUSG00000006169	Clint1	8.37385	8.03678	46.2014	9.29484e-16	2.61848e-14	26.2155
ENSMUSG00000046330	Rpl37a	8.37081	9.13155	52.6472	1.72773e-16	1.02138e-14	27.7121
ENSMUSG00000006360	Crip1	8.37049	9.02934	36.3962	1.99511e-14	2.32851e-13	23.515
ENSMUSG00000012848	Rps5	8.3696	9.15712	48.1242	5.4979e-16	1.89248e-14	26.7438
ENSMUSG00000040936	Ulk4	8.36857	8.16296	47.3046	6.85929e-16	2.17583e-14	26.4856
ENSMUSG00000090862	Rps13	8.36529	8.5984	49.0787	4.26892e-16	1.63915e-14	26.9193
ENSMUSG00000034892	Rps29	8.36472	8.84579	43.8902	1.79934e-15	3.99993e-14	25.6968
ENSMUSG00000020241	Col6a2	8.36418	8.81602	47.0884	7.27615e-16	2.24816e-14	26.4814
ENSMUSG00000062353	Gm15772	8.35694	8.40243	49.639	3.68813e-16	1.52725e-14	27.0284
ENSMUSG00000021939	Ctsb	8.35511	8.03122	62.4941	1.89186e-17	2.83522e-15	29.3115
ENSMUSG00000024661	Fth1	8.35401	8.30524	54.6481	1.06809e-16	7.67269e-15	28.0309
ENSMUSG00000018293	Pfn1	8.35308	8.58121	50.213	3.18025e-16	1.40781e-14	27.1671
ENSMUSG00000095526	ENSMUSG00000095526	8.35307	8.54345	43.3049	2.13856e-15	4.51269e-14	25.5277
ENSMUSG00000035569	Ankrd11	8.35153	8.35384	46.2163	9.25636e-16	2.61098e-14	26.2443
ENSMUSG00000068823	Csde1	8.34787	8.49688	58.0711	4.87836e-17	4.92983e-15	28.6646
ENSMUSG00000038900	Rpl12	8.34322	8.66104	57.3838	5.68837e-17	5.32259e-15	28.5589
ENSMUSG00000100801	Gm15459	8.34062	8.7947	47.7495	6.08027e-16	2.02034e-14	26.635
ENSMUSG00000070544	Top1	8.33816	8.12443	60.7736	2.7125e-17	3.55895e-15	29.0608
ENSMUSG00000055436	Srsf11	8.3381	8.27758	65.9769	9.39322e-18	2.09023e-15	29.8544
ENSMUSG00000028936	Rpl22	8.33577	8.74891	47.0012	7.45186e-16	2.28415e-14	26.4559
ENSMUSG00000026335	Pam	8.33433	8.2914	55.3701	9.01775e-17	6.89795e-15	28.1571
ENSMUSG00000055775	Myh8	8.33243	9.18263	11.958	2.2748e-08	5.42182e-08	9.37291
ENSMUSG00000019132	BC005537	8.32597	7.59091	62.8554	1.75617e-17	2.74386e-15	29.2937
ENSMUSG00000047139	Cd24a	8.32485	7.84553	25.9976	1.47118e-12	8.01435e-12	19.3413
ENSMUSG00000040533	Matn1	8.31641	8.37306	13.3964	5.79301e-09	1.48707e-08	10.8387
ENSMUSG00000100865	Gm9320	8.31312	7.76685	45.0924	1.27078e-15	3.23272e-14	25.9284
ENSMUSG00000039221	Rpl22l1	8.313	7.94042	37.1668	1.52471e-14	1.9158e-13	23.7252
ENSMUSG00000056342	Usp34	8.31071	8.22922	68.3462	5.95608e-18	1.71789e-15	30.1606
ENSMUSG00000029718	Pcolce	8.309	8.61108	54.5865	1.08373e-16	7.70916e-15	28.0492
ENSMUSG00000043633	Fam221b	8.30614	8.94766	44.7778	1.39062e-15	3.3723e-14	25.9278
ENSMUSG00000102976	Zc3h11a	8.30435	8.19791	57.3608	5.71787e-17	5.32259e-15	28.5038
ENSMUSG00000040407	Akap9	8.30348	8.08862	47.1622	7.13089e-16	2.21883e-14	26.4452
ENSMUSG00000025016	Tm9sf3	8.30321	7.85747	57.8177	5.16153e-17	4.99735e-15	28.5355
ENSMUSG00000025809	Itgb1	8.30003	8.23613	61.996	2.09771e-17	3.0127e-15	29.2691
ENSMUSG00000069662	Marcks	8.29718	8.23403	27.9286	5.90707e-13	3.65233e-12	20.2449
ENSMUSG00000000957	Mmp14	8.29604	8.77052	55.9612	7.86357e-17	6.34558e-15	28.3194
ENSMUSG00000037852	Cpe	8.29517	7.96016	38.7184	9.01844e-15	1.25824e-13	24.2043
ENSMUSG00000068240	Gm11808	8.29168	8.9002	39.9009	6.12732e-15	9.45272e-14	24.6002
ENSMUSG00000007892	Rplp1	8.28999	8.91321	36.9116	1.66573e-14	2.03867e-13	23.6777
ENSMUSG00000051223	Bzw1	8.28299	8.21383	62.6911	1.81654e-17	2.77401e-15	29.3664
ENSMUSG00000067575	ENSMUSG00000067575	8.28264	8.4765	42.1335	3.04307e-15	5.73964e-14	25.2106
ENSMUSG00000075581	Gm16409	8.28234	8.68611	44.261	1.6147e-15	3.70651e-14	25.7824
ENSMUSG00000037805	Rpl10a	8.27674	8.47312	45.0162	1.29878e-15	3.26623e-14	25.9576
ENSMUSG00000032231	Anxa2	8.27537	8.50017	46.0768	9.62373e-16	2.67881e-14	26.2218
ENSMUSG00000037608	Bclaf1	8.2724	7.97253	54.7878	1.0335e-16	7.48948e-15	28.0142
ENSMUSG00000021546	Hnrnpk	8.26843	8.21579	65.5651	1.01841e-17	2.1211e-15	29.7836
ENSMUSG00000032050	Rdx	8.26167	8.48361	68.8885	5.37806e-18	1.62299e-15	30.2708
ENSMUSG00000022139	Mbnl2	8.26002	8.13768	59.5488	3.52748e-17	4.15564e-15	28.8633
ENSMUSG00000084106	Gm6136	8.25957	8.84825	54.5385	1.09609e-16	7.71466e-15	28.0582
ENSMUSG00000020074	Ccar1	8.25871	7.92844	63.7472	1.46415e-17	2.58042e-15	29.48
ENSMUSG00000110275	Gm5905	8.2533	8.56297	45.2838	1.20336e-15	3.12046e-14	26.0285
ENSMUSG00000037475	Thoc2	8.24977	7.97362	64.3421	1.2987e-17	2.45773e-15	29.5716
ENSMUSG00000024659	Anxa1	8.2436	7.95134	42.8471	2.45188e-15	4.97308e-14	25.3707
ENSMUSG00000054717	Hmgb2	8.23736	8.13155	40.4138	5.19982e-15	8.39209e-14	24.7117
ENSMUSG00000006740	Kif5b	8.23668	8.25138	59.1525	3.84492e-17	4.29968e-15	28.8152
ENSMUSG00000057322	Rpl38	8.23647	8.97065	39.4964	6.98456e-15	1.04319e-13	24.4824
ENSMUSG00000023885	Thbs2	8.23132	8.16329	33.9897	4.7964e-14	4.58387e-13	22.6657
ENSMUSG00000011114	Tbrg1	8.22809	8.23238	48.3366	5.19475e-16	1.82521e-14	26.7237
ENSMUSG00000020176	Grb10	8.22742	8.34355	58.79	4.16227e-17	4.49485e-15	28.7655
ENSMUSG00000019539	Rcn3	8.22696	8.68143	34.596	3.82386e-14	3.82734e-13	22.8925
ENSMUSG00000031799	Tpm4	8.22016	8.31972	43.2783	2.15552e-15	4.53215e-14	25.507
ENSMUSG00000113222	ENSMUSG00000113222	8.2184	7.53005	25.9165	1.5308e-12	8.27367e-12	19.3006
ENSMUSG00000083424	ENSMUSG00000083424	8.21447	8.42349	41.249	3.99753e-15	6.91796e-14	24.9634
ENSMUSG00000028161	Ppp3ca	8.2144	7.82145	51.7523	2.15509e-16	1.13853e-14	27.4138
ENSMUSG00000059040	Eno1b	8.21151	8.34443	23.6817	4.81071e-12	2.2274e-11	18.1563
ENSMUSG00000026014	Raph1	8.21096	7.74885	51.8533	2.10159e-16	1.12586e-14	27.4209
ENSMUSG00000099471	Gm8451	8.21017	8.44167	46.0501	9.69568e-16	2.69082e-14	26.2088
ENSMUSG00000078578	Ube2d3	8.20186	7.8578	59.6079	3.48265e-17	4.14718e-15	28.8332
ENSMUSG00000118057	ENSMUSG00000118057	8.19611	8.21906	68.1129	6.2249e-18	1.75813e-15	30.1232
ENSMUSG00000017404	Rpl19	8.19197	8.88383	49.6204	3.70593e-16	1.53174e-14	27.0581
ENSMUSG00000036256	Igfbp7	8.19121	8.09525	46.2228	9.2395e-16	2.60957e-14	26.2248
ENSMUSG00000066324	Bpnt2	8.19084	7.9038	48.3746	5.14235e-16	1.80968e-14	26.7012
ENSMUSG00000025203	Scd2	8.18186	7.94215	35.3636	2.88607e-14	3.06766e-13	23.1321
ENSMUSG00000032423	Syncrip	8.17985	7.98143	57.1898	5.94235e-17	5.36516e-15	28.4445
ENSMUSG00000020849	Ywhae	8.17889	8.36218	58.8317	4.12438e-17	4.49485e-15	28.7725
ENSMUSG00000062382	Ftl1-ps2	8.17487	8.41114	57.3544	5.72607e-17	5.32259e-15	28.5274
ENSMUSG00000082585	ENSMUSG00000082585	8.17025	8.41849	52.3274	1.86893e-16	1.06192e-14	27.5845
ENSMUSG00000050299	ENSMUSG00000050299	8.16889	8.41214	45.2213	1.22495e-15	3.14518e-14	26.005
ENSMUSG00000022521	Crebbp	8.15688	7.98184	49.0913	4.25485e-16	1.63915e-14	26.8683
ENSMUSG00000031422	Morf4l2	8.15657	8.15403	58.7089	4.23709e-17	4.55332e-15	28.7225
ENSMUSG00000060198	Gm11353	8.15538	8.71295	35.967	2.32306e-14	2.60575e-13	23.3618
ENSMUSG00000003429	Rps11	8.15388	9.06058	44.516	1.49965e-15	3.53459e-14	25.8655
ENSMUSG00000085442	Gm3362	8.15068	8.55901	47.8609	5.9004e-16	1.98149e-14	26.6406
ENSMUSG00000033306	Lpp	8.1487	7.95538	53.8613	1.28771e-16	8.51898e-15	27.8349
ENSMUSG00000027566	Psma7	8.1464	8.71894	50.6016	2.87954e-16	1.32259e-14	27.2562
ENSMUSG00000027014	Cwc22	8.14304	7.9392	30.8935	1.62878e-13	1.24031e-12	21.493
ENSMUSG00000094664	ENSMUSG00000094664	8.14192	8.34834	41.2317	4.01916e-15	6.93903e-14	24.9537
ENSMUSG00000017009	Sdc4	8.14119	8.32911	18.2027	1.3218e-10	4.42205e-10	14.7752
ENSMUSG00000006014	Prg4	8.13614	8.30412	35.9982	2.29736e-14	2.58086e-13	23.3556
ENSMUSG00000094248	H2ac23	8.13398	8.78786	51.1037	2.53547e-16	1.2552e-14	27.3671
ENSMUSG00000107722	2900060B14Rik	8.13033	6.59699	10.1729	1.52795e-07	3.32222e-07	7.47374
ENSMUSG00000040690	Col16a1	8.13003	8.32506	39.4138	7.17488e-15	1.06094e-13	24.4279
ENSMUSG00000080542	ENSMUSG00000080542	8.12801	6.59272	10.167	1.53831e-07	3.34409e-07	7.46687
ENSMUSG00000021218	Gdi2	8.12696	8.23688	63.7805	1.45432e-17	2.58042e-15	29.5292
ENSMUSG00000094777	H2ac24	8.12531	8.75785	51.1367	2.51442e-16	1.25411e-14	27.3714
ENSMUSG00000121492	ENSMUSG00000121492	8.12253	7.96657	44.9814	1.31175e-15	3.29133e-14	25.9153
ENSMUSG00000019997	Ccn2	8.12246	7.71787	21.8716	1.31566e-11	5.43994e-11	17.1444
ENSMUSG00000022565	Plec	8.11982	8.23098	38.4206	9.95852e-15	1.36265e-13	24.1285
ENSMUSG00002076817	ENSMUSG00002076817	8.11931	7.44618	15.829	7.5031e-10	2.2104e-09	13.0021
ENSMUSG00000087935	Snora81	8.11413	7.44863	15.9075	7.05789e-10	2.09014e-09	13.0655
ENSMUSG00000098371	ENSMUSG00000098371	8.11304	8.45263	56.9726	6.24127e-17	5.5219e-15	28.4582
ENSMUSG00000032383	Ppib	8.10906	8.47268	49.6853	3.6441e-16	1.51186e-14	27.0374
ENSMUSG00000038717	Atp5l	8.10684	8.10213	34.1203	4.56631e-14	4.41016e-13	22.7087
ENSMUSG00000035133	Arhgap5	8.10413	7.79155	52.4717	1.80375e-16	1.0457e-14	27.547
ENSMUSG00000116174	Gm10362	8.10264	7.50046	26.9697	9.22016e-13	5.3622e-12	19.8003
ENSMUSG00000042541	Sem1	8.09768	8.25411	44.8562	1.35967e-15	3.33557e-14	25.9033
ENSMUSG00000032097	Ddx6	8.09379	7.66835	54.9039	1.00566e-16	7.40332e-15	27.9916
ENSMUSG00000030738	Eif3c	8.09238	8.19548	47.4585	6.57828e-16	2.12804e-14	26.5214
ENSMUSG00000104444	ENSMUSG00000104444	8.09192	7.75631	33.0392	6.89767e-14	6.15953e-13	22.3089
ENSMUSG00000004535	Tax1bp1	8.08727	8.08656	47.5121	6.48333e-16	2.10041e-14	26.524
ENSMUSG00000004980	Hnrnpa2b1	8.08612	8.09073	37.2501	1.48157e-14	1.87364e-13	23.7552
ENSMUSG00000066406	Akap13	8.08443	7.86091	57.9295	5.03445e-17	4.98733e-15	28.5529
ENSMUSG00000047215	Rpl9	8.08415	8.4714	49.1506	4.18923e-16	1.63915e-14	26.9212
ENSMUSG00000028565	Nfia	8.07917	8.01257	53.2602	1.48823e-16	9.36734e-15	27.7259
ENSMUSG00000083705	Gm8624	8.07422	8.09172	43.5466	1.99078e-15	4.29549e-14	25.56
ENSMUSG00000022255	Mtdh	8.07302	8.25732	66.9404	7.78964e-18	1.88914e-15	29.9717
ENSMUSG00000039452	Snx22	8.07092	8.44722	47.9348	5.78437e-16	1.95744e-14	26.6467
ENSMUSG00000031930	Wwp2	8.06665	8.59435	26.1678	1.35397e-12	7.45883e-12	19.4253
ENSMUSG00000116835	ENSMUSG00000116835	8.06587	8.49096	51.6786	2.19499e-16	1.14587e-14	27.4585
ENSMUSG00000026463	Atp2b4	8.06399	7.6925	57.897	5.0711e-17	4.98733e-15	28.5269
ENSMUSG00000067288	Rps28	8.05867	8.77899	38.9125	8.45726e-15	1.19893e-13	24.2984
ENSMUSG00000029623	Pdap1	8.05572	8.31682	62.1572	2.02857e-17	2.94135e-15	29.2927
ENSMUSG00000018326	Ywhab	8.05519	7.97808	66.0999	9.17009e-18	2.08129e-15	29.816
ENSMUSG00000029250	Polr2b	8.05463	7.86712	52.4043	1.8339e-16	1.05458e-14	27.5426
ENSMUSG00000032458	Copb2	8.05174	8.02459	63.7567	1.46134e-17	2.58042e-15	29.4898
ENSMUSG00000054808	Actn4	8.04989	8.0291	53.3341	1.46184e-16	9.29186e-15	27.7408
ENSMUSG00000018501	Ncor1	8.04004	7.89296	61.0088	2.58059e-17	3.50928e-15	29.0582
ENSMUSG00000025261	Huwe1	8.03465	7.69772	39.6359	6.67509e-15	1.00652e-13	24.4616
ENSMUSG00000063457	Rps15	8.03272	8.73859	32.3749	8.94617e-14	7.59769e-13	22.0836
ENSMUSG00000003847	Nfat5	8.03178	7.37645	42.407	2.80009e-15	5.41166e-14	25.2085
ENSMUSG00000004044	Cavin1	8.02796	8.1034	49.9898	3.36822e-16	1.44371e-14	27.0728
ENSMUSG00000090000	Ier3ip1	8.02551	8.20469	44.4773	1.51652e-15	3.55036e-14	25.8006
ENSMUSG00000023004	Tuba1b	8.02394	8.26216	67.3278	7.23032e-18	1.83085e-15	30.0206
ENSMUSG00000082193	Rpl5-ps1	8.0226	7.79762	52.3125	1.87578e-16	1.06192e-14	27.5141
ENSMUSG00000000078	Klf6	8.01761	7.63963	44.8281	1.37069e-15	3.35143e-14	25.85
ENSMUSG00000057863	Rpl36	8.0134	8.91774	36.574	1.8742e-14	2.21489e-13	23.5669
ENSMUSG00000043770	ENSMUSG00000043770	8.0123	8.70848	41.9562	3.21266e-15	5.95248e-14	25.1708
ENSMUSG00000019820	Utrn	8.009	7.86354	56.5406	6.88519e-17	5.82627e-15	28.3147
ENSMUSG00000032301	Psma4	8.00554	7.9362	59.3192	3.70782e-17	4.21047e-15	28.7918
ENSMUSG00000020044	Timp3	8.00382	7.88991	58.361	4.57481e-17	4.77645e-15	28.6278
ENSMUSG00000071644	Eef1g	8.00328	8.47389	52.5958	1.74964e-16	1.02786e-14	27.6417
ENSMUSG00000108443	ENSMUSG00000108443	7.99991	8.33858	39.8116	6.30631e-15	9.64778e-14	24.5464
ENSMUSG00000078087	Rps12l1	7.99944	8.3361	39.7373	6.4595e-15	9.80608e-14	24.5245
ENSMUSG00000000420	Galnt1	7.99681	7.53981	51.8112	2.1237e-16	1.13007e-14	27.3851
ENSMUSG00000067038	Rps12-ps3	7.99576	8.33414	39.815	6.29936e-15	9.64778e-14	24.5471
ENSMUSG00000005973	Rcn1	7.9939	7.80768	53.3026	1.47301e-16	9.32484e-15	27.7056
ENSMUSG00000037062	Sh3glb1	7.99029	8.02162	57.2933	5.8053e-17	5.35108e-15	28.4625
ENSMUSG00000031207	Msn	7.9898	7.94418	47.7085	6.14788e-16	2.02751e-14	26.5562
ENSMUSG00000037234	Hook3	7.98761	7.69468	56.4087	7.09575e-17	5.92119e-15	28.2674
ENSMUSG00000020571	Pdia6	7.98357	7.79529	47.1456	7.16334e-16	2.22579e-14	26.4118
ENSMUSG00000044424	Gm9493	7.98264	7.78778	32.0327	1.02495e-13	8.4663e-13	21.9337
ENSMUSG00000025907	Rb1cc1	7.98169	7.14621	51.3903	2.35911e-16	1.21712e-14	27.2556
ENSMUSG00000035493	Tgfbi	7.98146	8.50393	49.2797	4.04997e-16	1.61048e-14	26.9511
ENSMUSG00000060904	Arl1	7.97997	7.81179	52.0364	2.00822e-16	1.1088e-14	27.4589
ENSMUSG00000001472	Tcf25	7.97468	7.87254	47.4406	6.61033e-16	2.13215e-14	26.4863
ENSMUSG00000082895	Rpsa-ps9	7.9709	7.91857	56.0422	7.71815e-17	6.2742e-15	28.2302
ENSMUSG00000061136	Prpf40a	7.96997	7.97802	66.5719	8.3652e-18	1.98156e-15	29.8776
ENSMUSG00000025428	Atp5a1	7.96987	8.13542	48.5369	4.92528e-16	1.75573e-14	26.7581
ENSMUSG00000032911	Cspg4	7.96835	8.35974	24.0979	3.85726e-12	1.83612e-11	18.3787
ENSMUSG00000059602	Syn3	7.96667	7.81562	60.2661	3.02252e-17	3.77668e-15	28.925
ENSMUSG00000078190	Dnm3os	7.96601	7.80732	62.665	1.82633e-17	2.77401e-15	29.2977
ENSMUSG00000033228	Scaf11	7.96263	7.80273	48.9602	4.40393e-16	1.66204e-14	26.8177
ENSMUSG00000027940	Tpm3	7.96126	8.03137	46.8829	7.69773e-16	2.3312e-14	26.3749
ENSMUSG00000032407	U2surp	7.9587	7.87896	63.6063	1.50659e-17	2.60671e-15	29.4426
ENSMUSG00000028053	Ash1l	7.95386	7.79888	51.8489	2.10389e-16	1.12586e-14	27.4205
ENSMUSG00000017466	Timp2	7.95301	8.14885	48.8282	4.55979e-16	1.6898e-14	26.8254
ENSMUSG00000028692	Akr1a1	7.9463	7.95114	55.59	8.56832e-17	6.66997e-15	28.1525
ENSMUSG00000028676	Srsf10	7.94593	7.72254	54.2911	1.16227e-16	8.05185e-15	27.8866
ENSMUSG00000042133	Ppig	7.94356	8.06075	55.9267	7.92625e-17	6.34964e-15	28.2238
ENSMUSG00000045690	Wdr89	7.94279	8.29144	57.2247	5.89577e-17	5.36516e-15	28.4845
ENSMUSG00000078126	Rpl23a-ps3	7.94026	8.43741	48.9513	4.4143e-16	1.66234e-14	26.8724
ENSMUSG00000067276	Capn6	7.93754	7.82803	43.9623	1.76171e-15	3.93217e-14	25.6412
ENSMUSG00000032265	Tent5a	7.93738	7.94612	50.4704	2.97747e-16	1.34138e-14	27.1523
ENSMUSG00000015755	Tab2	7.93709	7.44897	56.3837	7.13637e-17	5.93262e-15	28.2293
ENSMUSG00000121561	ENSMUSG00000121561	7.93417	7.01338	50.5507	2.9171e-16	1.33131e-14	27.0634
ENSMUSG00000021282	Eif5	7.93318	8.0135	61.5076	2.32316e-17	3.30188e-15	29.1517
ENSMUSG00000036334	Igsf10	7.93256	7.70173	54.6506	1.06745e-16	7.67269e-15	27.9471
ENSMUSG00000018042	Cyb5r3	7.93115	7.9834	45.8257	1.03251e-15	2.80471e-14	26.1172
ENSMUSG00000118552	ENSMUSG00000118552	7.92917	8.27527	57.4039	5.6627e-17	5.32259e-15	28.5135
ENSMUSG00000024073	Birc6	7.92767	7.73425	51.7368	2.16341e-16	1.14019e-14	27.3918
ENSMUSG00000029675	Eln	7.92692	7.84027	33.9027	4.95641e-14	4.7024e-13	22.6232
ENSMUSG00000020982	Nemf	7.92567	7.73082	52.7331	1.69182e-16	1.01279e-14	27.5871
ENSMUSG00000109509	ENSMUSG00000109509	7.92423	8.18052	42.2113	2.97175e-15	5.6633e-14	25.2103
ENSMUSG00000073640	Rpl27-ps3	7.92055	8.27517	46.7573	7.96824e-16	2.37217e-14	26.3615
ENSMUSG00000061167	Rpl15-ps3	7.91957	8.36638	50.9012	2.6686e-16	1.28617e-14	27.284
ENSMUSG00000022141	Nipbl	7.91643	7.70505	48.5027	4.97011e-16	1.76315e-14	26.7105
ENSMUSG00000037242	Clic4	7.91616	7.33176	55.7819	8.19581e-17	6.48207e-15	28.1051
ENSMUSG00000022890	Atp5j	7.91326	8.39919	31.723	1.16061e-13	9.39662e-13	21.8276
ENSMUSG00002075597	ENSMUSG00002075597	7.91308	8.54553	47.3221	6.82665e-16	2.17352e-14	26.5144
ENSMUSG00000021877	Arf4	7.91274	7.96547	61.354	2.39935e-17	3.36673e-15	29.1186
ENSMUSG00000016252	Atp5e	7.91232	8.19192	44.9131	1.33768e-15	3.30372e-14	25.9109
ENSMUSG00000028248	Pnisr	7.90913	7.77472	53.1617	1.52415e-16	9.45158e-15	27.6772
ENSMUSG00002076367	ENSMUSG00002076367	7.90547	8.51589	47.1794	7.09745e-16	2.21155e-14	26.4789
ENSMUSG00000028691	Prdx1	7.90276	8.2681	50.1356	3.24415e-16	1.42085e-14	27.1145
ENSMUSG00000044533	Rps2	7.90236	8.70479	41.0416	4.2651e-15	7.2556e-14	24.9145
ENSMUSG00000031906	Smpd3	7.89934	8.2409	32.8575	7.4023e-14	6.50469e-13	22.2536
ENSMUSG00000027248	Pdia3	7.89782	7.99365	44.9203	1.3349e-15	3.30372e-14	25.8978
ENSMUSG00000081094	Rpl19-ps11	7.89546	8.54599	46.1199	9.50857e-16	2.66167e-14	26.2291
ENSMUSG00000030663	1110004F10Rik	7.89336	7.98665	64.1481	1.35033e-17	2.49981e-15	29.5333
ENSMUSG00000055204	Ankrd17	7.89324	7.77775	57.8651	5.10728e-17	4.99735e-15	28.5284
ENSMUSG00000096942	Rps19-ps6	7.89106	8.47012	44.1929	1.64704e-15	3.74838e-14	25.7458
ENSMUSG00000012405	Rpl15	7.89029	8.34001	52.3182	1.87317e-16	1.06192e-14	27.5697
ENSMUSG00000039542	Ncam1	7.88532	7.58307	36.2383	2.10959e-14	2.42558e-13	23.4068
ENSMUSG00000055053	Nfic	7.88441	8.12541	56.7117	6.62198e-17	5.70214e-15	28.3726
ENSMUSG00000020358	Hnrnpab	7.88338	7.82178	59.4028	3.64105e-17	4.15608e-15	28.7855
ENSMUSG00000021843	Ktn1	7.88269	7.95424	52.6492	1.72692e-16	1.02138e-14	27.5963
ENSMUSG00000112099	ENSMUSG00000112099	7.88121	7.70441	37.4249	1.39515e-14	1.78693e-13	23.7933
ENSMUSG00000041559	Fmod	7.87454	8.55256	33.0747	6.80339e-14	6.09015e-13	22.3411
ENSMUSG00000022336	Eif3e	7.87436	7.76616	54.1477	1.20262e-16	8.17707e-15	27.8634
ENSMUSG00000028410	Dnaja1	7.87191	7.92736	43.9498	1.76817e-15	3.9386e-14	25.6499
ENSMUSG00000025151	Maged1	7.87052	8.1127	62.3048	1.96739e-17	2.88944e-15	29.278
ENSMUSG00000025362	Rps26	7.86936	8.45504	44.2354	1.62679e-15	3.71765e-14	25.7579
ENSMUSG00000006304	Arpc2	7.86858	8.02124	57.8086	5.17202e-17	4.99735e-15	28.551
ENSMUSG00000027828	Ssr3	7.86785	7.71049	59.4529	3.60162e-17	4.15608e-15	28.7798
ENSMUSG00000117438	Rpsa-ps7	7.86567	7.90726	49.4202	3.90407e-16	1.58392e-14	26.924
ENSMUSG00002075967	ENSMUSG00002075967	7.86499	7.0282	37.7849	1.23377e-14	1.62075e-13	23.864
ENSMUSG00000063870	Chd4	7.86178	8.26516	50.7138	2.79846e-16	1.30892e-14	27.2383
ENSMUSG00000094483	Purb	7.86115	7.74314	54.1729	1.19541e-16	8.1532e-15	27.8626
ENSMUSG00000071072	Ptges3	7.85805	7.79957	56.4302	7.06103e-17	5.91462e-15	28.2794
ENSMUSG00000063524	Eno1	7.85448	8.17625	20.609	2.78477e-11	1.07253e-10	16.3774
ENSMUSG00000031167	Rbm3-ps	7.85236	8.02114	44.3886	1.55598e-15	3.62732e-14	25.7626
ENSMUSG00000061315	Naca	7.85077	8.18521	49.7873	3.54905e-16	1.48925e-14	27.0314
ENSMUSG00000034647	Ankrd12	7.84856	7.39361	50.4716	2.97655e-16	1.34138e-14	27.0942
ENSMUSG00000056851	Pcbp2	7.84847	7.68469	59.8023	3.33937e-17	4.0278e-15	28.8297
ENSMUSG00000076431	Sox4	7.84781	7.61322	42.3647	2.83626e-15	5.46344e-14	25.2177
ENSMUSG00000075465	ENSMUSG00000075465	7.8455	7.03898	54.924	1.00094e-16	7.40332e-15	27.9031
ENSMUSG00000105814	Mir703	7.84073	7.56796	49.5184	3.80551e-16	1.55828e-14	26.9104
ENSMUSG00000047126	Cltc	7.83614	7.66544	54.5553	1.09175e-16	7.71466e-15	27.9249
ENSMUSG00000073940	Hbb-bt	7.8337	7.31878	26.2137	1.3241e-12	7.31601e-12	19.4428
ENSMUSG00000021248	Tmed10	7.83275	7.91582	52.4996	1.79143e-16	1.04303e-14	27.5616
ENSMUSG00000020458	Rtn4	7.83222	7.50513	45.5471	1.11684e-15	2.97618e-14	26.0127
ENSMUSG00000015932	Dstn	7.83116	8.12915	52.0236	2.0146e-16	1.10954e-14	27.4887
ENSMUSG00000001964	Emd	7.82485	7.74321	52.6434	1.72935e-16	1.02138e-14	27.5704
ENSMUSG00000060019	ENSMUSG00000060019	7.82421	8.18569	24.9827	2.4406e-12	1.23459e-11	18.8379
ENSMUSG00000036305	ENSMUSG00000036305	7.81815	7.54254	35.6	2.64964e-14	2.87829e-13	23.1941
ENSMUSG00000022201	Zfr	7.81708	7.49105	44.7011	1.42166e-15	3.4266e-14	25.801
ENSMUSG00000030795	Fus	7.8166	7.66313	48.5841	4.86394e-16	1.74712e-14	26.7207
ENSMUSG00000019907	Ppp1r12a	7.8142	7.49771	59.7933	3.34583e-17	4.0278e-15	28.8018
ENSMUSG00000024974	Smc3	7.81412	7.82024	50.852	2.70206e-16	1.28617e-14	27.2188
ENSMUSG00000030122	Ptms	7.81187	7.44495	34.609	3.80539e-14	3.81404e-13	22.8542
ENSMUSG00000045624	Esf1	7.81159	7.52862	52.9182	1.61709e-16	9.86826e-15	27.5969
ENSMUSG00000067719	ENSMUSG00000067719	7.80967	7.84882	31.6308	1.20465e-13	9.69267e-13	21.7796
ENSMUSG00000029673	Auts2	7.80928	7.7661	52.8693	1.63648e-16	9.90428e-15	27.6183
ENSMUSG00000028809	Srrm1	7.80815	8.04755	52.1195	1.96733e-16	1.09722e-14	27.5014
ENSMUSG00000038872	Zfhx3	7.79938	7.58227	60.3712	2.95529e-17	3.74166e-15	28.9084
ENSMUSG00000021488	Nsd1	7.79784	7.87182	50.7694	2.75926e-16	1.29609e-14	27.2069
ENSMUSG00000037706	Cd81	7.79729	8.05096	46.7584	7.9659e-16	2.37217e-14	26.3418
ENSMUSG00000024899	Papss2	7.79614	7.72981	21.1835	1.96943e-11	7.84424e-11	16.7364
ENSMUSG00000054196	Cthrc1	7.79613	8.03385	59.565	3.51518e-17	4.15564e-15	28.8357
ENSMUSG00000015354	Pcolce2	7.79542	7.86612	24.0898	3.87365e-12	1.84272e-11	18.3763
ENSMUSG00000062647	Rpl7a	7.79526	8.24862	49.9217	3.42783e-16	1.44943e-14	27.0653
ENSMUSG00000074800	ENSMUSG00000074800	7.79298	8.46161	45.324	1.18971e-15	3.09804e-14	26.0281
ENSMUSG00000018567	Gabarap	7.79221	8.01058	49.4379	3.88612e-16	1.57978e-14	26.9384
ENSMUSG00000062070	Pgk1	7.79004	7.46469	25.0942	2.30638e-12	1.1756e-11	18.8939
ENSMUSG00000069972	Rps13-ps2	7.78913	7.7531	47.118	7.21757e-16	2.23319e-14	26.3978
ENSMUSG00000093798	Gm8355	7.78883	8.26958	44.5897	1.46805e-15	3.49194e-14	25.8329
ENSMUSG00000022858	Tra2b	7.78856	7.78261	54.0934	1.21826e-16	8.23209e-15	27.8571
ENSMUSG00000001525	Tubb5	7.78491	8.09764	52.2468	1.90644e-16	1.07396e-14	27.5307
ENSMUSG00000020053	Igf1	7.78436	8.18756	23.0901	6.62821e-12	2.96667e-11	17.8345
ENSMUSG00000026353	Ubxn4	7.78402	8.05039	56.0893	7.63501e-17	6.2296e-15	28.2484
ENSMUSG00000027447	Cst3	7.77943	7.9779	52.672	1.71729e-16	1.02138e-14	27.6008
ENSMUSG00000020914	Top2a	7.77844	7.71657	50.8566	2.69888e-16	1.28617e-14	27.2072
ENSMUSG00000060377	Rpl36a-ps1	7.776	7.63628	38.6992	9.07616e-15	1.26549e-13	24.1784
ENSMUSG00000062083	Rpl13a-ps1	7.77456	7.71385	58.8348	4.12157e-17	4.49485e-15	28.676
ENSMUSG00000026490	Cdc42bpa	7.77251	7.27308	43.7837	1.85645e-15	4.08568e-14	25.5553
ENSMUSG00000029767	Calu	7.77236	7.86368	51.6818	2.19325e-16	1.14587e-14	27.3915
ENSMUSG00000027833	Shox2	7.77005	7.7283	48.1754	5.42313e-16	1.88144e-14	26.6355
ENSMUSG00000020530	Ggnbp2	7.76538	7.25492	60.7785	2.70967e-17	3.55895e-15	28.9152
ENSMUSG00000053332	Gas5	7.76487	7.81991	40.1634	5.63214e-15	8.92633e-14	24.6168
ENSMUSG00000071528	Gm35857	7.76427	7.71601	30.0801	2.2908e-13	1.63586e-12	21.1592
ENSMUSG00000060743	H3f3a	7.76288	7.75859	49.7137	3.61731e-16	1.50663e-14	26.9731
ENSMUSG00000038733	Wdr26	7.76219	7.55856	56.6549	6.70812e-17	5.7279e-15	28.2855
ENSMUSG00000062611	Rps3a2	7.76103	7.9365	41.2055	4.05207e-15	6.97945e-14	24.9196
ENSMUSG00000020608	Smc6	7.75995	7.74392	49.0102	4.3464e-16	1.65078e-14	26.8202
ENSMUSG00000018770	Atp5g3	7.75766	7.77164	30.7417	1.73467e-13	1.30071e-12	21.4288
ENSMUSG00000004105	Angptl2	7.75728	7.66503	39.5522	6.85897e-15	1.02791e-13	24.4334
ENSMUSG00000095538	ENSMUSG00000095538	7.75637	8.07329	13.9695	3.47978e-09	9.22497e-09	11.3831
ENSMUSG00000030057	Cnbp	7.75377	7.90564	50.5986	2.88173e-16	1.32259e-14	27.1743
ENSMUSG00000042520	Ubap2l	7.75311	7.71986	48.0611	5.59159e-16	1.91575e-14	26.6088
ENSMUSG00000039239	Tgfb2	7.7523	7.58913	47.7209	6.12737e-16	2.02751e-14	26.5199
ENSMUSG00000018217	Pmp22	7.75227	7.64486	58.5593	4.37896e-17	4.68294e-15	28.6195
ENSMUSG00000020359	Phykpl	7.75032	7.65989	57.6095	5.40741e-17	5.11267e-15	28.4621
ENSMUSG00000005087	Cd44	7.74885	7.65719	35.7385	2.52092e-14	2.76779e-13	23.2468
ENSMUSG00000021427	Ssr1	7.74662	7.81364	58.4325	4.50316e-17	4.74664e-15	28.6206
ENSMUSG00000039967	Zfp292	7.74231	7.48664	56.8393	6.43279e-17	5.6608e-15	28.3104
ENSMUSG00000021127	Zfp36l1	7.74169	7.34361	35.4027	2.84546e-14	3.03709e-13	23.123
ENSMUSG00000032212	Sltm	7.74161	7.66023	60.3316	2.9804e-17	3.75189e-15	28.9057
ENSMUSG00000024695	Zfp91	7.74113	7.63524	52.5454	1.77141e-16	1.03512e-14	27.5396
ENSMUSG00000014329	Bicc1	7.73829	7.62607	46.4926	8.57255e-16	2.49806e-14	26.2453
ENSMUSG00000061755	Bod1l	7.73577	7.40994	44.7757	1.39148e-15	3.3723e-14	25.8113
ENSMUSG00000109059	Gm9354	7.73434	7.27151	29.4242	3.03588e-13	2.06612e-12	20.8796
ENSMUSG00000049929	Lpar4	7.73196	7.32527	34.974	3.32652e-14	3.42926e-13	22.973
ENSMUSG00000117804	ENSMUSG00000117804	7.73066	7.59701	30.8081	1.68749e-13	1.2719e-12	21.451
ENSMUSG00000024498	Tcerg1	7.72726	7.48629	53.7764	1.31417e-16	8.66803e-15	27.7558
ENSMUSG00000063556	Gm10132	7.72486	8.37526	52.0839	1.98474e-16	1.10135e-14	27.5233
ENSMUSG00000054766	Set	7.72387	7.99183	63.2197	1.62992e-17	2.60671e-15	29.3963
ENSMUSG00000043962	Thrap3	7.72251	7.63979	38.164	1.08534e-14	1.45923e-13	24.0171
ENSMUSG00000023830	Igf2r	7.721	7.77969	45.0276	1.29456e-15	3.26036e-14	25.9018
ENSMUSG00000106926	Rpl7-ps7	7.72051	7.7863	46.0477	9.70236e-16	2.69082e-14	26.1517
ENSMUSG00000022982	Sod1	7.72034	7.59861	57.3274	5.761e-17	5.33255e-15	28.4078
ENSMUSG00000078671	Chd2	7.71903	7.22732	33.8843	4.99108e-14	4.73326e-13	22.5926
ENSMUSG00000040681	Hmgn1	7.71857	7.85778	49.9336	3.41734e-16	1.44943e-14	27.0301
ENSMUSG00000026276	Septin2	7.71825	7.84439	60.4454	2.90882e-17	3.72565e-15	28.9529
ENSMUSG00000086596	Susd5	7.71768	8.10427	20.3103	3.34636e-11	1.2658e-10	16.1911
ENSMUSG00000034252	Senp6	7.71492	7.88366	57.2038	5.92362e-17	5.36516e-15	28.4227
ENSMUSG00000087365	ENSMUSG00000087365	7.71379	7.36273	29.0441	3.58414e-13	2.37756e-12	20.7175
ENSMUSG00000108437	ENSMUSG00000108437	7.71325	7.36001	36.7152	1.78377e-14	2.13452e-13	23.5488
ENSMUSG00000020859	Spag9	7.71258	7.2314	40.4607	5.12289e-15	8.29833e-14	24.663
ENSMUSG00000024359	Hspa9	7.7078	7.44447	63.4415	1.5579e-17	2.60671e-15	29.342
ENSMUSG00000032328	Tmem30a	7.70641	7.26259	44.7389	1.40627e-15	3.40067e-14	25.7888
ENSMUSG00000022285	Ywhaz	7.70444	7.74149	60.2478	3.03438e-17	3.77668e-15	28.9061
ENSMUSG00000022956	Atp5o	7.70434	7.9751	39.3342	7.36379e-15	1.08294e-13	24.3865
ENSMUSG00000027091	Zc3h15	7.70323	7.70354	61.0089	2.58052e-17	3.50928e-15	29.0197
ENSMUSG00000067344	ENSMUSG00000067344	7.70023	8.15442	51.9182	2.06798e-16	1.11935e-14	27.4665
ENSMUSG00000047888	Tnrc6b	7.69916	7.54125	56.1983	7.44609e-17	6.1208e-15	28.2056
ENSMUSG00000029422	Rsrc2	7.6933	7.44124	44.393	1.55399e-15	3.62653e-14	25.7152
ENSMUSG00000055302	Mrfap1	7.69329	7.91815	52.2009	1.92814e-16	1.08084e-14	27.4979
ENSMUSG00000104476	ENSMUSG00000104476	7.69226	6.55456	40.2516	5.47565e-15	8.75388e-14	24.5536
ENSMUSG00000070343	Gm10288	7.69206	7.92807	40.7645	4.65327e-15	7.73089e-14	24.7946
ENSMUSG00000041577	Prelp	7.68996	7.35753	35.2516	3.00586e-14	3.15329e-13	23.0672
ENSMUSG00000030779	Rbbp6	7.68891	7.2872	55.4847	8.78039e-17	6.78709e-15	28.038
ENSMUSG00000019916	P4ha1	7.68782	7.48084	27.5336	7.08314e-13	4.27511e-12	20.0583
ENSMUSG00000099424	ENSMUSG00000099424	7.68765	6.25572	9.9734	1.9218e-07	4.13611e-07	7.25283
ENSMUSG00000039585	Myo9a	7.68745	7.27004	54.3088	1.1574e-16	8.05185e-15	27.823
ENSMUSG00000034243	Golgb1	7.68641	8.04454	38.3739	1.01153e-14	1.38066e-13	24.1011
ENSMUSG00000116048	Septin2	7.68553	7.81781	60.1788	3.0796e-17	3.81143e-15	28.9057
ENSMUSG00000096054	Syne1	7.6817	7.51049	28.8125	3.96966e-13	2.59378e-12	20.6229
ENSMUSG00000059159	ENSMUSG00000059159	7.68004	8.22021	38.3591	1.01654e-14	1.38494e-13	24.1043
ENSMUSG00000054263	Lifr	7.67778	7.09134	21.8268	1.35015e-11	5.56582e-11	17.1256
ENSMUSG00000058569	Tmed9	7.67689	7.79735	36.4145	1.98227e-14	2.31915e-13	23.4713
ENSMUSG00000039361	Picalm	7.67654	7.43343	57.0616	6.11686e-17	5.45565e-15	28.339
ENSMUSG00000020745	Pafah1b1	7.67409	7.47364	58.038	4.91436e-17	4.93141e-15	28.5074
ENSMUSG00000035726	Supt16	7.66898	7.46561	25.6882	1.71318e-12	9.09869e-12	19.1886
ENSMUSG00000030754	Copb1	7.66558	7.44629	54.0698	1.22513e-16	8.23209e-15	27.8007
ENSMUSG00000024048	Myl12a	7.66486	7.96288	48.5879	4.85907e-16	1.74712e-14	26.7473
ENSMUSG00000012422	Tmem167	7.66067	7.64776	42.4819	2.73722e-15	5.35057e-14	25.2442
ENSMUSG00000007836	Hnrnpa0	7.66008	7.32104	39.2563	7.55373e-15	1.10131e-13	24.324
ENSMUSG00000083624	ENSMUSG00000083624	7.65875	6.91745	20.8206	2.44857e-11	9.53376e-11	16.525
ENSMUSG00000014867	Surf4	7.65797	7.72181	54.6175	1.07583e-16	7.69496e-15	27.9376
ENSMUSG00000028034	Fubp1	7.65712	7.47784	59.0036	3.97199e-17	4.39714e-15	28.6681
ENSMUSG00000021188	Trip11	7.65626	7.42291	44.5078	1.50318e-15	3.53459e-14	25.7447
ENSMUSG00000031715	Smarca5	7.655	7.46572	59.453	3.60156e-17	4.15608e-15	28.7366
ENSMUSG00000022995	Enah	7.64784	7.62384	47.2288	7.00245e-16	2.19973e-14	26.4134
ENSMUSG00000034269	Setd5	7.64635	7.55056	40.526	5.01774e-15	8.19429e-14	24.7022
ENSMUSG00000081400	Gm13680	7.6439	7.78358	37.8648	1.20078e-14	1.58498e-13	23.9306
ENSMUSG00002076161	Rn7sk	7.64377	7.09392	13.0504	7.9533e-09	2.00379e-08	10.5467
ENSMUSG00000027642	Rpn2	7.64352	7.55276	51.1129	2.5296e-16	1.2552e-14	27.2373
ENSMUSG00000029201	Ugdh	7.64298	7.36527	39.7313	6.4721e-15	9.80608e-14	24.4637
ENSMUSG00000029062	Cdk11b	7.64052	7.83812	50.3854	3.04289e-16	1.35698e-14	27.1205
ENSMUSG00000030067	Foxp1	7.63811	7.56881	45.2503	1.21488e-15	3.13494e-14	25.9449
ENSMUSG00000022108	Itm2b	7.63766	7.70296	35.617	2.63355e-14	2.86504e-13	23.2073
ENSMUSG00002076626	ENSMUSG00002076626	7.63693	7.04042	46.4335	8.71419e-16	2.52065e-14	26.1751
ENSMUSG00000021109	Hif1a	7.63469	7.5321	43.8775	1.80602e-15	4.00671e-14	25.5961
ENSMUSG00000070493	Chchd2	7.63361	7.69788	45.2707	1.20787e-15	3.12316e-14	25.9567
ENSMUSG00000025776	Crispld1	7.63253	7.05675	35.3498	2.90051e-14	3.07795e-13	23.0845
ENSMUSG00000011257	Pabpc4	7.63225	7.71278	55.5628	8.62259e-17	6.68858e-15	28.1102
ENSMUSG00000028273	Pdlim5	7.63006	7.09752	34.1649	4.49054e-14	4.34842e-13	22.6863
ENSMUSG00000094122	ENSMUSG00000094122	7.62991	7.83165	38.5142	9.65201e-15	1.33146e-13	24.1309
ENSMUSG00000116875	ENSMUSG00000116875	7.6279	8.27221	43.9989	1.74296e-15	3.90792e-14	25.6823
ENSMUSG00000039883	Lrrc17	7.62737	6.89456	34.6508	3.74699e-14	3.77267e-13	22.8409
ENSMUSG00000030695	Aldoa	7.62719	8.07568	38.3491	1.01997e-14	1.38789e-13	24.0972
ENSMUSG00000046434	Hnrnpa1	7.62688	7.84789	55.629	8.49122e-17	6.63339e-15	28.1354
ENSMUSG00000034024	Cct2	7.62662	7.36069	57.8133	5.1666e-17	4.99735e-15	28.4522
ENSMUSG00000005533	Igf1r	7.62551	7.48837	35.8254	2.44368e-14	2.70428e-13	23.2662
ENSMUSG00000035851	Ythdc1	7.62529	7.36671	45.3772	1.17188e-15	3.06974e-14	25.9522
ENSMUSG00000017778	Cox7c	7.62383	8.02189	35.7231	2.53492e-14	2.7797e-13	23.2549
ENSMUSG00000026775	Yme1l1	7.62188	7.23678	55.2037	9.37459e-17	7.09698e-15	27.9821
ENSMUSG00000045983	Eif4g1	7.62139	7.74915	41.9924	3.17725e-15	5.92173e-14	25.1219
ENSMUSG00000024487	Yipf5	7.62067	7.39575	53.0656	1.56012e-16	9.60037e-15	27.6067
ENSMUSG00000082741	Gm9703	7.62044	7.58382	42.8214	2.4709e-15	4.99395e-14	25.3302
ENSMUSG00002076377	ENSMUSG00002076377	7.61991	8.12	48.6233	4.81371e-16	1.74418e-14	26.7693
ENSMUSG00000002748	Baz1b	7.61851	7.44773	37.8971	1.1877e-14	1.57337e-13	23.924
ENSMUSG00000081738	ENSMUSG00000081738	7.61672	7.9683	49.2108	4.12363e-16	1.62661e-14	26.8821
ENSMUSG00000024587	Nars	7.61466	7.56313	41.5294	3.66402e-15	6.472e-14	24.9808
ENSMUSG00000003316	Glg1	7.61079	7.93833	47.3164	6.83728e-16	2.17352e-14	26.4603
ENSMUSG00000091337	Eid1	7.61036	7.48218	50.0174	3.34427e-16	1.43982e-14	27.006
ENSMUSG00000014313	Cox6c	7.60995	7.59439	31.8895	1.08545e-13	8.92587e-13	21.8729
ENSMUSG00000047676	Rpsa-ps10	7.60762	7.61198	50.2104	3.18244e-16	1.40781e-14	27.0591
ENSMUSG00000090386	Mir99ahg	7.60724	7.38977	50.7902	2.74474e-16	1.29479e-14	27.1581
ENSMUSG00000072692	Rpl37rt	7.60712	8.00203	37.9391	1.17093e-14	1.55411e-13	23.9639
ENSMUSG00000028649	Macf1	7.60708	7.27645	37.3118	1.45039e-14	1.84374e-13	23.7343
ENSMUSG00000036241	Ube2r2	7.60605	7.50201	59.9607	3.22729e-17	3.94984e-15	28.8251
ENSMUSG00000102657	ENSMUSG00000102657	7.60339	7.23691	44.5549	1.48288e-15	3.51808e-14	25.7401
ENSMUSG00000022261	Sdc2	7.60215	7.44621	44.5037	1.50497e-15	3.53459e-14	25.7471
ENSMUSG00000082609	Gm15464	7.5997	7.6653	42.7501	2.52438e-15	5.06388e-14	25.3162
ENSMUSG00000115938	ENSMUSG00000115938	7.59839	7.53674	35.8804	2.39604e-14	2.66195e-13	23.2867
ENSMUSG00000003226	Ranbp2	7.59801	7.05829	51.0766	2.55284e-16	1.25806e-14	27.1761
ENSMUSG00000032228	Tcf12	7.59709	7.36691	50.4459	2.99615e-16	1.3443e-14	27.0835
ENSMUSG00000029632	Ndufa4	7.59684	7.96124	32.1816	9.659e-14	8.08771e-13	21.9925
ENSMUSG00000033585	Ndn	7.59599	7.5046	45.9484	9.97587e-16	2.73169e-14	26.0985
ENSMUSG00000029309	Sparcl1	7.59252	7.79869	25.2524	2.12937e-12	1.09834e-11	18.9738
ENSMUSG00000082536	ENSMUSG00000082536	7.59008	7.74989	45.3313	1.18724e-15	3.09527e-14	25.968
ENSMUSG00000028452	Vcp	7.58926	8.32776	33.7707	5.21047e-14	4.89407e-13	22.5881
ENSMUSG00000026131	Dst	7.58896	7.34042	34.3965	4.11809e-14	4.06458e-13	22.7757
ENSMUSG00000029447	Cct6a	7.58524	7.53199	48.7656	4.63581e-16	1.69365e-14	26.7416
ENSMUSG00000026103	Gls	7.58432	6.8038	35.9536	2.33416e-14	2.61554e-13	23.2704
ENSMUSG00000060739	Nsa2	7.57858	7.72677	56.3334	7.21906e-17	5.97879e-15	28.2514
ENSMUSG00000064259	Vmn1r13	7.57688	6.39806	33.5329	5.70416e-14	5.26446e-13	22.4267
ENSMUSG00000027479	Mapre1	7.57674	7.43905	58.1269	4.8183e-17	4.89158e-15	28.5139
ENSMUSG00000032253	Phip	7.57398	7.29738	55.7437	8.26859e-17	6.50561e-15	28.0841
ENSMUSG00000090516	Rps11-ps1	7.57384	8.40581	42.6736	2.58324e-15	5.13153e-14	25.344
ENSMUSG00000081926	ENSMUSG00000081926	7.57368	8.36389	41.5273	3.66639e-15	6.472e-14	25.0309
ENSMUSG00000032481	Smarcc1	7.57127	7.79247	57.0816	6.08927e-17	5.45311e-15	28.3872
ENSMUSG00000032412	Atp1b3	7.57124	6.95752	45.5456	1.11731e-15	2.97618e-14	25.9539
ENSMUSG00000001403	Ube2c	7.56878	8.70905	9.49643	3.37525e-07	7.08429e-07	6.54578
ENSMUSG00000038932	Tcfl5	7.56594	7.47187	17.7105	1.86092e-10	6.05555e-10	14.442
ENSMUSG00000029390	Tmed2	7.56038	7.66099	54.8933	1.00817e-16	7.40332e-15	27.9769
ENSMUSG00000030016	Zfp638	7.55762	7.03605	42.7417	2.53079e-15	5.06388e-14	25.2616
ENSMUSG00000017291	Taok1	7.55603	7.35697	53.0488	1.56652e-16	9.61292e-15	27.5968
ENSMUSG00000037331	Larp1	7.55475	7.10856	54.0935	1.21825e-16	8.23209e-15	27.7615
ENSMUSG00000031673	Cdh11	7.55463	7.38327	26.033	1.44591e-12	7.89653e-12	19.3563
ENSMUSG00000036112	Metap2	7.55333	7.87288	58.7903	4.162e-17	4.49485e-15	28.6864
ENSMUSG00000037563	Rps16	7.55025	8.30345	44.6905	1.42599e-15	3.4323e-14	25.8559
ENSMUSG00000052428	Tmco1	7.54885	7.06573	54.9659	9.91136e-17	7.4016e-15	27.8976
ENSMUSG00000041133	Smc1a	7.54803	7.61754	48.9261	4.44366e-16	1.67054e-14	26.7865
ENSMUSG00000068566	Myadm	7.54453	7.40701	50.0707	3.29876e-16	1.4362e-14	27.0035
ENSMUSG00000049751	Rpl36al	7.54216	7.63114	45.4756	1.13963e-15	3.00672e-14	25.9987
ENSMUSG00000022443	Myh9	7.54	7.39414	48.2956	5.25179e-16	1.83938e-14	26.6294
ENSMUSG00000015656	Hspa8	7.53971	8.14675	43.5581	1.98406e-15	4.28518e-14	25.5578
ENSMUSG00000071172	Srsf3	7.53817	7.30549	50.6724	2.8281e-16	1.31441e-14	27.1169
ENSMUSG00000028780	Sema3c	7.53756	7.38498	43.2425	2.17859e-15	4.55755e-14	25.4244
ENSMUSG00000040481	Bptf	7.53674	7.46736	52.0956	1.97899e-16	1.10094e-14	27.4262
ENSMUSG00000025393	Atp5b	7.5354	8.14356	38.4738	9.78328e-15	1.34451e-13	24.1358
ENSMUSG00000032621	Srek1	7.53438	7.3833	52.4509	1.813e-16	1.04831e-14	27.4803
ENSMUSG00000031849	Comp	7.53377	7.96484	12.1013	1.97275e-08	4.73933e-08	9.56767
ENSMUSG00000000568	Hnrnpd	7.53085	7.13198	50.6351	2.85506e-16	1.31984e-14	27.0901
ENSMUSG00000024853	Sf3b2	7.52699	7.64001	50.0783	3.29232e-16	1.4362e-14	27.0358
ENSMUSG00000027881	Prpf38b	7.52652	7.70293	44.6344	1.44923e-15	3.46275e-14	25.7988
ENSMUSG00000060419	ENSMUSG00000060419	7.52649	8.21404	44.3747	1.56227e-15	3.63046e-14	25.7714
ENSMUSG00000031626	Sorbs2	7.52372	7.26637	29.1297	3.45193e-13	2.30512e-12	20.7531
ENSMUSG00000017493	Igfbp4	7.52323	7.61392	34.8743	3.45061e-14	3.53403e-13	22.9509
ENSMUSG00000041084	Ostc	7.52249	7.79691	51.8771	2.08918e-16	1.1253e-14	27.4184
ENSMUSG00000061816	Myl1	7.52119	8.40324	8.02205	2.22798e-06	4.31874e-06	4.56608
ENSMUSG00000021039	Snw1	7.52019	7.68055	49.1273	4.21491e-16	1.63915e-14	26.8355
ENSMUSG00000030657	Xylt1	7.5194	7.34667	29.9142	2.4585e-13	1.73259e-12	21.0825
ENSMUSG00000035242	Oaz1	7.51691	8.04676	54.231	1.179e-16	8.09685e-15	27.9017
ENSMUSG00000060802	B2m	7.51673	7.40571	32.5768	8.26175e-14	7.10685e-13	22.1253
ENSMUSG00000050578	Mmp13	7.5144	6.11409	19.7585	4.73112e-11	1.73249e-10	15.8644
ENSMUSG00000028367	Txn1	7.51368	7.71084	37.0202	1.60408e-14	1.98083e-13	23.6616
ENSMUSG00000042079	Hnrnpf	7.51221	7.55932	51.1985	2.47559e-16	1.25085e-14	27.2533
ENSMUSG00000058013	Septin11	7.5107	7.05385	48.2872	5.26352e-16	1.84056e-14	26.5897
ENSMUSG00000057605	Gm6807	7.51052	7.95385	49.5766	3.74834e-16	1.5406e-14	26.9582
ENSMUSG00000060730	ENSMUSG00000060730	7.50977	7.39621	38.7832	8.82664e-15	1.238e-13	24.1887
ENSMUSG00000021807	Rtraf	7.50828	7.6617	37.9453	1.16847e-14	1.5535e-13	23.9479
ENSMUSG00000037286	Stag1	7.50144	7.2196	49.4025	3.92221e-16	1.58535e-14	26.8453
ENSMUSG00000022812	Gsk3b	7.4975	7.46213	56.0208	7.75629e-17	6.28202e-15	28.162
ENSMUSG00000031939	Taf1d	7.49469	7.25987	48.8209	4.56861e-16	1.6898e-14	26.7248
ENSMUSG00000034610	Tut4	7.49124	7.01473	51.5604	2.26075e-16	1.17187e-14	27.2574
ENSMUSG00000057098	Ebf1	7.48936	7.12045	37.7862	1.23326e-14	1.62075e-13	23.8698
ENSMUSG00000038400	Pmepa1	7.4853	7.38028	45.6711	1.07842e-15	2.9008e-14	26.0224
ENSMUSG00000083061	ENSMUSG00000083061	7.48488	7.57861	40.3155	5.36517e-15	8.6085e-14	24.6437
ENSMUSG00000027012	Dync1i2	7.48312	7.52584	57.7352	5.2575e-17	5.01397e-15	28.462
ENSMUSG00000063694	Cycs	7.48244	7.89848	27.2607	8.04209e-13	4.76128e-12	19.9376
ENSMUSG00000031010	Usp9x	7.48145	7.18817	42.2267	2.95781e-15	5.64649e-14	25.1402
ENSMUSG00000063273	Naa15	7.48072	7.40252	58.2021	4.73857e-17	4.87408e-15	28.5201
ENSMUSG00000027677	Ttc14	7.47933	6.85813	50.1845	3.20361e-16	1.41174e-14	26.9618
ENSMUSG00000091449	Gm10269	7.4772	8.26199	46.8776	7.70885e-16	2.3312e-14	26.3783
ENSMUSG00000049421	Zfp260	7.476	7.04899	53.9627	1.25688e-16	8.36527e-15	27.7221
ENSMUSG00000027236	Eif3j1	7.4755	7.20952	48.8465	4.53788e-16	1.6898e-14	26.7262
ENSMUSG00000022462	Slc38a2	7.47502	7.40415	39.9627	6.00669e-15	9.33197e-14	24.5316
ENSMUSG00000031592	Pcm1	7.46958	7.23935	35.4526	2.7945e-14	2.99139e-13	23.1289
ENSMUSG00000004591	Pkn2	7.46889	6.84881	56.5295	6.90266e-17	5.82627e-15	28.1512
ENSMUSG00000037072	Selenof	7.46827	7.59454	35.593	2.65635e-14	2.88131e-13	23.192
ENSMUSG00000026466	Tor1aip1	7.46303	7.14409	39.7541	6.42452e-15	9.76979e-14	24.4529
ENSMUSG00000026740	Dnajc1	7.46235	7.33577	52.5744	1.75886e-16	1.03052e-14	27.5011
ENSMUSG00000034488	Edil3	7.46213	6.87319	26.8434	9.7882e-13	5.63602e-12	19.7343
ENSMUSG00000081049	ENSMUSG00000081049	7.4621	7.46702	50.8913	2.67526e-16	1.28617e-14	27.1809
ENSMUSG00000084349	Rpl3-ps1	7.45691	7.68949	48.8034	4.58975e-16	1.69084e-14	26.7637
ENSMUSG00000033499	Larp4b	7.45585	7.212	51.068	2.55838e-16	1.25806e-14	27.1891
ENSMUSG00000001555	Fkbp10	7.45566	7.78409	35.3294	2.9221e-14	3.0949e-13	23.1109
ENSMUSG00000036323	Srp72	7.45215	7.57259	53.1998	1.51015e-16	9.42779e-15	27.6505
ENSMUSG00000020029	Nudt4	7.45108	6.96441	41.7868	3.38422e-15	6.12608e-14	25.0086
ENSMUSG00000030180	Kdm5a	7.45019	7.2275	43.7923	1.85176e-15	4.07944e-14	25.5458
ENSMUSG00000027433	Xrn2	7.44802	7.25527	45.0708	1.27867e-15	3.23784e-14	25.8659
ENSMUSG00000034109	Golim4	7.44775	7.69284	37.0611	1.5815e-14	1.96395e-13	23.6732
ENSMUSG00000046721	Rpl14-ps1	7.44757	7.46648	46.9985	7.45737e-16	2.28415e-14	26.3393
ENSMUSG00000007655	Cav1	7.44505	7.28358	28.6605	4.24697e-13	2.74698e-12	20.5542
ENSMUSG00000028382	Ptbp3	7.44503	6.80075	48.5615	4.89324e-16	1.74713e-14	26.613
ENSMUSG00000024002	Brd4	7.44475	7.30053	50.6316	2.85763e-16	1.31984e-14	27.1095
ENSMUSG00000023050	Map3k12	7.4446	7.37032	51.1679	2.49478e-16	1.25405e-14	27.225
ENSMUSG00000023845	Lnpep	7.44359	7.19744	39.7896	6.35124e-15	9.68289e-14	24.4672
ENSMUSG00000028517	Plpp3	7.44326	7.29298	41.1432	4.13173e-15	7.07241e-14	24.859
ENSMUSG00000017300	Tnnc2	7.44292	8.60968	8.68078	9.31528e-07	1.86844e-06	5.47813
ENSMUSG00000037876	Jmjd1c	7.43958	7.08525	41.8482	3.32085e-15	6.0822e-14	25.0313
ENSMUSG00000039067	Psmd7	7.43826	7.71981	52.6196	1.73947e-16	1.02462e-14	27.5571
ENSMUSG00000022194	Bcl2l2	7.43658	7.34508	44.0033	1.74073e-15	3.90792e-14	25.6126
ENSMUSG00000026950	Neb	7.43619	7.98951	9.92031	2.04397e-07	4.37938e-07	7.10035
ENSMUSG00000016534	Lamp2	7.42904	7.25199	42.7534	2.52189e-15	5.06388e-14	25.2851
ENSMUSG00000116648	Rpl31-ps12	7.42698	7.53776	36.8589	1.69655e-14	2.06378e-13	23.6015
ENSMUSG00000032666	1700025G04Rik	7.42657	7.33036	40.1717	5.61726e-15	8.90916e-14	24.5848
ENSMUSG00000009013	Dynll1	7.42362	8.00359	52.9626	1.5997e-16	9.78928e-15	27.65
ENSMUSG00000047187	Rab2a	7.42219	7.42488	55.8815	8.00944e-17	6.36997e-15	28.1231
ENSMUSG00000020349	Ppp2ca	7.41902	7.01067	58.0286	4.9247e-17	4.93141e-15	28.432
ENSMUSG00000096722	ENSMUSG00000096722	7.41625	7.28146	40.0068	5.92213e-15	9.23315e-14	24.5359
ENSMUSG00000084168	ENSMUSG00000084168	7.41583	7.36315	31.0621	1.51932e-13	1.16948e-12	21.5443
ENSMUSG00000055148	Klf2	7.41478	6.7213	29.9968	2.37336e-13	1.68607e-12	21.1007
ENSMUSG00000057666	Gapdh	7.41339	7.90374	29.5194	2.9132e-13	1.99832e-12	20.9296
ENSMUSG00000028399	Ptprd	7.41329	7.00171	37.8162	1.22076e-14	1.60653e-13	23.8749
ENSMUSG00000033713	Foxn3	7.41246	7.49921	48.5263	4.93917e-16	1.75783e-14	26.6866
ENSMUSG00000014956	Ppp1cb	7.41233	7.27465	44.546	1.4867e-15	3.51808e-14	25.7393
ENSMUSG00000080859	Rpl10-ps1	7.40992	7.7913	46.37	8.86895e-16	2.55013e-14	26.2207
ENSMUSG00000052423	B4galt3	7.40945	6.43859	22.3325	1.01088e-11	4.30832e-11	17.4207
ENSMUSG00000020267	Hint1	7.40734	7.77381	34.3395	4.20653e-14	4.13152e-13	22.7712
ENSMUSG00002076809	ENSMUSG00002076809	7.40387	6.7432	11.8871	2.44205e-08	5.79974e-08	9.38614
ENSMUSG00000104649	ENSMUSG00000104649	7.40281	7.19448	34.9137	3.40098e-14	3.49131e-13	22.9456
ENSMUSG00000031565	Fgfr1	7.40243	7.23122	57.1501	5.9958e-17	5.39133e-15	28.3145
ENSMUSG00000092232	ENSMUSG00000092232	7.40205	7.28786	44.4788	1.51586e-15	3.55036e-14	25.7258
ENSMUSG00000038538	Ubn2	7.40041	7.30013	46.8466	7.77474e-16	2.34185e-14	26.2885
ENSMUSG00000117405	Rpl19-ps7	7.39868	8.03348	41.9996	3.17017e-15	5.91854e-14	25.1384
ENSMUSG00000063875	Rps6-ps1	7.39698	7.83079	40.959	4.37699e-15	7.3745e-14	24.8394
ENSMUSG00000097392	Thoc2l	7.39591	6.89933	44.504	1.50487e-15	3.53459e-14	25.6898
ENSMUSG00000028522	Mier1	7.39438	7.15065	44.8002	1.3817e-15	3.36164e-14	25.7898
ENSMUSG00000069014	Gm5641	7.3943	7.65659	36.0649	2.24348e-14	2.53455e-13	23.3485
ENSMUSG00000023456	Tpi1	7.39196	7.74197	29.9112	2.4617e-13	1.73429e-12	21.0892
ENSMUSG00000081604	LOC108167922	7.39154	7.84375	43.3274	2.12429e-15	4.5085e-14	25.4762
ENSMUSG00000079037	Prnp	7.38404	7.31977	43.027	2.32323e-15	4.78772e-14	25.3585
ENSMUSG00000029836	Cbx3	7.38342	7.72836	52.8482	1.6449e-16	9.92801e-15	27.6002
ENSMUSG00000079111	Kdelr2	7.38068	7.64313	43.6417	1.93567e-15	4.21373e-14	25.5399
ENSMUSG00000026020	Nop58	7.37824	7.38736	46.9301	7.59861e-16	2.30922e-14	26.3138
ENSMUSG00000025060	Slk	7.3767	7.24033	31.7848	1.1321e-13	9.22342e-13	21.8202
ENSMUSG00000051695	Pcbp1	7.37491	7.19935	50.5312	2.93165e-16	1.33216e-14	27.0736
ENSMUSG00000059461	ENSMUSG00000059461	7.37479	8.04969	36.9135	1.66463e-14	2.03846e-13	23.642
ENSMUSG00000057522	Spop	7.37303	6.9757	42.2428	2.94331e-15	5.62369e-14	25.1245
ENSMUSG00000063882	Uqcrh	7.37089	7.49611	39.3224	7.39212e-15	1.08566e-13	24.3519
ENSMUSG00000059776	Rpl13-ps6	7.36935	8.10611	44.5224	1.49687e-15	3.53459e-14	25.7961
ENSMUSG00000022010	Tsc22d1	7.3646	7.5107	54.0476	1.23165e-16	8.24718e-15	27.797
ENSMUSG00000031231	Cox7b	7.36085	7.58475	31.0689	1.51506e-13	1.16702e-12	21.5525
ENSMUSG00000022914	Brwd1	7.35962	7.32011	41.9697	3.19933e-15	5.94271e-14	25.079
ENSMUSG00000049550	Clip1	7.35906	6.97493	43.0107	2.3346e-15	4.80665e-14	25.3266
ENSMUSG00000059796	Eif4a1	7.3585	7.4882	39.3465	7.33417e-15	1.08002e-13	24.3593
ENSMUSG00000030265	Kras	7.35424	6.92685	49.1597	4.17921e-16	1.63915e-14	26.7575
ENSMUSG00000064210	Ano6	7.35379	6.84719	18.7057	9.39954e-11	3.2392e-10	15.1563
ENSMUSG00000063077	Kif1b	7.35088	7.34304	46.5445	8.45028e-16	2.47553e-14	26.2245
ENSMUSG00000117694	ENSMUSG00000117694	7.34817	6.95816	47.5459	6.42416e-16	2.08431e-14	26.4111
ENSMUSG00002075795	ENSMUSG00002075795	7.34379	6.73473	19.0159	7.64994e-11	2.68258e-10	15.3688
ENSMUSG00000061669	Rpl34-ps2	7.33936	7.29107	39.2771	7.50236e-15	1.09673e-13	24.3253
ENSMUSG00000056608	Chd9	7.33843	7.14393	37.7374	1.25387e-14	1.64075e-13	23.8543
ENSMUSG00000017737	Mmp9	7.33774	6.1806	13.8469	3.87481e-09	1.0201e-08	11.3236
ENSMUSG00000071532	Gm10335	7.33502	7.91775	46.1685	9.38055e-16	2.63289e-14	26.1834
ENSMUSG00000043991	Pura	7.33482	7.17537	44.0834	1.70044e-15	3.83425e-14	25.6144
ENSMUSG00000049658	Bdp1	7.33396	6.89805	33.578	5.6068e-14	5.18983e-13	22.4676
ENSMUSG00000086841	2410006H16Rik	7.33383	6.95523	34.8032	3.54205e-14	3.60255e-13	22.8948
ENSMUSG00000076432	Ywhaq	7.332	7.38937	46.0913	9.58477e-16	2.6762e-14	26.1155
ENSMUSG00000079523	Tmsb10	7.33105	7.68325	46.6334	8.24523e-16	2.43247e-14	26.2773
ENSMUSG00000064899	Snord118	7.32943	6.24809	27.657	6.69081e-13	4.05833e-12	20.0921
ENSMUSG00000015759	Cnih1	7.32897	7.60106	27.4321	7.42466e-13	4.45197e-12	20.0127
ENSMUSG00000054611	Kdm2a	7.3274	7.10444	46.0447	9.71039e-16	2.69082e-14	26.0828
ENSMUSG00000055447	Cd47	7.32573	7.35753	51.3635	2.37504e-16	1.21963e-14	27.2626
ENSMUSG00000078784	Rbis	7.32172	6.86793	21.6465	1.49927e-11	6.11083e-11	17.0213
ENSMUSG00000066037	Hnrnpr	7.32085	7.33266	44.8846	1.34864e-15	3.32333e-14	25.8221
ENSMUSG00000032580	Rbm5	7.3196	7.43816	51.134	2.51619e-16	1.25411e-14	27.2173
ENSMUSG00000021466	Ptch1	7.31894	7.22534	44.0292	1.7276e-15	3.88357e-14	25.6052
ENSMUSG00000108528	ENSMUSG00000108528	7.31845	7.37262	49.94	3.41173e-16	1.44943e-14	26.9709
ENSMUSG00000060935	Tmem263	7.31839	7.23106	49.7281	3.60382e-16	1.50663e-14	26.9101
ENSMUSG00000024811	Tnks2	7.31829	6.98062	46.8196	7.83284e-16	2.35092e-14	26.2476
ENSMUSG00000037266	Rsrp1	7.31677	6.91471	43.5125	2.01097e-15	4.31925e-14	25.441
ENSMUSG00000103293	ENSMUSG00000103293	7.31672	6.64915	32.1366	9.83347e-14	8.1915e-13	21.9315
ENSMUSG00000037795	N4bp2	7.31624	6.86782	39.0494	8.08424e-15	1.15872e-13	24.2289
ENSMUSG00000067336	Bmpr2	7.31255	6.72151	45.2356	1.21999e-15	3.13609e-14	25.8488
ENSMUSG00000092595	ENSMUSG00000092595	7.31075	7.39768	48.6024	4.84035e-16	1.74712e-14	26.6881
ENSMUSG00000030059	Tmf1	7.31049	7.0992	45.9345	1.00146e-15	2.73723e-14	26.0558
ENSMUSG00000023886	Smoc2	7.30957	6.98417	19.6197	5.16898e-11	1.8794e-10	15.7649
ENSMUSG00000042043	Tbca	7.30812	7.19256	47.9646	5.73823e-16	1.94782e-14	26.5255
ENSMUSG00000054428	Atpif1	7.30763	7.50672	40.3661	5.27935e-15	8.50175e-14	24.653
ENSMUSG00000020076	Ddx50	7.30749	7.10355	49.3686	3.95705e-16	1.5884e-14	26.8196
ENSMUSG00000030189	Ybx3	7.30737	7.22736	50.0367	3.3277e-16	1.43982e-14	26.9763
ENSMUSG00000032336	Nptn	7.30692	6.92199	49.0233	4.33151e-16	1.65078e-14	26.726
ENSMUSG00000028484	Psip1	7.30587	7.0536	52.8218	1.65555e-16	9.96495e-15	27.5094
ENSMUSG00000068039	Tcp1	7.30311	7.42815	52.4362	1.81953e-16	1.04933e-14	27.482
ENSMUSG00000070348	Ccnd1	7.30298	7.47048	52.9053	1.62218e-16	9.87202e-15	27.5779
ENSMUSG00000042354	Gnl3	7.30281	7.41132	42.4957	2.72584e-15	5.3378e-14	25.2247
ENSMUSG00000036478	Btg1	7.30207	7.36352	38.3233	1.02881e-14	1.3956e-13	24.045
ENSMUSG00000025465	Echs1	7.30097	6.36271	48.5714	4.88031e-16	1.74713e-14	26.5466
ENSMUSG00000035258	Abi3bp	7.29961	7.16954	32.8128	7.53245e-14	6.58753e-13	22.204
ENSMUSG00000074748	Atxn7l3b	7.29892	7.64457	53.9971	1.24658e-16	8.32188e-15	27.8058
ENSMUSG00000034320	Slc26a2	7.29841	7.69926	34.6584	3.73645e-14	3.76895e-13	22.8761
ENSMUSG00000028195	Ccn1	7.29723	7.01386	33.4821	5.81616e-14	5.34544e-13	22.4411
ENSMUSG00000062933	ENSMUSG00000062933	7.29673	7.5966	39.0532	8.07427e-15	1.15805e-13	24.2746
ENSMUSG00000021215	Net1	7.29585	7.01152	35.6458	2.60639e-14	2.84111e-13	23.181
ENSMUSG00000031068	Glrx3	7.29091	7.04048	41.2344	4.01579e-15	6.93865e-14	24.8604
ENSMUSG00000041355	Ssr2	7.28821	7.75098	38.0026	1.14605e-14	1.52645e-13	23.9668
ENSMUSG00000000563	Atp5pb	7.28738	7.53192	35.0969	3.18024e-14	3.30094e-13	23.0218
ENSMUSG00000027665	Pik3ca	7.28654	7.02739	48.1003	5.53326e-16	1.89872e-14	26.5411
ENSMUSG00000061723	Tnnt3	7.28643	8.19137	9.73108	2.55159e-07	5.41433e-07	6.85964
ENSMUSG00000094344	ENSMUSG00000094344	7.28589	7.32286	9.15213	5.13819e-07	1.05858e-06	6.15166
ENSMUSG00000026249	Serpine2	7.28261	7.05896	40.8736	4.49607e-15	7.5322e-14	24.7668
ENSMUSG00000027366	Sppl2a	7.28144	7.05509	43.9973	1.74375e-15	3.90792e-14	25.5802
ENSMUSG00000031246	Sh3bgrl	7.28118	6.80452	52.3947	1.83822e-16	1.05458e-14	27.392
ENSMUSG00000026219	Trip12	7.27959	7.00994	54.8004	1.03043e-16	7.48948e-15	27.8705
ENSMUSG00000022000	Zc3h13	7.27945	7.16934	38.6534	9.21522e-15	1.28002e-13	24.134
ENSMUSG00000020149	Rab1a	7.27891	7.1111	51.0484	2.57111e-16	1.26151e-14	27.1681
ENSMUSG00000053317	Sec61b	7.27845	7.67075	40.2432	5.49031e-15	8.76461e-14	24.624
ENSMUSG00000038991	Txndc5	7.27834	7.38648	49.0952	4.25052e-16	1.63915e-14	26.7894
ENSMUSG00000030432	Rpl28	7.27784	8.08765	32.0343	1.02432e-13	8.46424e-13	21.9378
ENSMUSG00000028656	Cap1	7.27706	6.96771	33.7253	5.30099e-14	4.95884e-13	22.5202
ENSMUSG00000026547	Tagln2	7.2759	7.33653	33.0751	6.80235e-14	6.09015e-13	22.3048
ENSMUSG00000030557	Mef2a	7.2757	7.09611	51.8457	2.10555e-16	1.12586e-14	27.3226
ENSMUSG00000021413	Prpf4b	7.27557	7.27488	50.5078	2.9492e-16	1.33463e-14	27.0762
ENSMUSG00000024474	Ik	7.27498	7.29009	41.2447	4.00284e-15	6.92171e-14	24.8808
ENSMUSG00000069682	Gm10275	7.27279	7.46906	49.3956	3.92919e-16	1.58535e-14	26.8658
ENSMUSG00000075701	Selenos	7.27156	7.47855	37.0725	1.57528e-14	1.95733e-13	23.6649
ENSMUSG00000020954	Strn3	7.27152	7.26679	54.25	1.17369e-16	8.09685e-15	27.8043
ENSMUSG00000022185	Acin1	7.27115	7.53774	47.2684	6.9273e-16	2.1895e-14	26.4077
ENSMUSG00000074412	Gm10689	7.27096	7.41494	36.31	2.05677e-14	2.37976e-13	23.4185
ENSMUSG00000037857	Nufip2	7.27078	7.01544	43.1172	2.26149e-15	4.67496e-14	25.3526
ENSMUSG00000039473	Ubn1	7.26958	7.09656	45.4243	1.15633e-15	3.03624e-14	25.9331
ENSMUSG00000093686	Gm4705	7.26921	7.68395	36.7259	1.77711e-14	2.12887e-13	23.5644
ENSMUSG00000063511	Snrnp70	7.26903	7.24989	41.5193	3.67552e-15	6.47773e-14	24.9528
ENSMUSG00000081051	Gm15427	7.26862	8.09744	37.3542	1.42942e-14	1.82024e-13	23.7825
ENSMUSG00000060098	Prmt7	7.26824	7.17175	32.9706	7.08367e-14	6.28993e-13	22.2584
ENSMUSG00000024921	Smarca2	7.26636	7.28955	50.8136	2.72845e-16	1.29421e-14	27.1427
ENSMUSG00000027160	Ccdc34	7.26548	7.12471	48.1604	5.44486e-16	1.88305e-14	26.5588
ENSMUSG00000080921	ENSMUSG00000080921	7.26384	8.00649	36.1426	2.18235e-14	2.48846e-13	23.389
ENSMUSG00000017707	Serinc3	7.26283	7.03078	51.8774	2.08902e-16	1.1253e-14	27.3254
ENSMUSG00000024054	Smchd1	7.25919	6.92183	46.5236	8.49937e-16	2.48365e-14	26.1703
ENSMUSG00000019877	Serinc1	7.25834	7.05158	50.9981	2.60395e-16	1.2693e-14	27.1499
ENSMUSG00000117810	Gm8934	7.25765	7.17802	49.2662	4.06427e-16	1.61326e-14	26.8028
ENSMUSG00000042406	Atf4	7.25733	7.03065	47.5877	6.352e-16	2.07004e-14	26.4275
ENSMUSG00000027829	Ccnl1	7.25708	6.9668	47.1347	7.18451e-16	2.22922e-14	26.3164
ENSMUSG00000029050	Ski	7.256	7.06701	49.31	4.01802e-16	1.60357e-14	26.8041
ENSMUSG00000005779	Psmb4	7.25567	7.11996	43.3875	2.0868e-15	4.44176e-14	25.4336
ENSMUSG00000028464	Tpm2	7.25487	7.75907	11.9966	2.18888e-08	5.22495e-08	9.46129
ENSMUSG00000036202	Rif1	7.25441	7.01666	50.18	3.20735e-16	1.41174e-14	26.977
ENSMUSG00000033208	S100b	7.25058	7.46543	22.275	1.04439e-11	4.43653e-11	17.3818
ENSMUSG00000004665	Cnn2	7.25001	7.16562	41.7193	3.45533e-15	6.23431e-14	25.003
ENSMUSG00000074971	Fibin	7.24935	7.23278	27.8319	6.17429e-13	3.78991e-12	20.1879
ENSMUSG00000018481	Appbp2	7.24761	7.0388	39.4887	7.00206e-15	1.04509e-13	24.3658
ENSMUSG00000040385	Ppp1ca	7.24751	7.33778	49.3796	3.94565e-16	1.5884e-14	26.8476
ENSMUSG00000053754	Chd8	7.24735	6.95401	32.8164	7.52189e-14	6.58355e-13	22.1935
ENSMUSG00000021709	Erbin	7.24722	6.72736	40.5084	5.04591e-15	8.22808e-14	24.6348
ENSMUSG00000026970	Rbms1	7.24694	7.11476	46.1449	9.44252e-16	2.64655e-14	26.1064
ENSMUSG00000070047	Fat1	7.24665	6.92782	53.1758	1.51897e-16	9.45158e-15	27.5541
ENSMUSG00000024501	Dpysl3	7.24614	7.33753	33.1161	6.69539e-14	6.01057e-13	22.319
ENSMUSG00000024740	Ddb1	7.24579	7.19867	48.8909	4.48506e-16	1.68037e-14	26.7249
ENSMUSG00000041697	Cox6a1	7.24544	7.89773	44.6877	1.42714e-15	3.4323e-14	25.8225
ENSMUSG00000022186	Oxct1	7.24501	7.06882	53.8738	1.28388e-16	8.51898e-15	27.7089
ENSMUSG00000025268	Maged2	7.24402	7.60624	38.3345	1.02498e-14	1.39127e-13	24.0607
ENSMUSG00000037712	Fermt2	7.2415	7.42532	51.0148	2.59302e-16	1.2693e-14	27.2011
ENSMUSG00000034297	Med13	7.24071	6.77489	43.4929	2.02266e-15	4.33455e-14	25.4282
ENSMUSG00000035597	Prpf39	7.2405	7.07425	46.3129	9.01081e-16	2.57956e-14	26.1365
ENSMUSG00000059070	Rpl18	7.24012	8.09485	37.1158	1.55186e-14	1.93633e-13	23.7057
ENSMUSG00000069301	H2ac11	7.23916	7.99382	41.5073	3.68915e-15	6.49138e-14	24.9992
ENSMUSG00000003032	Klf4	7.23829	7.13876	40.2062	5.55558e-15	8.85596e-14	24.5818
ENSMUSG00000058126	Tpm3-rs7	7.23738	7.33241	49.9845	3.37283e-16	1.44371e-14	26.975
ENSMUSG00000036499	Eea1	7.23275	7.09294	45.3941	1.16628e-15	3.05871e-14	25.9259
ENSMUSG00000053907	Mat2a	7.23217	7.18148	53.2883	1.47812e-16	9.33039e-15	27.6128
ENSMUSG00000022150	Dab2	7.22927	7.16968	44.9398	1.32749e-15	3.29331e-14	25.8237
ENSMUSG00000032096	Arcn1	7.22868	7.223	50.2571	3.14447e-16	1.39663e-14	27.0194
ENSMUSG00000022051	Bnip3l	7.2282	7.00313	50.9889	2.61004e-16	1.2693e-14	27.1415
ENSMUSG00000110679	Rpl10-ps5	7.22667	7.67611	37.8809	1.19426e-14	1.57914e-13	23.9256
ENSMUSG00000097987	Gm17786	7.22627	7.41945	40.499	5.06097e-15	8.23373e-14	24.6826
ENSMUSG00000040731	Eif4h	7.22289	7.08139	55.0043	9.82245e-17	7.36016e-15	27.913
ENSMUSG00000078427	Sarnp	7.22091	7.38776	51.4967	2.29708e-16	1.1879e-14	27.2909
ENSMUSG00000113149	ENSMUSG00000113149	7.21934	7.33033	48.7877	4.60888e-16	1.69159e-14	26.7198
ENSMUSG00000024327	Slc39a7	7.21866	7.3218	48.2631	5.29759e-16	1.84661e-14	26.6041
ENSMUSG00000030342	Cd9	7.21753	7.25963	49.011	4.34556e-16	1.65078e-14	26.7565
ENSMUSG00000029191	Rfc1	7.21723	7.19189	57.0173	6.17853e-17	5.48842e-15	28.2839
ENSMUSG00000026748	Plxdc2	7.21498	6.88624	47.2954	6.87645e-16	2.17655e-14	26.3441
ENSMUSG00000031097	Tnni2	7.21427	7.86687	9.93871	2.00071e-07	4.29168e-07	7.128
ENSMUSG00000050931	Sgms2	7.214	7.1252	27.2612	8.04019e-13	4.76128e-12	19.9291
ENSMUSG00000001911	Nfix	7.2131	7.62272	50.0404	3.32458e-16	1.43982e-14	27.0185
ENSMUSG00000031996	Aplp2	7.21163	7.32084	41.1015	4.18594e-15	7.14855e-14	24.845
ENSMUSG00000031004	Mki67	7.21044	7.28686	35.6696	2.58416e-14	2.82137e-13	23.2014
ENSMUSG00000033004	Mycbp2	7.21001	7.08999	54.304	1.15872e-16	8.05185e-15	27.7906
ENSMUSG00000026977	Marchf7	7.20858	6.83681	54.8974	1.00719e-16	7.40332e-15	27.8584
ENSMUSG00000107379	ENSMUSG00000107379	7.20837	7.39947	41.6919	3.48455e-15	6.24495e-14	25.0063
ENSMUSG00000041459	Tardbp	7.20793	7.2253	54.2151	1.18347e-16	8.09685e-15	27.7887
ENSMUSG00000032320	Rcn2	7.20709	6.7534	39.5255	6.91868e-15	1.03545e-13	24.3547
ENSMUSG00000071478	H2ac7	7.20706	7.9693	41.7027	3.47297e-15	6.24351e-14	25.0508
ENSMUSG00000055839	Elob	7.20597	7.90024	45.5217	1.12488e-15	2.98567e-14	26.0259
ENSMUSG00000016487	Ppfibp1	7.20509	7.02686	37.2985	1.45704e-14	1.85006e-13	23.7113
ENSMUSG00000035623	Rsf1	7.20496	6.93325	45.1206	1.2606e-15	3.21424e-14	25.8441
ENSMUSG00000027800	Tm4sf1	7.20456	6.88184	20.3957	3.1744e-11	1.20614e-10	16.2614
ENSMUSG00000025935	Tram1	7.20387	7.27895	51.7018	2.18236e-16	1.1447e-14	27.3165
ENSMUSG00000026674	Ddr2	7.20208	6.83758	28.7778	4.03128e-13	2.62827e-12	20.5946
ENSMUSG00000029840	Mtpn	7.19746	7.08182	45.282	1.20399e-15	3.12046e-14	25.8954
ENSMUSG00000021477	Ctsl	7.19658	7.28813	41.8957	3.27277e-15	6.02836e-14	25.054
ENSMUSG00000090266	Mettl23	7.19518	6.82778	47.966	5.73611e-16	1.94782e-14	26.4818
ENSMUSG00000033047	Eif3l	7.19477	7.43567	44.9551	1.32168e-15	3.29311e-14	25.8493
ENSMUSG00000038248	Sobp	7.19307	6.8481	33.9812	4.81171e-14	4.5948e-13	22.6069
ENSMUSG00000034612	Chst11	7.19086	6.72845	20.0801	3.86232e-11	1.43995e-10	16.0656
ENSMUSG00000063856	Gpx1	7.19072	7.69957	41.0363	4.27227e-15	7.2622e-14	24.8522
ENSMUSG00000063001	Gm9701	7.18938	7.28187	41.2219	4.0314e-15	6.95002e-14	24.8734
ENSMUSG00000082127	ENSMUSG00000082127	7.1887	6.93712	38.998	8.2223e-15	1.17393e-13	24.2173
ENSMUSG00000076236	Mir682	7.18776	7.82987	42.2058	2.97673e-15	5.66789e-14	25.1778
ENSMUSG00000024824	Rad9a	7.18655	7.2364	49.8796	3.4653e-16	1.45966e-14	26.9405
ENSMUSG00000032232	Cgnl1	7.18472	7.08566	43.6181	1.9492e-15	4.22647e-14	25.488
ENSMUSG00000061665	Cd2ap	7.18423	6.92352	46.4438	8.68924e-16	2.51874e-14	26.1541
ENSMUSG00000031353	Rbbp7	7.18317	7.23916	47.6459	6.25279e-16	2.05289e-14	26.4571
ENSMUSG00000031403	Dkc1	7.18307	7.18677	51.9382	2.0577e-16	1.11935e-14	27.3502
ENSMUSG00000067736	Gm10222	7.18299	6.84722	43.9877	1.74865e-15	3.9149e-14	25.557
ENSMUSG00000052727	Map1b	7.18288	6.79286	37.789	1.23209e-14	1.62047e-13	23.8495
ENSMUSG00000035247	Hectd1	7.18139	7.2884	49.6874	3.64204e-16	1.51186e-14	26.9086
ENSMUSG00000093904	Tomm20	7.18059	7.10913	45.345	1.18262e-15	3.08686e-14	25.9129
ENSMUSG00000020152	Actr2	7.18024	6.83638	46.8913	7.67997e-16	2.33044e-14	26.2459
ENSMUSG00000029622	Arpc1b	7.18023	7.33232	47.8807	5.86918e-16	1.97704e-14	26.522
ENSMUSG00000065947	ND4L	7.17807	6.84907	44.1107	1.68694e-15	3.81975e-14	25.5877
ENSMUSG00000027803	Wwtr1	7.17779	6.91128	47.6348	6.27152e-16	2.05598e-14	26.4208
ENSMUSG00000038664	Herc1	7.17749	6.93986	50.0151	3.34629e-16	1.43982e-14	26.9346
ENSMUSG00000069744	Psmb3	7.1764	7.79502	37.6655	1.28497e-14	1.66811e-13	23.8661
ENSMUSG00000024098	Twsg1	7.17527	6.69511	43.2503	2.17355e-15	4.55598e-14	25.353
ENSMUSG00000028580	Pum1	7.17449	7.08041	53.6677	1.34892e-16	8.81153e-15	27.6683
ENSMUSG00000069270	H2ac6	7.17174	7.90416	40.2436	5.4897e-15	8.76461e-14	24.6399
ENSMUSG00000017485	Top2b	7.1717	6.77969	41.7901	3.38073e-15	6.12608e-14	24.9857
ENSMUSG00000002416	Ndufb2	7.17165	7.21851	34.2861	4.29126e-14	4.19044e-13	22.729
ENSMUSG00000055762	Eef1d	7.16916	7.32102	43.1197	2.25977e-15	4.67496e-14	25.3799
ENSMUSG00000058655	Eif4b	7.16872	7.0318	52.6808	1.71358e-16	1.02138e-14	27.478
ENSMUSG00000027959	Sass6	7.16728	5.97266	11.4255	3.91159e-08	9.07459e-08	8.93914
ENSMUSG00000002028	Kmt2a	7.16699	6.93922	44.179	1.65368e-15	3.75959e-14	25.615
ENSMUSG00000094974	Rps19-ps2	7.16573	7.89887	35.5821	2.66681e-14	2.88839e-13	23.1972
ENSMUSG00000025255	Zfhx4	7.16282	6.72119	30.8606	1.65114e-13	1.25085e-12	21.447
ENSMUSG00000034120	Srsf2	7.16233	6.76219	45.4711	1.14111e-15	3.00701e-14	25.9049
ENSMUSG00000052146	Rps10	7.15998	7.69529	36.5104	1.91648e-14	2.25655e-13	23.4933
ENSMUSG00000059208	Hnrnpm	7.15905	7.73739	56.2322	7.3885e-17	6.09621e-15	28.2224
ENSMUSG00000069272	H2ac8	7.15602	7.898	40.3995	5.22346e-15	8.42407e-14	24.6837
ENSMUSG00000028465	Tln1	7.15492	7.16428	45.3532	1.17988e-15	3.08337e-14	25.9235
ENSMUSG00000024074	Crim1	7.15048	6.69317	35.0897	3.18861e-14	3.30721e-13	22.9756
ENSMUSG00000117338	ENSMUSG00000117338	7.14928	7.67815	38.4907	9.72798e-15	1.33942e-13	24.1105
ENSMUSG00000035299	Mid1	7.14842	6.37015	31.616	1.21191e-13	9.73134e-13	21.7216
ENSMUSG00000038708	Golga4	7.14807	7.19737	44.7295	1.41006e-15	3.40237e-14	25.7738
ENSMUSG00000005397	Nid1	7.14803	7.14694	37.9897	1.15107e-14	1.53221e-13	23.9316
ENSMUSG00000071516	H2ac13	7.14576	7.88879	40.4343	5.16609e-15	8.34989e-14	24.6926
ENSMUSG00000061615	H2ac4	7.14522	7.91212	40.2025	5.56214e-15	8.85871e-14	24.6283
ENSMUSG00000021702	Thbs4	7.14489	7.41023	25.7485	1.66283e-12	8.89734e-12	19.2178
ENSMUSG00000115358	ENSMUSG00000115358	7.14287	6.94931	40.9391	4.40443e-15	7.4125e-14	24.7699
ENSMUSG00000096681	Rps19-ps1	7.14247	7.88079	35.0151	3.27683e-14	3.38283e-13	23.0048
ENSMUSG00000055435	Maf	7.142	7.09523	43.521	2.00593e-15	4.31925e-14	25.4684
ENSMUSG00000031610	Scrg1	7.14145	6.8897	12.9068	9.09152e-09	2.27185e-08	10.4186
ENSMUSG00000069302	H2ac12	7.14109	7.89517	41.4859	3.7137e-15	6.52935e-14	24.986
ENSMUSG00000004207	Psap	7.14012	7.26032	48.1619	5.44278e-16	1.88305e-14	26.5736
ENSMUSG00000001847	Rac1	7.13949	7.01526	51.2097	2.46862e-16	1.2502e-14	27.1842
ENSMUSG00000058672	Tubb2a	7.13765	7.22384	38.1008	1.10869e-14	1.48748e-13	23.9646
ENSMUSG00000022129	Dct	7.13659	7.69869	42.3217	2.87357e-15	5.52397e-14	25.1979
ENSMUSG00000030172	Erc1	7.13606	6.99493	32.3665	8.97579e-14	7.61697e-13	22.03
ENSMUSG00000038095	Sbno1	7.13558	7.00181	44.9478	1.32442e-15	3.29311e-14	25.807
ENSMUSG00000050812	Ecpas	7.13198	6.86348	47.8837	5.86434e-16	1.97704e-14	26.4706
ENSMUSG00000041324	Inhba	7.13116	6.67971	38.7881	8.81255e-15	1.238e-13	24.1346
ENSMUSG00000020402	Vdac1	7.1311	7.08338	40.5712	4.94637e-15	8.10778e-14	24.6785
ENSMUSG00000050608	Micos10	7.13092	7.5157	32.6832	7.92406e-14	6.88148e-13	22.1648
ENSMUSG00000060373	Hnrnpc	7.12982	7.0811	37.0803	1.57104e-14	1.95459e-13	23.6452
ENSMUSG00000032324	Tspan3	7.129	7.0338	37.7475	1.24958e-14	1.63761e-13	23.8481
ENSMUSG00000061904	Slc25a3	7.12592	7.19301	41.9231	3.24545e-15	5.99894e-14	25.0569
ENSMUSG00000057262	ENSMUSG00000057262	7.12496	7.60063	44.9584	1.3204e-15	3.29311e-14	25.8623
ENSMUSG00000061242	Gm9104	7.12441	7.34342	42.286	2.9049e-15	5.57448e-14	25.1642
ENSMUSG00000007891	Ctsd	7.12428	7.26129	36.1371	2.18663e-14	2.49206e-13	23.3537
ENSMUSG00000006699	Cdc42	7.12285	7.27172	44.3839	1.55808e-15	3.62839e-14	25.6938
ENSMUSG00000068674	ENSMUSG00000068674	7.12243	7.31374	33.493	5.7918e-14	5.32972e-13	22.4534
ENSMUSG00000075376	Rc3h2	7.12096	6.72562	38.5047	9.68275e-15	1.33486e-13	24.0557
ENSMUSG00000020640	Itsn2	7.12039	6.6407	43.3102	2.13521e-15	4.51155e-14	25.3617
ENSMUSG00000030399	Ckm	7.11968	7.62638	8.66555	9.49991e-07	1.90344e-06	5.49416
ENSMUSG00000041540	Sox5	7.11856	6.96789	34.7592	3.59997e-14	3.64967e-13	22.8777
ENSMUSG00000022048	Dpysl2	7.11842	7.449	37.603	1.31264e-14	1.70203e-13	23.8278
ENSMUSG00000031029	Eif3f	7.11795	7.31329	46.8594	7.74751e-16	2.33805e-14	26.2874
ENSMUSG00000032479	Map4	7.11746	7.11945	37.8687	1.19919e-14	1.58382e-13	23.8924
ENSMUSG00000002014	Ssr4	7.11718	7.49364	43.3177	2.13045e-15	4.51155e-14	25.4428
ENSMUSG00000053617	Sh3pxd2a	7.11355	6.93199	40.047	5.84628e-15	9.15619e-14	24.5211
ENSMUSG00000029817	Tra2a	7.11336	6.76234	50.8089	2.73176e-16	1.29421e-14	27.0664
ENSMUSG00000031701	Dnaja2	7.11244	6.8083	44.5919	1.4671e-15	3.49194e-14	25.7035
ENSMUSG00000078240	ENSMUSG00000078240	7.11207	6.96087	38.0384	1.13229e-14	1.51344e-13	23.9338
ENSMUSG00000028339	Col15a1	7.11165	7.03745	48.3018	5.24309e-16	1.83926e-14	26.5803
ENSMUSG00000024597	Slc12a2	7.11095	6.72219	53.6566	1.35252e-16	8.81153e-15	27.6102
ENSMUSG00000023092	Fhl1	7.11092	7.40653	16.2749	5.32084e-10	1.60705e-09	13.3555
ENSMUSG00000038056	Kmt2c	7.11066	6.89311	49.0353	4.31782e-16	1.64855e-14	26.7212
ENSMUSG00000025969	Nrp2	7.10923	6.97835	30.9234	1.60877e-13	1.22846e-12	21.4788
ENSMUSG00000081394	Gm13215	7.10906	6.46164	24.3865	3.31641e-12	1.61104e-11	18.5301
ENSMUSG00000014873	Surf2	7.10867	7.13343	48.4625	5.0235e-16	1.77352e-14	26.6248
ENSMUSG00000026341	Actr3	7.10778	7.11064	47.2277	7.00452e-16	2.19973e-14	26.3507
ENSMUSG00002076196	ENSMUSG00002076196	7.10191	7.81913	39.1156	7.91035e-15	1.13973e-13	24.3064
ENSMUSG00000027087	Itgav	7.10163	6.58921	52.1381	1.9583e-16	1.09496e-14	27.3068
ENSMUSG00000037815	Ctnna1	7.10134	6.85536	40.7533	4.66974e-15	7.74657e-14	24.7107
ENSMUSG00000026879	Gsn	7.1013	7.35905	32.1783	9.67174e-14	8.09406e-13	21.9729
ENSMUSG00000025862	Stag2	7.10108	6.73311	32.1489	9.78538e-14	8.1656e-13	21.9401
ENSMUSG00000001131	Timp1	7.10068	7.23842	40.9814	4.34634e-15	7.34646e-14	24.8055
ENSMUSG00000112605	Gm7476	7.10058	7.41	42.4528	2.76146e-15	5.38045e-14	25.2116
ENSMUSG00000024083	Pja2	7.10045	7.10045	40.183	5.59696e-15	8.88654e-14	24.5713
ENSMUSG00000026605	Cenpf	7.09936	7.08365	38.863	8.59676e-15	1.2148e-13	24.1878
ENSMUSG00000025246	Tbl1x	7.09888	6.95962	50.9974	2.60441e-16	1.2693e-14	27.1349
ENSMUSG00002075675	ENSMUSG00002075675	7.0981	7.8261	39.8727	6.18335e-15	9.51251e-14	24.5282
ENSMUSG00000033420	Antxr1	7.09445	6.80337	38.4948	9.71485e-15	1.33845e-13	24.0591
ENSMUSG00000084817	ENSMUSG00000084817	7.09283	7.21676	51.6585	2.20604e-16	1.14891e-14	27.2995
ENSMUSG00000036781	Rps27l	7.08978	7.26993	31.081	1.50755e-13	1.16367e-12	21.5479
ENSMUSG00000052707	Tnrc6a	7.0892	7.25132	41.7984	3.37219e-15	6.12608e-14	25.0243
ENSMUSG00000037058	Paip2	7.08856	7.13947	51.9186	2.06774e-16	1.11935e-14	27.3396
ENSMUSG00000024594	Prrc1	7.08849	7.02178	41.2629	3.98026e-15	6.90435e-14	24.8623
ENSMUSG00000033813	Tcea1	7.08729	7.09656	43.6457	1.93341e-15	4.21296e-14	25.4956
ENSMUSG00000048874	Phf3	7.08669	6.74369	36.7744	1.74728e-14	2.10227e-13	23.5272
ENSMUSG00000081740	ENSMUSG00000081740	7.08651	7.33463	33.0196	6.9502e-14	6.19639e-13	22.2823
ENSMUSG00000091086	Rpl6l	7.08588	7.58707	50.1527	3.22987e-16	1.41741e-14	27.0342
ENSMUSG00000024985	Tcf7l2	7.08441	6.9397	46.0822	9.60913e-16	2.67881e-14	26.0729
ENSMUSG00000027808	Serp1	7.08333	7.16683	45.6235	1.09301e-15	2.93646e-14	25.9827
ENSMUSG00000078377	Gm4294	7.08188	7.55691	43.2776	2.15601e-15	4.53215e-14	25.4362
ENSMUSG00000026034	Clk1	7.08174	6.64828	45.3085	1.19494e-15	3.10798e-14	25.8534
ENSMUSG00002076907	ENSMUSG00002076907	7.08006	7.82906	39.4452	7.10194e-15	1.05533e-13	24.4039
ENSMUSG00000032294	Pkm	7.07943	7.49788	25.2708	2.10978e-12	1.09002e-11	18.982
ENSMUSG00000027365	Trpm7	7.07942	6.82283	47.6057	6.32115e-16	2.06304e-14	26.3996
ENSMUSG00000063632	Sox11	7.07939	7.11684	31.6708	1.18535e-13	9.55479e-13	21.7711
ENSMUSG00000050953	Gja1	7.07782	7.04602	37.7174	1.26244e-14	1.64858e-13	23.8446
ENSMUSG00000052684	Jun	7.07688	6.63202	33.855	5.04665e-14	4.77362e-13	22.5523
ENSMUSG00000022403	St13	7.07646	7.31676	51.9313	2.06127e-16	1.11935e-14	27.3646
ENSMUSG00000030655	Smg1	7.07608	6.63862	39.7001	6.53768e-15	9.88504e-14	24.3954
ENSMUSG00000072501	Phf20l1	7.07535	6.50127	44.5139	1.50053e-15	3.53459e-14	25.6444
ENSMUSG00000038535	Zfp280d	7.0735	6.58107	40.8136	4.58177e-15	7.63512e-14	24.7033
ENSMUSG00000022338	Eny2	7.07283	6.95102	44.6101	1.45944e-15	3.48336e-14	25.7159
ENSMUSG00000024483	Ankhd1	7.07088	6.782	48.8121	4.57927e-16	1.6898e-14	26.6568
ENSMUSG00000021040	Slirp	7.06958	7.15155	34.3399	4.20596e-14	4.13152e-13	22.7435
ENSMUSG00000022119	Rbm26	7.06944	6.85104	45.4606	1.1445e-15	3.01234e-14	25.9108
ENSMUSG00000017677	Wsb1	7.06884	6.6175	49.2073	4.12744e-16	1.62661e-14	26.7122
ENSMUSG00000084129	ENSMUSG00000084129	7.06591	6.96679	38.7615	8.89028e-15	1.24252e-13	24.1488
ENSMUSG00000027204	Fbn1	7.06441	7.2678	28.0275	5.6468e-13	3.51112e-12	20.2759
ENSMUSG00002075113	ENSMUSG00002075113	7.0636	7.77853	38.6749	9.14942e-15	1.27168e-13	24.1724
ENSMUSG00000002266	Zim1	7.06218	6.8459	41.256	3.98879e-15	6.91369e-14	24.8443
ENSMUSG00000085438	Oip5os1	7.06114	6.84112	44.3033	1.59499e-15	3.67548e-14	25.6323
ENSMUSG00000056880	Gadl1	7.06015	6.77835	40.6407	4.83883e-15	7.96059e-14	24.67
ENSMUSG00000015165	Hnrnpl	7.05967	7.1109	48.1154	5.51087e-16	1.89398e-14	26.5452
ENSMUSG00000014959	Gorasp2	7.05948	7.29168	49.1247	4.21773e-16	1.63915e-14	26.7831
ENSMUSG00000063142	Kcnma1	7.05673	7.07666	37.6948	1.27219e-14	1.6564e-13	23.8354
ENSMUSG00000041408	Wapl	7.05635	6.9343	43.4616	2.04146e-15	4.36635e-14	25.4335
ENSMUSG00000037270	4932438A13Rik	7.05465	6.77933	42.0128	3.15743e-15	5.90978e-14	25.0416
ENSMUSG00000043923	Ccdc84	7.05216	7.2555	46.6552	8.19578e-16	2.42353e-14	26.2333
ENSMUSG00000091509	ENSMUSG00000091509	7.05134	6.45599	47.7161	6.13522e-16	2.02751e-14	26.3751
ENSMUSG00000037060	Cavin3	7.05097	7.43741	46.7461	7.99276e-16	2.37305e-14	26.2725
ENSMUSG00000022234	Cct5	7.05024	7.19881	46.986	7.48299e-16	2.28415e-14	26.3046
ENSMUSG00000032431	Crtap	7.04784	7.20528	42.3637	2.83712e-15	5.46344e-14	25.1698
ENSMUSG00000062582	ENSMUSG00000062582	7.04782	7.15004	37.6965	1.27147e-14	1.6564e-13	23.8391
ENSMUSG00000062203	Gspt1	7.04662	6.92001	43.978	1.75361e-15	3.91807e-14	25.5604
ENSMUSG00000032712	Resf1	7.04586	6.7322	44.801	1.38141e-15	3.36164e-14	25.7484
ENSMUSG00000029992	Gfpt1	7.04216	6.85994	36.9164	1.66294e-14	2.03753e-13	23.5795
ENSMUSG00002076162	ENSMUSG00002076162	7.04146	7.77367	39.0149	8.17663e-15	1.16892e-13	24.2734
ENSMUSG00000024538	Ppic	7.04081	7.20556	40.8533	4.5249e-15	7.56324e-14	24.7649
ENSMUSG00000062456	Rpl9-ps6	7.04077	7.2057	40.0631	5.8161e-15	9.13016e-14	24.543
ENSMUSG00000030082	Sec61a1	7.03927	7.31517	44.8502	1.36201e-15	3.3376e-14	25.8129
ENSMUSG00000031812	Map1lc3b	7.03866	7.10274	45.1302	1.25717e-15	3.21257e-14	25.8598
ENSMUSG00000073876	Gm13305	7.03864	5.12452	17.7061	1.86678e-10	6.0711e-10	14.5026
ENSMUSG00000032042	Srpr	7.03833	7.4902	36.3526	2.02602e-14	2.35656e-13	23.432
ENSMUSG00000032803	Cdv3	7.03701	7.20962	47.7513	6.07724e-16	2.02034e-14	26.4777
ENSMUSG00000045694	Gm4997	7.03612	6.49118	51.3738	2.36893e-16	1.21933e-14	27.1376
ENSMUSG00000067851	Arfgef1	7.036	6.61068	46.3661	8.87859e-16	2.55013e-14	26.0962
ENSMUSG00000079139	Gm4204	7.03588	6.80853	43.8547	1.81816e-15	4.02149e-14	25.5175
ENSMUSG00000058571	Gpc6	7.03389	6.93828	29.4682	2.97844e-13	2.03837e-12	20.887
ENSMUSG00000056476	Med12l	7.0311	6.92741	35.9046	2.37543e-14	2.64966e-13	23.2591
ENSMUSG00000029430	Ran	7.03102	7.13117	41.1658	4.10267e-15	7.04154e-14	24.8445
ENSMUSG00000049470	Aff4	7.03069	6.72178	44.1034	1.69054e-15	3.81975e-14	25.5698
ENSMUSG00000027907	S100a11	7.02811	7.62811	45.0745	1.2773e-15	3.23784e-14	25.8923
ENSMUSG00000026074	Map4k4	7.02811	6.94957	45.5372	1.11995e-15	2.97618e-14	25.9442
ENSMUSG00000026553	Copa	7.02759	7.04144	49.9053	3.44241e-16	1.4528e-14	26.9227
ENSMUSG00002076515	ENSMUSG00002076515	7.02655	7.74515	38.8839	8.53744e-15	1.20796e-13	24.2327
ENSMUSG00000066443	Gm10163	7.02553	7.06605	46.4544	8.66386e-16	2.51664e-14	26.169
ENSMUSG00000027184	Caprin1	7.02414	6.87644	49.9472	3.40537e-16	1.44943e-14	26.9101
ENSMUSG00000073664	Nbeal1	7.02319	6.58557	45.7407	1.05749e-15	2.85847e-14	25.9458
ENSMUSG00000026987	Baz2b	7.02158	6.73377	39.9656	6.00117e-15	9.32998e-14	24.4822
ENSMUSG00000078735	Il11ra2	7.01885	5.11209	17.4453	2.24586e-10	7.21334e-10	14.3156
ENSMUSG00000038648	Creb3l2	7.01804	7.08221	42.5622	2.67154e-15	5.25483e-14	25.2132
ENSMUSG00000057738	Sptan1	7.01694	6.73419	37.191	1.51205e-14	1.90564e-13	23.6576
ENSMUSG00000021760	Gpx8	7.01693	7.07143	42.105	3.06963e-15	5.76997e-14	25.094
ENSMUSG00000110831	ENSMUSG00000110831	7.0163	6.20431	31.8099	1.12071e-13	9.15436e-13	21.7843
ENSMUSG00000042834	Nrep	7.01484	6.91831	42.6846	2.57468e-15	5.12378e-14	25.2301
ENSMUSG00000027351	Spred1	7.01439	6.5644	39.2269	7.62662e-15	1.1082e-13	24.2549
ENSMUSG00000024081	Cebpz	7.01223	7.00176	51.726	2.16924e-16	1.14054e-14	27.2839
ENSMUSG00000025381	Cnpy2	7.01043	7.19318	44.1103	1.68716e-15	3.81975e-14	25.6151
ENSMUSG00000063015	Ccni	7.00914	6.92273	42.6875	2.57247e-15	5.12378e-14	25.2325
ENSMUSG00000032026	Rexo2	7.00894	7.1285	40.1082	5.73256e-15	9.03996e-14	24.5482
ENSMUSG00000021520	Uqcrb	7.00747	7.29222	33.7015	5.34913e-14	4.99395e-13	22.5258
ENSMUSG00000073079	Srp54a	7.00718	6.89215	50.7039	2.80554e-16	1.30945e-14	27.0622
ENSMUSG00000050856	Atp5k	7.00363	7.52358	35.2585	2.99831e-14	3.14687e-13	23.0754
ENSMUSG00000052825	ENSMUSG00000052825	6.99906	6.83084	51.7934	2.13312e-16	1.13235e-14	27.2718
ENSMUSG00000068614	Actc1	6.99859	7.67433	7.55341	4.27253e-06	8.08625e-06	3.90992
ENSMUSG00000021244	Ylpm1	6.99791	6.86221	47.7395	6.0967e-16	2.02274e-14	26.4354
ENSMUSG00000054405	Dnajc8	6.99485	7.1144	46.9874	7.48004e-16	2.28415e-14	26.2935
ENSMUSG00000048758	Rpl29	6.99456	7.1706	24.6633	2.87386e-12	1.42145e-11	18.6745
ENSMUSG00000021134	Srsf5	6.99314	6.9023	47.9384	5.7787e-16	1.95744e-14	26.4863
ENSMUSG00000058056	Palld	6.99269	7.0185	42.1804	2.99984e-15	5.70202e-14	25.1081
ENSMUSG00000056174	Col8a2	6.99258	6.86532	34.2149	4.40711e-14	4.28081e-13	22.6853
ENSMUSG00000031523	Dlc1	6.99152	6.73849	53.6461	1.35593e-16	8.81153e-15	27.6077
ENSMUSG00000030772	Dkk3	6.99115	6.93294	29.0748	3.53603e-13	2.35486e-12	20.7229
ENSMUSG00000080776	Gm12174	6.99081	7.1333	39.6772	6.58646e-15	9.95198e-14	24.4279
ENSMUSG00000025613	Cct8	6.98998	6.92467	36.9612	1.63725e-14	2.01276e-13	23.5991
ENSMUSG00000024096	Ralbp1	6.98886	6.90513	46.3077	9.02384e-16	2.57956e-14	26.1157
ENSMUSG00000007739	Cct4	6.98886	6.91283	40.0007	5.93377e-15	9.24184e-14	24.5028
ENSMUSG00000082064	Rpl5-ps2	6.98764	6.86823	39.5936	6.76745e-15	1.01627e-13	24.3835
ENSMUSG00000080076	H2ac14	6.98705	7.75849	38.8297	8.69184e-15	1.22589e-13	24.2165
ENSMUSG00000028868	Wasf2	6.9865	7.1829	44.1971	1.645e-15	3.74782e-14	25.6406
ENSMUSG00000027405	Nop56	6.98472	7.24294	51.9485	2.05246e-16	1.11935e-14	27.3558
ENSMUSG00000056050	Mia3	6.98461	7.087	44.9487	1.3241e-15	3.29311e-14	25.8142
ENSMUSG00000063754	Gm10136	6.9837	6.99733	50.7343	2.78393e-16	1.30489e-14	27.0863
ENSMUSG00000078180	Gm20900	6.98319	7.50428	43.2239	2.19071e-15	4.56588e-14	25.4166
ENSMUSG00002076329	ENSMUSG00002076329	6.98151	7.71073	38.7601	8.89447e-15	1.24252e-13	24.1934
ENSMUSG00000079137	ENSMUSG00000079137	6.98029	7.42481	42.1059	3.06877e-15	5.76997e-14	25.1198
ENSMUSG00000094238	Rps12-ps11	6.97999	7.38517	32.8257	7.49476e-14	6.57283e-13	22.2119
ENSMUSG00000093990	Rps12-ps12	6.97963	7.3872	32.7341	7.76764e-14	6.76635e-13	22.1783
ENSMUSG00000096763	Rps12-ps13	6.97825	7.39182	32.8845	7.32495e-14	6.45366e-13	22.2337
ENSMUSG00000095499	Rps12-ps14	6.97731	7.39258	32.8869	7.31813e-14	6.45132e-13	22.2346
ENSMUSG00000030704	Rab6a	6.9769	7.19764	50.4542	2.98983e-16	1.3442e-14	27.0503
ENSMUSG00000056211	R3hdm1	6.97686	6.75997	46.2503	9.16914e-16	2.59737e-14	26.0871
ENSMUSG00000031740	Mmp2	6.9765	7.18845	38.6494	9.22736e-15	1.2809e-13	24.1292
ENSMUSG00000030451	Herc2	6.97396	6.50107	44.4023	1.54979e-15	3.62056e-14	25.6201
ENSMUSG00000095017	Rps12-ps15	6.9739	7.38503	32.8324	7.475e-14	6.55811e-13	22.2143
ENSMUSG00000100720	ENSMUSG00000100720	6.97338	7.38834	43.4431	2.0527e-15	4.38612e-14	25.4652
ENSMUSG00000029169	Dhx15	6.97192	6.8013	50.7958	2.74084e-16	1.29479e-14	27.0699
ENSMUSG00000021806	Nid2	6.96682	6.66878	28.5746	4.41277e-13	2.84249e-12	20.5025
ENSMUSG00000024283	Wac	6.96673	6.86563	41.2787	3.96071e-15	6.88126e-14	24.8522
ENSMUSG00000066626	Gm5121	6.96651	6.95522	45.1693	1.24323e-15	3.1884e-14	25.8565
ENSMUSG00000021910	Nisch	6.96628	7.02768	50.5297	2.9328e-16	1.33216e-14	27.0446
ENSMUSG00000041702	Btbd7	6.96611	6.4068	47.0543	7.34437e-16	2.26606e-14	26.224
ENSMUSG00000025856	Pdgfa	6.96592	7.04489	34.3134	4.24769e-14	4.16081e-13	22.7306
ENSMUSG00000082419	Gm11425	6.96406	7.06291	46.6321	8.24809e-16	2.43247e-14	26.2073
ENSMUSG00000025823	Pdia4	6.96312	7.31515	25.08	2.323e-12	1.18325e-11	18.886
ENSMUSG00000058503	Fam133b	6.96192	6.96927	47.971	5.72846e-16	1.94782e-14	26.4946
ENSMUSG00000033943	Mga	6.96076	6.75596	50.8549	2.70005e-16	1.28617e-14	27.076
ENSMUSG00000072844	G530011O06Rik	6.96002	6.1851	30.9636	1.58227e-13	1.21117e-12	21.4619
ENSMUSG00000004364	Cul3	6.95955	6.51935	38.4239	9.94758e-15	1.362e-13	24.0149
ENSMUSG00000026064	Ptp4a1	6.95666	6.72575	39.1607	7.79406e-15	1.12592e-13	24.246
ENSMUSG00000027770	Dhx36	6.956	6.66868	50.4086	3.02489e-16	1.35251e-14	26.9745
ENSMUSG00000081087	Rps15a-ps7	6.95452	7.00792	34.4303	4.06649e-14	4.01726e-13	22.7681
ENSMUSG00000117310	Ptp4a1	6.95274	6.72443	39.2456	7.58021e-15	1.10371e-13	24.2705
ENSMUSG00000067194	Eif1ax	6.95113	6.74597	48.0547	5.60124e-16	1.91608e-14	26.487
ENSMUSG00000031447	Lamp1	6.95109	7.04715	48.5676	4.88534e-16	1.74713e-14	26.6362
ENSMUSG00000042390	Gatad2b	6.95045	6.72383	42.8693	2.43558e-15	4.9498e-14	25.2587
ENSMUSG00000096145	Vkorc1	6.94913	7.52162	26.572	1.11399e-12	6.30395e-12	19.6128
ENSMUSG00000106001	ENSMUSG00000106001	6.94907	6.22108	23.8863	4.31381e-12	2.02502e-11	18.268
ENSMUSG00000055320	Tead1	6.94864	6.45545	46.2968	9.05129e-16	2.57956e-14	26.0627
ENSMUSG00000022136	Dnajc3	6.94764	7.11965	50.5663	2.90553e-16	1.33075e-14	27.0643
ENSMUSG00000024975	Pdcd4	6.94753	6.69563	32.1846	9.64744e-14	8.08111e-13	21.9492
ENSMUSG00000114003	Gm9616	6.94691	7.32454	37.0214	1.60339e-14	1.98083e-13	23.6365
ENSMUSG00000071984	Fndc1	6.94557	6.75174	34.8977	3.42102e-14	3.50861e-13	22.9163
ENSMUSG00000085334	ENSMUSG00000085334	6.94516	6.54274	39.6524	6.63946e-15	1.00233e-13	24.3731
ENSMUSG00000022425	Enpp2	6.9445	6.71587	35.5952	2.65425e-14	2.88044e-13	23.1462
ENSMUSG00000018076	Med13l	6.94438	7.0735	38.8282	8.69612e-15	1.22589e-13	24.176
ENSMUSG00000020390	Ube2b	6.94279	6.62837	44.3438	1.57631e-15	3.64544e-14	25.6158
ENSMUSG00000008475	Arpc5	6.94126	6.87655	44.238	1.62555e-15	3.71765e-14	25.6188
ENSMUSG00000003778	Brd8	6.94059	6.70054	42.1085	3.06636e-15	5.76997e-14	25.0592
ENSMUSG00000021149	Gtpbp4	6.94046	6.93358	45.5114	1.12818e-15	2.98723e-14	25.9318
ENSMUSG00000071141	ENSMUSG00000071141	6.93979	7.02493	43.6645	1.92271e-15	4.19379e-14	25.4908
ENSMUSG00000034807	Colgalt1	6.93932	6.84835	44.2609	1.61473e-15	3.70651e-14	25.6207
ENSMUSG00000039607	Rbms3	6.9384	6.524	41.0969	4.1919e-15	7.14914e-14	24.7758
ENSMUSG00000105879	Gm6204	6.93796	7.01001	37.6967	1.27135e-14	1.6564e-13	23.8316
ENSMUSG00000028530	Jak1	6.9354	6.69842	46.5055	8.54188e-16	2.49242e-14	26.1407
ENSMUSG00000014504	Srp19	6.93305	7.02372	41.805	3.36528e-15	6.12608e-14	25.0079
ENSMUSG00000059534	Uqcr10	6.93193	7.36595	40.0439	5.852e-15	9.15621e-14	24.5472
ENSMUSG00000001280	Sp1	6.93022	6.61886	47.9279	5.79511e-16	1.95807e-14	26.4479
ENSMUSG00000030934	Oat	6.92778	6.77715	42.4519	2.76228e-15	5.38045e-14	25.1534
ENSMUSG00000021500	Ddx46	6.92776	6.91172	42.7758	2.50493e-15	5.03501e-14	25.2549
ENSMUSG00000079184	Mphosph8	6.92673	6.75356	48.9021	4.47191e-16	1.6783e-14	26.6655
ENSMUSG00000074415	Mir100hg	6.92483	6.76924	49.982	3.375e-16	1.44371e-14	26.8992
ENSMUSG00000016018	Mtrex	6.92461	7.00718	51.1724	2.49197e-16	1.25405e-14	27.175
ENSMUSG00000028180	Zranb2	6.92333	7.00464	43.6282	1.94344e-15	4.22228e-14	25.4799
ENSMUSG00000104699	Rps4x-ps	6.92263	6.9865	34.5224	3.92968e-14	3.90335e-13	22.7987
ENSMUSG00000026021	Sumo1	6.92249	6.84892	44.7904	1.38562e-15	3.36552e-14	25.7506
ENSMUSG00000039206	Daglb	6.9215	6.64135	46.8435	7.78136e-16	2.34185e-14	26.2072
ENSMUSG00000031762	Mt2	6.92089	5.53913	25.2987	2.08042e-12	1.07738e-11	18.974
ENSMUSG00000037894	H2az1	6.9197	7.28474	34.2749	4.30931e-14	4.20434e-13	22.7251
ENSMUSG00000024238	Zeb1	6.91957	6.77945	44.5458	1.48676e-15	3.51808e-14	25.6868
ENSMUSG00000098915	ENSMUSG00000098915	6.91767	7.38451	42.9745	2.36e-15	4.83981e-14	25.3426
ENSMUSG00000036103	Colec12	6.91709	6.52861	43.4372	2.05626e-15	4.38948e-14	25.3824
ENSMUSG00000091955	Gm9844	6.91666	7.25063	42.1661	3.01291e-15	5.71209e-14	25.1249
ENSMUSG00000028759	Hp1bp3	6.91618	7.1477	46.9991	7.45622e-16	2.28415e-14	26.2977
ENSMUSG00000020661	Dnmt3a	6.91493	6.95127	50.6179	2.86759e-16	1.32161e-14	27.0524
ENSMUSG00000020427	Igfbp3	6.91123	7.07328	28.9419	3.74898e-13	2.47127e-12	20.6696
ENSMUSG00000029655	N4bp2l2	6.91094	6.74987	50.8507	2.70296e-16	1.28617e-14	27.0728
ENSMUSG00000029203	Ube2k	6.91081	6.76268	52.7626	1.67968e-16	1.00827e-14	27.4462
ENSMUSG00000007815	Rhoa	6.90992	6.95096	48.5799	4.86943e-16	1.74712e-14	26.6246
ENSMUSG00000029777	Gars	6.90613	6.95104	50.1761	3.21054e-16	1.41174e-14	26.9623
ENSMUSG00000021549	Rasa1	6.90603	6.50392	40.8427	4.54002e-15	7.57703e-14	24.7052
ENSMUSG00000026878	Rab14	6.90595	6.94054	48.8136	4.57742e-16	1.6898e-14	26.6807
ENSMUSG00000028763	Hspg2	6.90548	7.16017	32.332	9.09927e-14	7.69568e-13	22.0216
ENSMUSG00000020088	Sar1a	6.90539	7.36726	45.9982	9.83753e-16	2.70901e-14	26.0888
ENSMUSG00000001383	Zmat2	6.90497	6.84818	48.6964	4.72144e-16	1.72034e-14	26.639
ENSMUSG00000022400	Rbx1	6.90324	7.10579	47.3755	6.72831e-16	2.16071e-14	26.3769
ENSMUSG00000041895	Wipi1	6.90166	6.5999	45.0862	1.27305e-15	3.23315e-14	25.7962
ENSMUSG00000118353	ENSMUSG00000118353	6.90091	6.9011	48.9925	4.36669e-16	1.65289e-14	26.714
ENSMUSG00000026918	Brd3	6.90087	7.26065	46.7045	8.08509e-16	2.39401e-14	26.2433
ENSMUSG00000036309	Skp1	6.90035	7.04616	49.0856	4.26125e-16	1.63915e-14	26.7412
ENSMUSG00000083411	ENSMUSG00000083411	6.8998	7.08869	34.5765	3.85163e-14	3.84259e-13	22.8213
ENSMUSG00000000753	Serpinf1	6.8994	7.20067	29.5156	2.91799e-13	2.0001e-12	20.9138
ENSMUSG00000038384	Setd1b	6.89823	6.55536	48.1408	5.47353e-16	1.88704e-14	26.4817
ENSMUSG00000021585	Cast	6.89573	6.80985	38.5917	9.40609e-15	1.30161e-13	24.0877
ENSMUSG00000025289	Prdx4	6.89521	6.87677	39.5853	6.78556e-15	1.0183e-13	24.3787
ENSMUSG00000062604	Srpk2	6.89452	6.86904	44.5209	1.4975e-15	3.53459e-14	25.6891
ENSMUSG00000020362	Cnot6	6.89448	6.78638	48.6104	4.83022e-16	1.74712e-14	26.6109
ENSMUSG00000044807	Zfp354c	6.89248	6.48683	40.8005	4.6008e-15	7.65526e-14	24.6897
ENSMUSG00000031503	Col4a2	6.89134	6.96054	35.5379	2.70972e-14	2.92193e-13	23.1409
ENSMUSG00000020738	Sumo2	6.89117	7.19539	36.8203	1.7195e-14	2.08021e-13	23.5667
ENSMUSG00000026872	Zeb2	6.88942	6.44631	26.7449	1.02572e-12	5.87382e-12	19.6824
ENSMUSG00000102428	Pcdhga12	6.88763	6.56315	44.1171	1.6838e-15	3.81975e-14	25.5562
ENSMUSG00000056763	Cspp1	6.88669	6.44133	33.9471	4.8741e-14	4.64632e-13	22.5719
ENSMUSG00000024431	Nr3c1	6.88415	6.68669	45.7926	1.04217e-15	2.82053e-14	25.9745
ENSMUSG00000068196	Col8a1	6.88166	7.05418	28.5679	4.42598e-13	2.84934e-12	20.5082
ENSMUSG00000075595	Zfp652	6.88113	6.64604	49.7196	3.61183e-16	1.50663e-14	26.8288
ENSMUSG00000028282	Casp8ap2	6.87726	6.60381	46.2489	9.17273e-16	2.59737e-14	26.0635
ENSMUSG00000024515	Smad4	6.87693	6.33028	50.0162	3.34536e-16	1.43982e-14	26.8402
ENSMUSG00000035325	Sec31a	6.87536	7.02091	47.3019	6.86427e-16	2.17583e-14	26.3523
ENSMUSG00000031954	Cfdp1	6.8724	7.05229	52.3815	1.84418e-16	1.05525e-14	27.4158
ENSMUSG00000080999	H2ac5-ps	6.87226	7.57277	36.8714	1.68917e-14	2.05594e-13	23.6031
ENSMUSG00000090394	4930523C07Rik	6.87176	7.0033	27.1067	8.64399e-13	5.06996e-12	19.8554
ENSMUSG00000054823	Nsd3	6.87168	6.36008	41.9569	3.2119e-15	5.95248e-14	24.9833
ENSMUSG00000026385	Dbi	6.87068	7.10685	45.7929	1.04207e-15	2.82053e-14	26.0142
ENSMUSG00000009575	Cbx5	6.86963	7.11718	40.4874	5.07966e-15	8.24041e-14	24.6536
ENSMUSG00000056201	Cfl1	6.86837	6.93286	46.3224	8.98715e-16	2.57795e-14	26.1245
ENSMUSG00000113061	Rps18-ps5	6.86816	7.396	35.7643	2.49774e-14	2.75126e-13	23.2339
ENSMUSG00002076299	ENSMUSG00002076299	6.86774	7.56525	36.7749	1.74697e-14	2.10227e-13	23.5719
ENSMUSG00000028111	Ctsk	6.86766	6.69756	29.5794	2.83863e-13	1.95483e-12	20.929
ENSMUSG00000033565	Rbfox2	6.86733	6.90385	42.9721	2.36169e-15	4.83981e-14	25.3027
ENSMUSG00000028478	Clta	6.86637	6.96975	48.0287	5.64044e-16	1.92351e-14	26.5084
ENSMUSG00000040412	Elapor1	6.86506	5.35396	8.61357	1.01596e-06	2.03081e-06	5.58117
ENSMUSG00000032582	Rbm6	6.86402	6.81694	40.9818	4.3459e-15	7.34646e-14	24.7664
ENSMUSG00000028173	Wls	6.86359	6.8564	35.9588	2.32988e-14	2.61207e-13	23.2723
ENSMUSG00000029202	Pds5a	6.86249	6.36394	31.8615	1.0977e-13	9.0026e-13	21.8118
ENSMUSG00000029131	Dnajb6	6.86105	6.85446	44.88	1.35041e-15	3.32396e-14	25.7716
ENSMUSG00000053819	Camk2d	6.85862	6.45186	41.79	3.38083e-15	6.12608e-14	24.9531
ENSMUSG00000002778	Kdelr1	6.85771	6.93571	50.8537	2.70089e-16	1.28617e-14	27.0988
ENSMUSG00000095115	Itpripl2	6.85619	6.88267	46.7178	8.05551e-16	2.38847e-14	26.206
ENSMUSG00000028226	Mmp16	6.85544	6.61906	42.7049	2.55898e-15	5.10245e-14	25.2025
ENSMUSG00000062480	Acat3	6.85529	7.01962	42.1425	3.03475e-15	5.73557e-14	25.0958
ENSMUSG00000026229	Psmd1	6.85442	7.09914	45.4902	1.13494e-15	2.99792e-14	25.9414
ENSMUSG00000022811	Zfp148	6.85099	6.85487	38.9176	8.44316e-15	1.19842e-13	24.1879
ENSMUSG00000108366	Gm5586	6.84948	6.81931	34.603	3.81389e-14	3.82083e-13	22.818
ENSMUSG00000057561	Eif1a	6.84833	6.64798	37.1662	1.52506e-14	1.9158e-13	23.6413
ENSMUSG00000074622	Mafb	6.84759	6.53872	36.7867	1.73975e-14	2.09894e-13	23.5215
ENSMUSG00000048118	Arid4a	6.84607	6.68316	29.4377	3.0182e-13	2.05663e-12	20.8673
ENSMUSG00000083396	Gm15542	6.84596	6.6761	33.4051	5.99017e-14	5.47112e-13	22.3943
ENSMUSG00002075904	ENSMUSG00002075904	6.84484	7.59207	37.2383	1.48761e-14	1.88021e-13	23.7193
ENSMUSG00000037235	Mxd4	6.84479	6.89251	43.8938	1.79744e-15	3.99976e-14	25.5343
ENSMUSG00000052957	Gas1	6.84133	6.75771	24.9463	2.48618e-12	1.25419e-11	18.8162
ENSMUSG00000020594	Pum2	6.83935	6.42593	43.6283	1.94333e-15	4.22228e-14	25.4162
ENSMUSG00000023025	Larp4	6.83801	6.65283	39.249	7.57183e-15	1.10322e-13	24.2644
ENSMUSG00000081434	Gm14165	6.83798	7.18616	37.9071	1.1837e-14	1.56901e-13	23.9053
ENSMUSG00000041763	Tpp2	6.83774	6.59435	44.957	1.32095e-15	3.29311e-14	25.7639
ENSMUSG00000026374	Tsn	6.8365	7.19933	45.2361	1.2198e-15	3.13609e-14	25.8882
ENSMUSG00000038515	Grtp1	6.83567	6.91369	46.8231	7.82518e-16	2.35092e-14	26.233
ENSMUSG00000068523	Gng5	6.83522	6.98197	33.8346	5.08587e-14	4.80248e-13	22.5577
ENSMUSG00000060147	Serpinb6a	6.83148	6.67759	50.5484	2.91885e-16	1.33131e-14	27.0038
ENSMUSG00000074698	Csnk2a1	6.82927	7.03765	45.8743	1.01852e-15	2.77698e-14	26.0282
ENSMUSG00000034163	Zfc3h1	6.827	6.36524	27.3029	7.88494e-13	4.68461e-12	19.9341
ENSMUSG00000018906	P4ha2	6.82661	6.87783	24.6524	2.89003e-12	1.42848e-11	18.6678
ENSMUSG00000055531	Cpsf6	6.82652	6.41882	47.613	6.30855e-16	2.06304e-14	26.3439
ENSMUSG00000112567	ENSMUSG00000112567	6.8264	7.0346	43.846	1.82277e-15	4.02764e-14	25.5339
ENSMUSG00000019802	Sec63	6.82577	6.58845	36.6361	1.83383e-14	2.1802e-13	23.4716
ENSMUSG00000007850	Hnrnph1	6.82555	6.75195	49.0397	4.31285e-16	1.64855e-14	26.6933
ENSMUSG00000029581	Fscn1	6.82554	6.71118	37.6696	1.28317e-14	1.66675e-13	23.8016
ENSMUSG00000031595	Pdgfrl	6.82434	6.45318	34.63	3.77594e-14	3.79263e-13	22.8103
ENSMUSG00000057133	Chd6	6.82415	6.66276	33.0077	6.98231e-14	6.21642e-13	22.249
ENSMUSG00000024091	Vapa	6.82253	6.66127	46.6216	8.27218e-16	2.43407e-14	26.1568
ENSMUSG00000034158	Lrrc58	6.82194	6.95998	43.6647	1.92262e-15	4.19379e-14	25.4819
ENSMUSG00000057762	Gm6169	6.82101	6.95768	46.0248	9.76467e-16	2.69318e-14	26.0539
ENSMUSG00000001105	Ift20	6.82079	7.36203	46.9845	7.48596e-16	2.28415e-14	26.3131
ENSMUSG00000006998	Psmd2	6.82064	6.92598	46.2676	9.12518e-16	2.59391e-14	26.1066
ENSMUSG00000040850	Psme4	6.81968	6.77433	49.3673	3.95839e-16	1.5884e-14	26.7714
ENSMUSG00000009079	Ewsr1	6.81909	6.90051	41.5217	3.67277e-15	6.47773e-14	24.9187
ENSMUSG00000029629	Phf14	6.8169	6.56744	51.953	2.05016e-16	1.11935e-14	27.2606
ENSMUSG00000028312	Smc2	6.81648	6.86966	48.1986	5.38958e-16	1.87571e-14	26.5318
ENSMUSG00000081473	Gm4853	6.81461	6.73288	28.7177	4.14023e-13	2.68816e-12	20.5655
ENSMUSG00000020908	Myh3	6.81341	7.07377	9.01418	6.10082e-07	1.24699e-06	5.988
ENSMUSG00000015575	Atp6v0e	6.81323	7.01315	33.5816	5.59919e-14	5.18714e-13	22.4707
ENSMUSG00000081684	Rps2-ps13	6.8131	7.00182	29.874	2.50106e-13	1.75752e-12	21.0572
ENSMUSG00000021703	Serinc5	6.80911	6.08456	20.8088	2.46608e-11	9.59008e-11	16.5278
ENSMUSG00000020994	Pnn	6.80729	6.85472	34.5349	3.9115e-14	3.89031e-13	22.7966
ENSMUSG00000039153	Runx2	6.8052	6.70737	42.8361	2.46002e-15	4.97651e-14	25.2505
ENSMUSG00000042035	Igsf3	6.8051	6.72642	31.1802	1.44732e-13	1.12507e-12	21.5692
ENSMUSG00000038762	Abcf1	6.805	7.18476	41.8308	3.33875e-15	6.09889e-14	25.0264
ENSMUSG00000057329	Bcl2	6.8049	6.64239	40.0771	5.79008e-15	9.10944e-14	24.4999
ENSMUSG00000042207	Kdm5b	6.80408	6.66781	44.2501	1.61985e-15	3.71335e-14	25.5984
ENSMUSG00000005506	Celf1	6.8015	6.63501	47.6569	6.2342e-16	2.05171e-14	26.3862
ENSMUSG00000036667	Tcaf1	6.80095	6.7278	48.1836	5.41121e-16	1.88027e-14	26.5144
ENSMUSG00000021660	Btf3	6.80037	7.10912	40.9158	4.43681e-15	7.4556e-14	24.7689
ENSMUSG00000032410	Xrn1	6.79959	6.42355	47.3169	6.83638e-16	2.17352e-14	26.2806
ENSMUSG00000036199	Ndufa13	6.79913	7.31908	36.3422	2.03347e-14	2.36267e-13	23.4203
ENSMUSG00000019978	Epb41l2	6.79724	6.43012	39.2098	7.66944e-15	1.11156e-13	24.2365
ENSMUSG00000003355	Fkbp11	6.796	6.97444	32.2979	9.22289e-14	7.78468e-13	22.0014
ENSMUSG00000045573	Penk	6.7958	7.02757	37.4656	1.37582e-14	1.76628e-13	23.7555
ENSMUSG00000020805	Slc13a5	6.79533	6.65563	44.1059	1.68931e-15	3.81975e-14	25.5639
ENSMUSG00000102742	Pcdhga11	6.79381	6.49345	40.8025	4.5979e-15	7.65526e-14	24.6889
ENSMUSG00000040249	Lrp1	6.79345	6.83268	47.3437	6.7867e-16	2.16694e-14	26.3398
ENSMUSG00000038690	Atp5j2	6.79193	7.24459	37.1297	1.5444e-14	1.92891e-13	23.6688
ENSMUSG00000021537	Cetn3	6.79054	6.65996	39.7534	6.42598e-15	9.76979e-14	24.4115
ENSMUSG00000037458	Azin1	6.78824	6.27971	36.2826	2.07679e-14	2.40041e-13	23.335
ENSMUSG00000060671	Atp8b2	6.78798	6.64826	40.5382	4.99847e-15	8.17492e-14	24.627
ENSMUSG00000078429	Ctdsp2	6.78742	6.62384	39.0929	7.96948e-15	1.146e-13	24.2174
ENSMUSG00000018666	Cbx1	6.78737	7.15047	41.0174	4.29756e-15	7.29393e-14	24.8009
ENSMUSG00000025980	Hspd1	6.78675	7.31386	44.8393	1.3663e-15	3.34439e-14	25.8027
ENSMUSG00000028029	Aimp1	6.78612	6.79456	49.0039	4.35362e-16	1.65078e-14	26.7007
ENSMUSG00000059921	Unc5c	6.78537	6.55128	28.615	4.33381e-13	2.79654e-12	20.516
ENSMUSG00000074994	Qser1	6.78398	6.50287	39.839	6.25088e-15	9.58962e-14	24.4247
ENSMUSG00000015733	Capza2	6.78379	6.75497	49.3431	3.98343e-16	1.59265e-14	26.7618
ENSMUSG00000018736	Ndel1	6.78346	6.58256	50.6314	2.85776e-16	1.31984e-14	27.0031
ENSMUSG00000068466	ENSMUSG00000068466	6.78287	7.36805	40.0538	5.83358e-15	9.14689e-14	24.5466
ENSMUSG00000031072	LTO1	6.78259	6.84692	48.8406	4.54492e-16	1.6898e-14	26.6662
ENSMUSG00000103585	Pcdhgb4	6.7825	6.49198	44.2422	1.62355e-15	3.71765e-14	25.5759
ENSMUSG00000018377	Vezf1	6.78158	6.69445	42.003	3.16689e-15	5.91743e-14	25.0299
ENSMUSG00000021969	Zdhhc20	6.7815	6.66051	48.1515	5.4579e-16	1.8846e-14	26.4975
ENSMUSG00000084830	ENSMUSG00000084830	6.78127	6.68683	24.3234	3.42737e-12	1.65763e-11	18.4982
ENSMUSG00000041057	Wdr43	6.78096	7.12767	35.681	2.57353e-14	2.81504e-13	23.193
ENSMUSG00000023852	Chd1	6.78032	6.39684	30.694	1.76944e-13	1.32144e-12	21.3647
ENSMUSG00000013076	Amotl1	6.78012	7.1212	47.8712	5.88415e-16	1.97905e-14	26.4926
ENSMUSG00000029686	Cul1	6.77994	6.51415	46.8751	7.71422e-16	2.3312e-14	26.1976
ENSMUSG00000096484	Gm13696	6.77904	6.38613	21.0035	2.19311e-11	8.6334e-11	16.643
ENSMUSG00000096337	Gm13694	6.77904	6.38613	21.0035	2.19311e-11	8.6334e-11	16.643
ENSMUSG00000023932	Cdc5l	6.77895	6.72683	44.8581	1.35893e-15	3.33557e-14	25.7566
ENSMUSG00000043154	Ppp2r3a	6.77634	6.59141	43.8045	1.84513e-15	4.06888e-14	25.4806
ENSMUSG00000028266	Lmo4	6.77565	6.87919	41.1798	4.08468e-15	7.02463e-14	24.8248
ENSMUSG00000022200	Golph3	6.77552	6.41487	43.9809	1.75214e-15	3.91807e-14	25.5043
ENSMUSG00000023036	Pcdhgc4	6.77521	6.52081	42.4426	2.77002e-15	5.38799e-14	25.1276
ENSMUSG00000024754	Cemip2	6.77483	6.72555	42.4066	2.8004e-15	5.41166e-14	25.1383
ENSMUSG00000056602	Fry	6.7748	6.66888	31.8412	1.10668e-13	9.06323e-13	21.8182
ENSMUSG00000047459	Dynlrb1	6.77384	7.46019	36.7639	1.75368e-14	2.10882e-13	23.5603
ENSMUSG00000057132	Rpgrip1	6.77306	6.07379	12.8982	9.16496e-09	2.28968e-08	10.4488
ENSMUSG00000044791	Setd2	6.77179	6.58977	33.1022	6.73132e-14	6.0392e-13	22.2803
ENSMUSG00000030447	Cyfip1	6.77115	6.65094	41.3721	3.84723e-15	6.73723e-14	24.8569
ENSMUSG00000043998	Mgat2	6.77005	6.5033	35.3196	2.93248e-14	3.10002e-13	23.0403
ENSMUSG00000039103	Nexn	6.76868	7.25453	12.4785	1.36524e-08	3.34032e-08	9.97712
ENSMUSG00000091537	Tma7-ps	6.76831	7.25076	44.6611	1.43815e-15	3.44374e-14	25.7542
ENSMUSG00000096437	Rps12-ps16	6.76768	7.20076	31.9249	1.07015e-13	8.80995e-13	21.8684
ENSMUSG00000095824	Gm13697	6.76709	6.37225	21.1128	2.05417e-11	8.14203e-11	16.7091
ENSMUSG00000079247	Gm13691	6.76586	6.36716	21.1982	1.95229e-11	7.77739e-11	16.7604
ENSMUSG00000094336	Gm13693	6.76578	6.37581	21.0372	2.1492e-11	8.47447e-11	16.6635
ENSMUSG00000028483	Snapc3	6.76529	6.44961	43.0055	2.33821e-15	4.8096e-14	25.2643
ENSMUSG00000057236	Rbbp4	6.76453	6.73161	45.7345	1.05933e-15	2.85994e-14	25.96
ENSMUSG00000094125	Gm13698	6.76351	6.37506	21.047	2.13666e-11	8.42955e-11	16.6694
ENSMUSG00000107383	Gm4366	6.76132	7.36008	34.3633	4.16933e-14	4.10596e-13	22.7594
ENSMUSG00000024097	Srsf7	6.76064	6.74874	33.2666	6.31745e-14	5.71085e-13	22.3456
ENSMUSG00000043424	Eif3j2	6.75887	6.52449	47.3672	6.74339e-16	2.1624e-14	26.3084
ENSMUSG00000029290	Zfp326	6.75846	6.55994	41.4122	3.79967e-15	6.65925e-14	24.8567
ENSMUSG00000084314	Rps15a-ps3	6.75595	6.65323	34.9816	3.31728e-14	3.42134e-13	22.9373
ENSMUSG00000002732	Fkbp7	6.75586	6.75799	36.1692	2.1619e-14	2.47026e-13	23.3357
ENSMUSG00000029185	Fam114a1	6.75559	6.99419	48.2731	5.28342e-16	1.84459e-14	26.5603
ENSMUSG00000104346	Pcdhga3	6.75543	6.48848	43.272	2.15957e-15	4.5353e-14	25.3363
ENSMUSG00000044894	Uqcrq	6.75245	7.26788	30.3002	2.08702e-13	1.5124e-12	21.236
ENSMUSG00000021816	Ppp3cb	6.75233	6.23321	42.7045	2.55933e-15	5.10245e-14	25.1603
ENSMUSG00000016256	Ctsz	6.75101	6.91459	31.2666	1.39703e-13	1.09408e-12	21.6075
ENSMUSG00000020964	Sel1l	6.75098	6.53629	44.307	1.59328e-15	3.67538e-14	25.5968
ENSMUSG00000032562	Gnai2	6.75083	7.33256	37.5053	1.35724e-14	1.74751e-13	23.7892
ENSMUSG00000001288	Rarg	6.75071	6.61805	39.844	6.24071e-15	9.5839e-14	24.4355
ENSMUSG00000024205	ENSMUSG00000024205	6.75025	7.45835	33.0312	6.91908e-14	6.17365e-13	22.2885
ENSMUSG00000032640	Chsy1	6.74956	6.70898	32.2437	9.42331e-14	7.92652e-13	21.9692
ENSMUSG00000038612	Mcl1	6.74913	6.75389	42.6309	2.61669e-15	5.17931e-14	25.2025
ENSMUSG00000027170	Eif3m	6.74867	6.73124	35.6913	2.56404e-14	2.80605e-13	23.1761
ENSMUSG00000072214	Septin5	6.74823	6.53511	39.8572	6.21433e-15	9.5535e-14	24.4219
ENSMUSG00000031099	Smarca1	6.74817	6.3477	43.5353	1.99746e-15	4.30569e-14	25.3834
ENSMUSG00000021178	Psmc1	6.74563	7.16501	49.0793	4.26829e-16	1.63915e-14	26.7562
ENSMUSG00000024639	Gnaq	6.74417	6.85287	51.0783	2.55174e-16	1.25806e-14	27.1276
ENSMUSG00000057657	Rps18-ps3	6.74406	7.18943	37.7076	1.26667e-14	1.65312e-13	23.8404
ENSMUSG00000024360	Etf1	6.74359	6.70382	51.1373	2.51405e-16	1.25411e-14	27.1191
ENSMUSG00000019975	Ikbip	6.74318	6.8024	47.6535	6.23988e-16	2.05171e-14	26.3997
ENSMUSG00000037736	Limch1	6.74264	6.86184	38.9286	8.41246e-15	1.19501e-13	24.19
ENSMUSG00000031818	Cox4i1	6.74245	7.42546	42.4101	2.79744e-15	5.41166e-14	25.1975
ENSMUSG00000096729	Gm13695	6.74235	6.37073	21.0103	2.18411e-11	8.60442e-11	16.6473
ENSMUSG00000010406	Mrpl52	6.74214	6.93687	40.8807	4.48608e-15	7.52691e-14	24.7474
ENSMUSG00000116757	ENSMUSG00000116757	6.74163	6.87982	36.4815	1.9361e-14	2.27479e-13	23.4408
ENSMUSG00000050761	Gp1bb	6.7416	6.52862	40.1461	5.66348e-15	8.95917e-14	24.5023
ENSMUSG00000052812	Atad2b	6.74107	6.343	40.8152	4.57943e-15	7.63512e-14	24.6751
ENSMUSG00000032745	Gpbp1	6.74082	6.45963	37.3555	1.42876e-14	1.82024e-13	23.6878
ENSMUSG00000020198	Ap3d1	6.74042	7.07007	42.118	3.05749e-15	5.76189e-14	25.0903
ENSMUSG00000102543	Pcdhgc5	6.73903	6.44083	42.5099	2.71416e-15	5.31966e-14	25.1358
ENSMUSG00000072940	ENSMUSG00000072940	6.73893	7.60673	30.5337	1.892e-13	1.39121e-12	21.3365
ENSMUSG00000103793	Pcdhga6	6.73857	6.45588	43.5637	1.98077e-15	4.28227e-14	25.4047
ENSMUSG00000052681	Rap1b	6.73832	6.58887	31.1724	1.45196e-13	1.12828e-12	21.5609
ENSMUSG00000025780	Itih5	6.73665	6.96696	29.5165	2.91686e-13	1.99995e-12	20.9059
ENSMUSG00000014769	Psmb1	6.73607	7.204	37.7606	1.24401e-14	1.63225e-13	23.8586
ENSMUSG00000006050	Sra1	6.73467	6.70986	42.0296	3.14119e-15	5.8894e-14	25.0359
ENSMUSG00000041685	Fcho2	6.73459	6.1138	36.6823	1.80441e-14	2.15337e-13	23.4465
ENSMUSG00000038668	Lpar1	6.73302	6.70432	50.8868	2.67833e-16	1.28617e-14	27.0644
ENSMUSG00000023022	Lima1	6.73271	6.48552	29.8041	2.57712e-13	1.80636e-12	21.0127
ENSMUSG00000003435	Supt5	6.7325	6.88035	40.2646	5.45292e-15	8.73658e-14	24.5708
ENSMUSG00000106604	ENSMUSG00000106604	6.7317	6.30566	14.3536	2.49848e-09	6.77767e-09	11.7933
ENSMUSG00000001289	Pfdn5	6.73095	7.0525	46.4775	8.60858e-16	2.50524e-14	26.163
ENSMUSG00000113902	Ndufb1	6.7307	6.92001	33.7609	5.2299e-14	4.90693e-13	22.5297
ENSMUSG00000025364	Pa2g4	6.72973	6.94185	47.1923	7.07246e-16	2.21002e-14	26.3153
ENSMUSG00000106037	Gm4332	6.72931	6.94671	41.9024	3.26607e-15	6.02104e-14	25.0223
ENSMUSG00000027864	Ptgfrn	6.72927	6.62184	29.4361	3.02029e-13	2.05742e-12	20.8655
ENSMUSG00000027067	Ssrp1	6.72782	6.94158	40.4656	5.11491e-15	8.29149e-14	24.6292
ENSMUSG00000037369	Kdm6a	6.72765	5.79894	20.3194	3.32761e-11	1.25958e-10	16.2287
ENSMUSG00000048612	Myof	6.726	6.32631	32.7581	7.6952e-14	6.7059e-13	22.1421
ENSMUSG00000102440	Pcdhga9	6.72554	6.43401	41.7139	3.46107e-15	6.23955e-14	24.9272
ENSMUSG00000018965	Ywhah	6.72525	6.54149	40.4535	5.13462e-15	8.30512e-14	24.5942
ENSMUSG00000045294	Insig1	6.72401	6.12429	24.3727	3.34039e-12	1.62161e-11	18.5187
ENSMUSG00000011118	Panx3	6.72373	6.77937	26.6698	1.0631e-12	6.0517e-12	19.6505
ENSMUSG00000040430	Pitpnc1	6.72323	6.52056	35.0049	3.28916e-14	3.39392e-13	22.9367
ENSMUSG00000082474	ENSMUSG00000082474	6.723	6.98457	33.942	4.88349e-14	4.65325e-13	22.5951
ENSMUSG00000032024	Clmp	6.72287	6.46487	39.7984	6.3333e-15	9.67564e-14	24.409
ENSMUSG00000033581	Igf2bp2	6.72222	6.49293	35.4373	2.81001e-14	3.00465e-13	23.0781
ENSMUSG00000103567	Pcdhga5	6.7218	6.43325	42.0663	3.1062e-15	5.83373e-14	25.0197
ENSMUSG00000103749	Pcdhgb5	6.72108	6.43977	41.544	3.64748e-15	6.44895e-14	24.8827
ENSMUSG00000039756	Dnttip2	6.71921	6.53718	49.9492	3.40365e-16	1.44943e-14	26.8573
ENSMUSG00000036242	Armh4	6.71918	6.3833	27.5316	7.08982e-13	4.27797e-12	20.0374
ENSMUSG00000061833	Gm6311	6.71914	6.97254	31.1255	1.48022e-13	1.14539e-12	21.5559
ENSMUSG00000103081	ENSMUSG00000103081	6.71685	6.41906	41.6358	3.54545e-15	6.31928e-14	24.905
ENSMUSG00000026678	Rgs5	6.71664	6.95547	17.8357	1.70444e-10	5.5785e-10	14.5447
ENSMUSG00000019932	Kera	6.71431	7.01407	15.4489	1.01269e-09	2.91553e-09	12.7013
ENSMUSG00000019873	Reep3	6.71211	6.85313	49.077	4.27087e-16	1.63915e-14	26.7151
ENSMUSG00000043091	Tuba1c	6.71177	6.90814	47.0139	7.42592e-16	2.28415e-14	26.27
ENSMUSG00000083327	ENSMUSG00000083327	6.71121	6.66646	33.6751	5.40324e-14	5.03525e-13	22.4866
ENSMUSG00000095137	Rps12-ps17	6.71109	7.17115	31.4355	1.30399e-13	1.0339e-12	21.68
ENSMUSG00000096831	Rps12-ps6	6.71087	7.16365	31.4613	1.29038e-13	1.02514e-12	21.6898
ENSMUSG00000001942	Siae	6.71007	6.86733	39.1245	7.88709e-15	1.13787e-13	24.2453
ENSMUSG00000021027	Ralgapa1	6.71003	6.10497	34.3346	4.21421e-14	4.13578e-13	22.6799
ENSMUSG00000045328	Cenpe	6.70989	6.68214	36.8296	1.71397e-14	2.07469e-13	23.5395
ENSMUSG00000103332	Pcdhga2	6.70897	6.43328	41.967	3.202e-15	5.94271e-14	24.9938
ENSMUSG00000103088	Pcdhgb6	6.70882	6.42045	41.6851	3.49188e-15	6.24495e-14	24.918
ENSMUSG00000096135	Rps12-ps18	6.70861	7.16607	31.4024	1.32168e-13	1.04497e-12	21.6671
ENSMUSG00000036533	Cdc42ep3	6.70791	6.71457	35.8115	2.45588e-14	2.71465e-13	23.2113
ENSMUSG00000102918	Pcdhgc3	6.70764	6.42502	42.6273	2.61956e-15	5.18033e-14	25.1638
ENSMUSG00000103472	Pcdhga7	6.70658	6.41996	41.4586	3.74528e-15	6.57438e-14	24.8577
ENSMUSG00000104063	Pcdhgb7	6.70515	6.41903	41.9745	3.19466e-15	5.9391e-14	24.9941
ENSMUSG00000028790	Khdrbs1	6.70457	6.6633	49.5903	3.73502e-16	1.53799e-14	26.7971
ENSMUSG00000093885	ENSMUSG00000093885	6.70098	6.777	36.0507	2.25481e-14	2.54475e-13	23.2957
ENSMUSG00000103037	Pcdhgb1	6.7006	6.41684	41.7878	3.38318e-15	6.12608e-14	24.9448
ENSMUSG00000006800	Sulf2	6.7002	6.59351	43.2364	2.18259e-15	4.55755e-14	25.3366
ENSMUSG00000102222	Pcdhga10	6.69986	6.4255	41.8686	3.30018e-15	6.05858e-14	24.9668
ENSMUSG00000020900	Myh10	6.69837	6.94292	29.3904	3.08072e-13	2.08954e-12	20.8538
ENSMUSG00000004897	Hdgf	6.69713	7.20096	41.9828	3.18657e-15	5.92907e-14	25.0668
ENSMUSG00000102748	Pcdhgb2	6.6971	6.41476	41.8419	3.32729e-15	6.08807e-14	24.9586
ENSMUSG00000103144	Pcdhga1	6.6966	6.41409	41.9898	3.17971e-15	5.92173e-14	24.9973
ENSMUSG00000021917	Spcs1	6.69654	6.61363	42.912	2.40461e-15	4.90951e-14	25.256
ENSMUSG00000081603	ENSMUSG00000081603	6.69624	6.16535	35.8846	2.39242e-14	2.66187e-13	23.1959
ENSMUSG00000082762	Gm12366	6.69537	6.79963	30.1496	2.22422e-13	1.5966e-12	21.1639
ENSMUSG00000020105	Lrig3	6.69524	6.47001	40.0754	5.79316e-15	9.10944e-14	24.4851
ENSMUSG00000058603	Rpl28-ps1	6.69522	7.33233	29.1057	3.48841e-13	2.32737e-12	20.7424
ENSMUSG00000022710	Usp7	6.69493	6.56535	44.5866	1.46937e-15	3.49194e-14	25.6686
ENSMUSG00000037152	Ndufc1	6.69447	7.14985	33.1017	6.73276e-14	6.0392e-13	22.3038
ENSMUSG00000046440	ENSMUSG00000046440	6.69344	7.50003	36.2688	2.08692e-14	2.40706e-13	23.4033
ENSMUSG00000034165	Ccnd3	6.69141	6.83117	39.7661	6.39965e-15	9.74995e-14	24.4263
ENSMUSG00000034708	Grn	6.6914	6.57651	41.6164	3.56679e-15	6.33765e-14	24.9159
ENSMUSG00000020516	Rps6kb1	6.69116	6.51989	47.7568	6.06823e-16	2.02034e-14	26.3899
ENSMUSG00000103677	Pcdhga4	6.69071	6.42115	41.2695	3.97203e-15	6.8955e-14	24.8071
ENSMUSG00000103897	Pcdhga8	6.69048	6.41628	41.5793	3.60795e-15	6.40476e-14	24.8893
ENSMUSG00000019971	Cep290	6.68987	6.13811	38.9648	8.31278e-15	1.18378e-13	24.1342
ENSMUSG00000027245	Hypk	6.68984	6.98955	45.9564	9.95344e-16	2.73169e-14	26.0374
ENSMUSG00000029467	Atp2a2	6.68965	6.54992	45.056	1.28409e-15	3.2462e-14	25.779
ENSMUSG00000085791	ENSMUSG00000085791	6.68754	6.90758	33.4998	5.77672e-14	5.31806e-13	22.4353
ENSMUSG00000038305	Spats2l	6.68751	6.8018	48.7828	4.61482e-16	1.69159e-14	26.646
ENSMUSG00000064437	Snord49b	6.68742	5.54265	20.0978	3.81981e-11	1.42556e-10	16.0945
ENSMUSG00000030096	Slc6a6	6.68582	6.66056	41.7968	3.37376e-15	6.12608e-14	24.973
ENSMUSG00000117507	Gm50045	6.68532	6.47885	37.543	1.33985e-14	1.72842e-13	23.7456
ENSMUSG00000032925	Itgbl1	6.68476	6.58294	29.0724	3.53989e-13	2.35601e-12	20.7119
ENSMUSG00000042605	Atxn2	6.68434	6.3339	35.158	3.11012e-14	3.24412e-13	22.9755
ENSMUSG00000007656	Arpp19	6.68286	7.1953	44.2215	1.63337e-15	3.72883e-14	25.6428
ENSMUSG00000034021	Pds5b	6.68151	6.58025	41.6638	3.51495e-15	6.26999e-14	24.9254
ENSMUSG00000024425	Ndfip1	6.68073	6.64542	39.2871	7.47783e-15	1.09532e-13	24.2763
ENSMUSG00000057244	Gm6139	6.68067	6.92322	29.8175	2.56231e-13	1.79713e-12	21.0312
ENSMUSG00000029405	G3bp2	6.68018	6.80368	36.5388	1.89749e-14	2.23658e-13	23.4546
ENSMUSG00000042699	Dhx9	6.67818	6.31871	37.7316	1.25635e-14	1.64257e-13	23.7865
ENSMUSG00000031245	Hmgn5	6.6779	6.36283	46.3681	8.87371e-16	2.55013e-14	26.059
ENSMUSG00000040651	Tasor	6.6779	6.00382	34.8796	3.44387e-14	3.52877e-13	22.8529
ENSMUSG00000037499	Nenf	6.67766	7.10837	34.1019	4.59802e-14	4.43301e-13	22.656
ENSMUSG00000061272	Gm14173	6.67758	7.26619	35.276	2.97934e-14	3.13251e-13	23.0652
ENSMUSG00000022272	Myo10	6.67574	6.4146	30.8855	1.63419e-13	1.24271e-12	21.444
ENSMUSG00000020642	Rnf144a	6.67458	6.50902	43.6239	1.94587e-15	4.2234e-14	25.4254
ENSMUSG00000030647	Ndufc2	6.67452	6.49192	28.7011	4.17097e-13	2.70493e-12	20.5521
ENSMUSG00000026365	Cfh	6.67398	6.04683	26.3214	1.25682e-12	6.99187e-12	19.477
ENSMUSG00000020311	Erlec1	6.67396	6.66353	40.2536	5.47215e-15	8.75388e-14	24.5484
ENSMUSG00000062929	Cfl2	6.6734	6.79986	20.2696	3.43202e-11	1.29199e-10	16.1843
ENSMUSG00000020361	Hspa4	6.67308	6.70326	36.1603	2.16868e-14	2.47416e-13	23.326
ENSMUSG00000027797	Dclk1	6.67126	6.61905	34.2611	4.33154e-14	4.22229e-13	22.6893
ENSMUSG00000032766	Gng11	6.66964	6.92778	25.487	1.89325e-12	9.914e-12	19.0864
ENSMUSG00000108231	ENSMUSG00000108231	6.66883	6.68864	28.5751	4.41168e-13	2.84249e-12	20.5027
ENSMUSG00000109536	ENSMUSG00000109536	6.66771	5.82724	29.4626	2.98572e-13	2.04081e-12	20.8434
ENSMUSG00000019846	Lama4	6.6662	6.65606	41.6837	3.49343e-15	6.24495e-14	24.9422
ENSMUSG00000021756	Il6st	6.66556	6.48525	42.2236	2.96057e-15	5.64686e-14	25.0683
ENSMUSG00000021794	Glud1	6.65978	6.57184	37.0894	1.56611e-14	1.95168e-13	23.6115
ENSMUSG00000060572	Mfap2	6.6587	7.14301	36.6715	1.8112e-14	2.1603e-13	23.5141
ENSMUSG00000020075	Ddx21	6.65778	6.81916	39.1329	7.86556e-15	1.13551e-13	24.2422
ENSMUSG00000046186	Cd109	6.65761	6.45719	38.5341	9.58826e-15	1.32349e-13	24.04
ENSMUSG00000037362	Ccn3	6.65708	6.43775	19.9968	4.06952e-11	1.50979e-10	16.0166
ENSMUSG00000029249	Rest	6.65707	6.66422	42.1967	2.98494e-15	5.67861e-14	25.0748
ENSMUSG00000026305	Lrrfip1	6.65707	6.4024	41.1622	4.1073e-15	7.04154e-14	24.777
ENSMUSG00000020671	Rab10	6.65667	6.49316	36.1301	2.19206e-14	2.49566e-13	23.3041
ENSMUSG00000033544	Angptl1	6.65666	6.91984	37.68	1.27863e-14	1.66282e-13	23.8134
ENSMUSG00000031112	Stk26	6.65605	6.44156	24.2263	3.60576e-12	1.73325e-11	18.4465
ENSMUSG00000109669	ENSMUSG00000109669	6.65594	6.97436	36.9164	1.66295e-14	2.03753e-13	23.5819
ENSMUSG00000041415	Dicer1	6.65578	6.39577	41.7012	3.4746e-15	6.24351e-14	24.9175
ENSMUSG00000092072	Gm4540	6.65576	6.22314	20.526	2.92979e-11	1.12113e-10	16.3523
ENSMUSG00000091896	Ube2d2a	6.65561	6.35718	39.8787	6.17136e-15	9.50735e-14	24.4184
ENSMUSG00000052712	BC004004	6.65473	6.90292	41.8493	3.31976e-15	6.0822e-14	25.0051
ENSMUSG00000042436	Mfap4	6.6545	7.16642	31.237	1.41405e-13	1.10388e-12	21.6038
ENSMUSG00000001416	Cct3	6.65362	6.73753	47.2146	7.02954e-16	2.19973e-14	26.2968
ENSMUSG00000082876	ENSMUSG00000082876	6.65177	5.29418	25.1144	2.28287e-12	1.16632e-11	18.8688
ENSMUSG00000057696	ENSMUSG00000057696	6.65048	6.78905	33.2502	6.35765e-14	5.74248e-13	22.3414
ENSMUSG00000016319	Slc25a5	6.64908	7.22906	29.282	3.2296e-13	2.17578e-12	20.8151
ENSMUSG00000113113	Gm2614	6.64906	6.11182	30.4485	1.96073e-13	1.43744e-12	21.2531
ENSMUSG00000015757	Ppil4	6.6489	6.47049	40.8591	4.51666e-15	7.55519e-14	24.6997
ENSMUSG00000022676	Snai2	6.64795	6.34422	28.9926	3.66617e-13	2.42249e-12	20.6701
ENSMUSG00000113337	Gm19220	6.64752	6.46645	35.4612	2.78581e-14	2.98499e-13	23.0823
ENSMUSG00000048578	Mlec	6.64751	6.71288	36.2766	2.0812e-14	2.40298e-13	23.3634
ENSMUSG00000118491	Gm44505	6.64724	6.7822	42.9918	2.34784e-15	4.82041e-14	25.295
ENSMUSG00000037533	Rapgef6	6.64576	6.41727	34.6963	3.68449e-14	3.72336e-13	22.8255
ENSMUSG00000038615	Nfe2l1	6.64531	6.77541	31.8764	1.09117e-13	8.96286e-13	21.8356
ENSMUSG00000059775	Rps26-ps1	6.6444	6.70027	35.0962	3.18107e-14	3.30094e-13	22.9782
ENSMUSG00002075637	ENSMUSG00002075637	6.64438	6.10553	16.8817	3.37898e-10	1.05572e-09	13.8635
ENSMUSG00000007411	Mark3	6.64291	6.46775	43.7506	1.87459e-15	4.10102e-14	25.4534
ENSMUSG00000027598	Itch	6.64286	6.38773	39.6509	6.64277e-15	1.00233e-13	24.354
ENSMUSG00000024583	Txnl1	6.64283	6.57847	43.5062	2.01472e-15	4.32174e-14	25.4023
ENSMUSG00000024949	Sf1	6.64132	6.25138	33.2556	6.34424e-14	5.73272e-13	22.3145
ENSMUSG00000084265	ENSMUSG00000084265	6.64068	6.32625	27.877	6.04816e-13	3.72286e-12	20.1898
ENSMUSG00000031299	Pdha1	6.6404	6.40873	36.4666	1.94626e-14	2.2855e-13	23.4059
ENSMUSG00000039168	Dap	6.64011	6.82981	46.168	9.38183e-16	2.63289e-14	26.0689
ENSMUSG00000026457	Adipor1	6.64	6.49244	36.7382	1.76949e-14	2.1232e-13	23.4947
ENSMUSG00000034973	Dop1a	6.63987	6.2698	49.1201	4.2228e-16	1.63915e-14	26.6389
ENSMUSG00000031370	Zrsr2	6.63961	6.63318	39.0571	8.06384e-15	1.15731e-13	24.2072
ENSMUSG00000032449	Slc25a36	6.63935	5.97316	32.6777	7.94099e-14	6.88441e-13	22.0885
ENSMUSG00000089715	Cbx6	6.63932	6.67546	42.8376	2.45888e-15	4.97651e-14	25.2441
ENSMUSG00000014294	Ndufa2	6.63914	7.09104	38.6888	9.10734e-15	1.26904e-13	24.1316
ENSMUSG00000069309	H2ac22	6.63853	7.42717	37.0794	1.57151e-14	1.95459e-13	23.6575
ENSMUSG00000059820	Nkapd1	6.63691	6.41924	39.479	7.02421e-15	1.04734e-13	24.3096
ENSMUSG00000030654	Arl6ip1	6.63575	6.6017	42.4165	2.79206e-15	5.40976e-14	25.1269
ENSMUSG00000025616	Usp16	6.63556	6.57182	41.9896	3.17994e-15	5.92173e-14	25.0133
ENSMUSG00000061731	Ext1	6.63342	6.47654	39.7902	6.35002e-15	9.68289e-14	24.4046
ENSMUSG00000028426	Rad23b	6.63328	6.42946	45.543	1.11814e-15	2.97618e-14	25.8779
ENSMUSG00000031696	Vps35	6.63313	6.48037	37.4105	1.40205e-14	1.79277e-13	23.703
ENSMUSG00000095865	ENSMUSG00000095865	6.63226	6.47134	23.8789	4.3306e-12	2.03158e-11	18.2653
ENSMUSG00000020205	Phlda1	6.62978	6.26177	38.5987	9.38429e-15	1.30023e-13	24.0368
ENSMUSG00000038463	Olfml2b	6.627	6.80738	26.3522	1.23825e-12	6.9095e-12	19.5031
ENSMUSG00000028557	Rnf11	6.62402	6.38708	42.1667	3.0124e-15	5.71209e-14	25.0378
ENSMUSG00000029616	Erp29	6.62309	7.01715	41.8356	3.33381e-15	6.09493e-14	25.0104
ENSMUSG00000100228	Gm29257	6.62281	7.05772	35.6109	2.63927e-14	2.86985e-13	23.166
ENSMUSG00000008333	Snrpb2	6.62236	6.69431	39.2818	7.49094e-15	1.09579e-13	24.2773
ENSMUSG00000060128	Gm2710	6.62175	6.33419	39.5002	6.97578e-15	1.04258e-13	24.3091
ENSMUSG00000024750	Zfand5	6.61944	6.09915	45.8118	1.03655e-15	2.81223e-14	25.8923
ENSMUSG00000115457	Gm2387	6.61938	6.96684	33.7361	5.27939e-14	4.94704e-13	22.5217
ENSMUSG00000025234	Arih1	6.61854	6.07619	44.672	1.43363e-15	3.43667e-14	25.6211
ENSMUSG00000020288	Ahsa2	6.61852	6.5928	42.5784	2.65856e-15	5.23864e-14	25.1699
ENSMUSG00000028766	Alpl	6.61589	6.43013	34.9549	3.34997e-14	3.44859e-13	22.9166
ENSMUSG00000109610	Gm7432	6.61542	6.68365	29.2725	3.24306e-13	2.18285e-12	20.7998
ENSMUSG00000000826	Dnajc5	6.61511	6.58544	46.0742	9.63057e-16	2.67881e-14	26.0218
ENSMUSG00000032353	Tmed3	6.61192	7.24591	34.5794	3.84738e-14	3.8404e-13	22.827
ENSMUSG00000073889	Il11ra1	6.61184	6.32661	32.171	9.69962e-14	8.1094e-13	21.9273
ENSMUSG00000046743	Fat4	6.61119	6.08155	34.3144	4.24617e-14	4.16081e-13	22.6711
ENSMUSG00000028047	Thbs3	6.611	6.94927	37.9759	1.15644e-14	1.53842e-13	23.9076
ENSMUSG00000017969	Ptgis	6.61015	6.57081	46.5231	8.50054e-16	2.48365e-14	26.1247
ENSMUSG00000053931	Cnn3	6.61004	6.70523	43.8569	1.81696e-15	4.02149e-14	25.5026
ENSMUSG00000005417	Mprip	6.60999	6.80378	45.965	9.92949e-16	2.73092e-14	26.0208
ENSMUSG00000030751	Psma1	6.60984	6.6406	40.1382	5.67785e-15	8.96653e-14	24.5154
ENSMUSG00002075987	ENSMUSG00002075987	6.60978	5.9174	10.8302	7.35554e-08	1.65552e-07	8.27481
ENSMUSG00000071076	Jund	6.60871	6.40733	24.0329	3.99161e-12	1.89352e-11	18.3457
ENSMUSG00000004655	Aqp1	6.60795	6.51269	24.6571	2.88296e-12	1.42531e-11	18.6686
ENSMUSG00000041308	Sntb2	6.60753	6.53114	49.1001	4.24502e-16	1.63915e-14	26.676
ENSMUSG00002076393	ENSMUSG00002076393	6.60737	3.56729	5.89146	5.39782e-05	9.36921e-05	1.72931
ENSMUSG00000034621	Gpatch8	6.60734	6.51002	34.2648	4.32565e-14	4.21842e-13	22.6832
ENSMUSG00000002105	Slc39a13	6.60671	6.5686	41.3263	3.90246e-15	6.81771e-14	24.8362
ENSMUSG00000046768	Rhoj	6.60657	6.78567	36.4129	1.98337e-14	2.3192e-13	23.4123
ENSMUSG00000056429	Tgoln1	6.60639	6.35463	40.5554	4.97128e-15	8.14255e-14	24.6035
ENSMUSG00000028657	Ppt1	6.60612	6.40767	44.3277	1.58373e-15	3.65719e-14	25.5818
ENSMUSG00000070394	Tmem256	6.60481	6.86891	37.3907	1.41162e-14	1.8007e-13	23.7231
ENSMUSG00000026223	Itm2c	6.60276	6.34863	48.9585	4.40596e-16	1.66204e-14	26.6223
ENSMUSG00000028757	Ddost	6.60237	7.10398	40.5886	4.91925e-15	8.06933e-14	24.6746
ENSMUSG00000029068	Ccnl2	6.60178	6.55557	40.0617	5.81876e-15	9.13016e-14	24.4843
ENSMUSG00000053510	Nrd1	6.60121	6.6754	44.9415	1.32681e-15	3.29331e-14	25.7641
ENSMUSG00000053205	Styx	6.60031	6.5413	44.5507	1.48466e-15	3.51808e-14	25.6515
ENSMUSG00000068397	Gm10240	6.59918	6.80146	42.3016	2.89114e-15	5.55291e-14	25.1158
ENSMUSG00000002102	Psmc3	6.59718	7.27138	43.7562	1.87151e-15	4.10102e-14	25.5301
ENSMUSG00000027680	Fxr1	6.59699	6.71904	36.67	1.81218e-14	2.1603e-13	23.4915
ENSMUSG00000024052	Lpin2	6.59698	6.4265	36.5727	1.87506e-14	2.21489e-13	23.4363
ENSMUSG00000005625	Psmd4	6.59662	6.85285	42.7927	2.49228e-15	5.01414e-14	25.2477
ENSMUSG00000028309	Rnf20	6.59549	6.5864	38.753	8.91548e-15	1.24466e-13	24.1142
ENSMUSG00000021264	Yy1	6.59391	6.31088	45.5161	1.12665e-15	2.98678e-14	25.8584
ENSMUSG00000030201	Lrp6	6.59374	6.37945	39.1696	7.77141e-15	1.12412e-13	24.2182
ENSMUSG00000068798	Rap1a	6.5933	6.20631	36.8405	1.70746e-14	2.07133e-13	23.5052
ENSMUSG00000029064	Gnb1	6.59148	6.99368	45.5776	1.10726e-15	2.96751e-14	25.9416
ENSMUSG00000109724	ENSMUSG00000109724	6.59086	7.10402	42.7971	2.48901e-15	5.01233e-14	25.2674
ENSMUSG00000013236	Ptprs	6.58978	6.52085	34.5537	3.88419e-14	3.86839e-13	22.7846
ENSMUSG00000031660	Brd7	6.58792	6.59467	48.8399	4.54575e-16	1.6898e-14	26.6304
ENSMUSG00000058625	Gm17383	6.58781	6.80414	33.1278	6.6652e-14	5.98835e-13	22.2954
ENSMUSG00000024384	Iws1	6.58696	6.4583	28.9246	3.77783e-13	2.48732e-12	20.6453
ENSMUSG00000051255	ENSMUSG00000051255	6.58675	6.34969	42.2695	2.91955e-15	5.5977e-14	25.0599
ENSMUSG00000040025	Ythdf2	6.5866	6.6284	49.2331	4.09969e-16	1.62439e-14	26.7182
ENSMUSG00000031563	Wwc2	6.58656	6.50948	47.8481	5.92079e-16	1.98531e-14	26.4102
ENSMUSG00000024941	Scyl1	6.58634	6.70394	46.3013	9.04002e-16	2.57956e-14	26.0857
ENSMUSG00000032437	Stt3b	6.58586	6.44224	41.9258	3.24274e-15	5.99894e-14	24.9822
ENSMUSG00000096921	ENSMUSG00000096921	6.58236	6.01372	33.508	5.75877e-14	5.30819e-13	22.3863
ENSMUSG00000057278	Snrpg	6.58205	6.88906	33.7695	5.21279e-14	4.89407e-13	22.5285
ENSMUSG00000020952	Scfd1	6.58094	6.73971	45.5035	1.13067e-15	2.99025e-14	25.9016
ENSMUSG00000032531	Amotl2	6.58087	5.99812	40.5085	5.04568e-15	8.22808e-14	24.5543
ENSMUSG00000020612	Prkar1a	6.58038	6.59986	45.7051	1.06813e-15	2.87664e-14	25.9354
ENSMUSG00000005698	Ctcf	6.57869	6.92649	46.7841	7.9096e-16	2.3643e-14	26.2179
ENSMUSG00000014195	Dnajc7	6.57823	6.11374	34.2788	4.30298e-14	4.20003e-13	22.6615
ENSMUSG00000054387	Mdm4	6.57673	6.77986	36.3384	2.03621e-14	2.36342e-13	23.3875
ENSMUSG00000022820	Ndufb4c	6.57559	6.75971	21.1173	2.04866e-11	8.12311e-11	16.708
ENSMUSG00000033184	Tmed7	6.57554	6.07455	34.6723	3.71739e-14	3.75145e-13	22.7929
ENSMUSG00000068479	Mfap1a	6.57522	6.78999	41.0963	4.19278e-15	7.14914e-14	24.7935
ENSMUSG00000030126	Tmcc1	6.57333	6.79383	46.4316	8.71872e-16	2.52065e-14	26.1191
ENSMUSG00000027669	Gnb4	6.57278	6.4938	27.8987	5.98826e-13	3.69011e-12	20.2018
ENSMUSG00000055322	Tns1	6.57265	6.43737	40.7506	4.67365e-15	7.74722e-14	24.6699
ENSMUSG00000019897	Ccdc59	6.5726	6.62713	42.894	2.41758e-15	4.9223e-14	25.2503
ENSMUSG00000030304	Ergic2	6.57239	6.41519	47.4184	6.65033e-16	2.14191e-14	26.3006
ENSMUSG00000067878	Map7d3	6.57169	6.37948	35.4733	2.77371e-14	2.97347e-13	23.0777
ENSMUSG00000029364	Wsb2	6.57108	6.02853	42.9932	2.34681e-15	4.82041e-14	25.2019
ENSMUSG00000021832	Psmc6	6.57103	6.31852	36.9855	1.62351e-14	2.00036e-13	23.5577
ENSMUSG00000081703	Gm6285	6.57049	6.76827	45.4536	1.14676e-15	3.01469e-14	25.8941
ENSMUSG00000021103	Mnat1	6.5701	6.32281	37.4086	1.40297e-14	1.79277e-13	23.6883
ENSMUSG00000034593	Myo5a	6.56848	6.68172	33.0929	6.75565e-14	6.05727e-13	22.2797
ENSMUSG00000080746	Rpsa-ps12	6.56813	6.48441	37.1769	1.51944e-14	1.91167e-13	23.6285
ENSMUSG00000019961	Tmpo	6.56657	6.38693	44.9757	1.31389e-15	3.29295e-14	25.7347
ENSMUSG00000062461	ENSMUSG00000062461	6.5662	6.72283	39.4041	7.19774e-15	1.06278e-13	24.3131
ENSMUSG00000037487	Ubr5	6.56616	6.4856	42.5398	2.68974e-15	5.28591e-14	25.1455
ENSMUSG00000024943	Smc5	6.56612	6.17147	35.3805	2.86841e-14	3.05862e-13	23.0343
ENSMUSG00000021171	Esyt2	6.56582	5.88292	31.947	1.06072e-13	8.73882e-13	21.8138
ENSMUSG00000032116	Stt3a	6.5657	6.95454	44.3534	1.57195e-15	3.64544e-14	25.6447
ENSMUSG00000053007	Creb5	6.56549	6.16444	35.4997	2.74738e-14	2.9531e-13	23.0669
ENSMUSG00000038170	Pde4dip	6.56515	6.58087	36.9633	1.63608e-14	2.01244e-13	23.5725
ENSMUSG00000023150	Ivns1abp	6.5638	6.48028	35.7379	2.52154e-14	2.76779e-13	23.1716
ENSMUSG00000092281	ENSMUSG00000092281	6.56353	6.94705	38.7936	8.7963e-15	1.23744e-13	24.152
ENSMUSG00000055024	Ep300	6.56294	6.03974	33.526	5.7192e-14	5.27613e-13	22.3965
ENSMUSG00000024248	Cox7a2l	6.56226	6.70477	44.9499	1.32363e-15	3.29311e-14	25.7677
ENSMUSG00000040782	Cop1	6.56226	6.35734	37.8231	1.2179e-14	1.60372e-13	23.8174
ENSMUSG00000034724	Cnot6l	6.5617	6.44178	47.7123	6.1416e-16	2.02751e-14	26.3678
ENSMUSG00000067058	Rps15a-ps5	6.55686	6.4545	31.1263	1.47973e-13	1.14539e-12	21.5365
ENSMUSG00000021057	Akap5	6.55621	5.72475	31.8593	1.09869e-13	9.00452e-13	21.7644
ENSMUSG00000028560	Usp1	6.55595	6.48363	40.6139	4.87992e-15	8.01675e-14	24.6303
ENSMUSG00000024287	Thoc1	6.55496	6.32434	47.2596	6.94384e-16	2.19159e-14	26.2506
ENSMUSG00000007817	Zmiz1	6.55413	6.36626	44.3424	1.57699e-15	3.64544e-14	25.5786
ENSMUSG00000026600	Soat1	6.55393	6.31183	40.9627	4.37202e-15	7.3745e-14	24.7091
ENSMUSG00000022528	Hes1	6.5532	7.28568	23.8242	4.45837e-12	2.08354e-11	18.2371
ENSMUSG00000013663	Pten	6.55306	6.47381	39.1079	7.93019e-15	1.14184e-13	24.2119
ENSMUSG00000015597	Zfp318	6.55181	6.62296	39.8021	6.32571e-15	9.67074e-14	24.4195
ENSMUSG00000000938	Hoxa10	6.5517	6.17465	39.9995	5.93609e-15	9.24184e-14	24.429
ENSMUSG00000031311	Nono	6.54942	6.55999	48.0488	5.61003e-16	1.91611e-14	26.4535
ENSMUSG00000090553	Snrpe	6.54916	6.55958	31.5868	1.22632e-13	9.83108e-13	21.7167
ENSMUSG00000022641	Bbx	6.54889	6.82905	44.6025	1.46264e-15	3.48723e-14	25.6992
ENSMUSG00000043866	Taf10	6.54766	6.91017	42.5915	2.64803e-15	5.22258e-14	25.2012
ENSMUSG00000022680	Pdxdc1	6.54731	6.64203	47.2394	6.98219e-16	2.19973e-14	26.2864
ENSMUSG00000118161	Rps2-ps8	6.54636	6.66012	27.6943	6.57701e-13	3.99922e-12	20.1172
ENSMUSG00000032330	Cox7a2	6.5462	6.90058	36.1703	2.16099e-14	2.47026e-13	23.3392
ENSMUSG00000020570	Sypl	6.54588	6.22477	45.3691	1.17458e-15	3.07317e-14	25.8061
ENSMUSG00000030967	Zranb1	6.54524	6.32702	33.9962	4.7845e-14	4.57874e-13	22.5789
ENSMUSG00000006010	Odr4	6.54521	6.20732	41.5578	3.63199e-15	6.43706e-14	24.8559
ENSMUSG00000014444	Piezo1	6.54467	6.36349	47.2156	7.02771e-16	2.19973e-14	26.246
ENSMUSG00000093392	ENSMUSG00000093392	6.54417	6.82722	34.0124	4.75542e-14	4.55685e-13	22.6096
ENSMUSG00000022174	Dad1	6.54321	7.06843	40.5037	5.05341e-15	8.23373e-14	24.6472
ENSMUSG00000021072	Tmx1	6.54232	6.4438	36.7495	1.7625e-14	2.11711e-13	23.4938
ENSMUSG00000020720	Psmd12	6.54144	6.54972	42.2523	2.93481e-15	5.61514e-14	25.0795
ENSMUSG00000041328	Pcf11	6.53736	6.28456	37.2355	1.48904e-14	1.88093e-13	23.6313
ENSMUSG00000038412	Higd1a	6.53635	6.88	22.1535	1.1191e-11	4.72115e-11	17.3169
ENSMUSG00000047879	Usp14	6.53592	6.21797	46.1791	9.3527e-16	2.63142e-14	25.9934
ENSMUSG00000018474	Chd3	6.53454	6.6697	30.8799	1.63802e-13	1.24476e-12	21.4475
ENSMUSG00000112449	Srp54b	6.53407	6.52427	46.2876	9.07445e-16	2.58282e-14	26.0582
ENSMUSG00000064080	Fbln2	6.53329	6.44123	31.0797	1.50833e-13	1.16387e-12	21.5178
ENSMUSG00000036707	Cab39	6.53328	6.33472	47.7742	6.03992e-16	2.02034e-14	26.3624
ENSMUSG00000008763	Man1a2	6.53316	6.4853	46.107	9.54286e-16	2.66788e-14	26.0115
ENSMUSG00000038039	Gcc2	6.53023	6.44361	42.2507	2.93629e-15	5.61514e-14	25.0662
ENSMUSG00000025860	Xiap	6.52784	6.22718	40.2306	5.51247e-15	8.79361e-14	24.4996
ENSMUSG00000062866	Phactr2	6.52746	6.58367	32.5671	8.29325e-14	7.13116e-13	22.0828
ENSMUSG00000051910	Sox6	6.52696	6.61308	33.1326	6.65272e-14	5.97958e-13	22.291
ENSMUSG00000060261	Gtf2i	6.52681	6.53026	42.417	2.79161e-15	5.40976e-14	25.1177
ENSMUSG00000108693	ENSMUSG00000108693	6.52453	6.00245	24.2933	3.48166e-12	1.67909e-11	18.476
ENSMUSG00000029647	Pan3	6.52292	6.13406	32.4515	8.67963e-14	7.41708e-13	22.0165
ENSMUSG00000022035	Ccdc25	6.52257	6.15221	38.8876	8.52725e-15	1.2073e-13	24.1144
ENSMUSG00000031765	Mt1	6.52163	5.50993	22.7446	8.02204e-12	3.50785e-11	17.6497
ENSMUSG00000021111	Papola	6.52151	6.77403	41.1742	4.09193e-15	7.03161e-14	24.8109
ENSMUSG00000031328	Flna	6.52146	6.80753	27.1504	8.46808e-13	4.98002e-12	19.8732
ENSMUSG00000042225	Ammecr1	6.52134	6.40864	42.598	2.64286e-15	5.21705e-14	25.1495
ENSMUSG00000061244	Exoc5	6.52132	6.08972	39.7481	6.43706e-15	9.77989e-14	24.3494
ENSMUSG00000107659	ENSMUSG00000107659	6.51992	6.94085	39.9202	6.08948e-15	9.40751e-14	24.4777
ENSMUSG00000020846	Rflnb	6.51981	6.64905	36.7884	1.73875e-14	2.09889e-13	23.5241
ENSMUSG00000033237	Arid2	6.51869	6.20814	39.4552	7.07875e-15	1.05368e-13	24.2835
ENSMUSG00000016921	Srsf6	6.51778	6.32043	44.6386	1.44747e-15	3.46229e-14	25.6468
ENSMUSG00000026915	Strbp	6.51717	6.19574	36.1918	2.14461e-14	2.45688e-13	23.2994
ENSMUSG00000039801	Cplane1	6.5165	5.78865	20.6179	2.76969e-11	1.06691e-10	16.414
ENSMUSG00000032199	Polr2m	6.51446	6.38726	45.6126	1.09636e-15	2.94189e-14	25.8841
ENSMUSG00000060600	Eno3	6.51409	7.33608	8.99529	6.24697e-07	1.27568e-06	5.95318
ENSMUSG00000060073	Psma3	6.51359	6.7171	44.0552	1.71452e-15	3.86109e-14	25.5506
ENSMUSG00000002496	Tsc2	6.51342	6.47078	39.7123	6.5121e-15	9.85313e-14	24.3795
ENSMUSG00000028618	Tmem59	6.51282	6.94345	42.7418	2.53072e-15	5.06388e-14	25.242
ENSMUSG00000059263	Usp47	6.51246	6.57719	31.2605	1.4005e-13	1.09641e-12	21.593
ENSMUSG00000063888	Rpl7l1	6.51198	6.49237	41.922	3.24651e-15	5.99894e-14	24.9854
ENSMUSG00000028521	Slc35d1	6.51149	6.58037	24.5784	3.00247e-12	1.47479e-11	18.6284
ENSMUSG00000033916	Chmp2a	6.51137	6.69618	43.953	1.76652e-15	3.9386e-14	25.5246
ENSMUSG00000016541	Atxn10	6.51031	6.5065	38.3185	1.03047e-14	1.397e-13	23.9772
ENSMUSG00000051579	Tceal8	6.51015	6.73383	35.3658	2.88373e-14	3.06766e-13	23.0662
ENSMUSG00000032855	Pkd1	6.50725	6.47963	40.0358	5.86735e-15	9.16576e-14	24.4711
ENSMUSG00000052337	Immt	6.50681	6.94546	36.037	2.26581e-14	2.55455e-13	23.2995
ENSMUSG00000057406	Nsd2	6.50622	6.30555	33.9069	4.94858e-14	4.69699e-13	22.5458
ENSMUSG00000038388	Pals2	6.50479	6.50363	38.2882	1.04101e-14	1.40787e-13	23.9677
ENSMUSG00000020180	Snrpd3	6.50388	6.74452	40.9605	4.37505e-15	7.3745e-14	24.7526
ENSMUSG00000037149	Ddx1	6.50315	6.85105	44.9536	1.32223e-15	3.29311e-14	25.7826
ENSMUSG00000036698	Ago2	6.50288	6.70246	45.1389	1.25406e-15	3.20871e-14	25.8148
ENSMUSG00000061559	Wdr61	6.50274	6.61082	40.0341	5.87058e-15	9.16576e-14	24.4798
ENSMUSG00000034377	Tulp4	6.50248	6.41225	37.0291	1.59913e-14	1.97804e-13	23.5797
ENSMUSG00000024012	Mtch1	6.5024	6.76338	41.8091	3.36104e-15	6.12608e-14	24.9815
ENSMUSG00000096956	Snhg18	6.49922	6.80783	28.9767	3.69202e-13	2.43884e-12	20.6761
ENSMUSG00000039004	Bmp6	6.4987	6.29605	42.8941	2.41752e-15	4.9223e-14	25.2097
ENSMUSG00000030058	Copg1	6.49813	6.65469	42.7981	2.48821e-15	5.01233e-14	25.2241
ENSMUSG00000053453	Thoc7	6.49788	6.59769	42.3994	2.80656e-15	5.41881e-14	25.1183
ENSMUSG00000078812	Eif5a	6.49416	6.98913	48.6445	4.78669e-16	1.73724e-14	26.6378
ENSMUSG00000020817	Rabep1	6.49405	6.61043	41.0092	4.30864e-15	7.30711e-14	24.7499
ENSMUSG00000020721	Helz	6.494	6.25167	46.785	7.90774e-16	2.3643e-14	26.1334
ENSMUSG00000039105	Atp6v1g1	6.494	6.8468	35.6328	2.61854e-14	2.85153e-13	23.1605
ENSMUSG00000029407	Uso1	6.49347	6.51699	40.0888	5.76847e-15	9.08359e-14	24.4868
ENSMUSG00000041997	Tlk1	6.49326	6.39175	32.2595	9.3645e-14	7.88307e-13	21.9601
ENSMUSG00000030846	Tial1	6.49283	6.37972	41.1283	4.15094e-15	7.09979e-14	24.7592
ENSMUSG00000026668	Ucma	6.49207	7.44285	9.86022	2.19234e-07	4.68269e-07	7.06175
ENSMUSG00000025898	Cwf19l2	6.49092	6.41861	45.0537	1.28492e-15	3.2462e-14	25.7579
ENSMUSG00000032504	Pdcd6ip	6.48967	6.18912	43.6069	1.95565e-15	4.23627e-14	25.3718
ENSMUSG00000034781	Gna11	6.4895	6.83675	39.1887	7.72287e-15	1.11857e-13	24.2576
ENSMUSG00000032826	Ank2	6.48908	6.23343	35.7683	2.49416e-14	2.74869e-13	23.1609
ENSMUSG00000034168	Irf2bpl	6.48889	6.34845	36.9429	1.6477e-14	2.0211e-13	23.5494
ENSMUSG00000017776	Crk	6.48857	6.4267	42.037	3.13416e-15	5.88122e-14	25.0074
ENSMUSG00000094870	Zfp131	6.48763	6.42168	33.6494	5.45638e-14	5.0719e-13	22.463
ENSMUSG00000022052	Ppp2r2a	6.48724	6.36632	47.3438	6.7866e-16	2.16694e-14	26.2725
ENSMUSG00000020218	Wif1	6.48438	6.33896	40.6385	4.84212e-15	7.96059e-14	24.6216
ENSMUSG00000029238	Clock	6.4842	6.19282	46.5943	8.33468e-16	2.44817e-14	26.0786
ENSMUSG00000036940	Kdm1a	6.48276	6.18246	47.7638	6.05683e-16	2.02034e-14	26.3346
ENSMUSG00000022752	Tomm70a	6.48208	6.18879	39.2334	7.61052e-15	1.10666e-13	24.2156
ENSMUSG00000039191	Rbpj	6.48139	6.39911	38.8744	8.56429e-15	1.21098e-13	24.1326
ENSMUSG00000104217	ENSMUSG00000104217	6.48097	6.55227	38.381	1.00915e-14	1.37827e-13	24.0015
ENSMUSG00000049606	Zfp644	6.4808	6.40108	43.882	1.80365e-15	4.00548e-14	25.47
ENSMUSG00000041645	Ddx24	6.47928	6.90719	43.2823	2.15299e-15	4.53215e-14	25.375
ENSMUSG00000028745	Capzb	6.47869	6.88046	45.5407	1.11885e-15	2.97618e-14	25.9257
ENSMUSG00000005371	Fbxo11	6.47772	6.12353	43.2353	2.18328e-15	4.55755e-14	25.2807
ENSMUSG00000018583	G3bp1	6.47634	6.64022	41.3029	3.93095e-15	6.86203e-14	24.8334
ENSMUSG00000057335	Cep170	6.47532	5.91177	36.0835	2.22865e-14	2.52427e-13	23.2352
ENSMUSG00000020290	Xpo1	6.47488	6.05217	29.0335	3.60078e-13	2.38572e-12	20.6762
ENSMUSG00000027660	Skil	6.47429	6.23517	39.4051	7.19517e-15	1.06278e-13	24.2705
ENSMUSG00000023832	Acat2	6.47402	6.53292	33.9887	4.79818e-14	4.58387e-13	22.5879
ENSMUSG00000040297	Suco	6.47386	5.98782	44.679	1.43072e-15	3.43342e-14	25.6026
ENSMUSG00000045055	Rpsa-ps2	6.4721	6.68614	36.7113	1.78617e-14	2.13622e-13	23.496
ENSMUSG00000030691	Fchsd2	6.47159	6.0089	34.2362	4.37205e-14	4.25425e-13	22.6375
ENSMUSG00000030890	Ilk	6.46952	6.79168	42.1414	3.03571e-15	5.73557e-14	25.0724
ENSMUSG00000031232	Magt1	6.46818	6.63264	39.5806	6.79597e-15	1.01916e-13	24.3533
ENSMUSG00000035992	Fnip1	6.46782	6.2102	44.1449	1.6702e-15	3.79325e-14	25.5101
ENSMUSG00000084383	Gm13370	6.46538	6.67086	38.9158	8.44823e-15	1.19842e-13	24.1667
ENSMUSG00000048222	Mfap1b	6.46528	6.67805	41.781	3.3903e-15	6.13204e-14	24.9661
ENSMUSG00000038418	Egr1	6.4652	6.25538	23.0465	6.78895e-12	3.02693e-11	17.8182
ENSMUSG00000016409	Nkap	6.46425	5.91563	42.7153	2.55102e-15	5.0951e-14	25.1091
ENSMUSG00000035011	Zbtb7a	6.46402	6.51237	37.7475	1.24958e-14	1.63761e-13	23.8071
ENSMUSG00000027288	Zfp106	6.4635	6.73069	39.9564	6.01896e-15	9.33786e-14	24.4712
ENSMUSG00000073676	Hspe1	6.4634	6.70851	45.2451	1.21669e-15	3.13494e-14	25.8362
ENSMUSG00000040760	Appl1	6.46204	6.36382	39.2224	7.63786e-15	1.1082e-13	24.2271
ENSMUSG00000098198	ENSMUSG00000098198	6.46196	6.13559	36.073	2.23702e-14	2.53001e-13	23.2534
ENSMUSG00000038014	Fam120a	6.46047	6.67061	37.9396	1.17071e-14	1.55411e-13	23.8753
ENSMUSG00000095427	Rps2-ps6	6.46024	6.51221	26.9321	9.38542e-13	5.43866e-12	19.769
ENSMUSG00000051527	Usp29	6.46019	6.35467	26.1904	1.33919e-12	7.39035e-12	19.4187
ENSMUSG00000040118	Cacna2d1	6.45993	6.55157	34.8501	3.48136e-14	3.55824e-13	22.884
ENSMUSG00000020923	Ubtf	6.45945	6.74334	43.309	2.13597e-15	4.51155e-14	25.3661
ENSMUSG00000020674	Pxdn	6.45938	6.25491	33.9264	4.91234e-14	4.67664e-13	22.5505
ENSMUSG00000000838	Fmr1	6.4589	6.2191	35.9175	2.36449e-14	2.6389e-13	23.2112
ENSMUSG00000024976	Shoc2	6.45857	6.29298	28.9158	3.79247e-13	2.49546e-12	20.6358
ENSMUSG00000074269	Rec114	6.45798	5.85912	38.2099	1.06871e-14	1.44087e-13	23.8818
ENSMUSG00000020473	Aebp1	6.45589	6.85032	35.2296	3.02998e-14	3.17557e-13	23.0275
ENSMUSG00000034390	Cmip	6.45552	6.08074	36.9785	1.62745e-14	2.00294e-13	23.5343
ENSMUSG00000105704	ENSMUSG00000105704	6.45536	6.18486	33.6495	5.45619e-14	5.0719e-13	22.4491
ENSMUSG00000031622	Sin3b	6.45458	6.81376	43.2139	2.19726e-15	4.57519e-14	25.344
ENSMUSG00000062515	Fabp4	6.45025	6.58256	12.805	1.00029e-08	2.48717e-08	10.3301
ENSMUSG00000021838	Samd4	6.44988	6.44923	41.4559	3.74849e-15	6.57478e-14	24.8539
ENSMUSG00000093752	ENSMUSG00000093752	6.44925	6.2856	45.0839	1.27389e-15	3.23315e-14	25.7452
ENSMUSG00000031298	Adgrg2	6.44727	6.45967	38.0369	1.13285e-14	1.51344e-13	23.8863
ENSMUSG00000020561	Polr1f	6.44703	6.07212	45.9462	9.98188e-16	2.73169e-14	25.9172
ENSMUSG00000021290	Atp5mpl	6.4467	6.73046	23.497	5.31255e-12	2.43216e-11	18.0626
ENSMUSG00000033161	Atp1a1	6.44541	6.0733	36.793	1.73596e-14	2.09667e-13	23.477
ENSMUSG00000079108	Srp54c	6.44422	6.46321	43.7776	1.85979e-15	4.08894e-14	25.4522
ENSMUSG00000027883	Gpsm2	6.4434	6.22519	39.9401	6.05052e-15	9.37362e-14	24.4186
ENSMUSG00000024121	Atp6v0c	6.44298	6.72196	41.797	3.37356e-15	6.12608e-14	24.9743
ENSMUSG00000000001	Gnai3	6.44288	5.98305	38.8189	8.72307e-15	1.22815e-13	24.0663
ENSMUSG00000004317	Clcn5	6.4428	6.44431	42.8713	2.43414e-15	4.9498e-14	25.2221
ENSMUSG00000029672	Fam3c	6.44204	6.43508	43.4338	2.05834e-15	4.38967e-14	25.3621
ENSMUSG00000037601	Nme1	6.44195	6.90114	36.0487	2.2564e-14	2.54523e-13	23.2976
ENSMUSG00000019373	Cops3	6.44161	6.49959	39.9517	6.02804e-15	9.34537e-14	24.4469
ENSMUSG00000005732	Ranbp1	6.44137	7.09005	45.8638	1.02153e-15	2.78174e-14	26.0204
ENSMUSG00000023460	Rab12	6.44134	6.30549	40.9868	4.33903e-15	7.34646e-14	24.7153
ENSMUSG00000016918	Sulf1	6.44092	6.29898	34.1411	4.53075e-14	4.38159e-13	22.6298
ENSMUSG00000043241	Upf2	6.44085	6.53148	35.6602	2.5929e-14	2.8292e-13	23.1517
ENSMUSG00000081622	Gm5937	6.4405	6.9508	36.9838	1.62444e-14	2.00036e-13	23.5993
ENSMUSG00000040212	Emp3	6.4396	6.90661	46.5536	8.42908e-16	2.4726e-14	26.1591
ENSMUSG00000034525	Ice1	6.43912	6.11114	36.1064	2.21059e-14	2.51028e-13	23.2632
ENSMUSG00000025609	Mkln1	6.43901	6.20948	38.0239	1.13783e-14	1.51642e-13	23.8653
ENSMUSG00000033295	Ptprf	6.43891	6.29993	40.3462	5.31288e-15	8.53704e-14	24.5416
ENSMUSG00000021759	Plpp1	6.43848	6.49754	40.7352	4.69641e-15	7.77631e-14	24.6685
ENSMUSG00000056579	Tug1	6.43726	6.49851	44.6809	1.42996e-15	3.43342e-14	25.6757
ENSMUSG00002075444	ENSMUSG00002075444	6.43447	7.20382	34.2399	4.36605e-14	4.25029e-13	22.7065
ENSMUSG00000020163	Uqcr11	6.43359	7.11964	33.7231	5.30553e-14	4.96084e-13	22.5234
ENSMUSG00000025204	Ndufb8	6.43348	7.13657	26.5578	1.12163e-12	6.34392e-12	19.6024
ENSMUSG00000039646	Vasn	6.43267	6.10705	43.2436	2.17788e-15	4.55755e-14	25.2734
ENSMUSG00000040713	Creg1	6.43188	7.32198	18.8826	8.35491e-11	2.90543e-10	15.2889
ENSMUSG00000042284	Itga1	6.43185	6.22981	38.9056	8.47651e-15	1.20088e-13	24.1234
ENSMUSG00000022781	Pak2	6.43107	6.53367	44.0927	1.69584e-15	3.8278e-14	25.5369
ENSMUSG00000022952	Runx1	6.43036	6.11459	35.5079	2.73919e-14	2.9465e-13	23.0706
ENSMUSG00000059033	Rpl18a-ps1	6.42943	7.15274	34.4985	3.96463e-14	3.92719e-13	22.7942
ENSMUSG00000042747	Krtcap2	6.42901	7.05963	35.2997	2.95373e-14	3.11343e-13	23.0599
ENSMUSG00000020717	Pecam1	6.42881	5.63139	35.1786	3.08688e-14	3.22141e-13	22.9151
ENSMUSG00000081378	Rps13-ps4	6.42729	6.51913	34.5924	3.82896e-14	3.82999e-13	22.7936
ENSMUSG00000049235	Gm7324	6.42699	5.85627	41.8095	3.36067e-15	6.12608e-14	24.8708
ENSMUSG00000027206	Cops2	6.42646	6.19961	38.9731	8.28989e-15	1.18128e-13	24.1434
ENSMUSG00000082806	Rpl13-ps1	6.42546	6.22838	30.422	1.98271e-13	1.45113e-12	21.2488
ENSMUSG00000058756	Thra	6.42543	6.43504	36.1	2.21567e-14	2.5146e-13	23.286
ENSMUSG00000029363	Rfc5	6.42494	5.97622	39.6137	6.72345e-15	1.01173e-13	24.2958
ENSMUSG00000074024	4632427E13Rik	6.42335	6.20018	24.7399	2.76289e-12	1.37645e-11	18.706
ENSMUSG00000032440	Tgfbr2	6.42251	6.02334	31.8209	1.11576e-13	9.1236e-13	21.7798
ENSMUSG00000024491	Rbm27	6.42225	6.47946	43.1162	2.26215e-15	4.67496e-14	25.2897
ENSMUSG00000059474	Mbtd1	6.42126	6.12453	32.4152	8.80472e-14	7.4923e-13	22.0025
ENSMUSG00000022246	Rai14	6.42081	6.1448	34.1166	4.57262e-14	4.41432e-13	22.6094
ENSMUSG00000001440	Kpnb1	6.42054	6.6403	44.9336	1.32985e-15	3.29545e-14	25.7538
ENSMUSG00000020695	Mrc2	6.42039	6.53032	34.4315	4.06475e-14	4.01726e-13	22.7384
ENSMUSG00000105408	ENSMUSG00000105408	6.41858	6.26371	25.1178	2.27895e-12	1.16458e-11	18.8975
ENSMUSG00000020462	Cfap36	6.41812	6.43459	32.3988	8.86211e-14	7.53502e-13	22.0131
ENSMUSG00000061848	Gm5805	6.41652	6.76866	31.9982	1.03919e-13	8.57431e-13	21.8807
ENSMUSG00000090602	ENSMUSG00000090602	6.41609	5.94239	37.0782	1.57219e-14	1.95459e-13	23.5447
ENSMUSG00000062421	Arf2	6.41549	5.89686	24.4576	3.19618e-12	1.55951e-11	18.5597
ENSMUSG00000027823	Gmps	6.41241	6.35517	38.0457	1.12948e-14	1.51169e-13	23.882
ENSMUSG00000025781	Atp5c1	6.41235	6.88937	33.3711	6.06882e-14	5.53213e-13	22.388
ENSMUSG00000034220	Gpc1	6.41231	6.65969	34.8494	3.48233e-14	3.55824e-13	22.892
ENSMUSG00000033557	Fam20b	6.41194	6.2872	23.9711	4.12418e-12	1.94677e-11	18.3124
ENSMUSG00000003072	Atp5d	6.41188	6.82386	35.6998	2.55627e-14	2.80033e-13	23.183
ENSMUSG00000083328	Gm11826	6.40989	6.40829	35.5579	2.69025e-14	2.90663e-13	23.1102
ENSMUSG00000033720	Sfxn5	6.40927	5.39078	29.9484	2.42289e-13	1.71408e-12	20.9895
ENSMUSG00000036372	Tmem258	6.40768	6.89555	31.0025	1.55709e-13	1.19522e-12	21.5015
ENSMUSG00000039671	Zmynd8	6.40763	6.41287	35.0444	3.24185e-14	3.35295e-13	22.9395
ENSMUSG00000048000	Gigyf2	6.40732	6.47033	33.6189	5.51997e-14	5.12453e-13	22.4542
ENSMUSG00000046138	9930021J03Rik	6.40721	6.05431	35.8249	2.44404e-14	2.70428e-13	23.1699
ENSMUSG00000051118	Olfr77	6.4071	6.73298	31.7394	1.15297e-13	9.34877e-13	21.7815
ENSMUSG00000023089	Ndufa5	6.40705	6.99914	30.5953	1.84384e-13	1.36263e-12	21.345
ENSMUSG00000031314	Taf1	6.4064	6.54077	36.3554	2.02402e-14	2.35656e-13	23.3754
ENSMUSG00000112474	Gm46209	6.40568	5.97305	43.0878	2.28144e-15	4.71041e-14	25.2161
ENSMUSG00000083007	ENSMUSG00000083007	6.40465	6.90261	37.1295	1.54453e-14	1.92891e-13	23.6415
ENSMUSG00000035885	Cox8a	6.40372	7.10322	37.4599	1.3785e-14	1.76868e-13	23.7578
ENSMUSG00000022536	Glyr1	6.40343	6.26409	46.7906	7.89557e-16	2.3643e-14	26.1324
ENSMUSG00000020484	Xbp1	6.40306	6.62003	43.0667	2.29585e-15	4.73573e-14	25.2922
ENSMUSG00000025224	Gbf1	6.4011	6.37001	48.401	5.10643e-16	1.79991e-14	26.5012
ENSMUSG00000037965	Zc3h7a	6.40051	5.98604	30.3824	2.01597e-13	1.47059e-12	21.2202
ENSMUSG00000031059	Ndufb11	6.40021	6.76013	36.4379	1.966e-14	2.305e-13	23.4156
ENSMUSG00000082901	Rps8-ps5	6.39937	6.86703	31.5475	1.24601e-13	9.95994e-13	21.7121
ENSMUSG00000032612	Usp4	6.39908	5.99668	31.6223	1.20882e-13	9.71199e-13	21.6997
ENSMUSG00000024335	Brd2	6.3986	6.71358	35.5299	2.71753e-14	2.92669e-13	23.1201
ENSMUSG00000019579	Mydgf	6.39605	6.74031	35.3294	2.9221e-14	3.0949e-13	23.0531
ENSMUSG00000018379	Srsf1	6.39556	6.52039	38.0826	1.11551e-14	1.49572e-13	23.9061
ENSMUSG00000051285	Pcmtd1	6.39511	6.20141	42.8445	2.45381e-15	4.97308e-14	25.1883
ENSMUSG00000031198	Fundc2	6.39481	6.33444	35.7415	2.51827e-14	2.76696e-13	23.1623
ENSMUSG00000071671	Gm10343	6.39445	6.28407	33.7539	5.24384e-14	4.91791e-13	22.4918
ENSMUSG00000091542	ENSMUSG00000091542	6.3943	4.79053	19.233	6.63561e-11	2.3593e-10	15.5474
ENSMUSG00000033487	Fndc3a	6.39398	6.17542	34.7214	3.65049e-14	3.69579e-13	22.8118
ENSMUSG00000037935	Smarce1	6.39373	6.59706	38.0341	1.13394e-14	1.51399e-13	23.9
ENSMUSG00000081455	ENSMUSG00000081455	6.39359	6.95734	37.5425	1.34006e-14	1.72842e-13	23.7736
ENSMUSG00000030417	Pdcd5	6.39278	6.7525	34.959	3.34494e-14	3.44502e-13	22.9296
ENSMUSG00000072460	ENSMUSG00000072460	6.39232	6.41192	27.2132	8.2225e-13	4.85096e-12	19.8941
ENSMUSG00000041570	Camsap2	6.39212	6.24178	26.9749	9.19728e-13	5.35455e-12	19.782
ENSMUSG00000032047	Acat1	6.39201	6.62743	44.899	1.34308e-15	3.31334e-14	25.7439
ENSMUSG00000001158	Snrnp27	6.39161	6.79672	42.5159	2.70924e-15	5.31948e-14	25.1666
[truncated: 14,783 more rows]

## Sheet: P0 | E_LvsC
ENSEMBL	COMMON	logFC	AveExpr	t	P.Value	adj.P.Val	B
ENSMUSG00000105096	Gbp10	3.74176	-1.5241	4.20824	0.00103247	0.0769386	-3.12803
ENSMUSG00002076393	ENSMUSG00002076393	3.22072	3.56729	3.78323	0.00229415	0.0950513	-1.25236
ENSMUSG00000065036	Gm22362	2.29407	1.28458	4.89474	0.000296249	0.0705608	-0.534333
ENSMUSG00000077709	Snora64	2.2802	1.89581	3.98822	0.00155774	0.0843701	-1.14204
ENSMUSG00000103751	ENSMUSG00000103751	2.22633	0.454814	4.00693	0.00150394	0.0836777	-1.48038
ENSMUSG00000084104	ENSMUSG00000084104	2.15938	0.602708	3.82443	0.00212184	0.0924845	-1.87735
ENSMUSG00000106022	ENSMUSG00000106022	2.13265	-0.187274	4.55541	0.00054525	0.0705608	-1.47846
ENSMUSG00000099924	ENSMUSG00000099924	2.09349	1.69282	6.47198	2.13374e-05	0.0705608	1.64244
ENSMUSG00000064837	Snora75	2.07776	1.92064	4.39718	0.000728176	0.0745855	-0.630465
ENSMUSG00000119766	Gm23512	2.06011	4.16038	4.50974	0.000592544	0.0705608	-0.0370138
ENSMUSG00000115148	ENSMUSG00000115148	2.01296	0.980939	4.58014	0.000521285	0.0705608	-0.866662
ENSMUSG00000119338	Gm22580	2.00486	4.22576	4.49049	0.000613741	0.0722335	-0.0679668
ENSMUSG00000051401	Kctd16	1.94313	3.64472	3.87242	0.00193771	0.0893433	-1.10375
ENSMUSG00000109090	ENSMUSG00000109090	1.90781	0.203086	4.17425	0.00109985	0.0783307	-1.72819
ENSMUSG00000105846	ENSMUSG00000105846	1.90734	-0.113214	4.28111	0.000901967	0.0757539	-1.69748
ENSMUSG00000027261	Hao1	1.90614	1.29634	5.55149	9.50011e-05	0.0705608	0.157171
ENSMUSG00000079465	Col4a3	1.90057	3.54039	5.77498	6.53953e-05	0.0705608	1.82335
ENSMUSG00000022262	Dnah5	1.89947	0.38682	3.94848	0.0016787	0.0858858	-1.91417
ENSMUSG00000119629	Gm22418	1.89255	4.47364	4.0438	0.00140341	0.0811475	-0.830753
ENSMUSG00000036972	Zic4	1.88908	0.384336	3.76552	0.00237256	0.0950513	-1.91958
ENSMUSG00000070225	n-R5s33	1.84493	0.411777	3.74344	0.00247413	0.0960564	-2.09903
ENSMUSG00000111021	Olfr50	1.83987	0.975226	5.00992	0.000241656	0.0705608	-0.304043
ENSMUSG00000101514	Gm5524	1.77844	3.59105	7.90542	2.61348e-06	0.0575749	4.29614
ENSMUSG00000085335	ENSMUSG00000085335	1.68458	0.590288	4.05683	0.00136955	0.0809409	-1.65459
ENSMUSG00000096086	Gm4761	1.64702	1.8974	4.6593	0.000451658	0.0705608	-0.168432
ENSMUSG00000047619	Ddi1	1.6385	1.09064	4.31624	0.000845248	0.07566	-1.07524
ENSMUSG00000095779	ENSMUSG00000095779	1.63052	2.68018	3.75452	0.00242263	0.0953045	-1.35633
ENSMUSG00000082414	ENSMUSG00000082414	1.62392	2.51327	4.13054	0.00119323	0.0788016	-0.823854
ENSMUSG00000117071	Gm9598	1.58083	1.62856	4.6971	0.000421888	0.0705608	-0.351805
ENSMUSG00000065728	Gm26175	1.57488	1.75794	3.98324	0.00157239	0.084694	-1.18309
ENSMUSG00000105816	D030025E07Rik	1.57085	0.680813	3.72713	0.00255203	0.0971006	-1.89775
ENSMUSG00000096870	ENSMUSG00000096870	1.56191	2.58433	6.68119	1.54453e-05	0.0705608	2.51448
ENSMUSG00000085111	Ascl4	1.55663	2.78629	6.33962	2.62584e-05	0.0705608	2.24037
ENSMUSG00000064442	Gm26225	1.53188	1.81563	3.94285	0.00169658	0.0861189	-1.20305
ENSMUSG00000118425	ENSMUSG00000118425	1.529	2.96908	3.69436	0.00271612	0.0998934	-1.42318
ENSMUSG00000094293	ENSMUSG00000094293	1.51012	2.66453	4.75677	0.000378979	0.0705608	0.147014
ENSMUSG00000089417	Gm22009	1.48819	2.47791	3.75478	0.00242145	0.0953045	-1.33667
ENSMUSG00000118603	ENSMUSG00000118603	1.47361	2.85148	4.04778	0.00139297	0.0811475	-0.866856
ENSMUSG00000081254	ENSMUSG00000081254	1.47043	1.85137	3.77497	0.00233039	0.0950513	-1.43945
ENSMUSG00000095258	ENSMUSG00000095258	1.44695	2.73927	4.05776	0.00136715	0.0809409	-0.866747
ENSMUSG00000081376	ENSMUSG00000081376	1.4389	1.70571	4.38091	0.000750277	0.0745855	-0.589571
ENSMUSG00000102633	ENSMUSG00000102633	1.39875	1.41705	4.10445	0.0012528	0.0788016	-1.1269
ENSMUSG00000111947	ENSMUSG00000111947	1.39868	2.22583	4.90135	0.000292793	0.0705608	0.230211
ENSMUSG00000003123	Lipe	1.39438	7.31484	4.28885	0.000889151	0.07566	-0.514004
ENSMUSG00000118859	Gm26316	1.38123	1.77875	5.05292	0.00022406	0.0705608	0.263971
ENSMUSG00000085085	1700086P04Rik	1.35986	2.20501	3.77089	0.00234852	0.0950513	-1.32671
ENSMUSG00000108004	ENSMUSG00000108004	1.35693	2.41538	4.6636	0.000448168	0.0705608	-0.0543778
ENSMUSG00000104017	ENSMUSG00000104017	1.32616	1.73068	4.60994	0.000493853	0.0705608	-0.291806
ENSMUSG00000118837	Rnu2-10	1.30977	2.44857	5.49048	0.000105323	0.0705608	1.15287
ENSMUSG00000114102	ENSMUSG00000114102	1.30511	1.70961	3.70229	0.00267549	0.0994959	-1.54042
ENSMUSG00000106047	ENSMUSG00000106047	1.30401	4.10173	4.9428	0.000272052	0.0705608	0.668233
ENSMUSG00000032105	Pdzd3	1.28533	1.73337	3.87217	0.00193864	0.0893433	-1.29712
ENSMUSG00000104921	ENSMUSG00000104921	1.27976	2.16409	4.1427	0.00116645	0.0788016	-0.839252
ENSMUSG00000064400	Snord3b-ps1	1.27976	2.16409	4.1427	0.00116645	0.0788016	-0.839252
ENSMUSG00000118718	Gm24950	1.26464	2.46091	5.45637	0.000111602	0.0705608	1.11149
ENSMUSG00000119892	Gm23971	1.26339	2.47076	5.45054	0.000112715	0.0705608	1.11076
ENSMUSG00000052372	Il1rapl1	1.2565	2.25594	3.80504	0.00220124	0.0932566	-1.31746
ENSMUSG00000107809	ENSMUSG00000107809	1.25234	0.92623	3.7597	0.00239893	0.0950513	-1.73166
ENSMUSG00000114607	ENSMUSG00000114607	1.25063	3.05175	4.83672	0.000328476	0.0705608	0.377476
ENSMUSG00000116959	ENSMUSG00000116959	1.23514	1.78952	4.25088	0.000953916	0.0763137	-0.785202
ENSMUSG00000073876	Gm13305	1.22453	5.12452	3.89761	0.00184767	0.0883472	-1.11085
ENSMUSG00000100255	ENSMUSG00000100255	1.21355	2.39517	4.82861	0.000333262	0.0705608	0.159372
ENSMUSG00000113665	ENSMUSG00000113665	1.2135	3.42484	5.75514	6.75797e-05	0.0705608	1.8213
ENSMUSG00000078735	Il11ra2	1.21227	5.11209	3.81085	0.00217714	0.0929502	-1.26412
ENSMUSG00000029188	Slc34a2	1.20722	1.35137	3.92114	0.00176745	0.0871358	-1.36849
ENSMUSG00000100218	ENSMUSG00000100218	1.19985	4.03053	4.83801	0.000327719	0.0705608	0.496736
ENSMUSG00000109472	Gm18943	1.19682	2.07332	3.86274	0.0019735	0.0900131	-1.27217
ENSMUSG00000095348	Gm7819	1.19328	3.01326	4.01052	0.00149383	0.0835257	-0.897448
ENSMUSG00000111457	Gm18996	1.19135	1.68801	4.51849	0.000583172	0.0705608	-0.457225
ENSMUSG00000022508	Bcl6	1.18243	1.93875	3.85989	0.00198416	0.0903119	-1.31528
ENSMUSG00000110826	ENSMUSG00000110826	1.17997	1.43732	4.34392	0.000803166	0.0752925	-0.816402
ENSMUSG00000121464	ENSMUSG00000121464	1.17293	3.00957	3.95833	0.00164783	0.0856888	-0.980582
ENSMUSG00000064427	Gm22748	1.1683	2.76597	4.58662	0.000515186	0.0705608	-0.0294104
ENSMUSG00000075062	Olfr1271	1.16257	4.02234	5.17989	0.0001795	0.0705608	1.00089
ENSMUSG00000082876	ENSMUSG00000082876	1.14644	5.29418	5.65268	8.01531e-05	0.0705608	1.82139
ENSMUSG00000102302	ENSMUSG00000102302	1.14285	2.66209	3.84198	0.00205252	0.0919664	-1.19682
ENSMUSG00000100252	Mir124-2hg	1.13445	3.77776	4.14859	0.00115372	0.0788016	-0.642892
ENSMUSG00000104465	ENSMUSG00000104465	1.1031	2.47275	4.16218	0.00112486	0.0783307	-0.768043
ENSMUSG00000082329	ENSMUSG00000082329	1.09759	3.74415	5.45852	0.000111195	0.0705608	1.41887
ENSMUSG00000119776	Gm23849	1.09544	2.44712	4.83498	0.000329499	0.0705608	0.286309
ENSMUSG00000113853	ENSMUSG00000113853	1.09026	2.4323	4.706	0.000415185	0.0705608	0.0325835
ENSMUSG00000102801	ENSMUSG00000102801	1.08873	3.74406	5.80488	6.22407e-05	0.0705608	1.89589
ENSMUSG00000064437	Snord49b	1.08653	5.54265	4.30509	0.000862838	0.07566	-0.421981
ENSMUSG00000117891	ENSMUSG00000117891	1.08103	2.94412	4.2487	0.000957771	0.0763137	-0.527117
ENSMUSG00000112341	Gm4796	1.06848	4.78857	3.75186	0.00243488	0.0954455	-1.35835
ENSMUSG00000118458	ENSMUSG00000118458	1.06731	2.28535	3.97806	0.00158778	0.0849894	-1.01279
ENSMUSG00000109764	Klkb1	1.05796	3.7493	6.0602	4.1017e-05	0.0705608	2.25855
ENSMUSG00000064945	Rny3	1.05485	3.49356	4.16777	0.00111321	0.0783307	-0.608161
ENSMUSG00000104107	ENSMUSG00000104107	1.05473	3.02634	4.06557	0.00134731	0.0809409	-0.805059
ENSMUSG00000117912	ENSMUSG00000117912	1.04096	3.20602	4.07511	0.00132346	0.0803189	-0.778552
ENSMUSG00000067156	Gm7337	1.04058	1.97142	3.80295	0.00220997	0.0934465	-1.37549
ENSMUSG00000084067	ENSMUSG00000084067	1.03208	2.4821	3.88929	0.00187695	0.0883472	-1.13558
ENSMUSG00000108521	ENSMUSG00000108521	1.02784	2.94691	4.59286	0.000509386	0.0705608	0.0199084
ENSMUSG00002075453	ENSMUSG00002075453	1.02745	4.53026	5.45675	0.00011153	0.0705608	1.49614
ENSMUSG00000119648	Snord3b3	1.02745	4.53026	5.45675	0.00011153	0.0705608	1.49614
ENSMUSG00002076650	ENSMUSG00002076650	1.02448	4.47345	5.44494	0.000113792	0.0705608	1.47556
ENSMUSG00000119262	Snord3b1	1.02448	4.47345	5.44494	0.000113792	0.0705608	1.47556
ENSMUSG00002074955	Snord3b4	1.02197	4.49266	5.14298	0.000191409	0.0705608	1.00266
ENSMUSG00000119851	ENSMUSG00000119851	1.02197	4.49266	5.14298	0.000191409	0.0705608	1.00266
ENSMUSG00000096862	ENSMUSG00000096862	1.01446	2.15655	3.9285	0.00174309	0.0870483	-1.10282
ENSMUSG00002075931	ENSMUSG00002075931	1.00659	4.48163	5.11474	0.000201076	0.0705608	0.957327
ENSMUSG00000119761	Snord3b2	1.00659	4.48163	5.11474	0.000201076	0.0705608	0.957327
ENSMUSG00000115708	ENSMUSG00000115708	1.00514	3.36125	4.1624	0.0011244	0.0783307	-0.625904
ENSMUSG00000090338	ENSMUSG00000090338	0.996414	2.26678	3.7629	0.00238439	0.0950513	-1.3399
ENSMUSG00000119079	Gm24949	0.991946	2.59438	4.0898	0.00128758	0.0795345	-0.817285
ENSMUSG00000103805	ENSMUSG00000103805	0.972088	2.75982	4.79543	0.000353618	0.0705608	0.260364
ENSMUSG00000052423	B4galt3	0.971454	6.43859	3.89022	0.00187364	0.0883472	-1.20158
ENSMUSG00002074922	ENSMUSG00002074922	0.951419	3.68574	3.79139	0.00225895	0.0946095	-1.23996
ENSMUSG00000110084	ENSMUSG00000110084	0.942551	3.28676	3.92481	0.00175524	0.0870901	-1.01863
ENSMUSG00000028128	F3	0.942421	2.1255	3.90076	0.00183674	0.0881554	-1.1656
ENSMUSG00000091421	Gm4202	0.939423	4.64773	6.03809	4.25098e-05	0.0705608	2.37634
ENSMUSG00000121015	ENSMUSG00000121015	0.937422	2.49102	4.20476	0.00103918	0.077081	-0.667615
ENSMUSG00000040569	Slc26a7	0.931327	2.16958	3.70504	0.0026615	0.0994959	-1.45695
ENSMUSG00000044820	AY074887	0.928834	4.19692	4.53351	0.000567418	0.0705608	0.00377689
ENSMUSG00000033706	Smyd5	0.92754	4.13177	6.35742	2.55318e-05	0.0705608	2.7816
ENSMUSG00000091736	Yy2	0.92146	1.88685	3.81864	0.00214524	0.0924845	-1.32184
ENSMUSG00000033855	Ston1	0.912555	3.58377	3.97701	0.00159092	0.0849894	-0.927907
ENSMUSG00000107207	ENSMUSG00000107207	0.908117	2.16462	4.03091	0.00143775	0.0816531	-0.979935
ENSMUSG00000107432	ENSMUSG00000107432	0.904965	2.85387	4.2993	0.000872121	0.07566	-0.448474
ENSMUSG00000052353	Cemip	0.901047	3.07628	3.77138	0.00234633	0.0950513	-1.27422
ENSMUSG00000033720	Sfxn5	0.894781	5.39078	5.42971	0.000116782	0.0705608	1.47026
ENSMUSG00000103657	ENSMUSG00000103657	0.89295	4.12073	4.45528	0.000654562	0.0729135	-0.128674
ENSMUSG00000021991	Cacna2d3	0.884595	4.65556	4.06126	0.00135823	0.0809409	-0.800934
ENSMUSG00000087298	ENSMUSG00000087298	0.882832	3.04706	4.42568	0.000691051	0.0745507	-0.23099
ENSMUSG00000021098	4930447C04Rik	0.877811	4.04454	4.32186	0.000836531	0.07566	-0.349719
ENSMUSG00000103693	ENSMUSG00000103693	0.868529	3.66745	4.24728	0.000960302	0.0763137	-0.478309
ENSMUSG00000111326	Gm3953	0.867213	2.36354	4.04524	0.00139961	0.0811475	-0.927947
ENSMUSG00000099851	ENSMUSG00000099851	0.861358	2.57861	3.82209	0.00213126	0.0924845	-1.22096
ENSMUSG00000042628	Zfyve1	0.858727	3.42553	5.36982	0.000129358	0.0705608	1.24171
ENSMUSG00000037885	Stk35	0.850815	3.13127	4.26738	0.000925191	0.0758155	-0.474548
ENSMUSG00000104476	ENSMUSG00000104476	0.84605	6.55456	5.86402	5.64644e-05	0.0705608	2.15721
ENSMUSG00000090162	Gm6808	0.842098	4.61654	5.08253	0.000212727	0.0705608	0.907844
ENSMUSG00000103445	ENSMUSG00000103445	0.838301	2.73807	3.81538	0.00215854	0.0925151	-1.22227
ENSMUSG00000072889	Nfxl1	0.835356	4.42811	3.75612	0.00241526	0.0953045	-1.33909
ENSMUSG00000105910	ENSMUSG00000105910	0.83423	3.79383	4.64738	0.000461493	0.0705608	0.182677
ENSMUSG00000102562	ENSMUSG00000102562	0.832741	4.62256	4.48227	0.000623036	0.072251	-0.0827808
ENSMUSG00000025465	Echs1	0.828546	6.36271	7.31636	6.00024e-06	0.0660926	4.25563
ENSMUSG00000086090	ENSMUSG00000086090	0.826855	3.6838	4.75651	0.000379157	0.0705608	0.358751
ENSMUSG00000096449	LOC118568041	0.809078	4.07303	3.91262	0.00179606	0.0875953	-1.05192
ENSMUSG00000099702	ENSMUSG00000099702	0.808419	3.71081	4.46797	0.000639535	0.072251	-0.11094
ENSMUSG00000100615	Gm5511	0.781637	5.48494	4.57437	0.000526776	0.0705608	0.0459009
ENSMUSG00000028211	Trp53inp1	0.778498	3.74785	4.446	0.00066578	0.0737041	-0.147227
ENSMUSG00000064259	Vmn1r13	0.774584	6.39806	4.51181	0.000590311	0.0705608	-0.0875089
ENSMUSG00000022664	Slc35a5	0.762587	3.11594	3.95352	0.00166283	0.0857894	-0.97836
ENSMUSG00000096794	Olfr905	0.760333	3.37422	3.70362	0.00266869	0.0994959	-1.38534
ENSMUSG00000104339	ENSMUSG00000104339	0.749609	3.41652	4.1219	0.00121262	0.0788016	-0.692686
ENSMUSG00000066392	Nrxn3	0.741199	3.59853	4.16896	0.00111075	0.0783307	-0.608186
ENSMUSG00000031558	Slit2	0.731492	3.93743	4.69796	0.00042124	0.0705608	0.269236
ENSMUSG00000032235	Ice2	0.731256	4.29659	3.74879	0.00244914	0.0958339	-1.34544
ENSMUSG00000028967	Errfi1	0.713371	5.13082	3.77494	0.00233051	0.0950513	-1.35497
ENSMUSG00000061048	Cdh3	0.709118	4.90884	4.20833	0.0010323	0.0769386	-0.569376
ENSMUSG00000120732	ENSMUSG00000120732	0.707132	3.13485	3.74562	0.00246394	0.0960564	-1.31615
ENSMUSG00000091572	Vmn2r3	0.703241	3.83339	3.73674	0.00250585	0.0967269	-1.33847
ENSMUSG00000020096	Tbata	0.702558	3.34638	3.82157	0.00213337	0.0924845	-1.18825
ENSMUSG00000020590	Snx13	0.691129	4.40758	4.09344	0.00127884	0.0795345	-0.752171
ENSMUSG00000042851	Zc3h6	0.688753	4.48291	4.1133	0.00123225	0.0788016	-0.710638
ENSMUSG00000109536	ENSMUSG00000109536	0.679471	5.82724	3.98111	0.00157872	0.0848273	-1.01564
ENSMUSG00000050619	Zscan29	0.671272	3.51875	4.13653	0.00117995	0.0788016	-0.663239
ENSMUSG00000078879	Zfp973	0.667916	3.79819	3.77824	0.00231598	0.0950513	-1.27052
ENSMUSG00000115783	Bc1	0.648597	11.4223	4.03189	0.00143511	0.0816531	-1.07103
ENSMUSG00000018372	Cep95	0.647467	4.0719	4.29355	0.000881449	0.07566	-0.397513
ENSMUSG00000029202	Pds5a	0.625637	6.36394	3.89334	0.00186265	0.0883472	-1.19876
ENSMUSG00000021171	Esyt2	0.61576	5.88292	3.98789	0.00155872	0.0843701	-1.00671
ENSMUSG00000031357	Syap1	0.615753	4.54566	4.04454	0.00140146	0.0811475	-0.840487
ENSMUSG00000036898	Zfp157	0.612358	3.86069	3.96253	0.00163488	0.0856888	-0.954963
ENSMUSG00000021147	Wdr37	0.609597	4.33011	4.30528	0.000862541	0.07566	-0.378808
ENSMUSG00000121561	ENSMUSG00000121561	0.590413	7.01338	4.97437	0.00025729	0.0705608	0.698459
ENSMUSG00000025907	Rb1cc1	0.588322	7.14621	5.03345	0.000231855	0.0705608	0.79475
ENSMUSG00000029823	Luc7l2	0.587212	9.37146	4.20757	0.00103376	0.0769386	-0.709807
ENSMUSG00000040651	Tasor	0.578053	6.00382	4.00217	0.00151744	0.0838443	-0.983205
ENSMUSG00000019132	BC005537	0.570696	7.59091	5.72925	7.05472e-05	0.0705608	1.93797
ENSMUSG00000020717	Pecam1	0.563103	5.63139	4.06343	0.00135272	0.0809409	-0.858061
ENSMUSG00000030760	Acer3	0.555835	5.16309	3.98654	0.00156267	0.0843763	-0.972094
ENSMUSG00000021027	Ralgapa1	0.542738	6.10497	3.69735	0.00270074	0.0996605	-1.5426
ENSMUSG00000023186	Vwa5a	0.535237	5.15211	4.60169	0.000501294	0.0705608	0.102483
ENSMUSG00000025880	Smad7	0.535207	5.54221	3.83037	0.00209813	0.0924845	-1.27066
ENSMUSG00000063415	Cyp26b1	0.52551	5.48586	4.47288	0.000633816	0.072251	-0.128017
ENSMUSG00000028382	Ptbp3	0.524995	6.80075	4.55973	0.000540978	0.0705608	-0.0171091
ENSMUSG00000030275	Etnk1	0.512657	5.48834	3.76012	0.00239703	0.0950513	-1.39276
ENSMUSG00000027677	Ttc14	0.505462	6.85813	4.51475	0.000587158	0.0705608	-0.097463
ENSMUSG00000048661	Lemd3	0.502637	4.90169	3.73648	0.00250708	0.0967269	-1.39606
ENSMUSG00000075465	ENSMUSG00000075465	0.502618	7.03898	4.65586	0.000454477	0.0705608	0.1482
ENSMUSG00000005534	Insr	0.487924	5.73084	3.7062	0.00265562	0.0994959	-1.5072
ENSMUSG00000036333	Kidins220	0.47924	5.59464	4.33161	0.000821606	0.07566	-0.380998
ENSMUSG00000034610	Tut4	0.476996	7.01473	4.38082	0.000750408	0.0745855	-0.338987
ENSMUSG00000032412	Atp1b3	0.476579	6.95752	3.82056	0.00213747	0.0924845	-1.35082
ENSMUSG00000041702	Btbd7	0.470788	6.4068	4.23555	0.000981428	0.0769386	-0.58143
ENSMUSG00000049235	Gm7324	0.46934	5.85627	4.05522	0.00137369	0.0809409	-0.883627
ENSMUSG00000052428	Tmco1	0.457497	7.06573	4.42471	0.000692282	0.0745507	-0.258756
ENSMUSG00000021816	Ppp3cb	0.451108	6.23321	3.79792	0.00223116	0.093887	-1.36486
ENSMUSG00000030208	Emp1	0.444507	8.48988	4.27472	0.000912706	0.0757856	-0.568111
ENSMUSG00000027087	Itgav	0.425426	6.58921	4.16109	0.00112714	0.0783307	-0.720678
ENSMUSG00000064339	ENSMUSG00000064339	0.422847	14.2575	3.7774	0.00231968	0.0950513	-1.59781
ENSMUSG00000055065	Ddx17	0.42131	8.18649	3.84692	0.00203344	0.0919664	-1.34045
ENSMUSG00000003226	Ranbp2	0.417811	7.05829	3.74645	0.00246003	0.0960564	-1.49045
ENSMUSG00000083899	ENSMUSG00000083899	0.416565	8.55479	4.1179	0.00122172	0.0788016	-0.854128
ENSMUSG00000037242	Clic4	0.414112	7.33176	3.88382	0.00189641	0.0883472	-1.24619
ENSMUSG00000101939	ENSMUSG00000101939	0.413229	9.30356	4.1558	0.0011383	0.0786903	-0.801634
ENSMUSG00000004591	Pkn2	0.409052	6.84881	4.11306	0.00123281	0.0788016	-0.813908
ENSMUSG00000064360	ND3	0.408903	9.27035	4.109	0.00124219	0.0788016	-0.886372
ENSMUSG00000092341	Malat1	0.393843	13.8643	3.91621	0.00178395	0.0874418	-1.33271
ENSMUSG00000031239	Itm2a	0.389956	10.2847	4.03904	0.00141598	0.0813365	-1.03687
ENSMUSG00000064353	ENSMUSG00000064353	0.385443	10.024	3.71552	0.00260899	0.0987561	-1.63049
ENSMUSG00000064346	ENSMUSG00000064346	0.36141	8.28757	3.72762	0.00254966	0.0971006	-1.56477
ENSMUSG00000020530	Ggnbp2	0.355801	7.25492	3.70637	0.00265478	0.0994959	-1.56872
ENSMUSG00000027523	Gnas	0.330025	11.0541	3.99199	0.00154674	0.084343	-1.13922
ENSMUSG00000090625	ENSMUSG00000090625	0.321651	10.9643	3.7694	0.00235517	0.0950513	-1.55012
ENSMUSG00000041453	Rpl21	-0.348722	9.43376	-3.82514	0.00211898	0.0924845	-1.41222
ENSMUSG00000059208	Hnrnpm	-0.368356	7.73739	-3.88082	0.00190721	0.088641	-1.26369
ENSMUSG00000044285	Ubb-ps	-0.397451	9.86987	-3.94544	0.00168833	0.086097	-1.19867
ENSMUSG00000001105	Ift20	-0.401942	7.36203	-3.6991	0.00269176	0.0994959	-1.58192
ENSMUSG00000029472	Anapc5	-0.404138	6.71078	-3.84307	0.00204829	0.0919664	-1.29617
ENSMUSG00000010376	Nedd8	-0.427011	6.34373	-3.69932	0.00269065	0.0994959	-1.54618
ENSMUSG00000001794	Capns1	-0.4273	6.73034	-4.13745	0.00117793	0.0788016	-0.763718
ENSMUSG00000091537	Tma7-ps	-0.428471	7.25076	-3.77341	0.0023373	0.0950513	-1.44199
ENSMUSG00000019054	Fis1	-0.429465	5.67888	-3.84548	0.00203896	0.0919664	-1.25017
ENSMUSG00000005732	Ranbp1	-0.431693	7.09005	-4.11856	0.00122022	0.0788016	-0.809607
ENSMUSG00000091086	Rpl6l	-0.434504	7.58707	-4.10516	0.00125115	0.0788016	-0.847161
ENSMUSG00000025132	Arhgdia	-0.435882	6.57304	-4.09538	0.00127423	0.079522	-0.835977
ENSMUSG00000067121	Gm7027	-0.43669	5.84141	-3.78094	0.00230415	0.0950513	-1.37384
ENSMUSG00000039128	Cdc123	-0.441676	4.99672	-3.76803	0.00236128	0.0950513	-1.35001
ENSMUSG00002076377	ENSMUSG00002076377	-0.443639	8.12	-3.77858	0.00231448	0.0950513	-1.4608
ENSMUSG00000029616	Erp29	-0.444235	7.01715	-3.7331	0.00252322	0.0969318	-1.50666
ENSMUSG00000040842	Szrd1	-0.445537	5.40684	-4.00225	0.0015172	0.0838443	-0.959894
ENSMUSG00000071532	Gm10335	-0.44704	7.91775	-3.76138	0.00239129	0.0950513	-1.48601
ENSMUSG00000002102	Psmc3	-0.448812	7.27138	-3.99327	0.00154304	0.084343	-1.04343
ENSMUSG00000096842	ENSMUSG00000096842	-0.451294	7.02299	-3.80566	0.00219867	0.0932566	-1.37314
ENSMUSG00000027907	S100a11	-0.452948	7.62811	-3.88515	0.00189165	0.0883472	-1.25007
ENSMUSG00000030298	Sec13	-0.454077	6.47349	-3.78134	0.00230238	0.0950513	-1.40076
ENSMUSG00000020840	Blmh	-0.455258	6.20871	-3.92627	0.00175045	0.0870483	-1.12995
ENSMUSG00000019505	Ubb	-0.455436	9.85051	-4.38378	0.000746333	0.0745855	-0.397405
ENSMUSG00000024914	Drap1	-0.455725	5.11545	-3.76994	0.00235277	0.0950513	-1.35578
ENSMUSG00000021643	Serf1	-0.457181	6.06275	-3.99659	0.00153344	0.0841081	-0.995925
ENSMUSG00000022174	Dad1	-0.459038	7.06843	-3.78454	0.00228847	0.0950513	-1.4131
ENSMUSG00000112145	Gm6218	-0.459244	5.62315	-3.8078	0.00218974	0.0931273	-1.31137
ENSMUSG00000027968	Larp7	-0.466954	6.05888	-4.1909	0.00106631	0.0780424	-0.647721
ENSMUSG00000018286	Psmb6	-0.468612	6.59581	-4.0263	0.00145022	0.0820573	-0.960809
ENSMUSG00000003200	Sh3gl1	-0.472643	5.26111	-4.03941	0.00141501	0.0813365	-0.883958
ENSMUSG00000005354	Txn2	-0.474054	5.49138	-4.24189	0.000969943	0.0763137	-0.53612
ENSMUSG00000056629	Gm51400	-0.475577	5.5614	-4.08243	0.00130545	0.0796651	-0.821799
ENSMUSG00000035295	Wdr38	-0.483143	9.76394	-3.95664	0.0016531	0.0856888	-1.17577
ENSMUSG00000079941	ENSMUSG00000079941	-0.488949	5.92697	-3.96906	0.00161489	0.0855194	-1.04114
ENSMUSG00000036733	Rbm42	-0.491198	5.55556	-3.70505	0.00266146	0.0994959	-1.50018
ENSMUSG00000103034	Gm8797	-0.492959	9.34848	-4.29714	0.000875623	0.07566	-0.544011
ENSMUSG00000003037	Rab8a	-0.493146	5.57695	-4.51892	0.000582713	0.0705608	-0.0521477
ENSMUSG00000094365	ENSMUSG00000094365	-0.495819	5.56133	-3.75293	0.00242997	0.0954229	-1.41382
ENSMUSG00000084106	Gm6136	-0.495956	8.84825	-4.37535	0.000757988	0.0745855	-0.392574
ENSMUSG00000025351	Cd63	-0.499119	9.5605	-4.29819	0.000873927	0.07566	-0.547161
ENSMUSG00000002768	Mea1	-0.499409	4.66991	-3.82175	0.00213266	0.0924845	-1.24063
ENSMUSG00000062997	Rpl35	-0.500704	10.3655	-4.01964	0.00146847	0.0825263	-1.072
ENSMUSG00000031818	Cox4i1	-0.503799	7.42546	-4.24213	0.000969508	0.0763137	-0.596235
ENSMUSG00000028797	Tmem234	-0.503949	6.8578	-4.05505	0.00137412	0.0809409	-0.916509
ENSMUSG00000063556	Gm10132	-0.505876	8.37526	-4.55938	0.000541322	0.0705608	-0.0524018
ENSMUSG00000104514	Gm37164	-0.507151	6.37818	-3.9089	0.00180874	0.0877678	-1.16646
ENSMUSG00000074884	Serf2	-0.508173	9.20413	-3.91556	0.00178615	0.0874418	-1.23767
ENSMUSG00000067367	Lyar	-0.509432	5.7271	-4.18411	0.00107985	0.0783307	-0.64603
ENSMUSG00000046440	ENSMUSG00000046440	-0.512039	7.50003	-3.72807	0.00254748	0.0971006	-1.53591
ENSMUSG00000038502	Ptov1	-0.514197	5.72373	-4.10466	0.0012523	0.0788016	-0.786976
ENSMUSG00000042747	Krtcap2	-0.51628	7.05963	-3.78365	0.00229233	0.0950513	-1.41567
ENSMUSG00000010830	Kdelr3	-0.518451	6.82348	-3.90214	0.00183195	0.0881177	-1.19147
ENSMUSG00000047459	Dynlrb1	-0.519663	7.46019	-3.76834	0.00235992	0.0950513	-1.45721
ENSMUSG00000029614	Rpl6	-0.522572	9.35351	-4.57678	0.000524473	0.0705608	-0.0422309
ENSMUSG00000063382	Bcl9l	-0.522594	5.43493	-4.48996	0.000614332	0.0722335	-0.0995915
ENSMUSG00000083007	ENSMUSG00000083007	-0.52339	6.90261	-4.03699	0.00142145	0.0813365	-0.948539
ENSMUSG00000019797	Mtres1	-0.523531	5.51051	-4.22314	0.00100428	0.0769386	-0.570326
ENSMUSG00000034485	Uaca	-0.523897	5.82752	-3.79744	0.00223317	0.093887	-1.35009
ENSMUSG00000006412	Pfdn2	-0.52453	4.90251	-4.22364	0.00100335	0.0769386	-0.53942
ENSMUSG00000051518	Rps19bp1	-0.524724	5.12303	-4.35514	0.000786725	0.0752535	-0.321313
ENSMUSG00000030587	2200002D01Rik	-0.524933	5.29538	-3.89477	0.00185762	0.0883472	-1.14043
ENSMUSG00000008668	Rps18	-0.525181	9.41553	-4.20996	0.00102918	0.0769386	-0.703242
ENSMUSG00000039615	Stub1	-0.526982	5.66511	-4.04681	0.00139552	0.0811475	-0.889456
ENSMUSG00000025362	Rps26	-0.52738	8.45504	-3.95969	0.00164362	0.0856888	-1.13827
ENSMUSG00000038957	Edc3	-0.527484	4.45639	-3.89442	0.00185882	0.0883472	-1.0966
ENSMUSG00000032562	Gnai2	-0.527799	7.33256	-3.91567	0.00178578	0.0874418	-1.18504
ENSMUSG00000035215	Lsm7	-0.527856	6.67255	-4.45694	0.000652575	0.0729135	-0.191538
ENSMUSG00000064317	ENSMUSG00000064317	-0.529824	5.77369	-4.11004	0.00123977	0.0788016	-0.778721
ENSMUSG00000027364	Usp50	-0.531546	5.78459	-3.7903	0.00226361	0.0946249	-1.35245
ENSMUSG00000001056	Nhp2	-0.532666	5.97873	-3.80936	0.0021833	0.093033	-1.33163
ENSMUSG00000028861	Mrps15	-0.533367	5.07242	-3.84162	0.0020539	0.0919664	-1.22421
ENSMUSG00000022614	Lmf2	-0.533685	5.78377	-3.76509	0.0023745	0.0950513	-1.39944
ENSMUSG00000006442	Srm	-0.535456	5.06804	-4.07824	0.00131574	0.0800711	-0.80355
ENSMUSG00000031708	Tecr	-0.537288	5.37236	-3.72863	0.00254477	0.0971006	-1.44317
ENSMUSG00000021508	Cxcl14	-0.537969	5.2432	-4.30737	0.00085922	0.07566	-0.413051
ENSMUSG00000021253	Tgfb3	-0.538132	4.83394	-4.04805	0.00139227	0.0811475	-0.845
ENSMUSG00000067274	Rplp0	-0.538985	9.33926	-3.91228	0.00179723	0.0875953	-1.24683
ENSMUSG00000026281	Dtymk	-0.539571	5.60768	-4.01786	0.00147339	0.0825925	-0.935164
ENSMUSG00000021606	Ndufs6	-0.540374	6.43778	-3.86781	0.00195468	0.0894184	-1.24414
ENSMUSG00000028194	Ddah1	-0.542347	5.9363	-3.70123	0.00268088	0.0994959	-1.52455
ENSMUSG00000041697	Cox6a1	-0.543924	7.89773	-4.47984	0.000625802	0.072251	-0.181887
ENSMUSG00000030435	U2af2	-0.544175	4.68398	-4.25332	0.000949614	0.0763137	-0.481213
ENSMUSG00000015092	Edf1	-0.544589	5.93768	-3.90476	0.00182293	0.0880682	-1.15479
ENSMUSG00000112908	Gm7392	-0.544934	5.73364	-3.88732	0.00188394	0.0883472	-1.1773
ENSMUSG00000027198	Ext2	-0.545255	5.26298	-3.75793	0.00240698	0.0951988	-1.37893
ENSMUSG00000024953	Prdx5	-0.54682	6.06071	-4.55012	0.00055052	0.0705608	-0.0117526
ENSMUSG00000094777	H2ac24	-0.546954	8.75785	-4.59645	0.000506078	0.0705608	0.00496859
ENSMUSG00000091449	Gm10269	-0.548054	8.26199	-4.59571	0.000506761	0.0705608	0.0153893
ENSMUSG00000072789	Gm10420	-0.548292	6.63053	-3.90606	0.00181845	0.0880452	-1.1791
ENSMUSG00000061272	Gm14173	-0.55126	7.26619	-3.88496	0.00189235	0.0883472	-1.23778
ENSMUSG00000026174	Cnot9	-0.552897	4.64917	-4.09583	0.00127316	0.079522	-0.753879
ENSMUSG00000081094	Rpl19-ps11	-0.554331	8.54599	-4.32397	0.000833283	0.07566	-0.477385
ENSMUSG00000035674	Ndufa3	-0.554906	6.71967	-3.74291	0.00247663	0.0960564	-1.4822
ENSMUSG00002076367	ENSMUSG00002076367	-0.555096	8.51589	-4.42357	0.000693731	0.0745507	-0.298155
ENSMUSG00000025135	Anapc11	-0.555473	5.3775	-3.96009	0.00164238	0.0856888	-1.02725
ENSMUSG00000034681	Rnps1	-0.555597	5.98053	-4.29616	0.000877207	0.07566	-0.454879
ENSMUSG00000023110	Prmt5	-0.556065	4.79875	-4.59678	0.000505772	0.0705608	0.103344
ENSMUSG00000003233	Dvl3	-0.556185	5.50416	-3.94384	0.00169341	0.0861189	-1.06355
ENSMUSG00000094248	H2ac23	-0.559574	8.78786	-4.69501	0.000423484	0.0705608	0.178592
ENSMUSG00000017188	Coa3	-0.560759	4.82759	-4.14539	0.00116062	0.0788016	-0.672858
ENSMUSG00000028729	Ebna1bp2	-0.561061	5.41505	-4.03728	0.00142066	0.0813365	-0.897008
ENSMUSG00000024844	Banf1	-0.561566	6.03329	-4.4881	0.000616427	0.0722335	-0.118795
ENSMUSG00000028643	Svbp	-0.561817	6.23039	-4.35371	0.000788809	0.0752535	-0.362578
ENSMUSG00000017404	Rpl19	-0.563124	8.88383	-4.55674	0.00054393	0.0705608	-0.0681732
ENSMUSG00000074800	ENSMUSG00000074800	-0.56323	8.46161	-4.37507	0.000758382	0.0745855	-0.383223
ENSMUSG00000032353	Tmed3	-0.564762	7.24591	-3.93814	0.0017117	0.0862899	-1.13929
ENSMUSG00000060143	Gm10076	-0.565565	10.0584	-4.3897	0.000738247	0.0745855	-0.390803
ENSMUSG00002075597	ENSMUSG00002075597	-0.566085	8.54553	-4.52126	0.000580231	0.0705608	-0.124354
ENSMUSG00000020163	Uqcr11	-0.56677	7.11964	-3.97317	0.00160247	0.0850661	-1.07403
ENSMUSG00000117405	Rpl19-ps7	-0.567352	8.03348	-4.29831	0.000873727	0.07566	-0.510179
ENSMUSG00000084291	ENSMUSG00000084291	-0.567586	5.03291	-3.99612	0.00153479	0.0841081	-0.947206
ENSMUSG00000007721	Ccdc124	-0.56947	4.53109	-4.23323	0.000985652	0.0769386	-0.512048
ENSMUSG00000035885	Cox8a	-0.569613	7.10322	-4.45464	0.000655328	0.0729135	-0.207504
ENSMUSG00000115923	ENSMUSG00000115923	-0.569762	4.62253	-4.18075	0.00108663	0.0783307	-0.607531
ENSMUSG00000014748	Tex261	-0.571592	5.44585	-4.65705	0.000453499	0.0705608	0.190512
ENSMUSG00000008450	Nutf2	-0.571917	5.68103	-3.94015	0.00170524	0.0861613	-1.07816
ENSMUSG00000059461	ENSMUSG00000059461	-0.572064	8.04969	-3.82548	0.00211762	0.0924845	-1.37198
ENSMUSG00000097906	Gm9625	-0.572355	5.29811	-4.00178	0.00151856	0.0838443	-0.94903
ENSMUSG00000032239	Rp9	-0.574179	5.94948	-3.7617	0.00238983	0.0950513	-1.4145
ENSMUSG00000055839	Elob	-0.574451	7.90024	-4.8469	0.000322568	0.0705608	0.462898
ENSMUSG00000006057	Atp5g1	-0.576439	7.04898	-3.9099	0.00180532	0.0877678	-1.1859
ENSMUSG00002075083	ENSMUSG00002075083	-0.578963	6.91167	-4.16276	0.00112365	0.0783307	-0.722706
ENSMUSG00000018858	Mrpl58	-0.580603	4.70438	-4.82837	0.000333405	0.0705608	0.493169
ENSMUSG00000040952	Rps19	-0.58135	9.93185	-3.98879	0.00155608	0.0843701	-1.11938
ENSMUSG00000105599	Gm9238	-0.582658	5.11054	-4.72516	0.000401112	0.0705608	0.315168
ENSMUSG00000082580	ENSMUSG00000082580	-0.585261	4.99038	-3.8199	0.00214015	0.0924845	-1.25679
ENSMUSG00000076236	Mir682	-0.585622	7.82987	-4.58842	0.000513506	0.0705608	0.0123567
ENSMUSG00000049960	Mrps16	-0.586537	5.32965	-4.21755	0.00101476	0.0769386	-0.568476
ENSMUSG00000025736	Jmjd8	-0.586654	5.6631	-4.32358	0.000833881	0.07566	-0.396889
ENSMUSG00000043633	Fam221b	-0.591574	8.94766	-4.25392	0.000948541	0.0763137	-0.612939
ENSMUSG00000019362	D8Ertd738e	-0.593375	6.19896	-4.21068	0.0010278	0.0769386	-0.617072
ENSMUSG00002076828	ENSMUSG00002076828	-0.593815	6.56194	-4.25806	0.000941298	0.0763137	-0.541378
ENSMUSG00000094974	Rps19-ps2	-0.594689	7.89887	-3.94095	0.00170266	0.0861613	-1.15381
ENSMUSG00000078572	Ndufaf8	-0.596391	4.19276	-3.71669	0.00260319	0.098706	-1.39263
ENSMUSG00000096681	Rps19-ps1	-0.599656	7.88079	-3.92275	0.00176209	0.0871358	-1.1864
ENSMUSG00000120324	ENSMUSG00000120324	-0.600446	4.41528	-3.74425	0.00247036	0.0960564	-1.35041
ENSMUSG00000028416	Bag1	-0.601646	6.56198	-4.14714	0.00115684	0.0788016	-0.741656
ENSMUSG00000081751	ENSMUSG00000081751	-0.601776	6.58735	-4.27332	0.000915069	0.0757856	-0.514935
ENSMUSG00000028792	Ak2	-0.602177	5.67134	-4.33999	0.000809005	0.0754713	-0.367336
ENSMUSG00000020477	Mrps24	-0.603204	5.77251	-4.12092	0.00121483	0.0788016	-0.759898
ENSMUSG00000050212	Eva1b	-0.604198	5.4624	-4.24202	0.000969707	0.0763137	-0.53279
ENSMUSG00000002059	Rab34	-0.604427	4.83483	-4.18742	0.00107323	0.0782888	-0.598792
ENSMUSG00000119232	Mir692-2	-0.605282	4.72714	-4.35083	0.00079301	0.0752535	-0.311682
ENSMUSG00000018585	Atox1	-0.609588	6.1532	-4.28654	0.000892946	0.07566	-0.477529
ENSMUSG00000004849	Ap1s1	-0.610417	4.6405	-4.52956	0.000571519	0.0705608	-0.0068037
ENSMUSG00000018677	Slc25a39	-0.61042	4.46216	-4.22539	0.00100011	0.0769386	-0.518198
ENSMUSG00002076299	ENSMUSG00002076299	-0.611877	7.56525	-4.37708	0.000755582	0.0745855	-0.357104
ENSMUSG00000080999	H2ac5-ps	-0.614015	7.57277	-4.40109	0.000722965	0.0745855	-0.314437
ENSMUSG00000036751	Cox6b1	-0.614314	6.68096	-3.86734	0.00195641	0.0894184	-1.25173
ENSMUSG00000093577	ENSMUSG00000093577	-0.615809	6.13601	-4.43273	0.000682175	0.0745285	-0.219638
ENSMUSG00000022129	Dct	-0.616105	7.69869	-4.8554	0.000317721	0.0705608	0.48335
ENSMUSG00000117476	ENSMUSG00000117476	-0.616237	5.71964	-3.94897	0.00167715	0.0858858	-1.06512
ENSMUSG00000046330	Rpl37a	-0.617445	9.13155	-5.18688	0.000177332	0.0705608	1.02438
ENSMUSG00000025646	Gm53191	-0.617927	4.04356	-3.69534	0.00271109	0.0998752	-1.41965
ENSMUSG00000060419	ENSMUSG00000060419	-0.618058	8.21404	-4.86127	0.000314414	0.0705608	0.481814
ENSMUSG00002075711	ENSMUSG00002075711	-0.618385	6.24571	-4.40698	0.000715183	0.0745855	-0.26925
ENSMUSG00002076889	ENSMUSG00002076889	-0.618571	4.83541	-3.94797	0.00168029	0.0858858	-1.01606
ENSMUSG00000059776	Rpl13-ps6	-0.618815	8.10611	-4.98661	0.00025179	0.0705608	0.700931
ENSMUSG00000031807	Pgls	-0.618863	5.49715	-4.05566	0.00137255	0.0809409	-0.863059
ENSMUSG00002076196	ENSMUSG00002076196	-0.619469	7.81913	-4.55661	0.000544053	0.0705608	-0.043782
ENSMUSG00002075675	ENSMUSG00002075675	-0.619641	7.8261	-4.6501	0.00045923	0.0705608	0.120779
ENSMUSG00002076515	ENSMUSG00002076515	-0.622242	7.74515	-4.5986	0.000504107	0.0705608	0.0321485
ENSMUSG00000020232	Hmg20b	-0.622572	4.93541	-3.97621	0.00159331	0.0849894	-0.980695
ENSMUSG00002075113	ENSMUSG00002075113	-0.623276	7.77853	-4.55672	0.000543953	0.0705608	-0.0425347
ENSMUSG00000076033	Mir692-3	-0.624169	4.7773	-4.65359	0.000456341	0.0705608	0.201633
ENSMUSG00000043770	ENSMUSG00000043770	-0.624759	8.70848	-4.36429	0.000773579	0.0752535	-0.407725
ENSMUSG00000063021	H2ac15	-0.627281	6.38415	-4.59548	0.000506968	0.0705608	0.0581941
ENSMUSG00000013622	Atraid	-0.627574	5.25491	-5.12756	0.000196624	0.0705608	0.98341
ENSMUSG00000012848	Rps5	-0.627818	9.15712	-4.8234	0.000336377	0.0705608	0.397234
ENSMUSG00000114321	Gm8971	-0.628763	4.38696	-3.74018	0.0024895	0.0963862	-1.35658
ENSMUSG00002076162	ENSMUSG00002076162	-0.629633	7.77367	-4.65961	0.000451405	0.0705608	0.138815
ENSMUSG00000083337	Gm11539	-0.630094	5.91903	-3.82203	0.0021315	0.0924845	-1.3013
ENSMUSG00000060152	Pop5	-0.631073	4.56287	-4.13328	0.00118712	0.0788016	-0.682403
ENSMUSG00000070392	ENSMUSG00000070392	-0.631272	6.16684	-4.81725	0.000340089	0.0705608	0.446985
ENSMUSG00000071516	H2ac13	-0.63154	7.88879	-4.77246	0.000368464	0.0705608	0.333905
ENSMUSG00000069272	H2ac8	-0.631661	7.898	-4.76346	0.00037446	0.0705608	0.317809
ENSMUSG00002074878	ENSMUSG00002074878	-0.631845	4.77391	-4.68659	0.000429958	0.0705608	0.25707
ENSMUSG00000069270	H2ac6	-0.632076	7.90416	-4.73653	0.000393	0.0705608	0.27074
ENSMUSG00002075680	ENSMUSG00002075680	-0.633274	4.70756	-4.56826	0.000532657	0.0705608	0.0590249
ENSMUSG00002076169	ENSMUSG00002076169	-0.633561	4.278	-3.96355	0.00163174	0.0856888	-0.965344
ENSMUSG00000097439	ENSMUSG00000097439	-0.633861	4.09426	-3.83892	0.00206443	0.0922458	-1.17064
ENSMUSG00002076907	ENSMUSG00002076907	-0.634135	7.82906	-4.72042	0.000404551	0.0705608	0.243997
ENSMUSG00000080921	ENSMUSG00000080921	-0.634434	8.00649	-4.21615	0.00101741	0.0769386	-0.657391
ENSMUSG00000023967	Mrps18a	-0.634444	4.36942	-4.02404	0.0014564	0.0820573	-0.868369
ENSMUSG00000066629	ENSMUSG00000066629	-0.634892	6.85015	-4.19115	0.00106581	0.0780424	-0.669692
ENSMUSG00000030357	Fkbp4	-0.635032	5.18915	-5.03843	0.000229838	0.0705608	0.836694
ENSMUSG00000060032	H2aj	-0.635032	4.85464	-4.5127	0.000589361	0.0705608	-0.0387484
ENSMUSG00000089739	ENSMUSG00000089739	-0.635504	5.25444	-4.26705	0.000925754	0.0758155	-0.480009
ENSMUSG00000024902	Mrpl11	-0.635629	4.6658	-3.89314	0.00186334	0.0883472	-1.1066
ENSMUSG00000018672	Copz2	-0.635883	5.5095	-4.1319	0.0011902	0.0788016	-0.724365
ENSMUSG00002076329	ENSMUSG00002076329	-0.635909	7.71073	-4.71426	0.000409053	0.0705608	0.236084
ENSMUSG00000050552	Lamtor4	-0.635985	4.3963	-3.8736	0.00193341	0.0893433	-1.13068
ENSMUSG00000096699	Rps19-ps4	-0.63657	6.80105	-3.92741	0.00174667	0.0870483	-1.14111
ENSMUSG00002076445	ENSMUSG00002076445	-0.637972	6.15193	-4.7332	0.00039536	0.0705608	0.303584
ENSMUSG00000078923	Ube2v1	-0.638052	5.28526	-4.35179	0.000791598	0.0752535	-0.333084
ENSMUSG00000103986	ENSMUSG00000103986	-0.638472	6.30826	-4.03078	0.0014381	0.0816531	-0.944541
ENSMUSG00000069301	H2ac11	-0.639478	7.99382	-4.89574	0.000295726	0.0705608	0.545804
ENSMUSG00000061390	ENSMUSG00000061390	-0.639589	5.97133	-3.89061	0.00187226	0.0883472	-1.18068
ENSMUSG00000057322	Rpl38	-0.640943	8.97065	-4.10328	0.00125553	0.0788016	-0.887727
ENSMUSG00000071478	H2ac7	-0.641234	7.9693	-4.95529	0.000266111	0.0705608	0.648808
ENSMUSG00000054312	Mrps21	-0.641681	5.21651	-4.38339	0.000746868	0.0745855	-0.275832
ENSMUSG00000025407	Gli1	-0.64254	4.84993	-4.67375	0.000440026	0.0705608	0.234084
ENSMUSG00000061991	H2ac10	-0.642694	6.59813	-5.07281	0.000216383	0.0705608	0.873566
ENSMUSG00000024939	Fam89b	-0.64281	4.68123	-4.09158	0.00128331	0.0795345	-0.761731
ENSMUSG00000069302	H2ac12	-0.643191	7.89517	-4.98918	0.000250651	0.0705608	0.708444
ENSMUSG00000034259	Exosc4	-0.645255	4.7219	-4.34766	0.000797645	0.0752535	-0.318508
ENSMUSG00000059033	Rpl18a-ps1	-0.645474	7.15274	-4.62582	0.00047985	0.0705608	0.0936714
ENSMUSG00000093553	ENSMUSG00000093553	-0.645613	6.13234	-4.73299	0.000395507	0.0705608	0.303286
ENSMUSG00000061615	H2ac4	-0.647564	7.91212	-4.86768	0.000310852	0.0705608	0.498572
ENSMUSG00000049932	H2ax	-0.650961	6.15721	-4.68568	0.00043066	0.0705608	0.221256
ENSMUSG00000031683	Lsm6	-0.652597	5.61439	-4.08869	0.00129026	0.0795345	-0.80913
ENSMUSG00000093674	Rpl41	-0.65328	11.3056	-4.56509	0.000535735	0.0705608	-0.0963567
ENSMUSG00000043223	Gm4835	-0.654441	3.75706	-3.87374	0.00193287	0.0893433	-1.10519
ENSMUSG00000037563	Rps16	-0.655457	8.30345	-5.17459	0.000181162	0.0705608	1.01745
ENSMUSG00000084093	ENSMUSG00000084093	-0.656121	3.89894	-3.88864	0.00187923	0.0883472	-1.08178
ENSMUSG00000053173	Rpl18-ps2	-0.656646	6.11155	-4.02425	0.00145583	0.0820573	-0.944552
ENSMUSG00000024205	ENSMUSG00000024205	-0.656946	7.45835	-4.28742	0.000891504	0.07566	-0.513535
ENSMUSG00002075904	ENSMUSG00002075904	-0.657431	7.59207	-4.77522	0.000366651	0.0705608	0.345022
ENSMUSG00000031813	Mvb12a	-0.657491	5.07339	-3.99934	0.00152553	0.0840184	-0.936036
ENSMUSG00000044533	Rps2	-0.661133	8.70479	-4.58375	0.000517876	0.0705608	-0.0150445
ENSMUSG00000022354	Ndufb9	-0.662815	6.86869	-4.2472	0.000960433	0.0763137	-0.571672
ENSMUSG00000052833	Sae1	-0.66285	4.72599	-3.83232	0.00209038	0.0924845	-1.22314
ENSMUSG00000019467	Arhgef25	-0.663016	5.49924	-4.88569	0.00030105	0.0705608	0.57919
ENSMUSG00000109750	ENSMUSG00000109750	-0.663263	4.67314	-4.28723	0.000891816	0.07566	-0.419298
ENSMUSG00000059070	Rpl18	-0.663358	8.09485	-4.54462	0.000556059	0.0705608	-0.0706071
ENSMUSG00000080076	H2ac14	-0.66646	7.75849	-4.94472	0.00027113	0.0705608	0.634835
ENSMUSG00000030588	Yif1b	-0.666522	5.18247	-4.3359	0.000815136	0.0754713	-0.354278
ENSMUSG00000064220	H2ac18	-0.66754	6.10746	-4.93147	0.000277566	0.0705608	0.642883
ENSMUSG00000032215	Rsl24d1	-0.668883	3.95002	-4.43177	0.000683375	0.0745285	-0.166265
ENSMUSG00000117929	ENSMUSG00000117929	-0.669114	4.55733	-4.35169	0.000791753	0.0752535	-0.309082
ENSMUSG00000063954	H2ac19	-0.669398	6.07753	-4.91928	0.000283624	0.0705608	0.622842
ENSMUSG00000031158	Timm17b	-0.669933	4.98598	-3.83187	0.00209218	0.0924845	-1.23645
ENSMUSG00000028468	Rgp1	-0.670501	3.75358	-3.76074	0.00239418	0.0950513	-1.29862
ENSMUSG00000096923	ENSMUSG00000096923	-0.67079	3.85621	-3.73304	0.00252351	0.0969318	-1.34925
ENSMUSG00000064281	Rpl19-ps1	-0.672164	5.75836	-4.22557	0.000999762	0.0769386	-0.570398
ENSMUSG00000036835	Psenen	-0.673997	5.57653	-3.96678	0.00162185	0.0856818	-1.02435
ENSMUSG00000055681	Cope	-0.674242	6.81969	-4.64878	0.000460327	0.0705608	0.142015
ENSMUSG00000024446	Rpp21	-0.674719	4.1099	-4.73353	0.000395122	0.0705608	0.331373
ENSMUSG00000022544	Eef2kmt	-0.675444	4.38679	-4.13449	0.00118446	0.0788016	-0.675865
ENSMUSG00000072940	ENSMUSG00000072940	-0.678784	7.60673	-4.11048	0.00123875	0.0788016	-0.836588
ENSMUSG00000074247	Dda1	-0.679047	4.59483	-4.93402	0.000276313	0.0705608	0.665624
ENSMUSG00000030032	Wdr54	-0.679404	4.0912	-3.92949	0.00173984	0.0870483	-1.01513
ENSMUSG00000031848	Lsm4	-0.679569	4.78317	-3.81727	0.00215081	0.0925151	-1.24644
ENSMUSG00000081382	Rpl18-ps1	-0.680641	5.67365	-4.64701	0.000461804	0.0705608	0.167059
ENSMUSG00000033938	Ndufb7	-0.681203	6.50194	-4.47869	0.000627117	0.072251	-0.149637
ENSMUSG00000024875	Yif1a	-0.681646	5.58758	-4.17454	0.00109927	0.0783307	-0.654317
ENSMUSG00000032123	Dpagt1	-0.682211	3.68213	-3.70406	0.00266646	0.0994959	-1.38689
ENSMUSG00000109378	ENSMUSG00000109378	-0.68558	3.47476	-4.08599	0.00129679	0.0795773	-0.749294
ENSMUSG00000022474	Pmm1	-0.686282	4.43645	-5.08764	0.000210832	0.0705608	0.911857
ENSMUSG00000069309	H2ac22	-0.686633	7.42717	-5.11551	0.000200806	0.0705608	0.932294
ENSMUSG00002076967	ENSMUSG00002076967	-0.687922	5.76574	-5.09453	0.000208308	0.0705608	0.922775
ENSMUSG00000080893	Ndufa12-ps	-0.689155	5.77741	-4.44046	0.00067258	0.0740846	-0.190765
ENSMUSG00000031781	Ciapin1	-0.690425	3.90659	-3.94843	0.00167884	0.0858858	-0.978393
ENSMUSG00000062458	Gm8623	-0.692297	6.84807	-5.63211	8.29607e-05	0.0705608	1.78946
ENSMUSG00000104623	Gm6394	-0.692644	5.85165	-4.90475	0.000291032	0.0705608	0.602192
ENSMUSG00000075702	Selenom	-0.693202	6.09641	-5.00055	0.000245678	0.0705608	0.76064
ENSMUSG00002075444	ENSMUSG00002075444	-0.693441	7.20382	-4.9215	0.000282514	0.0705608	0.605947
ENSMUSG00000057594	Arl16	-0.694416	4.64206	-4.55791	0.000542771	0.0705608	0.0429049
ENSMUSG00002076697	ENSMUSG00002076697	-0.696364	5.74438	-5.09064	0.000209731	0.0705608	0.916649
ENSMUSG00000000031	H19	-0.696468	11.8632	-3.84829	0.00202817	0.0919355	-1.41955
ENSMUSG00000081051	Gm15427	-0.696859	8.09744	-4.78308	0.000361524	0.0705608	0.348422
ENSMUSG00000045128	Rpl18a	-0.698645	9.92066	-4.74867	0.000384529	0.0705608	0.253413
ENSMUSG00000090319	Gm4462	-0.698868	4.21753	-3.70952	0.00263893	0.0994959	-1.40871
ENSMUSG00000034932	Mrpl54	-0.701221	5.61651	-5.09833	0.000206926	0.0705608	0.931219
ENSMUSG00000028898	Trnau1ap	-0.702118	4.33208	-3.87109	0.0019426	0.0893433	-1.12539
ENSMUSG00000030432	Rpl28	-0.702146	8.08765	-4.12724	0.0012006	0.0788016	-0.820627
ENSMUSG00000097679	ENSMUSG00000097679	-0.702912	4.87527	-3.95513	0.00165779	0.0857304	-1.00585
ENSMUSG00000110279	ENSMUSG00000110279	-0.703179	5.44623	-4.16785	0.00111303	0.0783307	-0.655719
ENSMUSG00000031149	Praf2	-0.704661	4.02442	-4.71507	0.000408457	0.0705608	0.294539
ENSMUSG00000009073	Nf2	-0.705309	3.86567	-4.00685	0.00150415	0.0836777	-0.879279
ENSMUSG00000029790	Cep41	-0.707633	4.06505	-4.46969	0.00063753	0.072251	-0.102882
ENSMUSG00000115194	Gm48909	-0.708228	5.86489	-4.06668	0.00134451	0.0809409	-0.859013
ENSMUSG00000040883	Tmem205	-0.708333	3.68221	-4.05123	0.00138401	0.0811475	-0.804668
ENSMUSG00000038181	Chpf2	-0.710167	5.55347	-5.00082	0.000245562	0.0705608	0.770886
ENSMUSG00000081926	ENSMUSG00000081926	-0.710414	8.36389	-5.19886	0.000173682	0.0705608	1.05699
ENSMUSG00000020219	Timm13	-0.711173	6.35822	-4.52165	0.000579819	0.0705608	-0.0695495
ENSMUSG00000018476	Kdm6b	-0.7123	6.54756	-6.40522	2.36848e-05	0.0705608	2.97934
ENSMUSG00000108813	Rpl19-ps9	-0.712574	3.62278	-4.11457	0.00122934	0.0788016	-0.698864
ENSMUSG00000107462	Gm7384	-0.713975	5.63315	-3.7945	0.00224564	0.0942314	-1.3376
ENSMUSG00000038845	Phb	-0.716273	4.94307	-4.5736	0.000527508	0.0705608	0.0611252
ENSMUSG00000037278	Tmem97	-0.717517	5.66079	-3.82266	0.00212897	0.0924845	-1.28476
ENSMUSG00000060284	Sp7	-0.71914	4.96535	-4.05853	0.00136521	0.0809409	-0.832992
ENSMUSG00000059064	ENSMUSG00000059064	-0.721847	4.76843	-3.71309	0.00262109	0.0990438	-1.42903
ENSMUSG00000090516	Rps11-ps1	-0.721865	8.40581	-5.43107	0.000116511	0.0705608	1.44462
ENSMUSG00002075808	ENSMUSG00002075808	-0.722205	5.26641	-4.57337	0.000527729	0.0705608	0.0536651
ENSMUSG00000029163	Emilin1	-0.722799	5.87355	-3.76596	0.00237059	0.0950513	-1.39743
ENSMUSG00000074516	ENSMUSG00000074516	-0.723594	5.17298	-4.08282	0.0013045	0.0796651	-0.79624
ENSMUSG00000118125	ENSMUSG00000118125	-0.72396	5.49348	-5.67841	7.67802e-05	0.0705608	1.86478
ENSMUSG00000117187	ENSMUSG00000117187	-0.7243	4.47251	-4.51277	0.000589287	0.0705608	-0.0308251
ENSMUSG00000040220	Gas8	-0.727365	3.54671	-4.27784	0.000907445	0.0757539	-0.429617
ENSMUSG00000097022	ENSMUSG00000097022	-0.732346	4.32366	-4.12433	0.00120714	0.0788016	-0.690763
ENSMUSG00000083716	Gm13436	-0.734027	6.6178	-4.40836	0.000713369	0.0745855	-0.274532
ENSMUSG00000028949	Smarcd3	-0.738542	5.5475	-5.28301	0.00015016	0.0705608	1.23508
ENSMUSG00000115039	Gm7043	-0.74085	4.15183	-4.11723	0.00122325	0.0788016	-0.696217
ENSMUSG00000003429	Rps11	-0.742069	9.06058	-5.41239	0.000120281	0.0705608	1.40482
ENSMUSG00000057863	Rpl36	-0.744939	8.91774	-4.54026	0.000560485	0.0705608	-0.0969456
ENSMUSG00000038296	Galnt18	-0.746275	4.58006	-5.11831	0.000199826	0.0705608	0.963814
ENSMUSG00000066407	Gm10263	-0.747074	6.3445	-4.19812	0.00105208	0.0775161	-0.641046
ENSMUSG00000043445	Pgp	-0.749025	5.33434	-5.40207	0.000122417	0.0705608	1.42725
ENSMUSG00000107002	0610012G03Rik	-0.749708	5.44551	-4.92577	0.000280383	0.0705608	0.646177
ENSMUSG00000050382	Kif7	-0.749711	3.31759	-3.93491	0.00172217	0.0866196	-1.00151
ENSMUSG00000030990	Pgap2	-0.750616	3.91066	-4.33576	0.000815351	0.0754713	-0.327965
ENSMUSG00000090467	ENSMUSG00000090467	-0.759184	4.86366	-5.20127	0.000172959	0.0705608	1.10146
ENSMUSG00000038489	Polr2l	-0.759377	5.39856	-4.8486	0.000321591	0.0705608	0.518649
ENSMUSG00000067547	Gm7666	-0.760345	3.6845	-4.17939	0.00108938	0.0783307	-0.589635
ENSMUSG00000069188	ENSMUSG00000069188	-0.761005	6.31187	-4.26845	0.000923351	0.0758155	-0.51419
ENSMUSG00000023345	Poc1a	-0.762213	3.25194	-4.53742	0.000563389	0.0705608	-0.024157
ENSMUSG00000022386	Trmu	-0.770519	3.43849	-4.58928	0.000512703	0.0705608	0.061094
ENSMUSG00000052926	Rnaseh2a	-0.77133	3.08384	-3.69967	0.00268885	0.0994959	-1.39692
ENSMUSG00000080763	Gm12341	-0.771675	3.42359	-3.72921	0.00254198	0.0971006	-1.3426
ENSMUSG00000078765	U2af1l4	-0.773453	3.20153	-4.21138	0.00102646	0.0769386	-0.556809
ENSMUSG00000027889	Ampd2	-0.775756	3.55076	-3.95727	0.00165113	0.0856888	-0.961364
ENSMUSG00000068969	Rpl32-ps	-0.778795	3.49377	-4.31519	0.000846902	0.07566	-0.378087
ENSMUSG00000041598	Cdc42ep4	-0.784666	3.6007	-3.85704	0.00199488	0.0906129	-1.12951
ENSMUSG00000065990	Aurkaip1	-0.787961	4.47203	-4.53801	0.000562786	0.0705608	0.011174
ENSMUSG00000068604	Gm8225	-0.795284	3.4849	-3.81904	0.00214362	0.0924845	-1.19946
ENSMUSG00000025937	Lactb2	-0.798359	3.24754	-4.31574	0.000846034	0.07566	-0.395549
ENSMUSG00000096768	Erdr1	-0.80311	5.88861	-6.80803	1.27337e-05	0.0705608	3.54396
ENSMUSG00000105233	ENSMUSG00000105233	-0.803926	4.55492	-4.37794	0.000754389	0.0745855	-0.260395
ENSMUSG00000068220	Lgals1	-0.806908	9.83967	-3.92936	0.00174025	0.0870483	-1.22811
ENSMUSG00000035048	Anapc13	-0.810078	6.2372	-4.34652	0.000799333	0.0752535	-0.367818
ENSMUSG00000061474	Mrps36	-0.81118	4.40159	-5.70056	7.39962e-05	0.0705608	1.85466
ENSMUSG00000063696	Gm8730	-0.815388	6.62349	-4.89195	0.00029772	0.0705608	0.56695
ENSMUSG00000066068	Gm13611	-0.816024	6.73333	-4.82444	0.000335754	0.0705608	0.449271
ENSMUSG00000016510	Mtif3	-0.817168	4.12774	-5.35605	0.000132443	0.0705608	1.30984
ENSMUSG00000062981	Mrpl42	-0.817541	5.11031	-4.9686	0.00025992	0.0705608	0.722033
ENSMUSG00000022452	Smdt1	-0.818395	5.8515	-5.44911	0.000112988	0.0705608	1.50177
ENSMUSG00000015943	Bola1	-0.826285	3.49497	-4.15428	0.00114154	0.0786903	-0.634029
ENSMUSG00000105031	ENSMUSG00000105031	-0.839896	5.74371	-4.60742	0.000496108	0.0705608	0.099704
ENSMUSG00000096712	ENSMUSG00000096712	-0.841748	3.5463	-3.73261	0.00252559	0.0969318	-1.3376
ENSMUSG00000027944	Hax1	-0.843469	3.73706	-3.8159	0.00215641	0.0925151	-1.19957
ENSMUSG00000016503	Gtf3a	-0.849786	3.8923	-4.59071	0.000511378	0.0705608	0.0889556
ENSMUSG00000085337	ENSMUSG00000085337	-0.850458	3.66996	-4.25045	0.000954676	0.0763137	-0.47323
ENSMUSG00000023505	Cdca3	-0.850816	4.17651	-4.41367	0.000706441	0.0745855	-0.196181
ENSMUSG00000079478	Znrd2	-0.852119	4.27195	-4.99494	0.00024812	0.0705608	0.754912
ENSMUSG00000074846	ENSMUSG00000074846	-0.854472	3.88198	-4.84374	0.000324391	0.0705608	0.489378
ENSMUSG00000028062	Lamtor2	-0.865621	3.23275	-4.6111	0.000492812	0.0705608	0.0597308
ENSMUSG00000043964	Orai3	-0.873346	3.03185	-4.16899	0.00111068	0.0783307	-0.642962
ENSMUSG00000116972	Gm6278	-0.875657	4.08783	-4.34831	0.000796694	0.0752535	-0.307306
ENSMUSG00000036504	Phpt1	-0.878697	4.35703	-5.31291	0.000142624	0.0705608	1.25607
ENSMUSG00000032291	Crabp1	-0.879329	4.83356	-3.88369	0.00189688	0.0883472	-1.12389
ENSMUSG00000073758	Sh3d21	-0.894741	3.30574	-3.77229	0.00234226	0.0950513	-1.27142
ENSMUSG00000118059	ENSMUSG00000118059	-0.914427	2.33691	-4.16893	0.0011108	0.0783307	-0.746667
ENSMUSG00000113923	ENSMUSG00000113923	-0.919668	2.89254	-3.82973	0.00210067	0.0924845	-1.20413
ENSMUSG00000081170	Gm12922	-0.921606	4.73658	-5.25296	0.00015815	0.0705608	1.17394
ENSMUSG00000083982	ENSMUSG00000083982	-0.944419	2.8788	-4.66863	0.000444116	0.0705608	0.0879479
ENSMUSG00000091845	Rpl36-ps12	-0.953444	3.54447	-4.8302	0.000332322	0.0705608	0.428332
ENSMUSG00000028969	Cdk5	-0.964959	3.01956	-4.54342	0.000557269	0.0705608	-0.0820409
ENSMUSG00000118302	ENSMUSG00000118302	-0.972483	2.37895	-4.06592	0.00134644	0.0809409	-0.921125
ENSMUSG00000009614	Sardh	-0.974495	3.33058	-5.10473	0.000204623	0.0705608	0.78642
ENSMUSG00000098666	Mir6950	-0.992802	2.82575	-3.82342	0.00212592	0.0924845	-1.22897
ENSMUSG00002075384	ENSMUSG00002075384	-0.992968	2.86092	-4.40099	0.000723096	0.0745855	-0.346056
ENSMUSG00000109241	Gm7434	-0.995651	3.10742	-4.15358	0.00114303	0.0786903	-0.675598
ENSMUSG00000083362	Gm8606	-1.00088	2.62187	-4.11771	0.00122215	0.0788016	-0.803312
ENSMUSG00000052302	Tbc1d30	-1.00307	2.83286	-3.86749	0.00195584	0.0894184	-1.14377
ENSMUSG00000109740	Gm7561	-1.0122	3.39364	-4.73427	0.000394599	0.0705608	0.247262
ENSMUSG00000074203	G430095P16Rik	-1.02116	2.35	-4.27762	0.000907809	0.0757539	-0.625182
ENSMUSG00000115712	ENSMUSG00000115712	-1.03889	2.09346	-3.95999	0.00164271	0.0856888	-1.14329
ENSMUSG00000026941	Mamdc4	-1.04103	2.2354	-3.80084	0.00221882	0.093641	-1.38555
ENSMUSG00000060950	Trmt61a	-1.04667	2.64923	-4.08777	0.00129248	0.0795345	-0.838616
ENSMUSG00000022947	Cbr3	-1.08257	2.99358	-4.27814	0.000906939	0.0757539	-0.467228
ENSMUSG00000120241	ENSMUSG00000120241	-1.09531	2.27266	-3.83788	0.00206852	0.0922458	-1.2824
ENSMUSG00000025489	Ifitm5	-1.12182	5.3263	-4.20021	0.001048	0.0774744	-0.595805
ENSMUSG00000021631	ENSMUSG00000021631	-1.13218	2.64403	-5.48474	0.000106354	0.0705608	1.09778
ENSMUSG00000020277	Pfkl	-1.13868	3.41649	-4.47603	0.000630179	0.072251	-0.13527
ENSMUSG00000046862	Pramel12	-1.14839	2.01348	-3.76248	0.00238629	0.0950513	-1.44472
ENSMUSG00000081251	ENSMUSG00000081251	-1.15407	1.37686	-3.92097	0.00176803	0.0871358	-1.40892
ENSMUSG00000101219	Gm20302	-1.15935	1.4738	-3.81234	0.002171	0.0928681	-1.52959
ENSMUSG00000108700	Gm7482	-1.16148	2.80459	-4.21809	0.00101374	0.0769386	-0.616147
ENSMUSG00000066478	Gm5745	-1.18458	2.31747	-4.323	0.000834777	0.07566	-0.608033
ENSMUSG00000110104	ENSMUSG00000110104	-1.19115	2.81255	-4.37602	0.000757057	0.0745855	-0.381074
ENSMUSG00000026611	Spata17	-1.19129	3.32189	-4.14456	0.00116241	0.0788016	-0.666831
ENSMUSG00000075390	Rpl36-ps8	-1.19697	2.30639	-4.37565	0.000757578	0.0745855	-0.538804
ENSMUSG00000081715	Rps11-ps3	-1.20347	2.22929	-4.53852	0.000562263	0.0705608	-0.308339
ENSMUSG00000068855	H2ac20	-1.21172	2.49627	-4.3495	0.000794945	0.0752535	-0.482422
ENSMUSG00002075180	ENSMUSG00002075180	-1.23759	2.11121	-4.30032	0.000870485	0.07566	-0.651672
ENSMUSG00000045257	Morn2	-1.28046	1.45492	-3.90318	0.00182834	0.0881177	-1.50006
ENSMUSG00000091192	ENSMUSG00000091192	-1.31121	2.85058	-5.51055	0.000101804	0.0705608	1.14876
ENSMUSG00000116483	Gm19782	-1.32221	3.50016	-5.05805	0.000222054	0.0705608	0.770329
ENSMUSG00000092534	ENSMUSG00000092534	-1.32892	2.11308	-4.22561	0.00099969	0.0769386	-0.82173
ENSMUSG00000026630	Batf3	-1.33329	2.52789	-4.86929	0.00030996	0.0705608	0.17086
ENSMUSG00002075685	ENSMUSG00002075685	-1.42085	2.38293	-5.24445	0.000160495	0.0705608	0.567507
ENSMUSG00000120289	ENSMUSG00000120289	-1.4321	0.877577	-3.70269	0.00267345	0.0994959	-2.01853
ENSMUSG00000084205	ENSMUSG00000084205	-1.44182	0.654412	-3.84202	0.00205237	0.0919664	-1.79294
ENSMUSG00002076932	ENSMUSG00002076932	-1.45876	0.911046	-3.97423	0.00159928	0.0850661	-1.56314
ENSMUSG00000092241	Gm20522	-1.52003	1.10306	-4.16684	0.00111513	0.0783307	-1.35011
ENSMUSG00000114295	Gm2534	-1.64719	0.527194	-4.12085	0.00121499	0.0788016	-1.76055
ENSMUSG00000030545	Pex11a	-1.69328	1.5699	-4.4053	0.000717386	0.0745855	-0.95004
ENSMUSG00000071103	1700029J07Rik	-1.73218	0.435365	-3.78562	0.00228379	0.0950513	-1.9461
ENSMUSG00000056753	ENSMUSG00000056753	-1.8788	0.273557	-3.71802	0.00259659	0.0986257	-2.482
ENSMUSG00000061527	Krt5	-2.90398	-0.187047	-4.39218	0.000734886	0.0745855	-2.68405

## Sheet: P0 | E_LvsRest
ENSEMBL	COMMON	logFC	AveExpr	t	P.Value	adj.P.Val	B
ENSMUSG00000084834	4930565N06Rik	6.93335	-1.48066	3.95079	0.00167139	0.00259417	-1.04751
ENSMUSG00000085006	ENSMUSG00000085006	6.25191	-2.14606	2.97524	0.0107786	0.0157014	-2.57137
ENSMUSG00000119053	Gm25245	6.18877	-3.17976	4.16495	0.00111907	0.00175742	-0.735867
ENSMUSG00000111097	ENSMUSG00000111097	6.08528	-2.42281	3.74394	0.00247179	0.00379044	-1.3859
ENSMUSG00000079602	9230102O04Rik	5.91977	-2.98593	4.7079	0.000413764	0.000668565	0.00203648
ENSMUSG00000096045	Gm21698	5.82223	-1.5183	4.18131	0.00108549	0.00170627	-0.655748
ENSMUSG00000086752	ENSMUSG00000086752	5.79652	-3.08433	2.7164	0.0176862	0.0251745	-2.96943
ENSMUSG00000104824	Gm21663	5.69948	-1.46297	3.72468	0.00256395	0.00392739	-1.36665
ENSMUSG00000109359	ENSMUSG00000109359	5.65219	-1.73585	4.653	0.000456826	0.000735879	0.0231457
ENSMUSG00000064380	Gm26448	5.61209	-1.89737	3.60543	0.00321773	0.00488906	-1.57583
ENSMUSG00000025467	Prap1	5.59248	-2.17788	5.08125	0.000213207	0.00035149	0.607693
ENSMUSG00000084700	Gm22984	5.41881	-1.84202	4.21384	0.00102178	0.00160796	-0.628887
ENSMUSG00000051940	5031410I06Rik	5.35442	-1.57286	3.90112	0.00183548	0.00283899	-1.0951
ENSMUSG00000115371	Gm18146	5.33046	-1.90005	3.7277	0.00254927	0.00390628	-1.36015
ENSMUSG00000077440	Gm23130	5.31409	-2.30504	2.80395	0.0149648	0.0214897	-2.86843
ENSMUSG00000065200	Gm24613	5.21514	-1.74945	2.46327	0.028559	0.0398704	-3.41824
ENSMUSG00000119459	Gm23287	5.11133	0.0180351	2.44589	0.0295062	0.0411019	-3.58274
ENSMUSG00000031645	F11	5.1069	-2.28008	4.46906	0.000638259	0.0010178	-0.249807
ENSMUSG00000064655	Gm25788	5.08369	-2.27529	3.61341	0.00316912	0.00481721	-1.5645
ENSMUSG00000118437	ENSMUSG00000118437	4.99506	-3.01265	2.45416	0.0290516	0.0405145	-3.36228
ENSMUSG00000026327	Serpinb11	4.96668	-2.20412	2.63439	0.0206716	0.0292577	-3.11504
ENSMUSG00000053216	Btn2a2	4.94699	-1.99997	3.7657	0.00237175	0.00364007	-1.32162
ENSMUSG00000119640	Gm24871	4.87545	0.116283	2.4052	0.0318429	0.0441917	-3.68492
ENSMUSG00000086814	ENSMUSG00000086814	4.74628	-1.36036	3.94019	0.00170512	0.00264409	-0.994593
ENSMUSG00000116927	ENSMUSG00000116927	4.73065	-1.9903	3.1409	0.0078409	0.011555	-2.30866
ENSMUSG00000092386	ENSMUSG00000092386	4.70707	-1.49034	3.71893	0.00259213	0.00396918	-1.37614
ENSMUSG00000102419	ENSMUSG00000102419	4.70629	-1.85638	3.15014	0.007703	0.0113578	-2.29442
ENSMUSG00002076288	Snora34	4.67453	-0.323352	2.4631	0.0285678	0.0398801	-3.56697
ENSMUSG00000071658	Gng3	4.65789	-2.00013	3.35419	0.00520514	0.00778262	-1.96384
ENSMUSG00000106463	Mir1291	4.65762	-0.3347	2.47165	0.0281126	0.0392771	-3.55176
ENSMUSG00000111462	ENSMUSG00000111462	4.64591	-1.88596	3.68225	0.00277949	0.00424663	-1.44161
ENSMUSG00000114585	ENSMUSG00000114585	4.63302	-1.53138	3.94731	0.00168238	0.00261006	-0.986522
ENSMUSG00000040966	Slc22a2	4.62844	-2.45387	2.64707	0.0201796	0.0285852	-3.07255
ENSMUSG00001118663	Gm23503	4.56649	-0.0248799	2.01362	0.0653158	0.0868906	-4.33532
ENSMUSG00000103348	ENSMUSG00000103348	4.55663	-2.22271	3.20984	0.006868	0.0101709	-2.19779
ENSMUSG00000105096	Gbp10	4.51228	-1.5241	4.34205	0.00080594	0.00127632	-0.349564
ENSMUSG00000065649	Snora74a	4.50521	-1.76518	3.03329	0.00964182	0.0141014	-2.48246
ENSMUSG00000086834	ENSMUSG00000086834	4.4914	-1.89134	3.41948	0.00459245	0.00689462	-1.85643
ENSMUSG00000007457	ENSMUSG00000007457	4.44623	-2.25312	3.03679	0.0095772	0.0140125	-2.47575
ENSMUSG00000103923	Gm37896	4.43375	-2.22088	3.35342	0.00521281	0.00779357	-1.96556
ENSMUSG00000102775	ENSMUSG00000102775	4.43111	-2.53267	2.84595	0.0138098	0.0198856	-2.78964
ENSMUSG00000070101	Mir341	4.42908	-1.47393	2.51187	0.026063	0.0365247	-3.314
ENSMUSG00000032033	Barx2	4.36222	-1.75431	3.12092	0.00814789	0.0119881	-2.34055
ENSMUSG00000085783	ENSMUSG00000085783	4.35873	-1.73447	3.56179	0.00349738	0.00530154	-1.62539
ENSMUSG00000056359	D830013O20Rik	4.34855	-1.86019	2.61376	0.0214967	0.0303747	-3.1453
ENSMUSG00000082154	ENSMUSG00000082154	4.33882	-1.77844	3.45196	0.00431532	0.00649272	-1.80273
ENSMUSG00000108056	ENSMUSG00000108056	4.30994	-0.548485	3.25031	0.00635423	0.00943923	-2.21001
ENSMUSG00000105980	ENSMUSG00000105980	4.30969	-2.76372	2.03937	0.0623646	0.0832258	-4.02774
ENSMUSG00000109811	ENSMUSG00000109811	4.29503	-1.56376	3.35433	0.00520373	0.00778104	-1.96602
ENSMUSG00000081309	ENSMUSG00000081309	4.28571	-1.98223	2.73998	0.0169088	0.0241148	-2.98713
ENSMUSG00000071452	Serpinb9h	4.26691	-2.02729	3.39956	0.00477124	0.00715134	-1.89449
ENSMUSG00000080463	Gm22489	4.24112	-1.88107	3.71391	0.002617	0.00400615	-1.37789
ENSMUSG00000102352	ENSMUSG00000102352	4.22219	-1.96596	2.59873	0.0221177	0.0312182	-3.1688
ENSMUSG00000065282	Gm24455	4.15858	-1.21962	3.90597	0.00181875	0.00281429	-1.05495
ENSMUSG00000119142	Gm23143	4.11035	0.396084	2.34087	0.0359029	0.0494894	-3.87737
ENSMUSG00000104895	ENSMUSG00000104895	4.11025	-1.55023	3.67386	0.00282422	0.00431108	-1.43679
ENSMUSG00000101845	ENSMUSG00000101845	4.08784	-2.01294	3.24793	0.00638333	0.00947989	-2.16273
ENSMUSG00000093178	Snord87	4.06684	-1.68868	3.18992	0.00713595	0.0105542	-2.23542
ENSMUSG00002075136	ENSMUSG00002075136	4.05422	-2.18845	2.29719	0.0389353	0.0534054	-3.63749
ENSMUSG00000119770	Gm25483	4.05259	-1.82014	2.94917	0.0113314	0.0164718	-2.63008
ENSMUSG00000105454	ENSMUSG00000105454	4.04073	-2.19405	2.31786	0.0374706	0.0515247	-3.59088
ENSMUSG00000064387	Snora73a	4.02307	-0.394763	3.2601	0.00623578	0.00926952	-2.18848
ENSMUSG00000109031	ENSMUSG00000109031	4.00065	-2.40498	2.15955	0.0501556	0.067862	-3.82502
ENSMUSG00000079434	Neu2	3.96087	-1.55534	3.09986	0.00848444	0.0124666	-2.37752
ENSMUSG00000003555	Cyp17a1	3.95015	-2.85368	2.60748	0.0217539	0.0307244	-3.13626
ENSMUSG00000067356	ENSMUSG00000067356	3.94033	-1.43795	4.05973	0.00136213	0.00212715	-0.78909
ENSMUSG00000105287	ENSMUSG00000105287	3.9375	-1.83409	2.65419	0.0199086	0.0282267	-3.08754
ENSMUSG00000114733	Gm4815	3.92948	-1.67036	3.15779	0.00759053	0.0111957	-2.28313
ENSMUSG00000084667	Gm23212	3.92675	-1.24187	2.7982	0.0151302	0.0217104	-2.90615
ENSMUSG00000117965	ENSMUSG00000117965	3.9239	-1.8276	2.51958	0.025687	0.0360252	-3.31062
ENSMUSG00000116227	ENSMUSG00000116227	3.92009	-1.01601	2.07455	0.0585313	0.0784668	-4.0251
ENSMUSG00000019756	Prl8a1	3.91137	-0.741273	3.86834	0.00195272	0.00301545	-1.11037
ENSMUSG00000094271	Gm13290	3.90057	-2.26758	2.22697	0.0443249	0.0603808	-3.74383
ENSMUSG00000114709	ENSMUSG00000114709	3.89828	-1.8316	2.43399	0.030172	0.0419734	-3.44867
ENSMUSG00000032899	Styk1	3.89071	-1.64066	3.69818	0.00269646	0.00412463	-1.39482
ENSMUSG00000080747	ENSMUSG00000080747	3.87831	-1.18053	3.07488	0.00890161	0.0130587	-2.47588
ENSMUSG00000105625	Gm31230	3.86534	-1.28405	3.82029	0.00213857	0.0032939	-1.19061
ENSMUSG00000082088	Gm15753	3.85681	-2.1943	2.7695	0.0159827	0.0228606	-2.91504
ENSMUSG00000109095	ENSMUSG00000109095	3.85013	-0.447606	2.42621	0.0306151	0.0425552	-3.65368
ENSMUSG00000062342	Serpinb9e	3.83813	-1.36973	3.29911	0.00578559	0.00862242	-2.05524
ENSMUSG00000051257	Trap1a	3.83751	-1.62909	3.58339	0.00335604	0.00509466	-1.59333
ENSMUSG00000084085	ENSMUSG00000084085	3.82982	-2.06619	2.04463	0.0617773	0.0825171	-4.01604
ENSMUSG00000057246	BC051142	3.82804	-1.77204	3.13245	0.00796936	0.0117364	-2.32211
ENSMUSG00000109362	ENSMUSG00000109362	3.81582	-1.62301	3.10858	0.00834344	0.0122668	-2.36745
ENSMUSG00000118336	ENSMUSG00000118336	3.80946	-2.06658	3.33443	0.00540627	0.00807348	-1.99663
ENSMUSG00002076695	ENSMUSG00002076695	3.7914	-1.66811	3.07595	0.00888332	0.0130327	-2.43814
ENSMUSG00002075474	ENSMUSG00002075474	3.78505	-1.78348	2.8786	0.0129728	0.0187355	-2.73721
ENSMUSG00000026548	Slamf9	3.77109	-1.66426	2.88035	0.0129296	0.0186779	-2.75385
ENSMUSG00000108830	ENSMUSG00000108830	3.77067	-1.33411	3.38501	0.00490621	0.00735064	-1.95118
ENSMUSG00000106263	ENSMUSG00000106263	3.77048	-1.28895	3.78754	0.00227551	0.00349651	-1.24563
ENSMUSG00000105037	ENSMUSG00000105037	3.76963	-1.21623	3.11878	0.00818143	0.0120346	-2.37804
ENSMUSG00000064776	Gm25203	3.76963	-1.21623	3.11878	0.00818143	0.0120346	-2.37804
ENSMUSG00000075525	ENSMUSG00000075525	3.76877	-1.35184	3.85758	0.00199284	0.00307474	-1.13246
ENSMUSG00000119025	Gm23269	3.75447	-0.0123236	2.12999	0.0529333	0.0714097	-4.19151
ENSMUSG00000120940	ENSMUSG00000120940	3.75374	-2.27078	3.54008	0.00364555	0.00551968	-1.66066
ENSMUSG00000065782	Gm22680	3.7534	-1.16414	3.12847	0.00803052	0.0118202	-2.36123
ENSMUSG00000062296	Trank1	3.74322	-1.25235	2.98115	0.0106569	0.0155293	-2.608
ENSMUSG00000109073	ENSMUSG00000109073	3.74145	-1.68479	3.54363	0.00362091	0.00548436	-1.65128
ENSMUSG00000078706	ENSMUSG00000078706	3.74043	-1.58107	3.16912	0.00742705	0.0109644	-2.26963
ENSMUSG00000113557	ENSMUSG00000113557	3.72446	-0.705704	2.72541	0.0173853	0.024767	-3.07487
ENSMUSG00000098934	Gvin-ps4	3.72388	-1.45315	3.24352	0.00643759	0.00955597	-2.15825
ENSMUSG00000110768	ENSMUSG00000110768	3.72027	-0.618511	3.78825	0.00227242	0.00349225	-1.26192
ENSMUSG00000015405	Ace2	3.71352	-1.82171	2.79421	0.0152461	0.0218708	-2.87931
ENSMUSG00000107211	ENSMUSG00000107211	3.70452	-1.82412	3.07021	0.00898174	0.0131701	-2.42906
ENSMUSG00000095620	Csta2	3.67502	-1.4847	2.99249	0.0104275	0.0152081	-2.57139
ENSMUSG00000106364	ENSMUSG00000106364	3.67077	-2.11427	2.74187	0.0168481	0.0240344	-2.94872
ENSMUSG00000099241	Gvin-ps2	3.65803	-1.46758	3.19907	0.00701166	0.0103753	-2.2323
ENSMUSG00000021933	Gucy1b2	3.64545	-1.61993	3.633	0.00305288	0.00464693	-1.50693
ENSMUSG00000102723	ENSMUSG00000102723	3.64482	-0.908814	2.38029	0.03336	0.0461584	-3.58431
ENSMUSG00000071867	ENSMUSG00000071867	3.64192	-1.30323	4.15574	0.00113844	0.00178705	-0.644394
ENSMUSG00000111209	Gm7529	3.63862	-1.30554	3.41958	0.00459156	0.00689376	-1.87362
ENSMUSG00000065387	ENSMUSG00000065387	3.63442	-1.49198	3.05261	0.00929062	0.0136049	-2.46986
ENSMUSG00000103366	ENSMUSG00000103366	3.63114	-1.72688	2.76679	0.0160656	0.0229732	-2.9152
ENSMUSG00000106354	ENSMUSG00000106354	3.62733	-1.70123	2.52748	0.0253072	0.0355175	-3.33673
ENSMUSG00000107647	ENSMUSG00000107647	3.62334	-0.991734	2.76333	0.016172	0.0231164	-2.94554
ENSMUSG00000037827	ENSMUSG00000037827	3.60317	-1.56386	3.10993	0.00832171	0.0122357	-2.36613
ENSMUSG00000037482	Erv3	3.60196	-0.868462	2.72336	0.0174532	0.0248574	-3.02594
ENSMUSG00000034107	Ano7	3.59959	-1.39635	3.94492	0.00168998	0.00262148	-0.983309
ENSMUSG00000083964	ENSMUSG00000083964	3.58259	-1.6009	3.94478	0.00169041	0.00262197	-0.983467
ENSMUSG00000121038	ENSMUSG00000121038	3.58017	-1.82777	2.67742	0.0190485	0.0270577	-3.06894
ENSMUSG00000104271	ENSMUSG00000104271	3.56856	-2.40224	2.37923	0.0334259	0.0462343	-3.55925
ENSMUSG00000004902	Slc25a18	3.55668	-2.27458	2.94249	0.0114777	0.016679	-2.64375
ENSMUSG00000024245	Tmem178	3.55209	-1.09259	3.54355	0.00362146	0.00548472	-1.66931
ENSMUSG00000080789	ENSMUSG00000080789	3.55125	-1.33706	3.51215	0.00384558	0.00581057	-1.70813
ENSMUSG00000037636	Slc25a43	3.55124	-1.67738	2.55226	0.0241504	0.0339502	-3.2693
ENSMUSG00000040809	Chil3	3.54533	-2.01972	2.59474	0.0222856	0.0314431	-3.20291
ENSMUSG00000118513	ENSMUSG00000118513	3.54479	-2.43141	2.19401	0.0470908	0.0639351	-3.80234
ENSMUSG00000090243	ENSMUSG00000090243	3.54089	-0.179456	3.67236	0.00283231	0.00432284	-1.48538
ENSMUSG00000108558	Psg-ps1	3.53939	-1.41356	3.2437	0.00643538	0.00955332	-2.15109
ENSMUSG00000109823	ENSMUSG00000109823	3.52998	-2.11254	2.57736	0.0230309	0.0324427	-3.20731
ENSMUSG00000055188	Rbm3os	3.52578	-1.33817	2.83927	0.0139873	0.0201293	-2.81531
ENSMUSG00000114293	ENSMUSG00000114293	3.52493	-0.858883	3.67535	0.00281621	0.00429976	-1.44663
ENSMUSG00000114291	ENSMUSG00000114291	3.50448	-1.93215	2.15936	0.0501737	0.0678823	-3.86081
ENSMUSG00000043346	ENSMUSG00000043346	3.50151	-1.89656	1.95318	0.0727539	0.0961238	-4.16023
ENSMUSG00000106596	ENSMUSG00000106596	3.50035	-1.06265	3.71097	0.00263164	0.00402716	-1.37769
ENSMUSG00000035509	Fbxl21	3.49906	-1.43988	3.434	0.00446638	0.00671131	-1.83763
ENSMUSG00000106244	ENSMUSG00000106244	3.49331	-1.59492	2.23545	0.0436386	0.0595085	-3.75115
ENSMUSG00000050195	Scd4	3.47559	-1.17824	3.32532	0.00550164	0.00821313	-2.03021
ENSMUSG00000044364	Tmem74b	3.4466	-1.94021	2.11836	0.0540642	0.0728283	-3.91843
ENSMUSG00000090618	Gm8379	3.44316	-1.16666	3.82594	0.0021158	0.00325997	-1.18236
ENSMUSG00000062170	Fmr1nb	3.43983	-1.46261	3.24601	0.00640686	0.00951356	-2.14845
ENSMUSG00000082052	Ywhaq-ps2	3.43791	-1.30695	3.2102	0.00686328	0.0101646	-2.21513
ENSMUSG00000106856	ENSMUSG00000106856	3.43446	-1.24115	3.28794	0.0059111	0.00880232	-2.08937
ENSMUSG00000108896	ENSMUSG00000108896	3.43438	-1.24561	2.93801	0.0115766	0.0168194	-2.67803
ENSMUSG00000097752	Gm26688	3.42574	-1.83795	2.92785	0.0118044	0.0171289	-2.66142
ENSMUSG00000050395	Tnfsf15	3.42064	-2.19609	2.09051	0.0568662	0.0763787	-3.98047
ENSMUSG00000022504	Ciita	3.412	-1.88748	2.43676	0.0300154	0.0417686	-3.49766
ENSMUSG00000017064	Prl5a1	3.40204	-1.98184	3.01704	0.00994743	0.0145339	-2.5103
ENSMUSG00000117824	ENSMUSG00000117824	3.39996	-1.38415	3.18577	0.00719319	0.0106339	-2.26588
ENSMUSG00000090671	ENSMUSG00000090671	3.39439	-1.57506	3.05666	0.00921869	0.0135041	-2.47781
ENSMUSG00000121012	ENSMUSG00000121012	3.39219	-1.41965	2.52011	0.0256613	0.0359937	-3.35582
ENSMUSG00000106664	Gm17936	3.374	-1.4417	3.52709	0.00373726	0.00565349	-1.67932
ENSMUSG00000121457	ENSMUSG00000121457	3.3686	-1.94374	2.7909	0.0153428	0.0220053	-2.88432
ENSMUSG00000064452	Gm24564	3.36514	-0.91334	2.27419	0.040628	0.0556164	-3.84058
ENSMUSG00000036913	Trim67	3.36175	-1.41891	2.9719	0.0108479	0.0157982	-2.61359
ENSMUSG00000058046	4933430I17Rik	3.34619	-1.44208	2.67445	0.0191566	0.0272052	-3.13553
ENSMUSG00002075908	ENSMUSG00002075908	3.34606	-1.42729	2.86126	0.0134109	0.0193327	-2.79677
ENSMUSG00000044903	Psg22	3.34334	-0.703448	3.80467	0.0022028	0.00338833	-1.21652
ENSMUSG00000116380	ENSMUSG00000116380	3.34221	-1.17776	3.36598	0.00508867	0.00761572	-1.95362
ENSMUSG00000085114	1600025M17Rik	3.34063	-1.23047	3.49501	0.00397378	0.00599647	-1.73203
ENSMUSG00000002668	Dennd1c	3.33928	-1.28598	3.51152	0.00385026	0.00581684	-1.71141
ENSMUSG00000104459	ENSMUSG00000104459	3.32862	-1.20573	2.6987	0.0182925	0.0260107	-3.09661
ENSMUSG00000106968	ENSMUSG00000106968	3.32856	-1.92264	2.97754	0.0107311	0.0156363	-2.58774
ENSMUSG00000024331	Dsc2	3.32639	-1.06176	2.63107	0.0208023	0.0294389	-3.19316
ENSMUSG00000113416	ENSMUSG00000113416	3.32463	-1.17888	3.18891	0.00714989	0.0105734	-2.24325
ENSMUSG00000086191	Zfp652os	3.32409	-1.73768	2.86185	0.0133956	0.0193132	-2.78588
ENSMUSG00002074947	ENSMUSG00002074947	3.32407	-1.93852	2.41611	0.0311992	0.0433339	-3.55863
ENSMUSG00000087028	Gm13387	3.31832	-1.30371	3.29605	0.00581976	0.00867158	-2.07395
ENSMUSG00000043289	Mei4	3.31664	-1.89895	2.28117	0.0401072	0.0549274	-3.7209
ENSMUSG00000087429	ENSMUSG00000087429	3.29803	-0.964381	2.12613	0.0533059	0.0718684	-4.00878
ENSMUSG00000020599	Rgs9	3.29601	-1.56008	2.39937	0.0321916	0.0446363	-3.57333
ENSMUSG00000021697	Depdc1b	3.29353	-1.39033	3.08905	0.00866247	0.0127189	-2.44618
ENSMUSG00000035298	Klhl35	3.29278	-1.49059	2.50003	0.0266508	0.0373152	-3.41143
ENSMUSG00000040432	Ltb4r2	3.27999	-1.10213	2.60883	0.0216982	0.0306477	-3.26385
ENSMUSG00000117037	ENSMUSG00000117037	3.26986	-1.36223	2.85378	0.0136042	0.0195986	-2.816
ENSMUSG00000102893	ENSMUSG00000102893	3.26939	-1.44243	3.28787	0.0059119	0.00880232	-2.07119
ENSMUSG00000025494	Sigirr	3.26916	-1.25906	2.86848	0.0132268	0.0190798	-2.80526
ENSMUSG00000020867	Spata20	3.2636	-1.12399	3.61161	0.00318005	0.00483348	-1.54149
ENSMUSG00000078795	Ceacam15	3.25925	-0.706981	3.00523	0.0101756	0.0148554	-2.55904
ENSMUSG00000047495	Dlgap2	3.25472	-1.42905	3.29106	0.00587579	0.00875152	-2.07077
ENSMUSG00000032528	Vipr1	3.24235	-0.948677	3.95914	0.00164532	0.00255598	-0.959691
ENSMUSG00000102048	ENSMUSG00000102048	3.24134	-0.983266	3.11913	0.00817594	0.0120286	-2.42734
ENSMUSG00000095550	Gm21671	3.23758	-1.95605	2.87034	0.0131799	0.0190146	-2.79212
ENSMUSG00000021347	Prl7b1	3.21201	-0.610562	2.75682	0.0163744	0.023386	-2.9967
ENSMUSG00000028730	Cfap57	3.20704	-1.81324	2.34639	0.0355356	0.0490047	-3.62904
ENSMUSG00000114226	ENSMUSG00000114226	3.2024	-1.21345	2.87775	0.0129941	0.0187649	-2.78239
ENSMUSG00000034538	Zfp418	3.20027	-1.23233	2.43204	0.0302821	0.0421132	-3.52654
ENSMUSG00000090203	ENSMUSG00000090203	3.19908	-1.80586	2.54118	0.0246614	0.034642	-3.30312
ENSMUSG00000077220	Snord78	3.19102	-1.66863	2.5685	0.0234203	0.0329701	-3.26185
ENSMUSG00002076827	ENSMUSG00002076827	3.18739	-1.09768	3.3653	0.00509533	0.00762516	-1.9768
ENSMUSG00000103738	ENSMUSG00000103738	3.17441	-1.08717	2.50165	0.0265699	0.037209	-3.4122
ENSMUSG00000018263	Tbx5	3.16282	-0.933454	2.72806	0.0172977	0.0246487	-3.09329
ENSMUSG00000112201	4930532I03Rik	3.14758	-1.30387	2.52142	0.025598	0.0359096	-3.3807
ENSMUSG00000016526	Dyrk3	3.14717	-1.6955	2.52431	0.025459	0.0357259	-3.32123
ENSMUSG00000117061	ENSMUSG00000117061	3.14652	-0.605913	3.09185	0.00861605	0.0126533	-2.4534
ENSMUSG00000109109	ENSMUSG00000109109	3.14446	-1.55678	2.67236	0.0192329	0.0273074	-3.12402
ENSMUSG00000028528	Dnajc6	3.14417	-1.22944	2.91628	0.0120691	0.0174888	-2.73299
ENSMUSG00000070170	Gm24163	3.14359	-1.59411	2.38041	0.0333522	0.0461525	-3.56174
ENSMUSG00000109780	ENSMUSG00000109780	3.13851	-1.71832	3.32256	0.00553089	0.00825512	-2.03065
ENSMUSG00000107905	ENSMUSG00000107905	3.13298	-1.45448	3.41329	0.00464725	0.00697451	-1.8738
ENSMUSG00000102953	ENSMUSG00000102953	3.13017	-0.816231	3.03634	0.00958554	0.0140228	-2.59481
ENSMUSG00000081805	ENSMUSG00000081805	3.12683	-1.59873	2.41118	0.0314888	0.0437223	-3.51975
ENSMUSG00000021255	Esrrb	3.12567	-1.88527	2.12312	0.0535984	0.0722286	-3.9504
ENSMUSG00000052363	Zdhhc19	3.12465	-0.152394	2.28175	0.0400642	0.0548753	-3.95465
ENSMUSG00000121456	ENSMUSG00000121456	3.1222	-1.1305	2.85947	0.0134569	0.0193939	-2.84649
ENSMUSG00000096553	ENSMUSG00000096553	3.12209	-1.35306	3.03975	0.009523	0.0139369	-2.52653
ENSMUSG00000063305	Psg20	3.11743	-2.35006	2.83822	0.0140155	0.0201686	-2.79113
ENSMUSG00000032611	1700102P08Rik	3.1088	-2.14872	2.11148	0.0547438	0.0736718	-3.96598
ENSMUSG00000078902	ENSMUSG00000078902	3.10383	-1.39012	2.21043	0.0456934	0.0621297	-3.84661
ENSMUSG00000113132	ENSMUSG00000113132	3.1024	-1.21232	3.2271	0.00664392	0.00985162	-2.20954
ENSMUSG00000086067	ENSMUSG00000086067	3.10128	-1.10938	2.4523	0.0291534	0.0406435	-3.45491
ENSMUSG00000102475	ENSMUSG00000102475	3.09706	-1.55562	1.99078	0.06804	0.0902692	-4.16003
ENSMUSG00000045657	Pcdhb10	3.09268	-2.56235	2.11527	0.0543688	0.0731983	-3.89643
ENSMUSG00000050150	Slc9b1	3.09201	-0.793463	2.75918	0.0163008	0.0232884	-3.0307
ENSMUSG00000108866	ENSMUSG00000108866	3.08206	-0.736706	2.78881	0.015404	0.0220859	-2.99232
ENSMUSG00000104400	ENSMUSG00000104400	3.07767	-1.62674	2.80183	0.0150255	0.0215686	-2.89949
ENSMUSG00000113766	ENSMUSG00000113766	3.07223	-1.93785	2.3179	0.0374685	0.0515247	-3.67702
ENSMUSG00000099994	1700024B18Rik	3.06932	-2.07827	3.71106	0.00263121	0.00402679	-1.37922
ENSMUSG00000103751	ENSMUSG00000103751	3.05804	0.454814	3.1709	0.00740162	0.0109281	-2.47433
ENSMUSG00000030830	Itgal	3.04835	-1.36795	2.13056	0.0528778	0.0713392	-4.00241
ENSMUSG00000112555	ENSMUSG00000112555	3.04773	-1.21194	2.78039	0.0156538	0.0224186	-2.97725
ENSMUSG00000021441	Cts6	3.04381	-0.37185	3.20747	0.00689942	0.0102147	-2.23111
ENSMUSG00000049537	Tecrl	3.04358	-0.885082	3.35509	0.00519615	0.00777077	-2.04993
ENSMUSG00000104161	ENSMUSG00000104161	3.04024	-0.569406	3.0941	0.00857878	0.0125994	-2.48493
ENSMUSG00000045662	Henmt1	3.03414	-1.12171	3.31328	0.00563035	0.0083973	-2.08206
ENSMUSG00000068227	Il2rb	3.01917	-1.92547	2.25522	0.0420767	0.0574995	-3.67885
ENSMUSG00000077575	Gm24888	3.00817	-1.76214	2.10862	0.0550288	0.0740191	-4.0608
ENSMUSG00000026979	Psd4	3.00502	-1.46701	2.57786	0.0230094	0.0324144	-3.35738
ENSMUSG00000098146	ENSMUSG00000098146	3.00323	-1.27915	2.50514	0.0263958	0.036977	-3.37622
ENSMUSG00000027238	Frmd5	3.0028	-0.968621	2.83713	0.0140448	0.0202082	-2.88168
ENSMUSG00000061815	Rufy4	2.99875	-1.26316	2.44634	0.0294813	0.0410754	-3.49781
ENSMUSG00000109234	ENSMUSG00000109234	2.98762	-1.18021	3.16524	0.00748261	0.0110417	-2.28757
ENSMUSG00000080865	Eif1-ps3	2.98697	-1.41992	2.96765	0.0109368	0.0159203	-2.6164
ENSMUSG00000075549	Gm6878	2.98584	-1.26431	2.58201	0.0228291	0.0321769	-3.27259
ENSMUSG00000033644	Piwil2	2.97379	-1.72044	2.4477	0.0294059	0.0409749	-3.44108
ENSMUSG00000082286	ENSMUSG00000082286	2.96737	-1.58377	2.63631	0.0205964	0.0291568	-3.15507
ENSMUSG00000090707	ENSMUSG00000090707	2.96631	-0.83241	3.71741	0.00259963	0.00398011	-1.37401
ENSMUSG00000114853	ENSMUSG00000114853	2.95976	-1.01411	3.39121	0.0048482	0.00726471	-1.93304
ENSMUSG00000103546	ENSMUSG00000103546	2.95908	-0.842112	3.62005	0.00312926	0.00475956	-1.54935
ENSMUSG00000035606	Ky	2.95273	-1.04551	2.21024	0.0457096	0.0621441	-3.93469
ENSMUSG00000095180	Rhox5	2.95191	-1.01509	2.58093	0.0228758	0.0322386	-3.24895
ENSMUSG00000102370	ENSMUSG00000102370	2.95016	-1.41134	2.73119	0.0171948	0.0245068	-3.0182
ENSMUSG00000035283	Adrb1	2.94582	-0.762015	3.17821	0.00729837	0.0107821	-2.32628
ENSMUSG00000097233	ENSMUSG00000097233	2.94455	-1.29554	2.63517	0.020641	0.0292162	-3.18038
ENSMUSG00000115066	ENSMUSG00000115066	2.94191	-0.818414	3.72684	0.00255342	0.00391154	-1.36855
ENSMUSG00000115082	ENSMUSG00000115082	2.94147	-1.04535	2.85144	0.0136654	0.0196828	-2.86085
ENSMUSG00000102250	ENSMUSG00000102250	2.93974	-1.61975	2.80354	0.0149767	0.0215051	-2.89481
ENSMUSG00000084954	ENSMUSG00000084954	2.93224	-1.29304	2.45154	0.0291946	0.0406984	-3.42872
ENSMUSG00000104027	ENSMUSG00000104027	2.92971	-1.36934	2.18142	0.0481896	0.0653342	-3.87939
ENSMUSG00000114994	ENSMUSG00000114994	2.92398	-1.30033	2.63547	0.020629	0.0292011	-3.16023
ENSMUSG00000059108	Ifitm6	2.92267	-1.72636	2.11123	0.0547686	0.0736961	-3.99121
ENSMUSG00000065105	Gm26130	2.91944	-0.873911	3.2667	0.00615725	0.00915649	-2.16481
ENSMUSG00000051486	Pcdhb11	2.90383	-1.53367	2.75824	0.0163299	0.0233254	-3.01904
ENSMUSG00000037335	Hand1	2.89956	-1.98769	2.38824	0.0328687	0.0455235	-3.51083
ENSMUSG00000051499	Zfp786	2.89513	-1.16201	2.94711	0.0113763	0.0165349	-2.68163
ENSMUSG00000044912	Syt16	2.89395	-1.58461	2.75862	0.0163183	0.0233103	-2.96542
ENSMUSG00000075122	Cd80	2.89328	-0.984701	2.28524	0.0398062	0.0545389	-3.75308
ENSMUSG00000038555	Reep2	2.89259	-1.10041	2.90383	0.0123607	0.0178936	-2.73881
ENSMUSG00000104627	Mir3535	2.89226	-0.920044	2.97106	0.0108653	0.0158205	-2.6832
ENSMUSG00000103529	ENSMUSG00000103529	2.87855	-1.35141	2.25112	0.0423962	0.0579159	-3.75226
ENSMUSG00000006567	Atp7b	2.87821	-1.52151	3.05121	0.00931565	0.0136379	-2.48746
ENSMUSG00000021348	Prl7d1	2.87805	0.197501	2.84445	0.0138495	0.0199415	-2.85289
ENSMUSG00000112195	ENSMUSG00000112195	2.87252	-1.26476	2.44147	0.029752	0.041423	-3.5146
ENSMUSG00000121547	ENSMUSG00000121547	2.86529	-1.0899	2.62685	0.0209693	0.0296619	-3.28983
ENSMUSG00000047222	Rnase2a	2.86005	-0.784218	2.92696	0.0118246	0.0171549	-2.69898
ENSMUSG00000115383	ENSMUSG00000115383	2.8599	-1.22619	3.00623	0.0101562	0.0148294	-2.59325
ENSMUSG00000109178	ENSMUSG00000109178	2.85608	-1.09682	3.69857	0.00269449	0.0041219	-1.40079
ENSMUSG00000038570	Saxo2	2.84482	-1.34589	3.4594	0.00425425	0.00640391	-1.80898
ENSMUSG00002075217	ENSMUSG00002075217	2.84111	-0.902305	3.4413	0.00440435	0.00662125	-1.85261
ENSMUSG00000004842	Pou1f1	2.82848	-0.815783	2.88317	0.0128599	0.018587	-2.84332
ENSMUSG00000035491	Fthl17a	2.82753	-0.145021	3.24291	0.00644517	0.00956658	-2.16985
ENSMUSG00000103747	ENSMUSG00000103747	2.82671	-1.32209	2.99456	0.0103862	0.0151528	-2.59965
ENSMUSG00000117399	Gm19689	2.82334	-0.827465	3.3183	0.00557631	0.00831896	-2.07445
ENSMUSG00000021803	Cdhr1	2.8125	-1.76387	2.082	0.0577488	0.0774838	-3.96466
ENSMUSG00000005891	Prl4a1	2.81115	-1.98424	2.67249	0.0192279	0.027302	-3.0703
ENSMUSG00000027643	Ghrh	2.81084	-0.788803	2.80445	0.0149505	0.0214706	-2.90239
ENSMUSG00000086421	ENSMUSG00000086421	2.8107	-1.94749	1.99657	0.0673403	0.0894109	-4.07469
ENSMUSG00000029384	2010109A12Rik	2.8096	-0.740693	3.28562	0.00593744	0.00883915	-2.13876
ENSMUSG00000009596	Taf7l	2.80644	0.0903487	2.17463	0.048792	0.0661063	-3.92527
ENSMUSG00000085578	ENSMUSG00000085578	2.8048	-1.29853	2.14248	0.0517421	0.0699011	-3.99047
ENSMUSG00000086027	ENSMUSG00000086027	2.80457	-1.75	2.6772	0.0190565	0.0270674	-3.12114
ENSMUSG00000083627	ENSMUSG00000083627	2.79615	-1.82027	2.07959	0.0580005	0.0777931	-3.96379
ENSMUSG00000050702	4930563M21Rik	2.79579	-1.1771	2.90999	0.0122155	0.0176929	-2.76792
ENSMUSG00000074052	ENSMUSG00000074052	2.78861	-0.796178	3.37955	0.00495791	0.00742506	-1.96278
ENSMUSG00000015083	C8g	2.78271	-0.543737	3.51113	0.00385307	0.00582069	-1.76277
ENSMUSG00000026348	Acmsd	2.78134	-1.64923	2.03496	0.0628609	0.0838577	-4.04183
ENSMUSG00000020701	Tmem132e	2.77868	-1.07375	2.77637	0.0157746	0.0225747	-3.01181
ENSMUSG00000104093	A330015K06Rik	2.77707	-0.932593	3.00621	0.0101565	0.0148294	-2.64641
ENSMUSG00000096218	ENSMUSG00000096218	2.76885	-1.95699	2.02514	0.0639792	0.0852308	-4.07622
ENSMUSG00000055679	Ctsr	2.76676	0.151158	3.17262	0.00737722	0.0108942	-2.29473
ENSMUSG00000022615	Tymp	2.76125	-1.0116	2.80199	0.0150209	0.0215633	-2.96124
ENSMUSG00000085414	ENSMUSG00000085414	2.76039	-2.12343	1.9425	0.0741472	0.0978063	-4.12132
ENSMUSG00000104239	ENSMUSG00000104239	2.75975	-0.909638	2.11287	0.0546058	0.0734905	-4.07412
ENSMUSG00000040138	Ndp	2.75705	-0.916704	2.40023	0.03214	0.0445731	-3.58703
ENSMUSG00000068536	Aoc1l1	2.75565	0.376919	2.94291	0.0114684	0.0166666	-2.69065
ENSMUSG00000097320	ENSMUSG00000097320	2.75528	-0.945703	3.1176	0.00819997	0.0120599	-2.402
ENSMUSG00000006488	Prl7a1	2.75174	-0.574721	2.77442	0.0158333	0.0226558	-2.95225
ENSMUSG00000103151	ENSMUSG00000103151	2.75088	-0.516188	3.00564	0.0101677	0.0148449	-2.63286
ENSMUSG00000105342	ENSMUSG00000105342	2.74338	-1.51217	2.24868	0.0425874	0.0581541	-3.7901
ENSMUSG00000097745	AI115009	2.7408	-1.17042	1.94825	0.0733948	0.0968892	-4.29029
ENSMUSG00000091003	ENSMUSG00000091003	2.7327	-0.955312	2.78095	0.0156373	0.022397	-2.98745
ENSMUSG00000106022	ENSMUSG00000106022	2.72692	-0.187274	4.17733	0.00109357	0.00171861	-0.643475
ENSMUSG00000121389	ENSMUSG00000121389	2.7266	-1.68198	2.69383	0.0184631	0.0262482	-3.05431
ENSMUSG00000019796	Lrp11	2.72571	-1.10878	2.53569	0.0249179	0.0349845	-3.403
ENSMUSG00000087526	Gm33155	2.72143	-1.23269	2.00481	0.0663546	0.0881819	-4.21647
ENSMUSG00000084133	Gm12856	2.71821	-0.425526	2.35028	0.0352796	0.0486607	-3.79625
ENSMUSG00000029813	Aoc1l2	2.71808	-0.576272	2.90726	0.0122797	0.0177811	-2.73146
ENSMUSG00000107364	ENSMUSG00000107364	2.71153	-1.13895	2.21747	0.0451065	0.0613885	-3.93696
ENSMUSG00000103161	ENSMUSG00000103161	2.70949	-1.16938	2.8671	0.0132618	0.0191278	-2.8152
ENSMUSG00000085204	ENSMUSG00000085204	2.70558	-1.24985	2.19062	0.0473846	0.0643141	-3.89159
ENSMUSG00000117729	Gm5242	2.70203	-1.41842	2.4349	0.0301204	0.0419068	-3.51906
ENSMUSG00000075569	Pms2	2.70177	-1.39289	3.07151	0.00895926	0.0131389	-2.47801
ENSMUSG00000109239	ENSMUSG00000109239	2.70031	-0.968496	2.34182	0.0358394	0.0494051	-3.70407
ENSMUSG00000104858	Mir136	2.6984	-1.04431	2.15123	0.0509235	0.0688417	-3.98862
ENSMUSG00000029082	Bst1	2.69626	-1.42278	2.06131	0.0599479	0.080195	-4.02344
ENSMUSG00000100113	ENSMUSG00000100113	2.69222	-0.786257	2.92485	0.0118726	0.0172176	-2.75169
ENSMUSG00000113577	Gm19238	2.6908	-1.44744	2.43141	0.0303179	0.0421603	-3.54118
ENSMUSG00002076690	ENSMUSG00002076690	2.69002	-0.844455	3.17368	0.00736221	0.0108735	-2.31041
ENSMUSG00000103611	ENSMUSG00000103611	2.68978	-0.916481	2.56199	0.0237104	0.0333572	-3.39469
ENSMUSG00000103354	ENSMUSG00000103354	2.68931	-1.0246	2.2985	0.0388411	0.0532861	-3.79177
ENSMUSG00000120008	ENSMUSG00000120008	2.68502	-0.844033	3.27895	0.00601401	0.00894831	-2.14625
ENSMUSG00000091594	LOC115486519	2.6811	-0.799362	2.27098	0.0408698	0.0559335	-3.78628
ENSMUSG00000078519	ENSMUSG00000078519	2.674	-0.813988	3.05618	0.00922719	0.0135156	-2.53793
ENSMUSG00000029321	Slc10a6	2.67351	-1.49583	2.07152	0.0588531	0.0788742	-4.09949
ENSMUSG00000032056	Btg4	2.67119	-0.976626	2.83717	0.0140438	0.020208	-2.91411
ENSMUSG00000020155	Kcnmb1	2.67097	-1.80986	2.53836	0.0247928	0.0348178	-3.36437
ENSMUSG00000107668	ENSMUSG00000107668	2.66802	-0.637518	2.81421	0.0146743	0.0210891	-2.95097
ENSMUSG00000087606	ENSMUSG00000087606	2.66171	-1.19626	2.10465	0.0554272	0.0745186	-3.98877
ENSMUSG00000109854	ENSMUSG00000109854	2.65871	-1.23861	2.75504	0.0164299	0.0234622	-2.9934
ENSMUSG00000057054	Inca1	2.65785	-1.43262	2.14049	0.05193	0.0701507	-3.96596
ENSMUSG00000055452	ENSMUSG00000055452	2.64614	-0.559375	2.35307	0.0350966	0.0484296	-3.78244
ENSMUSG00000109489	ENSMUSG00000109489	2.64136	-0.823786	2.49208	0.0270532	0.0378617	-3.45487
ENSMUSG00000104786	ENSMUSG00000104786	2.64092	-1.37136	2.80954	0.0148058	0.0212726	-2.89114
ENSMUSG00000049538	Adamts16	2.63692	-0.688223	2.91948	0.0119953	0.017391	-2.79469
ENSMUSG00000105358	ENSMUSG00000105358	2.63543	-1.17558	3.16911	0.0074272	0.0109644	-2.31212
ENSMUSG00000070695	Cntnap5a	2.63412	-1.29305	2.66359	0.0195563	0.0277504	-3.16521
ENSMUSG00000060512	0610040J01Rik	2.63048	-0.998934	2.45269	0.029132	0.0406239	-3.5468
ENSMUSG00000103998	ENSMUSG00000103998	2.62962	-1.91692	1.99071	0.0680493	0.0902762	-4.16874
ENSMUSG00000067526	Olfr1425	2.62879	-0.976657	2.11072	0.0548196	0.0737512	-4.09695
ENSMUSG00000032511	Scn5a	2.62414	-1.45018	2.50567	0.0263696	0.0369426	-3.4355
ENSMUSG00000052769	ENSMUSG00000052769	2.61868	-1.69729	2.86163	0.0134013	0.0193201	-2.84732
ENSMUSG00000006200	Rhox6	2.61677	-0.216425	2.85987	0.0134466	0.0193803	-2.82705
ENSMUSG00000118434	ENSMUSG00000118434	2.61665	-1.47216	2.66427	0.0195309	0.0277161	-3.16693
ENSMUSG00000085633	ENSMUSG00000085633	2.60764	-1.34218	2.49387	0.0269618	0.0377411	-3.44972
ENSMUSG00000114210	ENSMUSG00000114210	2.60655	-1.61995	2.10953	0.0549384	0.073902	-3.96514
ENSMUSG00000028575	Eqtn	2.59226	-1.67349	2.35773	0.0347933	0.0480351	-3.59165
ENSMUSG00000099946	Gm9496	2.58629	-1.04051	2.96395	0.0110148	0.0160295	-2.65035
ENSMUSG00000103222	ENSMUSG00000103222	2.58518	-1.95366	2.0679	0.0592393	0.0793483	-4.0072
ENSMUSG00000025475	Adgra1	2.57785	-1.09376	2.2096	0.0457632	0.0622054	-3.89977
ENSMUSG00000090861	ENSMUSG00000090861	2.57654	-1.36236	2.49529	0.0268901	0.0376431	-3.42535
ENSMUSG00000099411	2310015D24Rik	2.57517	-1.36412	2.19343	0.0471415	0.0639999	-3.84892
ENSMUSG00000119227	Gm25099	2.57464	0.671487	2.22672	0.0443456	0.0604052	-4.30258
ENSMUSG00002075176	ENSMUSG00002075176	2.57416	-1.42875	2.01483	0.0651745	0.086713	-4.14417
ENSMUSG00000110505	ENSMUSG00000110505	2.57415	-0.849644	2.90814	0.0122591	0.0177524	-2.78771
ENSMUSG00000118505	Etv3l	2.57195	-1.08605	2.3919	0.0326442	0.045241	-3.56842
ENSMUSG00000114477	Gm8795	2.5689	-1.32465	1.99001	0.0681343	0.0903835	-4.16336
ENSMUSG00000087163	ENSMUSG00000087163	2.56634	-1.79765	2.11756	0.054143	0.0729256	-4.02798
ENSMUSG00000117299	ENSMUSG00000117299	2.56231	-0.791736	2.29301	0.0392381	0.0537973	-3.80209
ENSMUSG00000111741	ENSMUSG00000111741	2.55193	-0.221075	2.77764	0.0157362	0.022527	-3.1114
ENSMUSG00000065692	Gm25410	2.55098	-0.839565	3.27408	0.00607056	0.00903062	-2.17677
ENSMUSG00000108080	ENSMUSG00000108080	2.54578	-1.0321	2.49936	0.0266847	0.0373578	-3.43676
ENSMUSG00000104698	ENSMUSG00000104698	2.54223	-1.05107	3.16709	0.00745611	0.0110041	-2.32639
ENSMUSG00000120135	ENSMUSG00000120135	2.54063	-1.34142	2.01061	0.0656693	0.0873291	-4.10124
ENSMUSG00000086212	Mkln1os	2.54057	-0.66619	2.61112	0.0216044	0.030521	-3.3275
ENSMUSG00000106534	Gm6366	2.53728	-1.19634	2.78914	0.0153945	0.0220752	-2.92588
ENSMUSG00000110068	ENSMUSG00000110068	2.53459	-0.507312	2.69751	0.0183341	0.0260681	-3.21751
ENSMUSG00000081499	ENSMUSG00000081499	2.53395	-0.13785	2.50967	0.0261713	0.0366718	-3.60387
ENSMUSG00000062939	Stat4	2.53254	-0.891741	2.56214	0.0237035	0.0333496	-3.39041
ENSMUSG00000113101	ENSMUSG00000113101	2.5289	-1.74503	2.022	0.0643416	0.0856721	-4.09392
ENSMUSG00000090120	ENSMUSG00000090120	2.52533	-1.4821	2.40422	0.0319011	0.044264	-3.55694
ENSMUSG00000073514	Dok6	2.52487	-1.66618	2.40306	0.0319708	0.0443483	-3.54236
ENSMUSG00000088308	Gm24507	2.52419	-1.25697	2.38916	0.032812	0.0454507	-3.63232
ENSMUSG00000053963	Stum	2.52319	-0.555581	3.24121	0.00646632	0.00959668	-2.25114
ENSMUSG00002076385	ENSMUSG00002076385	2.52054	-1.35704	1.96042	0.0718242	0.0949866	-4.23444
ENSMUSG00000046899	Prl7a2	2.51754	0.619363	2.29536	0.0390675	0.0535767	-3.77697
ENSMUSG00000057685	ENSMUSG00000057685	2.51655	-1.35165	2.60252	0.0219596	0.031005	-3.26284
ENSMUSG00000082320	ENSMUSG00000082320	2.5153	-0.579177	3.01217	0.0100409	0.0146665	-2.62017
ENSMUSG00000027748	Trpc4	2.51435	-1.46568	2.46286	0.0285807	0.0398957	-3.44483
ENSMUSG00000121567	ENSMUSG00000121567	2.51413	-1.11758	3.08944	0.00865593	0.0127101	-2.45697
ENSMUSG00000022598	Psca	2.5137	-1.11428	2.75355	0.0164769	0.0235232	-2.97872
ENSMUSG00000107358	ENSMUSG00000107358	2.51173	-0.659242	2.80025	0.0150711	0.0216326	-3.00367
ENSMUSG00000071591	4930521O11Rik	2.50859	-1.58674	2.33847	0.0360629	0.0496945	-3.60883
ENSMUSG00000117315	ENSMUSG00000117315	2.50783	-2.79493	2.62012	0.0212386	0.0300255	-3.23195
ENSMUSG00000043753	Dmrta1	2.50307	-1.57202	2.24077	0.0432134	0.0589522	-3.80448
ENSMUSG00000027737	Slc7a11	2.49913	0.949974	2.52766	0.0252986	0.0355077	-3.81826
ENSMUSG00000084105	ENSMUSG00000084105	2.49899	-0.95355	1.99243	0.0678402	0.0900422	-4.25081
ENSMUSG00000120733	ENSMUSG00000120733	2.49825	-1.93789	2.16772	0.0494132	0.0668944	-3.92851
ENSMUSG00000022144	Gdnf	2.49666	-1.21445	2.488	0.0272613	0.0381384	-3.50518
ENSMUSG00000082160	ENSMUSG00000082160	2.49581	-1.83633	2.32455	0.0370085	0.050921	-3.60646
ENSMUSG00000112410	ENSMUSG00000112410	2.48955	-0.894894	2.30351	0.0384815	0.052829	-3.84796
ENSMUSG00000103525	ENSMUSG00000103525	2.48848	-1.66371	2.16533	0.0496295	0.0671749	-3.96286
ENSMUSG00000107103	ENSMUSG00000107103	2.48632	-1.16714	2.4591	0.0287833	0.0401556	-3.49648
ENSMUSG00000092680	Snord55	2.48244	-1.11646	2.59635	0.0222176	0.0313511	-3.30631
ENSMUSG00000078906	Gm14444	2.4731	-1.47404	2.00594	0.0662209	0.0880149	-4.13278
ENSMUSG00000086513	ENSMUSG00000086513	2.46894	-1.15711	2.57549	0.0231126	0.0325515	-3.35811
ENSMUSG00000009216	Fam163b	2.46872	-1.69097	1.93906	0.0746004	0.0983628	-4.2805
ENSMUSG00000099098	ENSMUSG00000099098	2.46642	-1.55813	2.22132	0.0447883	0.0609818	-3.85135
ENSMUSG00000107206	ENSMUSG00000107206	2.46318	-0.801188	2.41279	0.0313937	0.0435958	-3.64169
ENSMUSG00000060509	Xcr1	2.46247	-0.79446	2.72308	0.0174625	0.0248691	-3.16652
ENSMUSG00000104713	Gbp6	2.46194	-0.553391	2.933	0.0116884	0.0169706	-2.80876
ENSMUSG00000031026	Trim66	2.45377	-1.67197	2.62463	0.0210578	0.0297793	-3.22802
ENSMUSG00000004540	Psg17	2.45325	0.271546	3.02035	0.00988454	0.0144449	-2.56638
ENSMUSG00000057726	Serpinb9g	2.44916	-0.762695	2.18543	0.047837	0.0649001	-3.8966
ENSMUSG00000075316	Scn9a	2.44704	-0.715719	3.03243	0.00965778	0.0141229	-2.59162
ENSMUSG00000060314	Zfp941	2.44289	-0.91062	2.26047	0.0416716	0.0569813	-3.86019
ENSMUSG00000070420	Zscan25	2.44285	-0.779254	2.24731	0.0426952	0.0582869	-3.9464
ENSMUSG00000107595	ENSMUSG00000107595	2.44077	-1.65344	2.06565	0.0594797	0.0796364	-4.07359
ENSMUSG00000121251	ENSMUSG00000121251	2.43528	-1.10656	2.3556	0.0349313	0.0482106	-3.67984
ENSMUSG00000044551	9930012K11Rik	2.42747	-0.69789	2.61379	0.0214955	0.0303747	-3.3126
ENSMUSG00000119286	Rnu5g	2.42724	0.99635	2.06263	0.0598046	0.0800277	-4.62136
ENSMUSG00000107306	ENSMUSG00000107306	2.41717	-1.34255	2.0686	0.0591636	0.0792517	-4.14606
ENSMUSG00000114998	ENSMUSG00000114998	2.41359	-0.617678	3.22839	0.00662747	0.00982856	-2.27282
ENSMUSG00000108617	ENSMUSG00000108617	2.41026	-1.6333	1.98643	0.0685715	0.0909306	-4.2155
ENSMUSG00000064446	Gm26228	2.39866	-0.273369	2.47037	0.0281805	0.0393694	-3.68861
ENSMUSG00000040133	Gpr176	2.39251	-0.757476	2.83115	0.0142063	0.0204352	-2.91968
ENSMUSG00000002240	Prr27	2.38701	-0.806326	2.44186	0.0297302	0.0413979	-3.6042
ENSMUSG00000097564	ENSMUSG00000097564	2.38523	-1.08146	2.62031	0.0212312	0.0300188	-3.23895
ENSMUSG00000090965	ENSMUSG00000090965	2.38491	-0.218354	2.95416	0.0112235	0.0163193	-2.79516
ENSMUSG00000117448	ENSMUSG00000117448	2.38485	-1.05622	2.55926	0.023833	0.0335232	-3.40664
ENSMUSG00000046952	Gm5815	2.37814	-1.34949	2.57553	0.0231111	0.0325514	-3.31531
ENSMUSG00002076272	ENSMUSG00002076272	2.37059	-0.724915	2.89752	0.012511	0.0181065	-2.82865
ENSMUSG00000116898	ENSMUSG00000116898	2.36829	-1.24534	2.12102	0.0538037	0.0724862	-3.98742
ENSMUSG00000112597	ENSMUSG00000112597	2.36772	-0.587849	3.36428	0.00510533	0.00763962	-2.03307
ENSMUSG00000043110	Lrrn4	2.36359	-0.803909	2.01271	0.0654226	0.0870241	-4.19565
ENSMUSG00000090005	ENSMUSG00000090005	2.35592	-1.29019	2.24287	0.0430461	0.0587405	-3.84183
ENSMUSG00000070129	Mir3071	2.34822	-0.374978	2.24827	0.0426198	0.0581912	-3.97543
ENSMUSG00000082996	Gm6238	2.34691	-0.825846	2.22721	0.0443059	0.0603636	-3.94964
ENSMUSG00000074403	H3c13	2.34626	-0.928824	3.08215	0.00877807	0.0128835	-2.48566
ENSMUSG00000081683	Fzd10	2.34441	-0.650317	2.94142	0.0115013	0.0167121	-2.76507
ENSMUSG00000073753	ENSMUSG00000073753	2.3437	-0.614153	2.38102	0.0333145	0.0461033	-3.74697
ENSMUSG00000100685	ENSMUSG00000100685	2.33837	-1.59215	2.3908	0.0327117	0.0453232	-3.63511
ENSMUSG00000040424	Hipk4	2.33474	-0.89209	2.77836	0.0157148	0.0224993	-3.00694
ENSMUSG00000121153	ENSMUSG00000121153	2.33171	-1.0518	2.33116	0.0365565	0.0503464	-3.77087
ENSMUSG00000055926	Gm14137	2.33038	-1.15901	2.10228	0.0556656	0.0748208	-4.10276
ENSMUSG00000064682	Gm25813	2.32336	-0.997791	2.80351	0.0149775	0.0215051	-3.01305
ENSMUSG00000113202	ENSMUSG00000113202	2.32107	-1.02698	2.28528	0.0398031	0.054538	-3.81766
ENSMUSG00000120244	ENSMUSG00000120244	2.31789	0.0643088	2.52384	0.0254813	0.0357528	-3.62114
ENSMUSG00000098382	ENSMUSG00000098382	2.31401	-1.40882	2.26063	0.0416593	0.056968	-3.76695
ENSMUSG00000085586	ENSMUSG00000085586	2.30737	-0.821945	2.38278	0.0332054	0.0459668	-3.70404
ENSMUSG00000111626	ENSMUSG00000111626	2.30254	-0.644841	2.78225	0.0155983	0.0223484	-3.07237
ENSMUSG00000111012	Gm7588	2.29853	0.134434	2.62413	0.0210777	0.0298057	-3.46033
ENSMUSG00000119501	Gm23721	2.29807	0.65193	2.06158	0.0599184	0.0801702	-4.57687
ENSMUSG00000111424	ENSMUSG00000111424	2.29768	-0.707271	2.44237	0.0297013	0.0413603	-3.57782
ENSMUSG00000109438	ENSMUSG00000109438	2.29625	-0.285307	2.7503	0.0165794	0.0236619	-3.1489
ENSMUSG00000072944	Nup62cl	2.29386	-1.17985	2.17848	0.0484499	0.0656711	-3.88691
ENSMUSG00000098330	ENSMUSG00000098330	2.29208	-1.3998	2.23118	0.043983	0.0599558	-3.81414
ENSMUSG00000115411	Gm6986	2.28893	-0.761327	3.22886	0.00662152	0.00982106	-2.27431
ENSMUSG00000113898	ENSMUSG00000113898	2.28826	-1.01497	2.38249	0.0332234	0.0459887	-3.68749
ENSMUSG00000097888	Gm26682	2.28521	-1.22948	2.11449	0.054446	0.0732978	-4.10251
ENSMUSG00000022886	Prl2a1	2.28387	0.938932	2.37725	0.0335499	0.0464028	-3.65068
ENSMUSG00000106651	ENSMUSG00000106651	2.28353	-1.00647	2.44633	0.0294818	0.0410754	-3.60229
ENSMUSG00000106710	ENSMUSG00000106710	2.28121	-0.622302	2.84237	0.0139046	0.0200151	-2.93621
ENSMUSG00000116561	Gm18335	2.27754	-1.30817	2.37957	0.0334049	0.0462081	-3.62047
ENSMUSG00000026582	Sele	2.27428	-1.4152	2.04255	0.0620091	0.0827965	-4.18395
ENSMUSG00000002204	Napsa	2.27263	-0.160223	2.4224	0.0308345	0.0428543	-3.80401
ENSMUSG00000030518	Fam189a1	2.26907	-1.06257	2.16188	0.0499427	0.0675822	-4.00411
ENSMUSG00000084798	4930533B01Rik	2.26326	-0.32458	2.93409	0.0116641	0.0169386	-2.80679
ENSMUSG00000105890	ENSMUSG00000105890	2.26248	-0.0876767	2.64951	0.0200865	0.0284624	-3.34346
ENSMUSG00000020787	P2rx1	2.26206	-1.30035	2.26849	0.0410589	0.0561714	-3.81028
ENSMUSG00000120634	ENSMUSG00000120634	2.25807	-1.12991	2.33152	0.0365322	0.050316	-3.78602
ENSMUSG00000079362	ENSMUSG00000079362	2.25634	-0.485108	2.73461	0.0170828	0.024355	-3.17432
ENSMUSG00000121277	ENSMUSG00000121277	2.25506	-1.05787	2.44581	0.0295104	0.0411048	-3.54433
ENSMUSG00000114431	ENSMUSG00000114431	2.24916	-1.19414	2.0335	0.0630265	0.0840633	-4.21262
ENSMUSG00000050035	Fhl4	2.24736	-0.658682	1.96349	0.0714325	0.0945196	-4.41097
ENSMUSG00000096141	Dnah7a	2.24639	-1.35599	2.30544	0.0383447	0.0526511	-3.77706
ENSMUSG00000102172	ENSMUSG00000102172	2.24639	-0.92137	2.77885	0.0157001	0.0224812	-3.00288
ENSMUSG00000020848	Doc2b	2.24345	-0.893036	2.73125	0.0171927	0.0245054	-3.08907
ENSMUSG00000114649	3110006O06Rik	2.24048	-1.0597	1.95304	0.0727721	0.0961395	-4.25189
ENSMUSG00000033854	Kcnk10	2.23772	-0.49848	3.13441	0.0079394	0.0116939	-2.44307
ENSMUSG00000083681	Gm6640	2.23083	-0.887367	2.36564	0.0342842	0.047359	-3.76472
ENSMUSG00000120847	ENSMUSG00000120847	2.22954	-0.686439	2.01539	0.0651083	0.0866302	-4.29468
ENSMUSG00000097248	Gm2694	2.22953	-0.820232	2.97112	0.0108642	0.0158198	-2.68652
ENSMUSG00000120938	ENSMUSG00000120938	2.22886	-1.24051	2.17775	0.048515	0.0657553	-3.98579
ENSMUSG00000086006	Gm13293	2.22731	-0.758808	2.35516	0.0349599	0.0482469	-3.74169
ENSMUSG00000083789	ENSMUSG00000083789	2.22323	-1.63761	2.01936	0.0646466	0.0860419	-4.11212
ENSMUSG00000114737	ENSMUSG00000114737	2.21844	-1.23911	1.94209	0.0742008	0.0978711	-4.32028
ENSMUSG00000084880	Tomm6os	2.21773	-0.94697	2.20599	0.046067	0.0625826	-3.94733
ENSMUSG00000059854	Hydin	2.2168	-1.20605	2.08959	0.0569607	0.0764916	-4.07708
ENSMUSG00000102357	ENSMUSG00000102357	2.21614	-0.502794	3.00888	0.0101047	0.0147587	-2.69974
ENSMUSG00000114723	ENSMUSG00000114723	2.21346	-0.547439	2.68603	0.0187392	0.0266372	-3.21258
ENSMUSG00000050147	F2rl3	2.20813	-1.3112	2.06136	0.059942	0.0801921	-4.13282
ENSMUSG00000113362	Gm40557	2.2065	-0.948261	2.1754	0.0487239	0.0660222	-3.93203
ENSMUSG00000111132	ENSMUSG00000111132	2.20542	-1.06635	2.46266	0.0285915	0.0399082	-3.56908
ENSMUSG00000111027	Gm2981	2.20507	-0.656896	2.31102	0.0379497	0.0521411	-3.79003
ENSMUSG00000042367	Gjb3	2.20494	-0.935501	2.22433	0.0445411	0.0606603	-3.81668
ENSMUSG00000056921	Olfr394	2.20365	-0.825689	2.49226	0.0270436	0.0378508	-3.49179
ENSMUSG00000121341	ENSMUSG00000121341	2.20178	0.935837	2.13631	0.0523272	0.070657	-4.05143
ENSMUSG00000074607	Tox2	2.20095	-0.225712	3.22871	0.00662346	0.00982327	-2.32285
ENSMUSG00000081778	Gm6325	2.1992	-0.701301	2.49117	0.0270992	0.0379222	-3.45244
ENSMUSG00000065526	Mir337	2.1989	-1.35002	2.32144	0.037223	0.051197	-3.71466
ENSMUSG00000083498	Gm14172	2.19565	-0.837931	2.50253	0.0265257	0.0371495	-3.47837
ENSMUSG00000087640	ENSMUSG00000087640	2.19469	-0.22187	2.23067	0.0440242	0.0600046	-4.02874
ENSMUSG00000106094	Gm18916	2.19357	-0.881865	3.02005	0.00989016	0.0144521	-2.60084
ENSMUSG00000103509	ENSMUSG00000103509	2.19196	-0.608958	2.71855	0.0176139	0.0250749	-3.1488
ENSMUSG00000038457	Tmem255b	2.19045	-0.90544	2.0816	0.0577905	0.0775349	-4.12332
ENSMUSG00000066178	ENSMUSG00000066178	2.18813	-1.28534	2.33451	0.0363294	0.0500523	-3.76191
ENSMUSG00000087431	ENSMUSG00000087431	2.18696	-0.701558	2.64831	0.0201324	0.0285257	-3.27123
ENSMUSG00000089662	ENSMUSG00000089662	2.17649	-0.869917	2.56983	0.0233612	0.0328891	-3.39858
ENSMUSG00000085352	ENSMUSG00000085352	2.17595	-0.869551	2.54139	0.0246513	0.03463	-3.45364
ENSMUSG00000049241	Hcar1	2.17455	-1.18596	2.58262	0.0228027	0.0321438	-3.34335
ENSMUSG00000058656	Samd12	2.17234	-1.54562	2.01182	0.0655261	0.0871492	-4.21039
ENSMUSG00000061897	ENSMUSG00000061897	2.17153	-1.03706	2.37018	0.0339952	0.0469745	-3.65383
ENSMUSG00000047642	D930020B18Rik	2.17036	-0.993648	2.13255	0.0526868	0.071099	-4.03256
ENSMUSG00000087691	Cd55os	2.16764	-0.52534	2.69393	0.0184595	0.0262448	-3.18255
ENSMUSG00000097519	4930558J18Rik	2.16681	-0.702784	2.87312	0.0131098	0.0189209	-2.90286
ENSMUSG00000093682	ENSMUSG00000093682	2.1664	-1.92492	2.21977	0.0449156	0.0611438	-3.87552
ENSMUSG00000033949	Trim36	2.159	-1.03004	2.50275	0.026515	0.0371392	-3.47165
ENSMUSG00000098309	ENSMUSG00000098309	2.14386	-1.36354	2.10315	0.0555775	0.0747069	-4.01974
ENSMUSG00000018259	Prl8a2	2.1427	1.04589	2.27237	0.0407649	0.0557968	-3.84136
ENSMUSG00000040258	Nxph4	2.13936	-1.06174	2.2688	0.0410351	0.0561493	-3.89293
ENSMUSG00000108089	Gm3148	2.13933	-1.17882	2.31149	0.0379168	0.0521025	-3.80455
ENSMUSG00000105719	ENSMUSG00000105719	2.13795	-1.01025	2.4162	0.0311943	0.0433297	-3.5893
ENSMUSG00000085682	Gm14267	2.13608	-1.04234	2.70349	0.0181266	0.0257815	-3.12396
ENSMUSG00000027765	P2ry1	2.13565	-0.464894	2.44176	0.0297355	0.0414027	-3.61753
ENSMUSG00000081937	ENSMUSG00000081937	2.13378	-0.550133	2.40476	0.0318692	0.0442227	-3.66518
ENSMUSG00000047904	Sstr2	2.13176	-0.806583	2.81336	0.014698	0.0211218	-2.99009
ENSMUSG00000108214	ENSMUSG00000108214	2.13103	-0.76294	2.37059	0.0339692	0.0469445	-3.76655
ENSMUSG00000084339	Gm6141	2.12849	-1.3276	2.59711	0.0221856	0.031308	-3.28729
ENSMUSG00000119828	LOC115489760	2.12788	0.603188	2.00351	0.0665095	0.0883665	-4.66559
ENSMUSG00000116795	ENSMUSG00000116795	2.12575	-0.37598	1.97785	0.0696289	0.0922772	-4.44808
ENSMUSG00000064382	Gm26447	2.1255	-0.429662	2.77191	0.0159093	0.0227615	-3.108
ENSMUSG00000080413	Gm26473	2.12068	-1.04873	2.04168	0.0621058	0.0829157	-4.17351
ENSMUSG00000063193	Cd300lb	2.1188	-1.37543	2.18469	0.0479023	0.0649688	-3.88257
ENSMUSG00000036972	Zic4	2.11787	0.384336	2.93053	0.0117438	0.0170477	-2.96626
ENSMUSG00000110617	Gm5910	2.11688	-0.923196	2.35064	0.0352557	0.0486308	-3.7406
ENSMUSG00000092752	Mir3473a	2.1147	-1.47066	2.00012	0.0669141	0.0888718	-4.16766
ENSMUSG00000109970	Gm17995	2.11158	-0.626261	2.27064	0.0408957	0.0559655	-3.8858
ENSMUSG00000081519	ENSMUSG00000081519	2.11141	-0.976445	2.39943	0.0321883	0.0446345	-3.72627
ENSMUSG00000113318	Gm18113	2.11137	-0.873583	2.89954	0.0124628	0.0180379	-2.81847
ENSMUSG00000018569	Cldn7	2.11099	-1.32562	2.04559	0.0616706	0.0823846	-4.14098
ENSMUSG00000086743	ENSMUSG00000086743	2.10757	0.489576	2.05896	0.0602021	0.0805205	-4.55332
ENSMUSG00000043618	ENSMUSG00000043618	2.10377	-0.578837	2.025	0.0639956	0.0852475	-4.35939
ENSMUSG00000021187	Tc2n	2.10362	-0.896417	2.12932	0.0529977	0.0714879	-4.15693
ENSMUSG00000062518	Zfp534	2.10261	-1.18931	2.19887	0.0466732	0.0633876	-3.95452
ENSMUSG00000052581	Lrrtm4	2.10161	-0.92908	2.9296	0.0117648	0.0170759	-2.75986
ENSMUSG00000121551	ENSMUSG00000121551	2.10024	-1.27998	2.16215	0.0499179	0.0675568	-4.0153
ENSMUSG00000104291	ENSMUSG00000104291	2.09532	-0.848315	2.02459	0.064043	0.0853032	-4.28292
ENSMUSG00000083922	ENSMUSG00000083922	2.0924	-1.10167	2.65296	0.0199553	0.0282892	-3.19281
ENSMUSG00000120055	ENSMUSG00000120055	2.08746	-1.19184	2.11387	0.0545065	0.0733703	-4.07454
ENSMUSG00000023266	Frs3	2.0867	-1.20257	2.19718	0.046818	0.0635764	-3.92099
ENSMUSG00000028640	Tfap2c	2.08494	-0.635881	2.45025	0.0292657	0.0407897	-3.54505
ENSMUSG00000108484	ENSMUSG00000108484	2.08454	-0.614213	2.0014	0.0667603	0.0886784	-4.35949
ENSMUSG00000069258	Prl2b1	2.08444	1.0605	2.39074	0.0327152	0.0453251	-3.629
ENSMUSG00000069678	Pcgf1	2.08234	-1.07605	2.30405	0.0384431	0.0527829	-3.80218
ENSMUSG00000097047	1110020A21Rik	2.08168	-1.01116	2.15766	0.0503294	0.0680762	-4.0479
ENSMUSG00000075010	AW112010	2.08013	-0.811025	2.00956	0.0657926	0.0874667	-4.31146
ENSMUSG00000079277	Hoxd3	2.07349	-0.934887	2.22394	0.0445728	0.0606997	-3.89882
ENSMUSG00000065231	Gm22972	2.0718	-0.786505	2.66104	0.0196513	0.0278727	-3.25191
ENSMUSG00000121162	ENSMUSG00000121162	2.07014	-1.03263	2.65911	0.0197234	0.0279713	-3.26095
ENSMUSG00000092885	ENSMUSG00000092885	2.06731	-0.319833	2.0669	0.0593461	0.0794769	-4.3314
ENSMUSG00000053208	ENSMUSG00000053208	2.06308	-0.830301	2.87419	0.013083	0.0188873	-2.86756
ENSMUSG00000102234	ENSMUSG00000102234	2.05901	-0.605342	2.78555	0.0155003	0.0222131	-3.03972
ENSMUSG00000116121	ENSMUSG00000116121	2.0578	-0.580817	3.03477	0.00961451	0.0140643	-2.61257
ENSMUSG00000093908	ENSMUSG00000093908	2.05756	-1.31503	1.94839	0.0733761	0.0968761	-4.36463
ENSMUSG00000041078	Grid1	2.05719	-0.679337	2.46486	0.0284739	0.0397566	-3.60049
ENSMUSG00000111531	Gm32688	2.05709	-0.779753	2.00669	0.0661317	0.0879016	-4.27159
ENSMUSG00000021439	Ctsq	2.05638	1.33239	1.95656	0.0723185	0.0955887	-4.32424
ENSMUSG00000102874	ENSMUSG00000102874	2.04358	-0.379036	2.14839	0.0511876	0.0691775	-4.1429
ENSMUSG00000120690	ENSMUSG00000120690	2.03484	-0.0830279	3.06688	0.00903946	0.0132512	-2.63899
ENSMUSG00000026070	Il18r1	2.02902	-1.15606	2.39513	0.0324481	0.0449806	-3.63329
ENSMUSG00000110738	ENSMUSG00000110738	2.02882	-1.10215	1.95842	0.0720795	0.0952843	-4.37261
ENSMUSG00000087424	5730405O15Rik	2.02434	-1.18334	2.31624	0.0375841	0.0516679	-3.7173
ENSMUSG00000089296	Gm23205	2.02137	-1.13901	2.30352	0.0384808	0.052829	-3.7814
ENSMUSG00000098121	ENSMUSG00000098121	2.01509	-1.29549	2.11294	0.054599	0.0734858	-4.02532
ENSMUSG00000086675	ENSMUSG00000086675	2.01104	-0.986108	2.37997	0.0333802	0.0461797	-3.68799
ENSMUSG00000061576	Dpp6	2.01027	-0.73558	2.76194	0.0162151	0.0231749	-3.06612
ENSMUSG00002076148	ENSMUSG00002076148	2.0078	-0.818902	2.3161	0.0375933	0.0516773	-3.82185
ENSMUSG00000044749	Abca6	2.005	-0.983384	2.17011	0.0491976	0.0666231	-4.07184
ENSMUSG00000080801	ENSMUSG00000080801	2.0033	-1.48531	1.9467	0.0735965	0.0971322	-4.3386
ENSMUSG00000081632	Gm11443	1.99472	-0.790793	2.45705	0.0288945	0.040303	-3.59755
ENSMUSG00000020335	Zfp354b	1.99023	-0.510401	2.1382	0.052147	0.0704266	-4.14918
ENSMUSG00000081138	Gm12834	1.98869	-1.04287	2.2516	0.0423586	0.0578703	-3.8839
ENSMUSG00000092544	ENSMUSG00000092544	1.98853	-0.197899	2.28706	0.0396724	0.0543623	-4.00374
ENSMUSG00000106010	ENSMUSG00000106010	1.98738	-0.807861	2.02687	0.0637815	0.0849932	-4.32444
ENSMUSG00000113540	ENSMUSG00000113540	1.98728	-0.741858	1.95941	0.0719535	0.0951348	-4.4176
ENSMUSG00000092258	ENSMUSG00000092258	1.97713	-1.00658	2.21505	0.0453071	0.0616463	-3.93033
ENSMUSG00000049176	Frmpd4	1.97175	-0.448445	2.1167	0.0542279	0.073022	-4.14237
ENSMUSG00000065299	Gm23138	1.97114	0.487887	2.08791	0.0571343	0.0767014	-4.49118
ENSMUSG00000065642	Snora69	1.97063	-0.784234	2.11612	0.0542845	0.0730938	-4.14548
ENSMUSG00000097232	ENSMUSG00000097232	1.96945	-1.26657	2.08688	0.0572404	0.0768344	-4.13867
ENSMUSG00000110085	Gm17911	1.96891	-0.685075	1.9625	0.0715582	0.0946576	-4.37519
ENSMUSG00000111759	Gm4800	1.96375	-0.186884	2.4279	0.0305182	0.0424308	-3.75172
ENSMUSG00000005800	Mmp8	1.96037	-0.867353	2.29621	0.0390057	0.0534954	-3.8316
ENSMUSG00000098488	Pla2g4b	1.95966	-1.05439	2.4812	0.0276123	0.0386075	-3.51392
ENSMUSG00000102659	ENSMUSG00000102659	1.95903	-0.234479	2.64285	0.0203422	0.0288137	-3.35689
ENSMUSG00000078251	ENSMUSG00000078251	1.95799	-1.45689	2.0094	0.0658116	0.0874867	-4.19983
ENSMUSG00000097311	ENSMUSG00000097311	1.95585	-1.18986	2.04649	0.0615706	0.0822609	-4.19622
ENSMUSG00000113058	ENSMUSG00000113058	1.95128	-0.633001	2.19047	0.0473979	0.0643283	-4.07113
ENSMUSG00000053044	Cd8b1	1.9473	-0.783526	2.04736	0.0614741	0.082142	-4.24174
ENSMUSG00000057396	Zfp759	1.94614	-0.655635	2.12351	0.0535602	0.0721847	-4.14518
ENSMUSG00000103665	ENSMUSG00000103665	1.94593	-0.829971	2.81483	0.0146569	0.0210655	-3.00873
ENSMUSG00000105242	ENSMUSG00000105242	1.94593	-0.829971	2.81483	0.0146569	0.0210655	-3.00873
ENSMUSG00000083116	ENSMUSG00000083116	1.94213	-1.0658	2.29484	0.0391052	0.0536185	-3.83782
ENSMUSG00000102391	ENSMUSG00000102391	1.94147	-1.00067	1.99592	0.0674176	0.0895083	-4.24608
ENSMUSG00000053137	Mapk11	1.94027	-1.13432	2.15905	0.0502016	0.0679159	-4.02851
ENSMUSG00000104026	ENSMUSG00000104026	1.93928	0.20104	2.39139	0.0326757	0.045279	-3.88264
ENSMUSG00000048600	ENSMUSG00000048600	1.9363	-0.0347589	2.03418	0.0629492	0.0839653	-4.42755
ENSMUSG00000022683	Pla2g10	1.93378	-1.00849	2.04115	0.0621653	0.082985	-4.24915
ENSMUSG00000047810	Ccdc88b	1.9295	-0.885743	2.02119	0.0644354	0.0857814	-4.2417
ENSMUSG00000097393	D030068K23Rik	1.927	-1.16245	2.29729	0.0389283	0.0533991	-3.80405
ENSMUSG00000025257	Ribc1	1.92326	-0.470975	2.2741	0.0406351	0.0556227	-3.87012
ENSMUSG00000114391	ENSMUSG00000114391	1.92299	-1.30377	2.23635	0.0435664	0.0594247	-4.01087
ENSMUSG00000063830	ENSMUSG00000063830	1.91695	-0.878568	2.59113	0.0224385	0.0316527	-3.35767
ENSMUSG00000055150	Zfp78	1.91543	-1.01108	2.4359	0.0300642	0.0418338	-3.59688
ENSMUSG00000049148	Plcxd3	1.91208	-0.151919	2.16201	0.0499309	0.0675703	-4.21784
ENSMUSG00000109251	E230032D23Rik	1.90618	-0.864376	2.23042	0.0440444	0.0600283	-3.92595
ENSMUSG00000120796	ENSMUSG00000120796	1.9046	-1.39401	2.07218	0.0587822	0.0787936	-4.28202
ENSMUSG00000099760	ENSMUSG00000099760	1.90046	-0.429936	2.20006	0.0465719	0.0632539	-4.07169
ENSMUSG00000025746	Il6	1.89723	-1.28786	2.18654	0.0477399	0.0647764	-3.98093
ENSMUSG00000116851	ENSMUSG00000116851	1.8966	-1.19784	2.18053	0.0482685	0.0654333	-4.03606
ENSMUSG00000081680	ENSMUSG00000081680	1.89321	-0.964341	2.4624	0.0286057	0.039923	-3.54363
ENSMUSG00000065228	Gm25789	1.88551	-0.359968	2.4497	0.0292957	0.040829	-3.61525
ENSMUSG00000024366	Gfra3	1.88476	-0.803601	2.04259	0.0620044	0.0827953	-4.24717
ENSMUSG00000020788	Atp2a3	1.88459	-0.530733	2.17476	0.0487805	0.0660948	-4.06756
ENSMUSG00000108615	Gm4973	1.88207	-0.583282	2.15014	0.0510244	0.0689739	-4.11804
ENSMUSG00000083849	Gm13477	1.88172	-0.965039	2.54754	0.0243668	0.0342413	-3.43672
ENSMUSG00000026885	Ttll11	1.87502	-0.596273	2.13239	0.0527022	0.0711154	-4.151
ENSMUSG00000085170	ENSMUSG00000085170	1.8673	-1.10804	2.21716	0.0451317	0.061419	-3.94772
ENSMUSG00000103609	ENSMUSG00000103609	1.86719	-0.346348	2.25111	0.0423972	0.0579159	-4.02787
ENSMUSG00000110030	ENSMUSG00000110030	1.86625	-0.857972	1.93654	0.0749342	0.0987971	-4.4079
ENSMUSG00000097075	Cdiptos	1.86217	-0.748479	2.1813	0.0482001	0.0653445	-4.03459
ENSMUSG00000053980	ENSMUSG00000053980	1.86024	-0.514371	2.78646	0.0154734	0.0221796	-3.09035
ENSMUSG00000096614	Gm2871	1.85676	-0.873638	2.20927	0.045791	0.0622356	-3.98522
ENSMUSG00000030683	Sez6l2	1.85612	-0.937115	2.02954	0.0634762	0.0846119	-4.24455
ENSMUSG00000106063	ENSMUSG00000106063	1.85546	-0.88997	1.93001	0.0758066	0.0998876	-4.43475
ENSMUSG00000036523	Greb1	1.85379	-0.683667	2.58891	0.022533	0.0317758	-3.40177
ENSMUSG00000021575	Ahrr	1.84532	-0.754816	2.26851	0.0410571	0.0561714	-3.92236
ENSMUSG00000108532	ENSMUSG00000108532	1.84293	-0.607389	2.09148	0.0567663	0.0762491	-4.22054
ENSMUSG00000035270	Impg2	1.83784	-0.65244	2.0904	0.056877	0.0763884	-4.2297
ENSMUSG00000102831	ENSMUSG00000102831	1.83489	-0.858415	2.20705	0.0459777	0.0624662	-3.99095
ENSMUSG00000105620	ENSMUSG00000105620	1.83473	-0.603968	1.97473	0.0700176	0.0927757	-4.37076
ENSMUSG00000110250	Gm9077	1.832	-1.20647	2.12311	0.0535993	0.0722286	-4.09421
ENSMUSG00000110383	ENSMUSG00000110383	1.83163	-0.742057	2.44498	0.0295566	0.0411639	-3.61981
ENSMUSG00000103560	ENSMUSG00000103560	1.83092	-0.216067	2.78444	0.0155333	0.0222582	-3.13804
ENSMUSG00000082394	ENSMUSG00000082394	1.82717	-0.872629	2.07571	0.0584085	0.0783117	-4.18459
ENSMUSG00000054679	Srsf12	1.82433	-0.359791	2.06426	0.0596294	0.0798222	-4.33974
ENSMUSG00000112358	ENSMUSG00000112358	1.82285	-0.192749	2.17584	0.0486842	0.0659723	-4.15472
ENSMUSG00000106815	ENSMUSG00000106815	1.8207	0.268814	2.30762	0.0381897	0.0524546	-4.04369
ENSMUSG00000058740	Kcnt1	1.81915	-0.932548	1.95948	0.0719442	0.0951281	-4.33828
ENSMUSG00000105749	Gm9251	1.81802	-0.770405	2.63905	0.0204896	0.0290131	-3.32591
ENSMUSG00000080966	ENSMUSG00000080966	1.81773	-1.29821	2.11584	0.0543121	0.0731265	-4.0589
ENSMUSG00000031775	Pllp	1.81414	-1.00475	1.99133	0.0679735	0.0901919	-4.31101
ENSMUSG00000104064	ENSMUSG00000104064	1.81387	-0.210437	2.45766	0.0288612	0.0402591	-3.68302
ENSMUSG00000070798	Psg25	1.80271	0.549269	2.13513	0.0524398	0.0707908	-4.02284
ENSMUSG00000112332	ENSMUSG00000112332	1.8022	-0.488888	2.56845	0.0234225	0.0329711	-3.46543
ENSMUSG00000115546	ENSMUSG00000115546	1.80057	-0.108453	2.88559	0.0128003	0.018507	-2.94668
ENSMUSG00000087194	Skint6	1.79553	-0.908264	2.46919	0.0282432	0.0394495	-3.55366
ENSMUSG00000081111	Gm5913	1.78932	-0.405142	2.61974	0.021254	0.0300453	-3.36638
ENSMUSG00000120410	ENSMUSG00000120410	1.7882	0.0455154	1.94151	0.074277	0.097954	-4.58993
ENSMUSG00000113774	ENSMUSG00000113774	1.78796	-0.588459	1.93402	0.0752704	0.0992225	-4.50477
ENSMUSG00000091679	Vmn2r96	1.78621	-1.34171	2.1849	0.0478837	0.0649475	-3.96492
ENSMUSG00000058620	Adra2b	1.78217	0.116746	2.41262	0.0314042	0.0436076	-3.75317
ENSMUSG00000111864	Rpl26-ps6	1.78096	-0.447756	2.18746	0.0476598	0.0646758	-4.12494
ENSMUSG00000117416	Gm5064	1.77943	-0.564275	2.09596	0.0563074	0.0756512	-4.23119
ENSMUSG00000064141	Zfp69	1.77834	-0.880469	2.07774	0.0581949	0.0780395	-4.18335
ENSMUSG00000079645	ENSMUSG00000079645	1.77706	-0.363979	2.22719	0.0443068	0.0603636	-4.05374
ENSMUSG00000022262	Dnah5	1.77644	0.38682	2.88532	0.0128069	0.0185153	-3.06081
ENSMUSG00000107108	Gm9936	1.77307	-0.990681	2.1084	0.0550513	0.0740448	-4.1071
ENSMUSG00000085735	ENSMUSG00000085735	1.77076	-0.666676	2.43557	0.0300826	0.0418568	-3.6442
ENSMUSG00000003505	Psg18	1.76999	1.15071	1.96817	0.0708398	0.0937862	-4.31914
ENSMUSG00000043385	Olfr267	1.76132	-0.168061	2.2805	0.0401569	0.054992	-4.01409
ENSMUSG00000068079	Tcf15	1.76007	0.032598	2.17355	0.048889	0.0662255	-4.19846
ENSMUSG00000104546	ENSMUSG00000104546	1.75928	-0.033402	2.01995	0.0645787	0.0859619	-4.52323
ENSMUSG00000074715	Ccl28	1.75813	-0.787185	2.00186	0.0667053	0.0886159	-4.3198
ENSMUSG00000084104	ENSMUSG00000084104	1.75661	0.602708	2.41415	0.0313144	0.0434911	-3.96335
ENSMUSG00000101735	Gm18505	1.75118	-0.670397	2.12373	0.0535389	0.0721649	-4.15428
ENSMUSG00000091775	ENSMUSG00000091775	1.7475	-0.659847	2.19142	0.0473153	0.064228	-4.03604
ENSMUSG00000081861	Gm14441	1.74607	-0.552278	2.14316	0.0516786	0.0698196	-4.12176
ENSMUSG00000097015	Gm26705	1.7432	-1.26125	1.99299	0.0677728	0.0899635	-4.30419
ENSMUSG00000109122	ENSMUSG00000109122	1.7414	-1.38081	2.03314	0.0630673	0.0841076	-4.19143
ENSMUSG00000056290	Ms4a4b	1.74076	-0.984723	2.3642	0.0343761	0.04748	-3.77038
ENSMUSG00000109069	Gm2734	1.73053	-0.501727	2.35023	0.0352826	0.0486619	-3.80858
ENSMUSG00000085655	ENSMUSG00000085655	1.72412	-0.508102	2.0445	0.0617914	0.0825308	-4.29437
ENSMUSG00000008489	Elavl2	1.71958	-0.42095	1.94572	0.0737244	0.0972952	-4.46185
ENSMUSG00000097719	Rpl31-ps18	1.71896	-0.822078	1.96411	0.0713548	0.0944281	-4.3392
ENSMUSG00000082967	ENSMUSG00000082967	1.71224	-0.597242	2.51489	0.0259153	0.0363292	-3.50882
ENSMUSG00000086320	ENSMUSG00000086320	1.70789	-1.16047	2.24618	0.0427844	0.0584014	-3.96058
ENSMUSG00000107411	ENSMUSG00000107411	1.70677	-0.835728	2.35119	0.0352195	0.048584	-3.75662
ENSMUSG00000029204	Rhoh	1.70398	-0.546522	1.93293	0.0754153	0.0993957	-4.50959
ENSMUSG00000113910	ENSMUSG00000113910	1.69724	-0.299603	2.66815	0.0193873	0.0275195	-3.32058
ENSMUSG00000101152	ENSMUSG00000101152	1.69641	0.166353	2.26872	0.0410413	0.0561543	-4.04502
ENSMUSG00000026312	Cdh7	1.69368	-0.546995	2.49966	0.0266699	0.0373395	-3.56818
ENSMUSG00000102194	ENSMUSG00000102194	1.6934	-0.375457	2.05184	0.0609803	0.0815311	-4.3558
ENSMUSG00000096217	Gm4904	1.69263	-0.149268	2.51972	0.0256802	0.0360181	-3.62109
ENSMUSG00000099032	Tcf24	1.6908	-1.20565	2.35598	0.034907	0.04818	-3.7995
ENSMUSG00000038583	Pln	1.68894	-0.126751	2.11075	0.0548171	0.0737512	-4.31463
ENSMUSG00000039395	Mreg	1.68858	-0.853019	2.13112	0.0528245	0.0712717	-4.09942
ENSMUSG00000043230	Fam124b	1.68161	-0.959312	1.94707	0.0735486	0.0970748	-4.39783
ENSMUSG00000110825	Gm8959	1.67983	-0.682604	2.07964	0.0579951	0.0777905	-4.20277
ENSMUSG00000108563	ENSMUSG00000108563	1.67672	-0.31475	2.30279	0.0385334	0.0528969	-3.95045
ENSMUSG00000033427	Upb1	1.67564	-0.745344	2.15884	0.0502214	0.0679385	-4.04123
ENSMUSG00000103382	ENSMUSG00000103382	1.65684	-0.623455	2.07954	0.0580062	0.077796	-4.23806
ENSMUSG00000064923	Gm22042	1.6561	-0.679469	2.08867	0.0570551	0.076609	-4.20238
ENSMUSG00000039629	Strip2	1.64781	-0.473926	2.32621	0.0368946	0.0507771	-3.89291
ENSMUSG00000109648	ENSMUSG00000109648	1.6459	-1.04499	1.95302	0.0727745	0.0961395	-4.28687
ENSMUSG00000108359	ENSMUSG00000108359	1.63904	-0.684069	2.12849	0.0530773	0.0715821	-4.13987
ENSMUSG00000090578	Gm8323	1.63568	-0.766779	2.20138	0.0464589	0.0631044	-4.02653
ENSMUSG00000036040	Adamtsl2	1.63189	-0.577735	2.1364	0.0523191	0.0706503	-4.18231
ENSMUSG00000081270	Gm11653	1.63187	-0.27599	2.33409	0.0363581	0.0500825	-3.87109
ENSMUSG00000112012	ENSMUSG00000112012	1.62959	-0.364871	2.06318	0.0597458	0.0799587	-4.32851
ENSMUSG00000105828	ENSMUSG00000105828	1.62911	-0.934489	1.94194	0.0742204	0.0978912	-4.40029
ENSMUSG00000111172	Gm39302	1.62569	-0.427867	2.15833	0.0502678	0.0679971	-4.18709
ENSMUSG00000033987	Dnah17	1.62375	-0.75381	2.12353	0.0535589	0.0721847	-4.15333
ENSMUSG00000040061	Plcb2	1.62012	-0.373338	2.18454	0.0479153	0.0649824	-4.20745
ENSMUSG00000117606	Gm5969	1.6122	-0.595333	2.0103	0.0657051	0.087361	-4.37067
ENSMUSG00000103630	ENSMUSG00000103630	1.61033	-0.600215	1.94845	0.0733681	0.0968714	-4.49986
ENSMUSG00000047143	Dmrta2	1.60945	-0.326996	2.18735	0.0476692	0.0646845	-4.11832
ENSMUSG00000031860	Pbx4	1.60507	-0.89993	1.96263	0.0715425	0.0946425	-4.36526
ENSMUSG00000106498	ENSMUSG00000106498	1.6046	-0.500413	2.00385	0.066469	0.0883234	-4.38578
ENSMUSG00000078984	ENSMUSG00000078984	1.60353	-0.599889	2.33551	0.036262	0.0499625	-3.8261
ENSMUSG00000107194	ENSMUSG00000107194	1.60151	-0.983491	1.95074	0.0730707	0.0965192	-4.34024
ENSMUSG00000063684	ENSMUSG00000063684	1.60151	-0.781077	2.21005	0.0457249	0.0621611	-3.98373
ENSMUSG00000026832	Cytip	1.60106	-1.16484	2.02593	0.0638895	0.0851216	-4.23729
ENSMUSG00000107801	ENSMUSG00000107801	1.60024	-0.56184	2.34389	0.0357017	0.0492244	-3.84883
ENSMUSG00000108571	Gm6855	1.5986	-0.832497	2.08598	0.0573337	0.076955	-4.14041
ENSMUSG00000084487	Gm23787	1.59722	-0.516581	2.30111	0.0386535	0.0530421	-3.9057
ENSMUSG00000000732	Icosl	1.5887	-0.737353	1.96333	0.0714529	0.094541	-4.44253
ENSMUSG00000021403	Serpinb9b	1.58247	-0.265261	2.2216	0.0447654	0.0609544	-4.02411
ENSMUSG00000112297	ENSMUSG00000112297	1.58161	0.242379	2.21034	0.0457012	0.0621365	-4.24897
ENSMUSG00000110394	Gm18991	1.57704	-0.499474	2.07347	0.0586456	0.0786153	-4.29993
ENSMUSG00000083829	Gm2199	1.57244	-1.05479	2.06177	0.059898	0.0801477	-4.21082
ENSMUSG00000081242	ENSMUSG00000081242	1.56545	-0.879587	2.04621	0.0616015	0.0822972	-4.27778
ENSMUSG00000104799	Gm9361	1.56516	-0.0823644	2.18195	0.0481427	0.0652747	-4.22031
ENSMUSG00000116665	E130310I04Rik	1.55272	-0.2831	2.51909	0.0257107	0.0360539	-3.63552
ENSMUSG00000116842	ENSMUSG00000116842	1.55057	-0.0789248	2.24559	0.0428313	0.0584581	-4.05962
ENSMUSG00000109896	ENSMUSG00000109896	1.52703	0.107991	2.13788	0.0521778	0.0704639	-4.29583
ENSMUSG00000054951	9130008F23Rik	1.52425	-0.528411	2.08404	0.0575353	0.0772114	-4.2925
ENSMUSG00000081677	ENSMUSG00000081677	1.5227	-0.237382	2.38505	0.0330651	0.0457811	-3.84973
ENSMUSG00000102714	ENSMUSG00000102714	1.52003	-0.259338	2.0409	0.0621933	0.0830173	-4.37393
ENSMUSG00000001655	Hoxc13	1.51625	-0.460302	2.0834	0.0576025	0.0772969	-4.26324
ENSMUSG00000119030	Rnu1b2	1.50811	-0.733935	1.94554	0.0737482	0.0973207	-4.41182
ENSMUSG00000082420	ENSMUSG00000082420	1.50757	-0.548119	2.12474	0.0534409	0.0720372	-4.15247
ENSMUSG00000048574	Ccnb1-ps	1.50568	0.0319496	2.04896	0.061297	0.0819152	-4.44701
ENSMUSG00000110773	ENSMUSG00000110773	1.5012	0.208884	2.39133	0.0326791	0.0452808	-3.91097
ENSMUSG00000109090	ENSMUSG00000109090	1.50082	0.203086	2.61153	0.0215876	0.0304993	-3.55588
ENSMUSG00000113842	ENSMUSG00000113842	1.49162	0.0520901	2.40405	0.0319114	0.0442756	-3.8834
ENSMUSG00000086358	ENSMUSG00000086358	1.48857	-0.286921	2.32826	0.0367539	0.0505993	-3.92191
ENSMUSG00000026736	4930426L09Rik	1.48583	-0.709179	2.14894	0.0511368	0.0691131	-4.14347
ENSMUSG00000094392	ENSMUSG00000094392	1.483	0.188247	2.12682	0.0532386	0.0717864	-4.38778
ENSMUSG00000029377	Ereg	1.47501	-0.783849	1.96882	0.0707589	0.0936902	-4.50912
ENSMUSG00000081164	ENSMUSG00000081164	1.47028	-0.152493	1.97047	0.0705503	0.0934365	-4.5588
ENSMUSG00000032172	Olfm2	1.46961	-0.586606	2.06579	0.0594653	0.079622	-4.3494
ENSMUSG00000054931	Zkscan4	1.46867	-0.148692	1.96731	0.0709489	0.0939024	-4.52982
ENSMUSG00000054855	Rnd1	1.46398	-0.200692	2.36461	0.0343503	0.0474473	-3.87576
ENSMUSG00000103642	ENSMUSG00000103642	1.45549	-0.257214	2.13334	0.0526108	0.071005	-4.23772
ENSMUSG00000019888	Mgat4c	1.45435	-0.431958	1.96374	0.0714008	0.0944833	-4.47213
ENSMUSG00002075781	ENSMUSG00002075781	1.45327	-0.41912	2.12063	0.0538412	0.0725324	-4.21069
ENSMUSG00000098229	Gm7719	1.44827	-0.218064	2.09159	0.0567546	0.076238	-4.30995
ENSMUSG00000046411	Rps4l-ps	1.44749	-0.647141	1.98661	0.0685496	0.0909125	-4.36838
ENSMUSG00000113275	ENSMUSG00000113275	1.43806	-0.129372	2.46261	0.0285946	0.0399099	-3.70264
ENSMUSG00000112490	ENSMUSG00000112490	1.43227	-0.481725	1.98364	0.0689134	0.0913619	-4.43192
ENSMUSG00000096709	Gm7352	1.4225	-0.557007	2.0494	0.0612485	0.081863	-4.317
ENSMUSG00000074194	Zfp791	1.42182	-0.501824	1.97585	0.0698781	0.092602	-4.42542
ENSMUSG00000035916	Ptprq	1.42101	-0.401167	1.96956	0.0706654	0.0935778	-4.49889
ENSMUSG00000115277	Gm19016	1.41937	-0.657462	2.24926	0.0425423	0.0580961	-4.00412
ENSMUSG00000106598	ENSMUSG00000106598	1.41621	-0.0736298	2.38005	0.033375	0.0461755	-3.90225
ENSMUSG00000097806	ENSMUSG00000097806	1.41544	-0.405253	1.94424	0.073919	0.0975286	-4.51049
ENSMUSG00000094970	Olfr943	1.41483	-0.578505	1.93302	0.0754039	0.0993867	-4.47466
ENSMUSG00000106738	ENSMUSG00000106738	1.41458	0.139589	2.24602	0.0427971	0.0584152	-4.12724
ENSMUSG00000115575	ENSMUSG00000115575	1.40879	-0.691856	2.07937	0.0580241	0.0778153	-4.26635
ENSMUSG00000055494	ENSMUSG00000055494	1.40548	-0.369686	2.11096	0.0547953	0.0737275	-4.24531
ENSMUSG00000113927	ENSMUSG00000113927	1.40326	-1.03008	1.97305	0.070227	0.0930363	-4.35663
ENSMUSG00000087097	4930586N03Rik	1.39953	-0.604632	1.95925	0.0719731	0.095155	-4.44963
ENSMUSG00000066158	AY512931	1.39919	-0.020201	2.08858	0.0570653	0.076618	-4.4121
ENSMUSG00000044824	Olfr545	1.39912	0.119983	2.5118	0.0260667	0.0365275	-3.70438
ENSMUSG00000121393	ENSMUSG00000121393	1.3973	-0.610652	1.97964	0.0694075	0.0919948	-4.41933
ENSMUSG00000104633	ENSMUSG00000104633	1.39554	-0.832647	1.96769	0.0709006	0.0938553	-4.42859
ENSMUSG00000110298	ENSMUSG00000110298	1.39476	-0.690289	2.00785	0.0659942	0.0877241	-4.35714
ENSMUSG00000025889	Snca	1.39464	-0.334738	2.24635	0.0427712	0.0583871	-4.09467
ENSMUSG00000065312	Gm26063	1.39079	-0.433466	2.12267	0.0536425	0.0722824	-4.23037
ENSMUSG00000105600	ENSMUSG00000105600	1.38525	-0.326585	2.27199	0.0407936	0.0558327	-3.9917
ENSMUSG00000084164	Gm13902	1.37875	-0.482362	1.95452	0.0725819	0.0959196	-4.51163
ENSMUSG00000111039	ENSMUSG00000111039	1.37378	-0.465323	2.02098	0.0644588	0.0858074	-4.40321
ENSMUSG00000097594	Gm2907	1.37326	-0.227282	2.33911	0.0360201	0.0496417	-3.90863
ENSMUSG00000059206	Vmn1r71	1.37209	-0.552085	1.99748	0.0672299	0.0892698	-4.40603
ENSMUSG00000073012	Fnd3c2	1.36999	0.338766	1.93384	0.0752934	0.0992469	-4.55231
ENSMUSG00000034456	Uroc1	1.36664	-0.186738	2.21298	0.04548	0.0618701	-4.12197
ENSMUSG00000112218	Gm18726	1.36582	-0.336449	1.95465	0.0725647	0.0959083	-4.51857
ENSMUSG00000107245	ENSMUSG00000107245	1.35269	-0.693511	2.13518	0.0524351	0.0707897	-4.2049
ENSMUSG00000105846	ENSMUSG00000105846	1.33337	-0.113214	2.47463	0.0279557	0.0390652	-3.80471
ENSMUSG00000073925	Olfr654	1.33256	-0.654515	2.0363	0.0627094	0.0836606	-4.34978
ENSMUSG00000003526	Prodh	1.30674	0.0919174	2.01269	0.0654241	0.0870241	-4.51263
ENSMUSG00000030413	Pglyrp1	1.27172	0.879303	2.08846	0.0570776	0.0766299	-4.59204
ENSMUSG00000096286	Gm8266	1.27048	-0.537775	2.03809	0.0625087	0.083403	-4.34372
ENSMUSG00000090900	Gm3326	1.27048	-0.537775	2.03809	0.0625087	0.083403	-4.34372
ENSMUSG00000016756	Cmah	1.2558	0.043699	2.08006	0.057951	0.0777361	-4.39915
ENSMUSG00000024039	Cbs	1.23265	0.0831061	2.10059	0.0558364	0.0750275	-4.36188
ENSMUSG00000113510	Gm7239	1.18557	0.501163	2.07169	0.0588352	0.078855	-4.52004
ENSMUSG00000084292	ENSMUSG00000084292	1.14262	-0.302585	1.9491	0.0732836	0.0967714	-4.53219
ENSMUSG00000095196	Gm8305	1.1044	0.0450293	2.05105	0.0610672	0.0816379	-4.45166
ENSMUSG00000055780	Usp26	1.09014	0.123658	1.96298	0.0714983	0.0945896	-4.63064
ENSMUSG00000045534	Kcna5	1.01502	0.316853	1.9536	0.0727006	0.0960592	-4.6766
ENSMUSG00000045225	Olfr1152	-0.69921	1.30426	-2.03235	0.0631563	0.0842161	-4.87175
ENSMUSG00000083912	ENSMUSG00000083912	-0.720229	1.69319	-2.01988	0.064586	0.0859664	-4.96147
ENSMUSG00000101958	Gm19085	-0.769766	1.57348	-2.25965	0.0417341	0.0570597	-4.53242
ENSMUSG00000117874	ENSMUSG00000117874	-0.780964	1.10795	-1.96311	0.0714809	0.0945723	-4.94676
ENSMUSG00000081556	ENSMUSG00000081556	-0.782404	1.24269	-2.17399	0.0488493	0.0661798	-4.61799
ENSMUSG00000114778	Gm9634	-0.796992	1.25537	-2.03331	0.063048	0.0840869	-4.87203
ENSMUSG00000100774	ENSMUSG00000100774	-0.799297	1.74034	-2.08232	0.0577146	0.0774426	-4.84644
ENSMUSG00000039201	Tbc1d25	-0.808198	1.19205	-2.18598	0.0477889	0.0648389	-4.57504
ENSMUSG00000041346	Wrap53	-0.812329	1.32971	-1.93487	0.0751563	0.0990839	-5.01801
ENSMUSG00000011096	Akt1s1	-0.813823	1.36952	-2.02872	0.06357	0.0847267	-4.84584
ENSMUSG00000104402	ENSMUSG00000104402	-0.819166	1.41374	-1.93228	0.0755021	0.0994982	-5.0285
ENSMUSG00000043557	Mdga1	-0.822452	1.53919	-2.45122	0.0292122	0.0407203	-4.20052
ENSMUSG00000096991	ENSMUSG00000096991	-0.834564	1.42384	-2.06463	0.0595901	0.0797745	-4.79886
ENSMUSG00000027939	Nup210l	-0.835446	0.744622	-1.98569	0.0686613	0.0910442	-4.81333
ENSMUSG00000104963	ENSMUSG00000104963	-0.836297	1.68798	-2.27628	0.0404715	0.0554081	-4.5387
ENSMUSG00000056679	Gpr173	-0.838636	1.13929	-1.99189	0.0679056	0.0901127	-4.86269
ENSMUSG00000065629	Gm24826	-0.839736	1.48965	-2.23604	0.0435916	0.059448	-4.56991
ENSMUSG00002076218	ENSMUSG00002076218	-0.839736	1.48965	-2.23604	0.0435916	0.059448	-4.56991
ENSMUSG00000075359	ENSMUSG00000075359	-0.845189	1.84278	-2.25599	0.0420175	0.0574258	-4.61605
ENSMUSG00000090098	Alms1-ps2	-0.846513	1.5411	-2.10146	0.055749	0.0749283	-4.77919
ENSMUSG00000113691	ENSMUSG00000113691	-0.851672	1.10733	-2.16804	0.0493841	0.0668632	-4.5743
ENSMUSG00000037681	Esyt3	-0.862904	1.40696	-1.96851	0.0707971	0.0937352	-4.9494
ENSMUSG00000112061	ENSMUSG00000112061	-0.867777	1.1349	-2.0255	0.0639384	0.0851816	-4.83375
ENSMUSG00000110980	ENSMUSG00000110980	-0.870161	1.07846	-1.94324	0.0740502	0.0976842	-4.97373
ENSMUSG00000107990	ENSMUSG00000107990	-0.872146	0.965355	-1.95461	0.0725693	0.0959087	-4.92361
ENSMUSG00000106870	ENSMUSG00000106870	-0.872362	1.76091	-2.05371	0.060775	0.081272	-4.90148
ENSMUSG00000030678	Maz	-0.872428	1.94265	-2.12555	0.0533623	0.07194	-4.82254
ENSMUSG00000097649	ENSMUSG00000097649	-0.872439	1.56803	-2.29507	0.0390883	0.053602	-4.47821
ENSMUSG00000109217	ENSMUSG00000109217	-0.874833	1.2583	-2.26932	0.0409953	0.0560983	-4.44667
ENSMUSG00000110515	Gm9644	-0.875286	1.25448	-2.38731	0.0329257	0.0455996	-4.23958
ENSMUSG00000106446	ENSMUSG00000106446	-0.875433	1.56842	-2.21462	0.0453432	0.0616916	-4.64116
ENSMUSG00000093076	Mir3082	-0.875547	1.37768	-2.32257	0.0371449	0.0510992	-4.34099
ENSMUSG00000096655	1700065D16Rik	-0.875587	1.24972	-1.99206	0.0678855	0.0900914	-4.9412
ENSMUSG00000021044	Adck1	-0.880801	1.24482	-2.28017	0.0401814	0.0550187	-4.41716
ENSMUSG00000005763	Cd247	-0.881415	1.23636	-2.05303	0.0608499	0.0813621	-4.83833
ENSMUSG00000090753	Rpl31-ps4	-0.881432	1.07142	-2.13227	0.0527134	0.0711261	-4.61301
ENSMUSG00000053684	Kics2	-0.885262	1.13841	-2.06698	0.0593375	0.0794702	-4.76229
ENSMUSG00000093629	ENSMUSG00000093629	-0.885481	0.987192	-2.06619	0.0594223	0.0795693	-4.71504
ENSMUSG00000040649	Rimklb	-0.886286	1.50255	-2.40381	0.031926	0.0442931	-4.25191
ENSMUSG00000042213	Zfand4	-0.887692	1.05617	-2.03948	0.0623523	0.0832145	-4.75795
ENSMUSG00000003418	St8sia6	-0.888369	1.15693	-1.99137	0.0679689	0.0901913	-4.89981
ENSMUSG00000045730	Adrb2	-0.889952	1.12038	-2.15551	0.050527	0.0683224	-4.53927
ENSMUSG00000067219	Nipal1	-0.890414	1.4123	-2.55031	0.0242398	0.0340693	-4.01014
ENSMUSG00000116694	Gm6440	-0.891674	1.21445	-2.23384	0.0437685	0.0596707	-4.48015
ENSMUSG00000113722	Snhg10	-0.895645	0.959723	-2.10583	0.0553087	0.0743638	-4.61407
ENSMUSG00000103303	ENSMUSG00000103303	-0.896504	1.51689	-2.06423	0.059633	0.0798222	-4.89464
ENSMUSG00000033214	Slitrk5	-0.896786	1.00363	-2.37048	0.0339764	0.0469515	-4.22176
ENSMUSG00000080851	Gm12094	-0.897882	1.19568	-2.24373	0.0429781	0.0586513	-4.47225
ENSMUSG00000083553	ENSMUSG00000083553	-0.899205	1.524	-2.35124	0.0352166	0.0485829	-4.35356
ENSMUSG00000118859	Gm26316	-0.900246	1.77875	-2.69374	0.0184661	0.0262508	-3.86838
ENSMUSG00000024575	Pde6a	-0.900952	1.72096	-1.99813	0.0671518	0.0891768	-5.02943
ENSMUSG00000114362	4933433G19Rik	-0.901586	1.5105	-2.12634	0.0532856	0.0718453	-4.78366
ENSMUSG00000103973	ENSMUSG00000103973	-0.902794	1.74533	-2.33421	0.0363497	0.0500741	-4.42786
ENSMUSG00000100707	ENSMUSG00000100707	-0.903033	1.31372	-1.98365	0.0689121	0.0913619	-4.93859
ENSMUSG00000114713	Gm9633	-0.904989	1.29913	-2.04665	0.0615529	0.0822423	-4.81262
ENSMUSG00000083902	ENSMUSG00000083902	-0.909945	1.05949	-1.9889	0.0682693	0.0905572	-4.85131
ENSMUSG00000116628	4930478L05Rik	-0.910224	1.5202	-1.98034	0.0693204	0.091885	-5.01267
ENSMUSG00000121430	ENSMUSG00000121430	-0.910996	0.957554	-1.96206	0.0716152	0.0947216	-4.88392
ENSMUSG00000102718	ENSMUSG00000102718	-0.917183	1.06961	-2.17894	0.0484095	0.0656204	-4.52638
ENSMUSG00000032593	Amigo3	-0.918054	0.915959	-2.35192	0.0351715	0.0485269	-4.25155
ENSMUSG00000110830	ENSMUSG00000110830	-0.918174	1.27357	-1.97496	0.0699884	0.0927426	-4.92873
ENSMUSG00000102258	ENSMUSG00000102258	-0.919293	1.4545	-2.09026	0.0568915	0.0764033	-4.81482
ENSMUSG00000106432	ENSMUSG00000106432	-0.919944	1.04274	-2.40318	0.0319633	0.0443421	-4.20863
ENSMUSG00000052372	Il1rapl1	-0.920066	2.25594	-2.20831	0.0458714	0.0623332	-4.78408
ENSMUSG00000097650	4921507G05Rik	-0.920213	0.844429	-2.12752	0.0531716	0.0717004	-4.58852
ENSMUSG00000024600	Slc27a6	-0.920388	1.56597	-2.17185	0.0490414	0.0664155	-4.6983
ENSMUSG00000030091	Nup210	-0.921038	0.662162	-2.2813	0.0400978	0.054918	-4.32464
ENSMUSG00000091655	ENSMUSG00000091655	-0.922822	1.52272	-2.21668	0.0451722	0.0614703	-4.57048
ENSMUSG00000054708	Ankrd24	-0.924341	1.50749	-2.04021	0.0622703	0.08311	-4.8903
ENSMUSG00000083270	Gm13498	-0.925064	1.74397	-2.77785	0.0157298	0.0225194	-3.68069
ENSMUSG00000071294	ENSMUSG00000071294	-0.927525	1.61907	-2.03112	0.0632959	0.0843919	-4.93169
ENSMUSG00000103756	ENSMUSG00000103756	-0.927789	1.23924	-2.10436	0.0554564	0.0745533	-4.73195
ENSMUSG00000087213	2810408I11Rik	-0.929302	1.93338	-2.58462	0.0227165	0.0320265	-4.04102
ENSMUSG00000085028	Slc2a4rg-ps	-0.929563	1.46784	-2.40177	0.0320479	0.044451	-4.2668
ENSMUSG00000082604	ENSMUSG00000082604	-0.929709	0.808467	-2.07039	0.0589731	0.0790246	-4.65591
ENSMUSG00000112196	ENSMUSG00000112196	-0.931976	1.26082	-2.14581	0.0514294	0.0694915	-4.66887
ENSMUSG00000038550	Ciart	-0.934188	1.10076	-2.18389	0.0479724	0.0650519	-4.54439
ENSMUSG00000058873	ENSMUSG00000058873	-0.935473	1.09022	-1.94003	0.0744722	0.0981997	-4.96881
ENSMUSG00000087236	Kif28	-0.935592	0.813493	-2.12908	0.0530207	0.0715145	-4.55109
ENSMUSG00000026196	Bard1	-0.93852	1.40699	-1.96596	0.0711195	0.0941225	-4.97268
ENSMUSG00000033676	Gabrb3	-0.945823	1.14355	-2.17395	0.0488527	0.0661803	-4.60532
ENSMUSG00000110313	Gm45420	-0.947994	1.09339	-2.45994	0.0287382	0.0401002	-4.07944
ENSMUSG00000045917	Tmem268	-0.948685	1.14292	-2.14982	0.0510545	0.0690103	-4.6179
ENSMUSG00000117468	Gm7059	-0.949034	1.1537	-2.39222	0.0326249	0.0452171	-4.19248
ENSMUSG00000086507	ENSMUSG00000086507	-0.951056	1.41062	-2.58007	0.0229134	0.0322874	-3.91667
ENSMUSG00000082908	ENSMUSG00000082908	-0.951605	1.47902	-2.38933	0.0328017	0.0454393	-4.25713
ENSMUSG00000087519	AV039307	-0.952552	1.50907	-2.02347	0.0641722	0.0854569	-4.90689
ENSMUSG00000093677	ENSMUSG00000093677	-0.953131	1.44017	-2.57526	0.0231229	0.0325639	-3.9706
ENSMUSG00000048731	Ggnbp1	-0.953355	1.09229	-2.32865	0.0367277	0.0505662	-4.28246
ENSMUSG00000018581	Dnah11	-0.953954	1.43335	-2.38568	0.0330259	0.0457297	-4.2888
ENSMUSG00000101778	ENSMUSG00000101778	-0.954545	1.80324	-2.7614	0.0162317	0.0231972	-3.71624
ENSMUSG00000100833	ENSMUSG00000100833	-0.955236	1.46926	-2.30545	0.0383438	0.0526511	-4.42845
ENSMUSG00000084523	Mir1903	-0.955612	1.25431	-2.26327	0.0414567	0.0567015	-4.49403
ENSMUSG00000105733	ENSMUSG00000105733	-0.955896	1.76843	-2.35651	0.0348727	0.0481386	-4.42168
ENSMUSG00000081800	ENSMUSG00000081800	-0.956005	1.16165	-2.43865	0.0299094	0.0416316	-4.15028
ENSMUSG00000032278	Paqr5	-0.956114	0.224989	-2.00018	0.066906	0.0888664	-4.64413
ENSMUSG00000093826	ENSMUSG00000093826	-0.956289	1.40086	-2.42168	0.0308756	0.0429061	-4.25278
ENSMUSG00000027857	Tshb	-0.956814	1.39759	-2.04221	0.0620461	0.0828409	-4.9098
ENSMUSG00000104183	ENSMUSG00000104183	-0.958672	1.23861	-1.99327	0.0677384	0.0899233	-4.96536
ENSMUSG00000054894	Dmac2l	-0.958929	1.52678	-2.50047	0.0266291	0.0372872	-4.11508
ENSMUSG00000096929	A330023F24Rik	-0.959008	1.41894	-2.26555	0.0412823	0.0564735	-4.51914
ENSMUSG00000040613	Apobec1	-0.959762	1.38406	-2.30556	0.0383356	0.0526451	-4.46088
ENSMUSG00000024301	Kifc5b	-0.960342	1.08891	-2.10107	0.0557884	0.0749721	-4.69446
ENSMUSG00000114430	ENSMUSG00000114430	-0.960966	1.11481	-2.12814	0.053111	0.0716232	-4.63858
ENSMUSG00000026171	Rnf25	-0.961132	0.782139	-2.05347	0.0608015	0.0813024	-4.66671
ENSMUSG00000111063	Zfp660	-0.961722	1.13761	-2.37375	0.0337698	0.0466865	-4.26372
ENSMUSG00000117093	ENSMUSG00000117093	-0.963488	0.665442	-2.06373	0.059686	0.0798874	-4.65094
ENSMUSG00000064115	Cadm2	-0.963596	1.26977	-2.5773	0.0230336	0.0324443	-3.92782
ENSMUSG00000106251	ENSMUSG00000106251	-0.963884	0.983101	-2.40545	0.0318279	0.0441737	-4.128
ENSMUSG00000079105	C7	-0.965241	1.12827	-2.26381	0.041415	0.056648	-4.39356
ENSMUSG00002075523	ENSMUSG00002075523	-0.965502	1.58376	-2.61445	0.0214682	0.0303384	-3.92763
ENSMUSG00000015709	Arnt2	-0.965625	0.821595	-2.25767	0.041887	0.057258	-4.3397
ENSMUSG00000083933	ENSMUSG00000083933	-0.96606	1.06613	-2.30124	0.0386443	0.053036	-4.35205
ENSMUSG00000086377	4930529C04Rik	-0.966491	1.89757	-2.76097	0.0162451	0.0232148	-3.72483
ENSMUSG00000104686	ENSMUSG00000104686	-0.967063	1.24371	-2.09391	0.0565163	0.0759252	-4.73699
ENSMUSG00000030486	Zfp108	-0.967309	1.31249	-2.06052	0.0600328	0.0802989	-4.81562
ENSMUSG00000105302	ENSMUSG00000105302	-0.969937	1.72689	-2.22195	0.0447359	0.0609181	-4.66176
ENSMUSG00000028085	Gatb	-0.971329	1.33873	-2.31355	0.0377716	0.0519062	-4.38889
ENSMUSG00000046378	Asphd1	-0.971533	1.19923	-2.48027	0.0276609	0.0386729	-4.05977
ENSMUSG00000040584	Abcb1a	-0.97305	0.987474	-2.29648	0.0389867	0.0534726	-4.39122
ENSMUSG00000083307	AA414768	-0.97324	1.13709	-2.02143	0.0644072	0.0857491	-4.83668
ENSMUSG00000054423	Cadps	-0.974013	1.78294	-2.24441	0.0429246	0.0585818	-4.62431
ENSMUSG00000032482	Cspg5	-0.974245	1.5437	-2.30799	0.0381638	0.0524255	-4.46308
ENSMUSG00000114023	ENSMUSG00000114023	-0.974599	0.760052	-2.08156	0.0577939	0.0775349	-4.60968
ENSMUSG00000079450	Cldn34c2	-0.978854	2.08658	-2.4614	0.0286594	0.0399953	-4.29046
ENSMUSG00000070461	ENSMUSG00000070461	-0.979207	1.11797	-2.51459	0.0259299	0.0363473	-4.03668
ENSMUSG00000108331	Gm5322	-0.981718	0.664627	-1.98435	0.0688256	0.0912566	-4.81877
ENSMUSG00000055301	Adh7	-0.982158	0.802452	-2.02909	0.0635272	0.0846748	-4.71575
ENSMUSG00000002083	Bbc3	-0.983248	1.33874	-2.22045	0.0448601	0.0610758	-4.53329
ENSMUSG00000085202	ENSMUSG00000085202	-0.983635	1.06079	-2.18492	0.047882	0.0649475	-4.5245
ENSMUSG00000080941	ENSMUSG00000080941	-0.983817	1.49613	-2.76034	0.0162648	0.0232399	-3.65674
ENSMUSG00000110295	ENSMUSG00000110295	-0.98391	2.62275	-2.0492	0.0612702	0.0818844	-5.1368
ENSMUSG00000049028	Olfr873	-0.985753	0.72997	-2.024	0.0641113	0.0853809	-4.74468
ENSMUSG00000031539	Ap3m2	-0.986699	1.45598	-2.02454	0.064049	0.0853032	-4.92968
ENSMUSG00000114988	ENSMUSG00000114988	-0.988379	1.01044	-2.21263	0.0455093	0.0619061	-4.52955
ENSMUSG00000058745	ENSMUSG00000058745	-0.988808	1.36025	-2.2344	0.0437232	0.0596127	-4.47913
ENSMUSG00000040428	Plekha4	-0.989625	1.51591	-2.1114	0.0547519	0.0736781	-4.74769
ENSMUSG00000109946	Brd3os	-0.990502	1.52894	-2.32302	0.0371138	0.0510597	-4.41483
ENSMUSG00000039824	Myl6b	-0.99182	1.18473	-1.95878	0.0720338	0.0952295	-4.9559
ENSMUSG00000121247	ENSMUSG00000121247	-0.992463	1.64779	-2.11686	0.0542115	0.0730044	-4.76057
ENSMUSG00000030048	Gkn3	-0.993568	1.97651	-2.31437	0.0377147	0.0518377	-4.54404
ENSMUSG00000020542	Myocd	-0.994575	0.961104	-2.28203	0.0400433	0.0548535	-4.35
ENSMUSG00000109314	ENSMUSG00000109314	-0.994886	1.39476	-1.97427	0.0700749	0.0928404	-4.97183
ENSMUSG00000044164	Rnf182	-0.995324	0.546243	-1.96732	0.0709479	0.0939024	-4.74807
ENSMUSG00000020937	Plcd3	-0.995701	1.25801	-2.1494	0.051094	0.0690595	-4.70241
ENSMUSG00000080825	ENSMUSG00000080825	-0.996757	0.57345	-2.30782	0.0381757	0.0524387	-4.19089
ENSMUSG00000037185	Krt80	-0.997403	0.527601	-2.21167	0.0455893	0.0619996	-4.39903
ENSMUSG00000036553	Sh3tc1	-0.998021	1.19379	-2.7086	0.017951	0.0255433	-3.66978
ENSMUSG00000084186	ENSMUSG00000084186	-0.998482	0.334471	-1.99773	0.0672001	0.0892355	-4.67092
ENSMUSG00000052572	Dlg2	-1.00149	1.48139	-2.22575	0.0444245	0.0605053	-4.55791
ENSMUSG00000044393	Dsg2	-1.00259	1.63933	-1.94982	0.0731901	0.0966595	-5.07498
ENSMUSG00000094786	ENSMUSG00000094786	-1.00379	1.80876	-2.09389	0.0565182	0.0759252	-4.90007
ENSMUSG00000112140	Gm5780	-1.00504	1.14894	-2.377	0.0335652	0.0464211	-4.23315
ENSMUSG00000118318	Vmn1r183	-1.00509	1.38614	-2.71386	0.0177721	0.0252953	-3.69208
ENSMUSG00000112553	Gm4556	-1.00688	0.647307	-2.23954	0.0433111	0.05908	-4.32631
ENSMUSG00000020493	Prr11	-1.0073	1.55778	-2.70308	0.0181407	0.0257982	-3.74224
ENSMUSG00000002341	Ncan	-1.00799	0.774192	-2.15654	0.0504326	0.0682074	-4.52201
ENSMUSG00000092188	ENSMUSG00000092188	-1.00849	1.18745	-2.60945	0.0216731	0.0306161	-3.87626
ENSMUSG00000040350	Trim7	-1.0091	1.22437	-2.40482	0.0318656	0.0442204	-4.18323
ENSMUSG00000022840	Adcy5	-1.00931	0.840767	-2.016	0.0650379	0.0865418	-4.78536
ENSMUSG00000038534	Osbpl7	-1.01024	1.0394	-2.59546	0.0222549	0.0314018	-3.84225
ENSMUSG00000095591	ENSMUSG00000095591	-1.01173	0.783849	-2.32468	0.0369991	0.0509113	-4.25227
ENSMUSG00000110803	Gm20275	-1.0134	2.03099	-1.94806	0.0734188	0.0969152	-5.18419
ENSMUSG00000113201	ENSMUSG00000113201	-1.01517	1.18134	-2.31634	0.0375772	0.0516616	-4.38085
ENSMUSG00000028427	Aqp7	-1.01536	0.898381	-2.11021	0.0548707	0.0738154	-4.6396
ENSMUSG00000026959	Grin1	-1.01578	1.51138	-2.65701	0.0198024	0.0280815	-3.84834
ENSMUSG00000041477	Dcp1b	-1.0159	1.30939	-2.32981	0.0366486	0.0504668	-4.37353
ENSMUSG00000038517	Tbkbp1	-1.01615	1.20885	-2.25907	0.041779	0.0571175	-4.47441
ENSMUSG00000111380	ENSMUSG00000111380	-1.01719	1.53143	-2.25758	0.0418945	0.0572647	-4.54704
ENSMUSG00000060862	Zbtb40	-1.01731	1.48608	-2.13258	0.0526843	0.071099	-4.74667
ENSMUSG00000112502	Gm46194	-1.01834	0.967492	-2.36825	0.0341176	0.0471347	-4.20378
ENSMUSG00000104897	ENSMUSG00000104897	-1.0207	1.67067	-2.38163	0.0332767	0.0460597	-4.34071
ENSMUSG00000047671	Dynlt4	-1.02109	0.778081	-2.30145	0.038629	0.0530216	-4.27429
ENSMUSG00000031379	Pir	-1.02248	1.56281	-2.32799	0.0367723	0.0506213	-4.41401
ENSMUSG00000098520	ENSMUSG00000098520	-1.02309	1.79321	-2.11796	0.0541031	0.0728763	-4.8411
ENSMUSG00000102594	ENSMUSG00000102594	-1.0232	2.05644	-2.4657	0.0284287	0.039696	-4.28252
ENSMUSG00000028017	Egf	-1.02344	1.61691	-2.43944	0.0298653	0.0415755	-4.27032
ENSMUSG00000111947	ENSMUSG00000111947	-1.02393	2.22583	-2.88255	0.0128751	0.0186041	-3.59199
ENSMUSG00000019842	Traf3ip2	-1.02474	0.85748	-2.06068	0.0600159	0.0802811	-4.7486
ENSMUSG00000020793	Galr2	-1.0274	0.762349	-2.31507	0.0376655	0.0517733	-4.23316
ENSMUSG00000106775	ENSMUSG00000106775	-1.02742	1.25304	-2.88849	0.0127293	0.0184104	-3.35749
ENSMUSG00000119947	ENSMUSG00000119947	-1.0281	1.31884	-2.35269	0.0351217	0.0484611	-4.30932
ENSMUSG00000079031	Eif1ad2	-1.02874	1.20362	-2.20862	0.0458452	0.0623015	-4.56844
ENSMUSG00000017491	Rarb	-1.03003	1.34598	-2.45614	0.0289439	0.0403693	-4.15216
ENSMUSG00000024055	Cyp4f13	-1.03013	1.22617	-1.99101	0.0680128	0.0902386	-4.88524
ENSMUSG00000029830	Svopl	-1.03051	1.39727	-2.40304	0.0319719	0.0443483	-4.24157
ENSMUSG00000026123	Plekhb2	-1.03163	1.70456	-3.20624	0.00691567	0.010238	-2.85173
ENSMUSG00000030790	Adm	-1.03285	1.27328	-2.3367	0.0361821	0.0498556	-4.3383
ENSMUSG00000106133	ENSMUSG00000106133	-1.03312	2.102	-2.67948	0.018974	0.0269554	-3.93375
ENSMUSG00000086602	ENSMUSG00000086602	-1.03393	1.056	-2.23496	0.043678	0.0595585	-4.49274
ENSMUSG00000031893	Tsnaxip1	-1.03434	1.48901	-2.58252	0.022807	0.0321478	-3.97439
ENSMUSG00000117060	ENSMUSG00000117060	-1.03529	0.822901	-2.42873	0.0304706	0.0423699	-4.05131
ENSMUSG00000027353	Mcm8	-1.03541	1.37249	-2.26148	0.0415938	0.056882	-4.46705
ENSMUSG00000021260	Hhipl1	-1.03581	1.20796	-2.08074	0.0578798	0.0776453	-4.7427
ENSMUSG00000036009	Mettl25	-1.03661	1.56912	-2.66115	0.0196469	0.0278682	-3.83136
ENSMUSG00000074576	Mocs3	-1.03662	1.82385	-2.78186	0.0156101	0.022361	-3.69663
ENSMUSG00000074227	Spint2	-1.03718	1.07287	-2.57501	0.0231338	0.0325772	-3.81509
ENSMUSG00000092019	Eif1ad6	-1.0373	1.24946	-2.17599	0.0486715	0.0659593	-4.63371
ENSMUSG00000026578	Ccdc181	-1.03771	1.21373	-2.20398	0.0462379	0.062808	-4.56144
ENSMUSG00000040663	Clcf1	-1.03808	1.2451	-2.76546	0.0161067	0.0230274	-3.57871
ENSMUSG00000108957	ENSMUSG00000108957	-1.0387	1.00244	-2.12186	0.0537217	0.0723847	-4.63826
ENSMUSG00000117224	Gm49940	-1.03965	1.95929	-2.78222	0.0155993	0.0223484	-3.6901
ENSMUSG00000109472	Gm18943	-1.04	2.07332	-2.72243	0.0174842	0.0248951	-3.83928
ENSMUSG00000027171	Prrg4	-1.04021	1.105	-2.29834	0.0388522	0.0532981	-4.3768
ENSMUSG00000037921	Ddx60	-1.04106	1.13757	-1.95394	0.0726566	0.0960125	-4.92648
ENSMUSG00000067156	Gm7337	-1.04144	1.97142	-3.07056	0.00897579	0.0131623	-3.16526
ENSMUSG00000054580	Pla2r1	-1.0427	0.732479	-2.39741	0.0323103	0.0447952	-4.11177
ENSMUSG00000097787	2700046G09Rik	-1.04308	0.864141	-2.51577	0.0258722	0.0362712	-3.92299
ENSMUSG00000112193	ENSMUSG00000112193	-1.04395	1.67707	-2.28739	0.0396486	0.0543331	-4.50701
ENSMUSG00000046191	Pcdhb20	-1.04483	1.55512	-1.98357	0.0689219	0.0913678	-5.01122
ENSMUSG00000025279	Dnase1l3	-1.04537	2.1569	-2.84155	0.0139264	0.0200443	-3.59382
ENSMUSG00000010066	Cacna2d2	-1.04584	1.4845	-2.46579	0.0284242	0.0396922	-4.17404
ENSMUSG00000030337	Vamp1	-1.04652	1.18509	-2.00302	0.0665675	0.0884382	-4.8567
ENSMUSG00000103227	ENSMUSG00000103227	-1.0469	1.5887	-2.62981	0.020852	0.0295035	-3.89023
ENSMUSG00000016493	Cd46	-1.04694	1.94877	-2.49116	0.0270998	0.0379222	-4.24452
ENSMUSG00000024892	Pcx	-1.04711	1.06236	-2.47595	0.0278865	0.0389759	-4.01441
ENSMUSG00000096438	Gapdh-ps15	-1.04802	0.482108	-2.00981	0.0657631	0.0874328	-4.68836
ENSMUSG00000024174	Pot1b	-1.04907	1.4913	-2.79009	0.0153665	0.0220378	-3.59585
ENSMUSG00000021903	Galnt15	-1.04931	1.11216	-2.02289	0.0642387	0.0855403	-4.78689
ENSMUSG00000083139	ENSMUSG00000083139	-1.04982	1.55008	-3.04299	0.00946396	0.0138532	-3.12594
ENSMUSG00000096256	ENSMUSG00000096256	-1.05115	0.691592	-1.92993	0.0758175	0.0998959	-4.95116
ENSMUSG00000064941	Gm23238	-1.05124	2.66596	-2.72871	0.0172761	0.0246194	-3.96105
ENSMUSG00000054520	Sh3bp2	-1.05192	1.37667	-2.25524	0.0420751	0.0574995	-4.53984
ENSMUSG00000043687	1190005I06Rik	-1.05198	1.35179	-2.15266	0.0507907	0.0686664	-4.6767
ENSMUSG00000027210	Meis2	-1.05258	1.81236	-2.34762	0.0354543	0.0488956	-4.43609
ENSMUSG00000065100	Gm26132	-1.0547	0.964765	-2.55636	0.0239642	0.0336949	-3.87156
ENSMUSG00000112203	ENSMUSG00000112203	-1.05652	1.77257	-2.39258	0.0326031	0.0451897	-4.3555
ENSMUSG00000106847	Peg13	-1.05718	1.55721	-2.53121	0.0251298	0.0352797	-4.05797
ENSMUSG00000018169	Mfng	-1.05764	1.22522	-2.58976	0.0224965	0.0317305	-3.92313
ENSMUSG00000056296	Synpr	-1.05876	0.979173	-2.37062	0.0339675	0.0469445	-4.22801
ENSMUSG00000075609	Gm7935	-1.05962	0.876373	-2.41004	0.0315561	0.0438129	-4.10674
ENSMUSG00000080895	ENSMUSG00000080895	-1.0597	1.91813	-3.1615	0.00753667	0.01112	-2.98714
ENSMUSG00000018570	2810408A11Rik	-1.0599	0.740868	-1.98644	0.0685704	0.0909306	-4.80987
ENSMUSG00000031362	Xlr4c	-1.06126	1.24443	-2.28777	0.0396204	0.0543012	-4.31986
ENSMUSG00000114094	ENSMUSG00000114094	-1.06131	1.05893	-2.01442	0.0652223	0.0867713	-4.80437
ENSMUSG00000113159	ENSMUSG00000113159	-1.06188	0.951361	-2.49065	0.0271259	0.0379563	-3.98491
ENSMUSG00000106528	ENSMUSG00000106528	-1.06188	1.64586	-2.85351	0.0136114	0.0196076	-3.52389
ENSMUSG00000025931	Paqr8	-1.06239	1.28978	-2.5588	0.023854	0.0335506	-3.95299
ENSMUSG00000038984	Tspyl5	-1.06279	1.27139	-2.40865	0.0316378	0.0439154	-4.23524
ENSMUSG00000116940	ENSMUSG00000116940	-1.06282	1.55856	-3.05037	0.00933077	0.0136592	-3.12798
ENSMUSG00000029607	Ankrd61	-1.06311	0.68586	-2.03884	0.0624237	0.0832996	-4.73425
ENSMUSG00000092192	Dnaaf4	-1.06336	1.38032	-2.10622	0.0552688	0.0743192	-4.76557
ENSMUSG00000087445	ENSMUSG00000087445	-1.06379	0.409721	-2.08871	0.0570519	0.076609	-4.53341
ENSMUSG00000087294	ENSMUSG00000087294	-1.06379	1.39398	-2.72583	0.0173713	0.0247488	-3.67388
ENSMUSG00000009731	Kcnd1	-1.06531	1.22058	-2.44069	0.029795	0.0414803	-4.16518
ENSMUSG00000120982	ENSMUSG00000120982	-1.06569	1.22239	-2.72449	0.0174156	0.024807	-3.61129
ENSMUSG00000082151	Gm11810	-1.06604	0.358531	-1.99262	0.0678168	0.0900164	-4.66079
ENSMUSG00000081797	Gm8662	-1.06699	0.593649	-2.21088	0.0456559	0.0620826	-4.38464
ENSMUSG00000119959	ENSMUSG00000119959	-1.06749	1.33785	-2.45241	0.0291471	0.0406374	-4.14908
ENSMUSG00000097616	1110019D14Rik	-1.06902	1.34526	-2.68395	0.0188135	0.0267359	-3.72597
ENSMUSG00000027298	Tyro3	-1.06951	1.28746	-2.29132	0.0393607	0.0539587	-4.38533
ENSMUSG00000028893	Sesn2	-1.06996	1.05851	-2.22889	0.0441689	0.0601943	-4.49048
ENSMUSG00000111593	ENSMUSG00000111593	-1.07019	1.86062	-2.58044	0.0228972	0.0322667	-4.06383
ENSMUSG00000102282	ENSMUSG00000102282	-1.07091	1.31852	-2.93322	0.0116835	0.0169646	-3.28958
ENSMUSG00000070304	Scn2b	-1.07165	1.47326	-2.57978	0.0229258	0.0323028	-3.93655
ENSMUSG00000106535	ENSMUSG00000106535	-1.07208	1.39714	-2.20731	0.0459558	0.0624403	-4.61385
ENSMUSG00000053219	Raet1e	-1.07223	1.52952	-2.53842	0.0247899	0.0348158	-4.05622
ENSMUSG00000028246	Faxc	-1.07297	1.59819	-3.08012	0.00881234	0.012932	-3.0631
ENSMUSG00000097057	ENSMUSG00000097057	-1.07375	0.919295	-2.04049	0.0622389	0.0830732	-4.76413
ENSMUSG00000046541	Zfp526	-1.07435	1.44583	-2.32001	0.037322	0.0513268	-4.38891
ENSMUSG00000042763	Maneal	-1.07521	0.994097	-2.73347	0.0171202	0.0244068	-3.58525
ENSMUSG00000028164	Manba	-1.07564	1.38163	-2.78161	0.0156174	0.0223701	-3.55654
ENSMUSG00000097207	6030443J06Rik	-1.07569	0.822897	-2.33013	0.0366269	0.0504401	-4.29843
ENSMUSG00000035692	Isg15	-1.07651	0.371821	-2.21242	0.0455266	0.0619258	-4.34634
ENSMUSG00000106992	ENSMUSG00000106992	-1.07767	1.48793	-2.79135	0.0153297	0.0219894	-3.58354
ENSMUSG00000022508	Bcl6	-1.07956	1.93875	-2.91993	0.011985	0.0173773	-3.45044
ENSMUSG00000067455	H4c11	-1.08022	0.7794	-1.95184	0.072928	0.0963365	-4.86943
ENSMUSG00000069266	H4c2	-1.08138	0.921977	-2.05078	0.0610961	0.0816715	-4.75743
ENSMUSG00000086255	ENSMUSG00000086255	-1.08171	0.330159	-1.93283	0.0754283	0.0994069	-4.76137
ENSMUSG00000083783	ENSMUSG00000083783	-1.0824	1.29176	-2.88158	0.012899	0.018635	-3.34508
ENSMUSG00000086527	ENSMUSG00000086527	-1.08275	2.08215	-2.14603	0.0514083	0.0694673	-4.85458
ENSMUSG00000104184	ENSMUSG00000104184	-1.08283	0.76202	-1.94184	0.0742343	0.0979036	-4.90788
ENSMUSG00000006344	Ggt5	-1.08414	1.26807	-2.4282	0.0305008	0.0424093	-4.20906
ENSMUSG00000042476	Abcb4	-1.08445	0.510414	-2.16544	0.0496196	0.0671655	-4.40386
ENSMUSG00000086825	ENSMUSG00000086825	-1.08458	1.01771	-2.13917	0.0520551	0.0703068	-4.63476
ENSMUSG00000105412	ENSMUSG00000105412	-1.08523	1.51655	-2.02964	0.0634644	0.0846013	-4.92884
ENSMUSG00000030494	Rhpn2	-1.08599	1.36165	-2.78693	0.0154596	0.0221613	-3.58097
ENSMUSG00000022833	Ccdc14	-1.0862	1.78952	-2.92869	0.0117854	0.0171036	-3.40002
ENSMUSG00000097467	ENSMUSG00000097467	-1.08674	0.703967	-2.21156	0.0455987	0.0620086	-4.42522
ENSMUSG00000099997	Tubb4b-ps2	-1.08733	0.971814	-2.31392	0.0377457	0.0518738	-4.28154
ENSMUSG00000079038	D130040H23Rik	-1.08935	1.13577	-2.04124	0.0621551	0.0829764	-4.81971
ENSMUSG00000031125	3830403N18Rik	-1.0903	1.63077	-1.9693	0.0706985	0.0936159	-5.01965
ENSMUSG00000102639	ENSMUSG00000102639	-1.09063	0.934319	-1.97064	0.0705297	0.0934148	-4.85468
ENSMUSG00000120665	ENSMUSG00000120665	-1.09144	1.17215	-2.85725	0.0135143	0.0194741	-3.38109
ENSMUSG00000022540	Rogdi	-1.09174	1.87479	-2.98542	0.0105701	0.0154089	-3.28596
ENSMUSG00000113302	ENSMUSG00000113302	-1.09185	1.67985	-2.31132	0.0379286	0.0521154	-4.4883
ENSMUSG00000041912	Tdrkh	-1.09231	0.599548	-2.07558	0.0584231	0.0783265	-4.55836
ENSMUSG00000039556	Ppp1r3f	-1.09331	0.742399	-2.0443	0.0618134	0.0825552	-4.64719
ENSMUSG00000080777	ENSMUSG00000080777	-1.09377	1.28821	-2.36191	0.0345236	0.0476747	-4.28183
ENSMUSG00000024868	Dkk1	-1.09611	1.06991	-2.60599	0.0218154	0.0308093	-3.85937
ENSMUSG00000046550	Spin2c	-1.09655	0.803835	-1.98803	0.0683758	0.0906874	-4.76747
ENSMUSG00000090150	Acad11	-1.09663	1.86601	-3.44451	0.00437735	0.00658245	-2.47513
ENSMUSG00000096373	Vmn2r31	-1.0969	1.52918	-2.72759	0.0173129	0.0246688	-3.70503
ENSMUSG00000098905	Zfp953	-1.09725	0.0720453	-2.08585	0.0573476	0.0769689	-4.51323
ENSMUSG00000119994	ENSMUSG00000119994	-1.09808	0.691691	-2.38143	0.0332892	0.046074	-4.10086
ENSMUSG00000096916	Zfp850	-1.09847	0.716916	-2.24224	0.0430964	0.0588018	-4.36293
ENSMUSG00000078648	Gm17546	-1.09866	2.13611	-2.08762	0.0571643	0.076737	-4.96191
ENSMUSG00000031937	Vstm5	-1.09889	0.101277	-1.93136	0.0756253	0.0996545	-4.72643
ENSMUSG00000101286	Gm21317	-1.09892	1.4486	-2.91609	0.0120736	0.0174942	-3.34417
ENSMUSG00000105691	ENSMUSG00000105691	-1.09935	1.51292	-2.54984	0.0242612	0.0340972	-4.03055
ENSMUSG00000104325	ENSMUSG00000104325	-1.09973	1.62565	-2.28772	0.0396238	0.0543025	-4.48465
ENSMUSG00000079034	Eif1ad8	-1.1001	1.36072	-2.62883	0.0208908	0.0295564	-3.8704
ENSMUSG00000085995	Gm2788	-1.10034	0.79544	-2.00355	0.0665046	0.0883653	-4.7338
ENSMUSG00000081739	ENSMUSG00000081739	-1.10062	1.14999	-2.24934	0.0425357	0.0580907	-4.44082
ENSMUSG00000048240	Gng7	-1.10082	1.44533	-2.10728	0.0551626	0.0741809	-4.76443
ENSMUSG00000118071	ENSMUSG00000118071	-1.10127	1.49476	-2.93119	0.011729	0.0170273	-3.28906
ENSMUSG00000083692	Gm9575	-1.10141	1.0964	-2.86032	0.013435	0.0193648	-3.37125
ENSMUSG00000034278	Dnajc17	-1.10158	1.66932	-3.24391	0.00643286	0.00955023	-2.77338
ENSMUSG00000116397	ENSMUSG00000116397	-1.10199	1.55742	-2.45074	0.0292388	0.0407549	-4.22371
ENSMUSG00000104867	ENSMUSG00000104867	-1.10246	1.56365	-2.58331	0.0227732	0.0321043	-3.95164
ENSMUSG00000029381	Shroom3	-1.10251	0.818206	-2.42159	0.0308809	0.0429096	-4.10831
ENSMUSG00000073633	Fbxo36	-1.10332	1.16845	-2.15645	0.0504409	0.0682144	-4.53196
ENSMUSG00000028524	Sgip1	-1.10434	1.86309	-3.086	0.00871332	0.0127901	-3.13172
ENSMUSG00000081783	Gm15599	-1.10446	0.954542	-2.6159	0.0214096	0.0302613	-3.7367
ENSMUSG00000026175	Vil1	-1.1062	1.08241	-2.56319	0.0236565	0.0332855	-3.86344
ENSMUSG00000082264	ENSMUSG00000082264	-1.10629	1.058	-2.62473	0.0210538	0.0297757	-3.79733
ENSMUSG00000069307	H2bc23	-1.10669	1.10748	-2.10087	0.0558083	0.0749943	-4.698
ENSMUSG00000103815	ENSMUSG00000103815	-1.10676	1.26689	-2.78636	0.0154763	0.0221823	-3.54611
ENSMUSG00000112874	ENSMUSG00000112874	-1.10683	0.403362	-2.14615	0.0513978	0.0694573	-4.47311
ENSMUSG00000018983	E2f2	-1.10706	1.40015	-2.05181	0.0609836	0.0815311	-4.84505
ENSMUSG00000095799	ENSMUSG00000095799	-1.1071	1.16534	-2.43344	0.0302031	0.0420112	-4.17754
ENSMUSG00000075245	ENSMUSG00000075245	-1.10844	1.41058	-3.29591	0.00582135	0.00867336	-2.59848
ENSMUSG00000025938	Slco5a1	-1.10912	1.22395	-2.5995	0.0220856	0.0311768	-3.88076
ENSMUSG00000082334	ENSMUSG00000082334	-1.10924	0.988778	-2.64029	0.0204412	0.0289502	-3.78622
ENSMUSG00000046991	Wdr27	-1.1093	1.09991	-2.18302	0.0480492	0.065152	-4.53115
ENSMUSG00000100017	2410022M11Rik	-1.10947	1.74049	-2.6743	0.0191621	0.0272103	-3.86576
ENSMUSG00000090069	Gm1604a	-1.10964	1.29258	-2.11345	0.0545481	0.0734218	-4.69792
ENSMUSG00000021287	Xrcc3	-1.10967	1.55056	-3.00374	0.0102049	0.0148962	-3.19427
ENSMUSG00000080834	ENSMUSG00000080834	-1.11013	0.060978	-2.00166	0.0667293	0.0886424	-4.53876
ENSMUSG00000049670	Morn4	-1.11025	0.446293	-2.38119	0.0333038	0.0460914	-4.08594
ENSMUSG00000055725	Paqr3	-1.11034	0.780161	-2.61874	0.0212943	0.0301004	-3.72048
ENSMUSG00000118423	Lrrc70	-1.1108	0.95715	-2.29486	0.0391034	0.0536185	-4.33557
ENSMUSG00000081121	Gm12791	-1.11099	1.49862	-2.23623	0.043576	0.0594341	-4.63534
ENSMUSG00000043088	Il17re	-1.11104	1.29953	-2.76909	0.0159952	0.022877	-3.58486
ENSMUSG00000118250	Gm5234	-1.11111	1.60596	-2.62751	0.0209431	0.0296266	-3.89923
ENSMUSG00000047221	Fam185a	-1.11119	0.672768	-2.37298	0.033818	0.0467472	-4.13588
ENSMUSG00000044022	Pcdhb21	-1.11154	1.8712	-3.03862	0.00954369	0.0139653	-3.1889
ENSMUSG00000034117	Ptgdr2	-1.11245	0.629832	-2.03089	0.0633221	0.0844218	-4.70974
ENSMUSG00000079553	Kifc1	-1.11271	1.20615	-2.77647	0.0157715	0.0225717	-3.53385
ENSMUSG00000107906	Eif4a3l2	-1.11281	1.57584	-2.8289	0.0142677	0.0205196	-3.53483
ENSMUSG00000063434	Sorcs3	-1.11287	1.9772	-2.48171	0.0275859	0.038573	-4.23992
ENSMUSG00000042340	Ctf1	-1.11321	1.50318	-2.4877	0.0272769	0.0381554	-4.07496
ENSMUSG00000100916	Lhb	-1.11391	0.902945	-2.37604	0.0336253	0.0464954	-4.19995
ENSMUSG00000110419	ENSMUSG00000110419	-1.11435	1.64795	-2.99166	0.0104442	0.0152305	-3.25222
ENSMUSG00000101711	ENSMUSG00000101711	-1.11456	0.586146	-2.07718	0.0582537	0.0781136	-4.55941
ENSMUSG00000027196	Alkbh3os1	-1.11473	1.54454	-2.70923	0.0179295	0.0255143	-3.75818
ENSMUSG00000068740	Celsr2	-1.11515	1.53538	-2.3386	0.0360544	0.0496859	-4.40569
ENSMUSG00000103867	ENSMUSG00000103867	-1.11522	0.914897	-2.10111	0.0557834	0.07497	-4.68078
ENSMUSG00000095988	ENSMUSG00000095988	-1.11579	0.703914	-2.66211	0.0196113	0.0278248	-3.61522
ENSMUSG00000114282	ENSMUSG00000114282	-1.11597	1.61872	-2.5533	0.0241031	0.0338858	-4.03938
ENSMUSG00000092360	ENSMUSG00000092360	-1.11628	1.38346	-2.25623	0.0419989	0.0574038	-4.49368
ENSMUSG00000024910	Ctsw	-1.11722	1.24877	-2.75461	0.0164434	0.0234784	-3.59343
ENSMUSG00000039032	Tsga13	-1.11911	0.820055	-2.45923	0.0287766	0.0401487	-3.98346
ENSMUSG00000117814	ENSMUSG00000117814	-1.1195	1.66698	-3.249	0.00637025	0.00946239	-2.78644
ENSMUSG00000079029	Eif1ad7	-1.11982	1.16013	-2.47225	0.0280813	0.0392358	-4.10797
ENSMUSG00000110903	ENSMUSG00000110903	-1.11985	0.433048	-2.07098	0.0589106	0.0789464	-4.63047
ENSMUSG00000104671	ENSMUSG00000104671	-1.11996	1.46821	-3.16409	0.0074992	0.0110655	-2.92023
ENSMUSG00000091285	ENSMUSG00000091285	-1.12191	1.02265	-2.7383	0.0169632	0.0241893	-3.54948
ENSMUSG00000112308	ENSMUSG00000112308	-1.12196	1.4919	-2.19852	0.0467033	0.0634245	-4.58726
ENSMUSG00000026686	Lmx1a	-1.12205	0.579909	-2.22725	0.0443026	0.0603636	-4.39119
ENSMUSG00000069996	Gm41341	-1.1221	0.744502	-2.54193	0.0246264	0.0345973	-3.79408
ENSMUSG00000097919	Gm27021	-1.12234	0.329959	-1.94719	0.0735325	0.0970594	-4.7096
ENSMUSG00000037034	Pax1	-1.12255	1.33925	-2.25016	0.0424718	0.058007	-4.50334
ENSMUSG00000115975	ENSMUSG00000115975	-1.12258	1.48458	-2.32167	0.0372069	0.051178	-4.45107
ENSMUSG00000101171	Gm7593	-1.1231	0.733663	-2.40089	0.0321003	0.0445209	-4.07623
ENSMUSG00000067430	Zfp763	-1.12361	1.53215	-2.29061	0.0394125	0.0540263	-4.46656
ENSMUSG00000051022	Hs3st1	-1.12421	0.877724	-1.9497	0.0732053	0.0966738	-4.90592
ENSMUSG00000033170	Card10	-1.12448	1.04625	-2.24841	0.0426087	0.0581796	-4.45326
ENSMUSG00000086587	Gm11837	-1.12506	1.32301	-2.34303	0.0357586	0.0492968	-4.32686
ENSMUSG00000114809	Atp5c1-ps	-1.12544	0.542416	-2.17673	0.0486056	0.0658739	-4.44666
ENSMUSG00000050105	Fam110d	-1.1255	0.922578	-2.52159	0.0255898	0.0359004	-3.98906
ENSMUSG00000081151	ENSMUSG00000081151	-1.12605	1.45204	-2.3684	0.0341082	0.0471247	-4.33272
ENSMUSG00000030393	Zik1	-1.12643	1.82658	-2.87223	0.0131323	0.0189484	-3.50788
ENSMUSG00000015812	Gnrh1	-1.12762	1.89018	-3.22238	0.00670451	0.00993946	-2.89306
ENSMUSG00000055480	Zfp458	-1.12899	1.45343	-2.44793	0.0293933	0.0409598	-4.20428
ENSMUSG00000029633	ENSMUSG00000029633	-1.12946	1.37081	-2.18782	0.0476284	0.0646371	-4.65794
ENSMUSG00000037438	ENSMUSG00000037438	-1.1297	0.821585	-2.40618	0.0317844	0.044116	-4.08949
ENSMUSG00000085471	ENSMUSG00000085471	-1.13031	1.03832	-2.45959	0.028757	0.0401239	-4.09494
ENSMUSG00000020553	Pctp	-1.13033	0.344437	-2.02665	0.063806	0.0850207	-4.61314
ENSMUSG00000043639	Rbm20	-1.13066	1.05009	-2.11722	0.0541761	0.0729657	-4.7025
ENSMUSG00000036091	Hyal3	-1.13096	1.25966	-2.37628	0.0336102	0.0464775	-4.27446
ENSMUSG00000065799	Gm25517	-1.1311	1.35884	-2.80598	0.0149068	0.0214092	-3.53751
ENSMUSG00000104830	ENSMUSG00000104830	-1.13368	1.37249	-2.88262	0.0128734	0.0186029	-3.36753
ENSMUSG00000089943	Ugt1a5	-1.13402	1.01518	-2.72412	0.0174281	0.0248232	-3.56486
ENSMUSG00000108004	ENSMUSG00000108004	-1.13529	2.41538	-3.13938	0.00786388	0.0115865	-3.13527
ENSMUSG00000107059	ENSMUSG00000107059	-1.13593	2.09792	-2.5895	0.0225076	0.0317441	-4.08808
ENSMUSG00000106294	ENSMUSG00000106294	-1.13663	1.2608	-2.18435	0.0479322	0.0650013	-4.57424
ENSMUSG00000099034	ENSMUSG00000099034	-1.1373	1.48581	-2.19103	0.0473486	0.0642693	-4.64406
ENSMUSG00000087299	ENSMUSG00000087299	-1.13738	0.984039	-2.61477	0.0214552	0.0303219	-3.76493
ENSMUSG00000028982	Slc25a33	-1.13762	0.730494	-2.28045	0.0401608	0.0549939	-4.31011
ENSMUSG00000042549	Map2k3os	-1.13825	1.51569	-2.24166	0.0431423	0.0588607	-4.56978
ENSMUSG00000023039	Krt7	-1.13884	1.14555	-2.04306	0.0619514	0.0827346	-4.68158
ENSMUSG00000120245	ENSMUSG00000120245	-1.13909	1.41963	-2.68382	0.0188181	0.0267408	-3.77245
ENSMUSG00000027313	Chac1	-1.14014	0.773146	-2.21176	0.0455818	0.0619933	-4.44667
ENSMUSG00000110840	ENSMUSG00000110840	-1.14037	1.89574	-2.66241	0.0196	0.0278106	-3.90983
ENSMUSG00000019996	Map7	-1.14042	0.959286	-2.20977	0.045749	0.06219	-4.49902
ENSMUSG00000032392	Parp16	-1.1407	1.38403	-2.5473	0.024378	0.0342548	-4.0085
ENSMUSG00000074482	ENSMUSG00000074482	-1.14132	0.703015	-2.06151	0.0599259	0.0801753	-4.63471
ENSMUSG00000083471	Gm12118	-1.14142	1.12151	-2.56771	0.0234553	0.0330152	-3.89152
ENSMUSG00000117084	ENSMUSG00000117084	-1.14169	0.875031	-2.66973	0.0193294	0.0274408	-3.64598
ENSMUSG00000108291	ENSMUSG00000108291	-1.14173	1.47115	-2.04299	0.0619601	0.0827412	-4.89308
ENSMUSG00000038028	Tigar	-1.14266	1.33192	-2.22587	0.0444147	0.0604956	-4.593
ENSMUSG00000039193	Nlrc4	-1.14273	1.37281	-2.62481	0.0210509	0.0297735	-3.88664
ENSMUSG00000002781	Tmem143	-1.14401	1.03265	-2.42157	0.0308821	0.0429096	-4.09742
ENSMUSG00000020838	Slc6a4	-1.14421	0.516186	-2.23446	0.043718	0.0596093	-4.31172
ENSMUSG00000112025	ENSMUSG00000112025	-1.1448	1.34332	-2.58828	0.0225597	0.0318114	-3.9049
ENSMUSG00000034810	Scn7a	-1.14498	0.898349	-2.65593	0.0198428	0.028137	-3.76352
ENSMUSG00000086894	Gm15708	-1.14504	1.47732	-2.9136	0.0121314	0.0175744	-3.39472
ENSMUSG00000082815	Gm5678	-1.14519	1.08462	-2.33435	0.0363405	0.0500645	-4.32873
ENSMUSG00000113971	Eif1ad4	-1.14543	1.31307	-2.67522	0.0191286	0.027168	-3.77696
ENSMUSG00000062861	Zfp28	-1.14634	1.30875	-2.16982	0.0492236	0.0666541	-4.61068
ENSMUSG00000115867	ENSMUSG00000115867	-1.14682	1.34128	-2.59759	0.0221657	0.0312819	-3.90829
ENSMUSG00000112652	ENSMUSG00000112652	-1.14772	1.04598	-2.36769	0.0341532	0.0471809	-4.22146
ENSMUSG00000023467	Tulp2	-1.14869	0.826891	-2.66528	0.0194934	0.0276683	-3.6881
ENSMUSG00000049577	Zfpm1	-1.15005	1.51925	-2.77839	0.0157137	0.0224992	-3.61043
ENSMUSG00000105743	Mir1949	-1.1501	1.0789	-2.37636	0.0336055	0.046474	-4.16474
ENSMUSG00000033857	Engase	-1.15023	1.38018	-3.08617	0.00871043	0.0127868	-2.98182
ENSMUSG00000060034	Ctf2	-1.15028	1.00154	-2.34064	0.0359177	0.0495038	-4.23286
ENSMUSG00000103696	ENSMUSG00000103696	-1.15153	1.9588	-2.79951	0.0150923	0.0216587	-3.69126
ENSMUSG00000115144	ENSMUSG00000115144	-1.15155	0.728649	-2.10814	0.0550768	0.0740746	-4.51288
ENSMUSG00000003934	Efnb3	-1.15155	0.948059	-2.60496	0.021858	0.0308674	-3.78395
ENSMUSG00000119941	ENSMUSG00000119941	-1.15207	0.774827	-2.4331	0.0302225	0.0420329	-4.00972
ENSMUSG00000111017	ENSMUSG00000111017	-1.15225	0.973922	-2.58146	0.022853	0.0322085	-3.81049
ENSMUSG00000107838	ENSMUSG00000107838	-1.15258	1.50817	-3.41077	0.00466977	0.00700641	-2.44548
ENSMUSG00000081771	Gm15381	-1.15273	1.95808	-3.65578	0.00292321	0.00445755	-2.05238
ENSMUSG00000042759	Apobr	-1.15334	1.12575	-2.14448	0.0515542	0.0696559	-4.63366
ENSMUSG00000058402	Zfp420	-1.1535	1.16129	-2.35619	0.0348934	0.0481643	-4.27341
ENSMUSG00000046295	Ankle1	-1.15367	1.5	-2.32647	0.0368766	0.0507586	-4.41778
ENSMUSG00000094627	ENSMUSG00000094627	-1.15573	1.3202	-2.98323	0.0106147	0.0154708	-3.15847
ENSMUSG00000110791	ENSMUSG00000110791	-1.15616	1.47958	-3.15313	0.00765886	0.011295	-2.91734
ENSMUSG00000065281	Gm24452	-1.15651	0.50496	-1.97434	0.0700661	0.0928343	-4.78929
ENSMUSG00000091361	Gm5277	-1.15684	1.77015	-3.06471	0.00907723	0.0133022	-3.13816
ENSMUSG00000072905	Eif1ad3	-1.15885	1.33951	-2.71711	0.0176625	0.0251425	-3.7071
ENSMUSG00000048502	Duxbl1	-1.15912	1.71076	-2.07036	0.0589761	0.0790246	-4.90295
ENSMUSG00000049539	H1f1	-1.15996	2.03502	-2.18528	0.0478503	0.0649143	-4.79026
ENSMUSG00000085819	ENSMUSG00000085819	-1.16049	1.38694	-2.15422	0.0506465	0.0684757	-4.66908
ENSMUSG00000031285	Dcx	-1.16086	2.05542	-2.95958	0.0111075	0.016157	-3.42206
ENSMUSG00000062760	Shisal1	-1.16254	1.80862	-2.9544	0.0112183	0.0163138	-3.34297
ENSMUSG00000107448	ENSMUSG00000107448	-1.16366	1.29955	-2.27626	0.0404733	0.0554081	-4.47132
ENSMUSG00000113002	ENSMUSG00000113002	-1.16439	0.439035	-2.52959	0.0252067	0.0353831	-3.77451
ENSMUSG00000096049	ENSMUSG00000096049	-1.16486	1.29499	-2.72135	0.0175203	0.0249433	-3.69049
ENSMUSG00000108312	ENSMUSG00000108312	-1.16489	1.78503	-2.56028	0.0237872	0.0334609	-4.06804
ENSMUSG00000025739	Gng13	-1.16533	1.38289	-3.05977	0.00916372	0.0134262	-3.04382
ENSMUSG00000031958	Ldhd	-1.16535	1.47308	-2.56178	0.0237199	0.0333684	-4.00058
ENSMUSG00000026955	Sapcd2	-1.16689	1.34848	-2.8929	0.0126223	0.0182628	-3.34517
ENSMUSG00000043036	Ccdc63	-1.16717	0.561211	-1.94412	0.0739338	0.0975423	-4.81298
ENSMUSG00000075288	ENSMUSG00000075288	-1.1672	0.633129	-2.26317	0.041464	0.056708	-4.2984
ENSMUSG00000079165	Sap25	-1.16752	1.45843	-2.76541	0.0161079	0.0230277	-3.62394
ENSMUSG00000029312	Klhl8	-1.16766	1.48022	-2.65441	0.0199003	0.0282167	-3.82022
ENSMUSG00000097385	ENSMUSG00000097385	-1.16822	1.86378	-2.70829	0.0179614	0.0255535	-3.78452
ENSMUSG00000036743	Psma8	-1.16838	1.26311	-2.37494	0.0336946	0.0465884	-4.24939
ENSMUSG00000109428	ENSMUSG00000109428	-1.16899	1.44725	-3.56754	0.00345918	0.00524616	-2.12325
ENSMUSG00000111548	Gm8162	-1.16928	1.12765	-2.48965	0.027177	0.0380253	-4.01972
ENSMUSG00000032462	Pik3cb	-1.17026	1.96938	-2.65227	0.0199815	0.0283191	-3.95039
ENSMUSG00000109708	ENSMUSG00000109708	-1.1712	0.945773	-2.29269	0.0392615	0.053826	-4.33953
ENSMUSG00000104391	ENSMUSG00000104391	-1.17186	2.29337	-2.34612	0.0355538	0.0490266	-4.58374
ENSMUSG00000020752	Recql5	-1.17191	1.63808	-3.05168	0.00930728	0.0136275	-3.11324
ENSMUSG00000080972	Gm16061	-1.17349	0.724131	-2.34067	0.0359161	0.0495038	-4.25501
ENSMUSG00000086704	ENSMUSG00000086704	-1.17358	1.06679	-2.27808	0.0403369	0.0552282	-4.44684
ENSMUSG00000000435	Myf5	-1.17382	0.643849	-2.43443	0.0301472	0.0419415	-4.03031
ENSMUSG00000102970	ENSMUSG00000102970	-1.17524	1.155	-2.68505	0.0187743	0.0266837	-3.67309
ENSMUSG00000054545	Ugt1a6a	-1.17747	1.00997	-2.88767	0.0127494	0.0184383	-3.27162
ENSMUSG00000083346	Gm8260	-1.17784	1.74148	-2.56451	0.0235978	0.0332051	-4.08885
ENSMUSG00000020744	Slc25a19	-1.17784	1.33144	-2.35703	0.0348387	0.0480947	-4.31623
ENSMUSG00000103569	ENSMUSG00000103569	-1.17825	1.80606	-2.79517	0.015218	0.0218334	-3.65861
ENSMUSG00000036863	Syde2	-1.17834	1.61033	-3.22811	0.00663112	0.00983331	-2.81701
ENSMUSG00000021732	Fgf10	-1.17843	1.39934	-2.31732	0.0375087	0.0515726	-4.43984
ENSMUSG00000102841	ENSMUSG00000102841	-1.17874	1.7176	-2.56552	0.0235525	0.0331456	-4.07169
ENSMUSG00000090171	Ugt1a2	-1.17876	0.987979	-2.88417	0.0128352	0.018555	-3.26779
ENSMUSG00000110654	ENSMUSG00000110654	-1.17895	0.979985	-2.83509	0.0140997	0.0202831	-3.36617
ENSMUSG00000084947	ENSMUSG00000084947	-1.17942	1.29203	-2.12987	0.0529445	0.0714205	-4.67513
ENSMUSG00000121458	ENSMUSG00000121458	-1.17956	1.36437	-3.16036	0.00755308	0.011142	-2.87369
ENSMUSG00000065750	Gm23346	-1.18027	1.38548	-2.86684	0.0132683	0.0191359	-3.45462
ENSMUSG00000046456	Tmem150b	-1.18032	0.786033	-2.73137	0.0171888	0.0245014	-3.5559
ENSMUSG00000021720	Rnf180	-1.18036	0.907477	-2.36203	0.0345155	0.0476665	-4.23341
ENSMUSG00000109576	ENSMUSG00000109576	-1.1805	1.2661	-2.82908	0.0142628	0.0205137	-3.46732
ENSMUSG00000089197	Gm25767	-1.18053	0.375696	-2.02849	0.063596	0.0847562	-4.58711
ENSMUSG00000051435	Fhad1	-1.18169	1.1927	-2.67907	0.0189888	0.0269746	-3.74187
ENSMUSG00000059146	Ntrk3	-1.18203	2.18545	-2.46978	0.0282117	0.0394105	-4.28717
ENSMUSG00000029627	Zkscan14	-1.18251	1.69987	-2.88278	0.0128694	0.0185983	-3.45075
ENSMUSG00000048747	ENSMUSG00000048747	-1.18291	1.68256	-1.95069	0.073077	0.0965217	-5.0682
ENSMUSG00000102630	ENSMUSG00000102630	-1.18346	1.07926	-2.77522	0.0158092	0.0226228	-3.52522
ENSMUSG00000025777	Gdap1	-1.18549	0.0923829	-1.97789	0.069624	0.0922763	-4.67151
ENSMUSG00000037991	Rmi2	-1.1855	1.06467	-2.43895	0.0298925	0.0416108	-4.09996
ENSMUSG00000090165	Ugt1a10	-1.18551	0.978632	-2.87249	0.0131257	0.0189402	-3.28769
ENSMUSG00000090175	Ugt1a9	-1.18551	0.978632	-2.87249	0.0131257	0.0189402	-3.28769
ENSMUSG00000090145	Ugt1a6b	-1.18551	0.978632	-2.87249	0.0131257	0.0189402	-3.28769
ENSMUSG00000046994	Mars2	-1.18627	1.88191	-2.75194	0.0165275	0.0235908	-3.73796
ENSMUSG00000092056	Gm7289	-1.18683	2.04549	-2.75296	0.0164954	0.0235465	-3.77218
ENSMUSG00000087149	Itih5l-ps	-1.18701	2.35797	-2.1553	0.0505464	0.0683445	-4.89116
ENSMUSG00000093938	Evi2b	-1.18704	1.75904	-2.34328	0.0357422	0.0492773	-4.39264
ENSMUSG00000096619	ENSMUSG00000096619	-1.18737	1.19154	-2.72152	0.0175145	0.0249366	-3.66215
ENSMUSG00000111825	Gm10646	-1.18753	1.37389	-3.00776	0.0101263	0.0147894	-3.14952
ENSMUSG00000051034	Zfp11	-1.18764	0.858479	-2.24242	0.0430819	0.0587856	-4.40177
ENSMUSG00000023959	Clic5	-1.18844	1.36937	-2.00553	0.0662686	0.088073	-4.97108
ENSMUSG00000037868	Egr2	-1.18864	1.33885	-2.74841	0.0166391	0.0237424	-3.66012
ENSMUSG00000029047	Pex10	-1.18942	1.01709	-2.52037	0.0256488	0.0359786	-3.97161
ENSMUSG00000103062	ENSMUSG00000103062	-1.18967	1.80866	-2.80019	0.0150728	0.0216335	-3.64211
ENSMUSG00000051444	Bbs12	-1.18988	1.75944	-3.34434	0.0053044	0.00792566	-2.60337
ENSMUSG00000099041	ENSMUSG00000099041	-1.1899	1.45872	-2.12122	0.053784	0.0724642	-4.77419
ENSMUSG00000104851	ENSMUSG00000104851	-1.19009	1.82341	-3.34092	0.00533935	0.0079768	-2.64093
ENSMUSG00000034839	Larp6	-1.1906	1.52109	-2.84305	0.0138866	0.0199928	-3.47687
ENSMUSG00000082120	ENSMUSG00000082120	-1.1907	1.27435	-2.30118	0.0386485	0.0530384	-4.38252
ENSMUSG00000112278	ENSMUSG00000112278	-1.19201	0.511922	-2.23154	0.0439543	0.0599204	-4.34692
ENSMUSG00000116657	ENSMUSG00000116657	-1.19241	1.18518	-3.1251	0.00808269	0.0118938	-2.89805
ENSMUSG00000103485	ENSMUSG00000103485	-1.19305	1.52849	-3.06721	0.00903359	0.0132444	-3.13937
ENSMUSG00000078670	Fam174b	-1.19399	1.24689	-2.50265	0.0265201	0.0371439	-4.01292
ENSMUSG00000105636	ENSMUSG00000105636	-1.19401	1.00914	-2.76349	0.0161673	0.0231111	-3.54048
ENSMUSG00000102243	ENSMUSG00000102243	-1.19458	1.55519	-2.39962	0.0321771	0.0446218	-4.30331
ENSMUSG00000089675	Ugt1a8	-1.19518	0.983607	-2.89	0.0126925	0.0183584	-3.25636
ENSMUSG00000038916	Soga3	-1.19554	1.28264	-3.07958	0.00882153	0.0129447	-2.99367
ENSMUSG00000103669	ENSMUSG00000103669	-1.1959	1.50072	-2.7468	0.0166905	0.0238143	-3.65718
ENSMUSG00000041757	Plekha6	-1.19618	0.916173	-2.0326	0.0631279	0.0841833	-4.77036
ENSMUSG00000117003	ENSMUSG00000117003	-1.19685	0.767594	-2.93849	0.0115659	0.016805	-3.134
ENSMUSG00000115226	Gm49229	-1.1969	-0.807364	-1.94048	0.0744129	0.0981274	-4.50978
ENSMUSG00000040658	Dnph1	-1.19734	0.530088	-2.2506	0.0424371	0.0579632	-4.28767
ENSMUSG00000111908	ENSMUSG00000111908	-1.1982	1.63036	-2.60318	0.021932	0.0309679	-3.97359
ENSMUSG00000049038	Mterf2	-1.1983	1.16967	-3.32418	0.00551374	0.00823064	-2.5258
ENSMUSG00000021678	F2rl1	-1.19867	1.27611	-2.28453	0.0398584	0.054607	-4.44156
ENSMUSG00000116535	Gm5962	-1.19918	2.03772	-3.25741	0.00626816	0.00931547	-2.82768
ENSMUSG00000037989	Wnk2	-1.19928	2.00657	-2.90585	0.012313	0.0178281	-3.46299
ENSMUSG00000022442	Ttll1	-1.19975	1.32143	-2.93487	0.0116466	0.0169144	-3.27593
ENSMUSG00000048481	Mypop	-1.20004	1.39402	-2.55184	0.0241695	0.0339749	-3.98732
ENSMUSG00000113063	ENSMUSG00000113063	-1.20035	1.55316	-3.1389	0.0078712	0.0115965	-2.94278
ENSMUSG00000066975	Cryba4	-1.2004	-0.314279	-1.94854	0.0733564	0.0968617	-4.56567
ENSMUSG00000029530	Ccr9	-1.20042	1.05126	-1.9443	0.073911	0.097524	-4.89529
ENSMUSG00000031380	Vegfd	-1.20126	0.828387	-2.01132	0.0655853	0.0872227	-4.8058
ENSMUSG00000117546	ENSMUSG00000117546	-1.20188	1.31814	-2.91809	0.0120273	0.0174329	-3.32842
ENSMUSG00000001120	Pcbp3	-1.20189	1.42861	-3.41699	0.00461438	0.00692613	-2.42464
ENSMUSG00000089960	Ugt1a1	-1.20249	0.982067	-2.90817	0.0122583	0.0177524	-3.22341
ENSMUSG00000082233	Gm6506	-1.20267	2.59578	-2.45799	0.0288436	0.0402372	-4.45981
ENSMUSG00000018849	Wwc1	-1.20319	1.18515	-2.3588	0.0347241	0.0479426	-4.26796
ENSMUSG00000032583	Mon1a	-1.20351	1.17963	-2.22876	0.044179	0.0602043	-4.53689
ENSMUSG00000102365	ENSMUSG00000102365	-1.20366	0.962118	-2.55681	0.0239435	0.0336722	-3.87885
ENSMUSG00000113987	ENSMUSG00000113987	-1.20396	2.11274	-2.85476	0.0135788	0.0195645	-3.5964
ENSMUSG00000021200	Asb2	-1.20417	1.38833	-2.1169	0.0542074	0.0730034	-4.75943
ENSMUSG00000001420	Tmem79	-1.20517	0.971784	-2.63337	0.0207115	0.0293123	-3.76826
ENSMUSG00000052133	Sema5b	-1.20529	0.940342	-2.54384	0.0245378	0.034475	-3.85766
ENSMUSG00002075115	ENSMUSG00002075115	-1.20534	1.86345	-3.00724	0.0101365	0.0148022	-3.2952
ENSMUSG00000045980	Tmem104	-1.20698	1.16655	-2.51935	0.0256981	0.0360385	-4.01482
ENSMUSG00000029521	Chek2	-1.20707	0.848245	-2.76789	0.0160321	0.0229282	-3.52902
ENSMUSG00000045165	AI467606	-1.20731	1.18754	-2.25189	0.042336	0.0578467	-4.49045
ENSMUSG00000110397	ENSMUSG00000110397	-1.20731	1.41827	-2.56566	0.0235463	0.033139	-3.93564
ENSMUSG00000051378	Kif18b	-1.20927	1.47647	-3.46508	0.00420822	0.00633678	-2.31287
ENSMUSG00000042961	Egflam	-1.21017	1.1599	-2.31063	0.0379772	0.0521757	-4.3586
ENSMUSG00000099625	ENSMUSG00000099625	-1.21234	0.151095	-2.32302	0.0371139	0.0510597	-4.07586
ENSMUSG00000037762	Slc16a9	-1.21247	0.821881	-2.42374	0.0307572	0.0427496	-4.07514
ENSMUSG00000069986	Gm8054	-1.21261	0.84224	-2.74049	0.0168924	0.024093	-3.49549
ENSMUSG00000120319	ENSMUSG00000120319	-1.21289	1.02978	-2.54756	0.0243659	0.0342413	-3.9222
ENSMUSG00000025911	Adhfe1	-1.21313	1.04593	-2.51844	0.0257422	0.0360958	-3.96217
ENSMUSG00000121516	ENSMUSG00000121516	-1.21389	1.59206	-2.86591	0.0132921	0.019169	-3.49182
ENSMUSG00000070371	Prss36	-1.21436	0.469393	-2.06912	0.0591088	0.0791928	-4.55248
ENSMUSG00000085767	ENSMUSG00000085767	-1.21608	1.3894	-2.8197	0.014521	0.0208742	-3.5105
ENSMUSG00000024505	Dtwd2	-1.2165	1.21376	-2.70435	0.0180968	0.0257408	-3.66008
ENSMUSG00000103013	ENSMUSG00000103013	-1.21683	0.569964	-2.80236	0.0150104	0.0215496	-3.35337
ENSMUSG00000041161	Otud3	-1.21718	0.634925	-2.42042	0.0309489	0.0429997	-4.05592
ENSMUSG00000088689	ENSMUSG00000088689	-1.2172	2.34869	-3.43101	0.00449203	0.00674892	-2.54167
ENSMUSG00000026308	Klhl30	-1.21722	1.00981	-2.44588	0.0295064	0.0411019	-4.10731
ENSMUSG00000097565	ENSMUSG00000097565	-1.21746	1.50405	-2.21943	0.0449442	0.061179	-4.5971
ENSMUSG00000037580	Gch1	-1.2179	0.609405	-2.46472	0.0284812	0.0397643	-3.92682
ENSMUSG00000049285	Mblac1	-1.21822	1.39424	-2.87134	0.0131546	0.0189794	-3.39686
ENSMUSG00000041515	Irf8	-1.21829	1.50298	-2.48564	0.0273828	0.0382987	-4.13445
ENSMUSG00000055026	Gabrg3	-1.21942	1.17022	-2.64102	0.0204127	0.0289117	-3.7783
ENSMUSG00000103731	ENSMUSG00000103731	-1.22022	0.705848	-2.31401	0.0377394	0.0518684	-4.223
ENSMUSG00000086436	ENSMUSG00000086436	-1.22027	1.36857	-2.88663	0.0127749	0.0184715	-3.37342
ENSMUSG00000029576	Radil	-1.22078	0.872219	-2.25082	0.0424198	0.0579432	-4.39087
ENSMUSG00000104448	ENSMUSG00000104448	-1.22124	1.06478	-2.43693	0.0300061	0.0417583	-4.07079
ENSMUSG00000115002	ENSMUSG00000115002	-1.22148	1.92756	-2.51267	0.026024	0.0364747	-4.17736
ENSMUSG00000120994	ENSMUSG00000120994	-1.2216	1.17394	-2.82846	0.0142796	0.0205353	-3.46057
ENSMUSG00000092470	ENSMUSG00000092470	-1.222	0.425233	-2.01895	0.0646946	0.0861005	-4.62287
ENSMUSG00000103502	ENSMUSG00000103502	-1.22222	1.45156	-2.24741	0.0426873	0.0582797	-4.52853
ENSMUSG00000019831	Wasf1	-1.22317	1.70639	-2.65989	0.0196941	0.0279316	-3.8945
ENSMUSG00000056498	Tmem154	-1.22475	0.783005	-2.06672	0.0593654	0.0794979	-4.71268
ENSMUSG00000029468	P2rx7	-1.22527	0.87782	-2.72276	0.0174733	0.0248827	-3.552
ENSMUSG00000118145	ENSMUSG00000118145	-1.2259	1.32916	-3.11873	0.0081822	0.0120346	-2.93813
ENSMUSG00000023094	Msrb2	-1.22648	1.53506	-2.05523	0.0606081	0.0810536	-4.88351
ENSMUSG00000019906	Lin7a	-1.22655	1.83331	-2.06286	0.0597804	0.0800002	-4.96955
ENSMUSG00000104631	ENSMUSG00000104631	-1.22787	1.27077	-2.19635	0.0468895	0.0636657	-4.58077
ENSMUSG00000030590	Fam98c	-1.22801	1.59675	-3.27144	0.00610138	0.00907462	-2.71025
ENSMUSG00000030882	Dnhd1	-1.22821	1.13816	-2.47881	0.027737	0.0387744	-4.08397
ENSMUSG00000028680	Plk3	-1.22899	1.32405	-2.93491	0.0116457	0.0169142	-3.28163
ENSMUSG00000117425	ENSMUSG00000117425	-1.22913	0.865101	-3.05335	0.00927749	0.0135866	-2.96249
ENSMUSG00000062705	Tpbpb	-1.23003	4.08465	-2.36399	0.0343898	0.0474959	-4.09619
ENSMUSG00000054517	Trim65	-1.2306	1.25824	-3.01827	0.00992394	0.0145005	-3.10967
ENSMUSG00000106834	ENSMUSG00000106834	-1.2313	1.08898	-2.77691	0.0157581	0.0225569	-3.50478
ENSMUSG00000106443	ENSMUSG00000106443	-1.23211	1.43212	-3.30203	0.00575324	0.00857595	-2.59786
ENSMUSG00000120675	ENSMUSG00000120675	-1.23321	1.23451	-2.166	0.0495688	0.067101	-4.55334
ENSMUSG00000055493	Epm2a	-1.23335	1.35821	-2.42696	0.030572	0.0425002	-4.25638
ENSMUSG00000090124	Ugt1a7c	-1.23403	1.06228	-3.03051	0.00969352	0.0141732	-3.01772
ENSMUSG00000052613	Pcdh15	-1.23455	2.04595	-3.80565	0.0021987	0.0033825	-1.80286
ENSMUSG00000093473	ENSMUSG00000093473	-1.23471	0.313977	-2.2204	0.0448638	0.0610771	-4.26505
ENSMUSG00000028078	Dclk2	-1.23534	1.41976	-2.91487	0.0121018	0.0175328	-3.31361
ENSMUSG00000105528	ENSMUSG00000105528	-1.23603	1.79197	-3.70946	0.00263923	0.00403849	-1.90387
ENSMUSG00000108557	ENSMUSG00000108557	-1.23678	1.31129	-2.28294	0.0399763	0.0547652	-4.44217
ENSMUSG00000026632	Tatdn3	-1.23847	1.11686	-2.95435	0.0112195	0.0163146	-3.20006
ENSMUSG00000062257	Opcml	-1.23889	1.58759	-3.52494	0.00375267	0.00567642	-2.23897
ENSMUSG00000107747	Gm5881	-1.23944	0.848483	-2.76575	0.0160976	0.0230175	-3.47546
ENSMUSG00000102206	Pcdha11	-1.23989	0.881584	-2.60382	0.0219053	0.0309322	-3.76951
ENSMUSG00000036560	Lgi4	-1.23994	1.42754	-2.58904	0.0225274	0.0317699	-3.92078
ENSMUSG00000073478	ENSMUSG00000073478	-1.24062	0.733252	-2.75404	0.0164614	0.0235025	-3.46648
ENSMUSG00000108043	Zim3	-1.2409	0.521231	-2.65193	0.0199944	0.0283356	-3.61682
ENSMUSG00000037617	Spag1	-1.24248	1.89479	-2.34488	0.0356354	0.0491362	-4.48927
ENSMUSG00000096822	Olfr344	-1.24288	1.09085	-2.8867	0.0127732	0.0184702	-3.31232
ENSMUSG00000118107	ENSMUSG00000118107	-1.24358	1.14253	-2.55721	0.0239254	0.033649	-3.91865
ENSMUSG00000020566	Atp6v1c2	-1.24388	1.15826	-2.7885	0.0154132	0.0220977	-3.46442
ENSMUSG00000084127	Gm13169	-1.24491	1.32634	-3.00009	0.0102766	0.0149999	-3.19593
ENSMUSG00000113104	ENSMUSG00000113104	-1.24586	1.01859	-2.62666	0.0209768	0.0296706	-3.75567
ENSMUSG00000071226	Cecr2	-1.24592	1.20404	-2.64779	0.020152	0.0285498	-3.82015
ENSMUSG00000041607	Mbp	-1.24634	0.53536	-2.83664	0.0140579	0.0202243	-3.26961
ENSMUSG00000028453	Fancg	-1.24643	0.298578	-2.48885	0.0272181	0.0380804	-3.78412
ENSMUSG00000104114	ENSMUSG00000104114	-1.24659	1.07494	-2.89576	0.0125533	0.0181653	-3.25575
ENSMUSG00000093847	ENSMUSG00000093847	-1.24674	1.21201	-2.88676	0.0127716	0.0184691	-3.36656
ENSMUSG00000098483	Mir7078	-1.24689	0.539871	-1.9539	0.0726609	0.0960125	-4.8782
ENSMUSG00000082070	ENSMUSG00000082070	-1.24744	1.25435	-2.99912	0.0102958	0.0150269	-3.09365
ENSMUSG00000106807	ENSMUSG00000106807	-1.24745	0.512235	-1.96	0.0718777	0.0950517	-4.76168
ENSMUSG00000110348	Gm4157	-1.24752	1.8426	-3.16126	0.00754009	0.0111243	-2.97619
ENSMUSG00000097365	C030034L19Rik	-1.24847	2.13844	-3.28285	0.0059692	0.00888403	-2.82914
ENSMUSG00000083723	ENSMUSG00000083723	-1.24876	0.930574	-3.03273	0.00965227	0.0141157	-3.00285
ENSMUSG00000086693	A730081D07Rik	-1.2509	1.52506	-3.22174	0.00671273	0.00995097	-2.81412
ENSMUSG00000005705	Agrp	-1.25103	1.12727	-2.00393	0.0664588	0.0883151	-4.86621
ENSMUSG00000113126	ENSMUSG00000113126	-1.25166	1.17401	-3.13515	0.00792809	0.011678	-2.83639
ENSMUSG00000120883	ENSMUSG00000120883	-1.2522	2.40186	-2.60144	0.0220046	0.0310664	-4.16046
ENSMUSG00000108737	ENSMUSG00000108737	-1.25289	0.444147	-2.59113	0.0224383	0.0316527	-3.74327
ENSMUSG00000019235	Rps6kl1	-1.2531	1.50361	-2.7561	0.0163968	0.0234164	-3.64501
ENSMUSG00000028128	F3	-1.25333	2.1255	-4.07887	0.00131419	0.00205418	-1.30901
ENSMUSG00000027078	Ube2l6	-1.25426	1.71778	-2.6698	0.0193267	0.0274388	-3.84159
ENSMUSG00000120784	ENSMUSG00000120784	-1.25468	1.51101	-3.07394	0.00891755	0.0130795	-3.0584
ENSMUSG00000050270	Tmem220	-1.25538	1.16776	-3.15939	0.00756722	0.0111621	-2.80326
ENSMUSG00000039457	Ppl	-1.25541	2.19002	-4.05152	0.00138325	0.00215875	-1.36543
ENSMUSG00000106797	ENSMUSG00000106797	-1.25544	1.87557	-2.68232	0.0188717	0.0268118	-3.92641
ENSMUSG00000086533	ENSMUSG00000086533	-1.25563	0.750889	-2.87908	0.0129609	0.0187195	-3.22026
ENSMUSG00000041012	Cmtm8	-1.25566	1.72457	-2.30868	0.0381145	0.0523611	-4.49029
ENSMUSG00000103818	ENSMUSG00000103818	-1.25704	1.25659	-2.05782	0.060326	0.0806813	-4.83156
ENSMUSG00000109495	ENSMUSG00000109495	-1.25816	0.960317	-2.97659	0.0107507	0.0156629	-3.10963
ENSMUSG00000102267	ENSMUSG00000102267	-1.25886	2.22402	-2.30671	0.038254	0.0525363	-4.62074
ENSMUSG00000063488	Zkscan7	-1.25907	1.22347	-2.77361	0.0158577	0.0226892	-3.58828
ENSMUSG00000044288	Cnr1	-1.2592	1.45191	-2.57338	0.0232049	0.0326753	-3.97878
ENSMUSG00000070942	Il1rl2	-1.25967	1.31808	-3.03637	0.00958492	0.0140228	-3.07453
ENSMUSG00000083041	Gmfg-ps	-1.25975	1.48611	-2.70833	0.0179603	0.0255535	-3.73465
ENSMUSG00000029056	Pank4	-1.26123	1.16203	-2.97024	0.0108825	0.0158433	-3.17013
ENSMUSG00000065732	Gm24492	-1.2614	0.411766	-2.3206	0.037281	0.0512736	-4.13579
ENSMUSG00000051212	Gpr183	-1.26217	1.85347	-3.0272	0.00975536	0.0142608	-3.23138
ENSMUSG00000094249	ENSMUSG00000094249	-1.26241	0.785509	-2.62778	0.0209323	0.0296133	-3.70647
ENSMUSG00000086914	ENSMUSG00000086914	-1.26338	0.849751	-1.9986	0.0670956	0.0891076	-4.73037
ENSMUSG00000118087	4833438C02Rik	-1.26355	0.999927	-2.93718	0.011595	0.0168451	-3.25299
ENSMUSG00000029699	Ssc4d	-1.26388	0.148815	-2.12891	0.0530369	0.071532	-4.39402
ENSMUSG00000051890	Klhdc1	-1.26433	1.45622	-2.73273	0.0171442	0.0244395	-3.66585
ENSMUSG00000014245	Pigl	-1.26524	0.953498	-2.32522	0.0369622	0.0508669	-4.28124
ENSMUSG00000073179	ENSMUSG00000073179	-1.26551	0.984902	-2.46974	0.0282138	0.039411	-4.04966
ENSMUSG00000110704	ENSMUSG00000110704	-1.26556	1.55289	-2.95474	0.0112111	0.0163045	-3.29488
ENSMUSG00000007646	Rad51c	-1.26583	1.82797	-3.54362	0.00362097	0.00548436	-2.20956
ENSMUSG00000082296	ENSMUSG00000082296	-1.26591	1.29917	-3.53697	0.00366733	0.00555152	-2.14269
ENSMUSG00000026806	Ddx31	-1.26602	1.87365	-3.98789	0.00155872	0.00242556	-1.39029
ENSMUSG00000026023	Cdk15	-1.26606	0.36771	-2.17207	0.0490212	0.0663923	-4.32562
ENSMUSG00000025383	Il23a	-1.26628	1.94564	-3.11398	0.00825721	0.0121417	-3.09182
ENSMUSG00000041144	Dnah7b	-1.26761	1.52118	-3.03909	0.00953507	0.0139536	-3.11395
ENSMUSG00000063568	Jazf1	-1.27024	1.57717	-3.51166	0.00384918	0.00581561	-2.25962
ENSMUSG00000089669	Tnfsf13	-1.27044	2.00426	-3.49345	0.00398571	0.00601405	-2.37147
ENSMUSG00000031982	Arv1	-1.27049	0.990826	-2.04552	0.0616781	0.0823896	-4.74231
ENSMUSG00000041143	Tmco4	-1.27101	2.05606	-3.43419	0.00446473	0.00670927	-2.52061
ENSMUSG00000100005	B130024G19Rik	-1.27179	1.45288	-3.55839	0.00352017	0.00533462	-2.12029
ENSMUSG00000039137	Whrn	-1.27188	1.22508	-3.1812	0.00725665	0.0107226	-2.7927
ENSMUSG00000101588	ENSMUSG00000101588	-1.27204	1.87568	-2.81073	0.0147721	0.0212255	-3.64788
ENSMUSG00000096992	Gm26788	-1.27253	2.05213	-3.21762	0.00676612	0.0100281	-2.9195
ENSMUSG00000104218	ENSMUSG00000104218	-1.2737	1.35677	-2.66194	0.0196175	0.0278313	-3.76037
ENSMUSG00000072714	Rpl21-ps4	-1.27405	1.77294	-2.74895	0.016622	0.0237196	-3.73958
ENSMUSG00000108163	Gm44431	-1.27461	-0.67074	-2.13992	0.0519848	0.0702161	-4.21035
ENSMUSG00000106714	ENSMUSG00000106714	-1.27548	1.25137	-3.10195	0.00845044	0.0124183	-2.91033
ENSMUSG00000075270	Pde11a	-1.27558	1.20409	-2.46805	0.0283034	0.0395311	-4.13965
ENSMUSG00000104569	ENSMUSG00000104569	-1.27576	0.576986	-2.07609	0.0583685	0.0782628	-4.63144
ENSMUSG00000074629	ENSMUSG00000074629	-1.27599	0.9704	-1.98299	0.0689937	0.0914574	-4.8009
ENSMUSG00000107824	Gm6443	-1.27605	0.611864	-2.53971	0.0247295	0.0347333	-3.77046
ENSMUSG00000093673	ENSMUSG00000093673	-1.27609	1.99994	-3.98408	0.00156993	0.00244145	-1.45077
ENSMUSG00000097797	ENSMUSG00000097797	-1.27715	1.64495	-2.43336	0.0302074	0.0420146	-4.2047
ENSMUSG00000112023	Lilrb4b	-1.27961	1.60283	-3.14434	0.00778933	0.0114805	-2.99081
ENSMUSG00000082867	Gm15730	-1.28005	0.854308	-2.72638	0.017353	0.0247242	-3.52533
ENSMUSG00000027560	Dok5	-1.28035	0.75986	-1.9436	0.0740025	0.0976271	-4.81359
ENSMUSG00000104634	ENSMUSG00000104634	-1.28066	0.293996	-2.26003	0.041705	0.0570234	-4.1681
ENSMUSG00000105289	ENSMUSG00000105289	-1.281	2.12057	-2.32763	0.0367973	0.0506526	-4.59255
ENSMUSG00000039545	Flicr	-1.28135	0.87354	-2.63735	0.0205557	0.0291011	-3.75031
ENSMUSG00000097101	1810034E14Rik	-1.28174	0.727839	-2.67443	0.0191573	0.0272052	-3.57494
ENSMUSG00000104632	ENSMUSG00000104632	-1.28311	1.42351	-2.68424	0.0188032	0.026723	-3.75066
ENSMUSG00000034206	Polq	-1.28332	1.60072	-2.62013	0.0212384	0.0300255	-3.89474
ENSMUSG00000097636	ENSMUSG00000097636	-1.28362	1.39479	-2.55661	0.0239526	0.0336829	-3.96779
ENSMUSG00000104034	ENSMUSG00000104034	-1.28395	1.93539	-3.13029	0.00800253	0.0117831	-3.04177
ENSMUSG00000069274	H4c6	-1.28404	0.653576	-2.62198	0.021164	0.0299258	-3.70336
ENSMUSG00000092541	ENSMUSG00000092541	-1.28443	1.99987	-3.3595	0.00515233	0.00770785	-2.59439
ENSMUSG00000031767	Nudt7	-1.28546	1.32367	-2.88203	0.0128879	0.0186202	-3.39677
ENSMUSG00000053046	Brsk2	-1.2857	1.51723	-2.98417	0.0105954	0.0154448	-3.20164
ENSMUSG00000039623	Ap5z1	-1.28627	1.24847	-2.57934	0.0229449	0.0323256	-3.92469
ENSMUSG00000097473	ENSMUSG00000097473	-1.28634	1.6526	-3.54048	0.00364279	0.00551592	-2.21249
ENSMUSG00000103984	ENSMUSG00000103984	-1.28642	1.10764	-2.20952	0.0457695	0.0622101	-4.50543
ENSMUSG00000114956	ENSMUSG00000114956	-1.28649	1.52176	-3.05337	0.009277	0.0135866	-3.12102
ENSMUSG00000040472	Rabggta	-1.28715	0.930224	-3.02162	0.00986048	0.0144107	-3.02842
ENSMUSG00000107197	ENSMUSG00000107197	-1.28719	2.01969	-3.17208	0.00738486	0.0109041	-2.99471
ENSMUSG00000036551	Akap14	-1.28761	1.003	-2.78037	0.0156544	0.0224186	-3.46863
ENSMUSG00000050875	Minar2	-1.28847	1.1178	-2.02792	0.0636611	0.0848378	-4.8475
ENSMUSG00000028137	Celf3	-1.28956	1.45881	-2.75992	0.0162776	0.0232567	-3.61709
ENSMUSG00000104406	ENSMUSG00000104406	-1.28978	1.6002	-3.04109	0.00949855	0.0139029	-3.14385
ENSMUSG00000106248	Gm9728	-1.28979	1.23029	-3.24802	0.00638217	0.00947882	-2.64787
ENSMUSG00000117975	Itprip	-1.29065	1.19356	-3.2309	0.00659562	0.00978395	-2.69139
ENSMUSG00000082417	ENSMUSG00000082417	-1.29067	0.913879	-2.50144	0.0265806	0.0372217	-3.87276
ENSMUSG00000104724	ENSMUSG00000104724	-1.29083	1.53921	-3.41533	0.00462911	0.00694777	-2.40822
ENSMUSG00000083474	Gm15267	-1.29166	1.55481	-3.12936	0.00801678	0.0118023	-2.95475
ENSMUSG00000106115	ENSMUSG00000106115	-1.29179	1.1489	-2.39561	0.0324187	0.0449427	-4.21992
ENSMUSG00000105750	ENSMUSG00000105750	-1.29204	0.74884	-2.32639	0.0368824	0.0507634	-4.24509
ENSMUSG00000039114	Nrn1	-1.29231	0.879568	-3.21757	0.00676677	0.0100284	-2.62094
ENSMUSG00000029322	Plac8	-1.29241	2.01213	-3.49027	0.00401002	0.00604949	-2.34278
ENSMUSG00000102509	ENSMUSG00000102509	-1.29275	2.41179	-2.73553	0.017053	0.0243141	-3.87964
ENSMUSG00000093769	H3c14	-1.29327	1.35297	-2.85413	0.0135951	0.0195867	-3.42273
ENSMUSG00000050974	ENSMUSG00000050974	-1.29331	1.26057	-2.92304	0.0119138	0.0172763	-3.27507
ENSMUSG00000091754	Gm3636	-1.29366	1.0856	-2.48463	0.0274347	0.0383689	-4.03919
ENSMUSG00000038151	Prdm1	-1.29516	1.50622	-2.60914	0.0216857	0.0306319	-3.94259
ENSMUSG00000024907	Gal	-1.29539	0.762234	-2.63932	0.0204791	0.029	-3.71192
ENSMUSG00000079227	Ccr5	-1.29594	0.885687	-2.91687	0.0120557	0.0174705	-3.214
ENSMUSG00000101856	1700096K18Rik	-1.29648	0.909007	-3.08144	0.00879005	0.0129002	-2.86994
ENSMUSG00000021381	Barx1	-1.29779	1.95879	-2.70316	0.0181379	0.0257959	-3.8207
ENSMUSG00000087523	ENSMUSG00000087523	-1.29789	1.00543	-3.07802	0.00884794	0.0129826	-2.91182
ENSMUSG00000085048	ENSMUSG00000085048	-1.29798	1.11401	-2.93496	0.0116445	0.0169135	-3.20543
ENSMUSG00000117503	Gm7527	-1.29805	1.37752	-3.20599	0.00691907	0.0102424	-2.76142
ENSMUSG00000083367	ENSMUSG00000083367	-1.29832	1.88202	-2.63876	0.0205008	0.0290252	-3.93614
ENSMUSG00000071714	Csf2rb2	-1.29854	1.05762	-2.10597	0.0552938	0.0743483	-4.73772
ENSMUSG00000097684	ENSMUSG00000097684	-1.29884	1.20697	-3.06205	0.00912361	0.0133692	-2.99021
ENSMUSG00000085788	ENSMUSG00000085788	-1.30067	2.32145	-3.38864	0.00487219	0.00730017	-2.629
ENSMUSG00000101356	ENSMUSG00000101356	-1.30071	1.06391	-2.0688	0.0591428	0.0792287	-4.71724
ENSMUSG00000021451	Sema4d	-1.30101	1.71685	-3.50939	0.00386597	0.00583978	-2.29758
ENSMUSG00000081595	ENSMUSG00000081595	-1.30111	1.39155	-3.52236	0.0037712	0.00570288	-2.20553
ENSMUSG00000085039	ENSMUSG00000085039	-1.30234	1.11401	-2.35914	0.0347016	0.0479145	-4.21573
ENSMUSG00000121122	ENSMUSG00000121122	-1.30368	1.24627	-3.42767	0.00452093	0.00679096	-2.33308
ENSMUSG00000025473	Adam8	-1.30384	0.968701	-2.21181	0.0455777	0.0619916	-4.52896
ENSMUSG00000104052	ENSMUSG00000104052	-1.30384	1.74405	-2.95964	0.011106	0.016156	-3.29972
ENSMUSG00002076457	ENSMUSG00002076457	-1.30384	0.690931	-2.374	0.0337537	0.0466671	-4.04197
ENSMUSG00000081877	ENSMUSG00000081877	-1.30479	2.29336	-2.47765	0.0277976	0.0388542	-4.31826
ENSMUSG00000112925	Gm31763	-1.30596	1.35389	-3.21505	0.00679959	0.0100743	-2.78226
ENSMUSG00000113965	ENSMUSG00000113965	-1.30639	0.654037	-1.98853	0.0683141	0.0906111	-4.75141
ENSMUSG00000104248	ENSMUSG00000104248	-1.30649	1.48314	-3.25752	0.00626676	0.00931432	-2.7095
ENSMUSG00000091736	Yy2	-1.30839	1.88685	-4.32994	0.000824149	0.00130412	-0.807982
ENSMUSG00000115410	ENSMUSG00000115410	-1.3107	0.795229	-2.40893	0.0316216	0.0438956	-4.13102
ENSMUSG00000101236	ENSMUSG00000101236	-1.3108	1.69509	-3.71116	0.0026307	0.00402628	-1.89793
ENSMUSG00000029524	Sirt4	-1.31162	1.19743	-2.44521	0.0295439	0.0411489	-4.1386
ENSMUSG00000085111	Ascl4	-1.31194	2.78629	-4.26613	0.000927336	0.00146236	-1.08099
ENSMUSG00000114349	ENSMUSG00000114349	-1.31316	2.38731	-2.98197	0.0106404	0.0155073	-3.43985
ENSMUSG00000029636	Wasf3	-1.31481	1.5809	-3.39897	0.00477664	0.00715895	-2.46833
ENSMUSG00000073802	Cdkn2b	-1.31484	0.715345	-2.70445	0.0180934	0.0257375	-3.5347
ENSMUSG00000098128	Gm3693	-1.31524	1.94236	-3.47697	0.00411349	0.00619922	-2.38466
ENSMUSG00000107277	ENSMUSG00000107277	-1.31581	1.14474	-2.93521	0.0116389	0.0169066	-3.23069
ENSMUSG00000106549	ENSMUSG00000106549	-1.31605	0.347458	-2.11415	0.0544796	0.0733385	-4.41054
ENSMUSG00000037747	D630013N20Rik	-1.31622	1.71689	-3.72376	0.00256842	0.0039337	-1.88763
ENSMUSG00000085711	ENSMUSG00000085711	-1.31741	1.84164	-3.53468	0.00368341	0.00557472	-2.2635
ENSMUSG00000105597	ENSMUSG00000105597	-1.31742	1.09529	-2.55628	0.0239675	0.0336973	-3.89133
ENSMUSG00000055095	Spink6	-1.31769	1.45494	-2.89164	0.0126529	0.0183035	-3.40085
ENSMUSG00000102844	ENSMUSG00000102844	-1.318	0.866028	-2.03041	0.0633771	0.08449	-4.7258
ENSMUSG00000060594	Layn	-1.31938	2.02699	-3.03462	0.00961735	0.0140665	-3.22031
ENSMUSG00000113348	ENSMUSG00000113348	-1.31975	1.30716	-3.19144	0.00711526	0.0105243	-2.82452
ENSMUSG00000087250	ENSMUSG00000087250	-1.31981	1.78167	-3.06748	0.00902903	0.0132386	-3.12899
ENSMUSG00000107388	Gm42788	-1.32051	1.31765	-2.99523	0.0103729	0.0151364	-3.14139
ENSMUSG00000104921	ENSMUSG00000104921	-1.32097	2.16409	-3.50008	0.00393544	0.00594106	-2.41676
ENSMUSG00000064400	Snord3b-ps1	-1.32097	2.16409	-3.50008	0.00393544	0.00594106	-2.41676
ENSMUSG00000053334	Ficd	-1.3211	1.96452	-3.50185	0.00392213	0.00592217	-2.34282
ENSMUSG00000074340	Ovgp1	-1.32233	1.39197	-2.66133	0.0196402	0.0278605	-3.82026
ENSMUSG00000110156	Gm42067	-1.32321	1.00317	-3.17324	0.00736841	0.010882	-2.73654
ENSMUSG00000059565	Gm5292	-1.3233	0.561571	-2.90878	0.012244	0.0177329	-3.12954
ENSMUSG00000086147	ENSMUSG00000086147	-1.32359	1.34548	-1.96983	0.070631	0.0935378	-4.97163
ENSMUSG00000083038	ENSMUSG00000083038	-1.32368	1.3511	-3.29799	0.00579808	0.00864044	-2.64097
ENSMUSG00000112160	BC024063	-1.32405	0.749726	-2.44604	0.0294976	0.0410948	-4.00049
ENSMUSG00000105161	ENSMUSG00000105161	-1.32441	1.73855	-3.24005	0.00648066	0.00961731	-2.80377
ENSMUSG00000081911	ENSMUSG00000081911	-1.32452	1.11432	-2.86567	0.013298	0.0191763	-3.31439
ENSMUSG00000060336	Zfp937	-1.32515	2.96346	-2.06905	0.0591158	0.0791974	-5.18964
ENSMUSG00000056643	Chst13	-1.3253	0.369928	-2.42726	0.030555	0.0424793	-4.01473
ENSMUSG00000101122	Gm17971	-1.32542	0.940597	-3.18304	0.00723105	0.0106855	-2.71137
ENSMUSG00000050936	ENSMUSG00000050936	-1.32573	1.91802	-3.83042	0.00209792	0.00323378	-1.70929
ENSMUSG00000089838	ENSMUSG00000089838	-1.32591	2.04878	-3.27868	0.00601713	0.00895235	-2.81114
ENSMUSG00000044968	Napepld	-1.32738	1.10746	-3.13951	0.00786189	0.0115843	-2.84415
ENSMUSG00000037366	Pafah2	-1.32786	0.910835	-2.93569	0.0116282	0.0168921	-3.17502
ENSMUSG00000112243	ENSMUSG00000112243	-1.32839	0.797765	-2.50576	0.026365	0.0369385	-3.95933
ENSMUSG00000052291	Gm31593	-1.32845	1.29186	-2.93364	0.0116741	0.0169521	-3.23849
ENSMUSG00000082872	ENSMUSG00000082872	-1.32912	1.01216	-3.41171	0.00466132	0.00699421	-2.33416
ENSMUSG00000034990	Otoa	-1.32991	0.108358	-2.08479	0.0574576	0.0771118	-4.46659
ENSMUSG00000105517	ENSMUSG00000105517	-1.3307	0.612388	-2.90238	0.0123951	0.0179423	-3.16618
ENSMUSG00000078592	Gm4609	-1.33123	-0.0615081	-1.9597	0.0719158	0.0950963	-4.56583
ENSMUSG00000024354	Slc23a1	-1.33148	0.302368	-2.30007	0.0387278	0.053134	-4.17086
ENSMUSG00000028909	Ptpru	-1.33338	1.39489	-3.12363	0.00810548	0.0119265	-2.94175
ENSMUSG00000042109	Csdc2	-1.3353	0.71023	-2.17324	0.0489168	0.066259	-4.43309
ENSMUSG00000120806	ENSMUSG00000120806	-1.3356	1.08159	-2.63944	0.0204741	0.0289949	-3.76946
ENSMUSG00000039617	ENSMUSG00000039617	-1.3361	1.15002	-2.91567	0.0120834	0.0175072	-3.24621
ENSMUSG00000032452	Clstn2	-1.33662	0.773357	-2.9265	0.0118349	0.0171664	-3.19513
ENSMUSG00000054934	Kcnmb4	-1.33666	1.8473	-2.73676	0.017013	0.0242587	-3.75645
ENSMUSG00000100255	ENSMUSG00000100255	-1.33683	2.39517	-4.32342	0.000834125	0.00131906	-0.887936
ENSMUSG00000120785	ENSMUSG00000120785	-1.33686	0.979554	-2.7511	0.016554	0.0236271	-3.57655
ENSMUSG00000107690	ENSMUSG00000107690	-1.33698	1.58177	-3.48927	0.00401773	0.0060607	-2.31324
ENSMUSG00000041193	Pla2g5	-1.33752	0.880814	-2.78554	0.0155008	0.0222131	-3.47006
ENSMUSG00000099478	ENSMUSG00000099478	-1.33757	1.49244	-3.62694	0.0030884	0.00469871	-2.01988
ENSMUSG00000082596	Gm14227	-1.33794	0.473971	-2.25183	0.0423408	0.0578497	-4.23906
ENSMUSG00000092384	ENSMUSG00000092384	-1.33853	0.248567	-2.03161	0.0632405	0.0843232	-4.53491
ENSMUSG00000103163	ENSMUSG00000103163	-1.33913	1.43788	-3.35776	0.00516959	0.00773315	-2.53621
ENSMUSG00000029060	Mib2	-1.34046	1.19067	-3.12693	0.00805427	0.0118527	-2.87311
ENSMUSG00000082516	ENSMUSG00000082516	-1.34048	0.923873	-2.6304	0.0208284	0.029472	-3.67983
ENSMUSG00000120250	ENSMUSG00000120250	-1.34056	1.27401	-2.59875	0.022117	0.0312182	-3.85978
ENSMUSG00000096870	ENSMUSG00000096870	-1.34126	2.58433	-4.66519	0.00044688	0.000720173	-0.313353
ENSMUSG00000020268	Lyrm7	-1.34177	1.09829	-2.21821	0.0450447	0.0613082	-4.4975
ENSMUSG00000120640	ENSMUSG00000120640	-1.34216	1.52022	-3.56896	0.00344983	0.00523235	-2.13284
ENSMUSG00000086372	ENSMUSG00000086372	-1.3425	0.935383	-2.81326	0.014701	0.0211246	-3.44121
ENSMUSG00000015377	Dennd6b	-1.34315	1.20082	-2.97268	0.0108318	0.0157757	-3.18345
ENSMUSG00000106329	ENSMUSG00000106329	-1.34382	0.452104	-2.74913	0.0166163	0.0237129	-3.39775
ENSMUSG00000084118	ENSMUSG00000084118	-1.34465	0.747441	-2.71273	0.0178105	0.0253466	-3.53597
ENSMUSG00000109274	ENSMUSG00000109274	-1.34522	1.31761	-3.41858	0.00460032	0.00690549	-2.35112
ENSMUSG00000030089	Slc41a3	-1.34606	1.49541	-3.1871	0.00717476	0.0106088	-2.85261
ENSMUSG00000053198	Prx	-1.34663	1.16774	-2.58599	0.0226579	0.0319479	-3.87439
ENSMUSG00000064600	Gm25636	-1.34675	1.62992	-3.36839	0.00506523	0.00758218	-2.54845
ENSMUSG00000114167	Gm7002	-1.34718	1.89665	-3.81545	0.00215826	0.00332261	-1.74524
ENSMUSG00000083374	Gm11449	-1.34771	1.20368	-2.86795	0.0132401	0.0190977	-3.33009
ENSMUSG00000028952	Zbtb48	-1.34815	0.788158	-2.74671	0.0166931	0.0238164	-3.49514
ENSMUSG00000086453	ENSMUSG00000086453	-1.34844	0.130068	-2.20763	0.0459292	0.062408	-4.20536
ENSMUSG00000043398	Gpr135	-1.34845	2.01784	-3.2455	0.00641315	0.00952226	-2.85575
ENSMUSG00000007207	Stx1a	-1.34846	0.538264	-2.56526	0.0235643	0.0331601	-3.76747
ENSMUSG00000113852	ENSMUSG00000113852	-1.34884	1.35574	-2.07005	0.0590091	0.079064	-4.83652
ENSMUSG00000029878	Dbpht2	-1.35124	1.81171	-4.14521	0.001161	0.00182119	-1.0961
ENSMUSG00000005338	Cadm3	-1.35126	1.6926	-2.53579	0.0249132	0.0349801	-4.10413
ENSMUSG00000105021	ENSMUSG00000105021	-1.35215	-0.062123	-1.95048	0.0731041	0.0965518	-4.59262
ENSMUSG00000109363	ENSMUSG00000109363	-1.35259	1.61776	-3.89548	0.00185513	0.00286837	-1.55058
ENSMUSG00000082455	Gm13665	-1.35293	1.43713	-3.07301	0.00893353	0.013102	-3.04361
ENSMUSG00000113186	A330076C08Rik	-1.35323	1.7543	-3.14792	0.00773583	0.0114047	-2.97858
ENSMUSG00000083579	ENSMUSG00000083579	-1.3545	1.2617	-1.97072	0.0705197	0.0934122	-4.96191
ENSMUSG00000085457	1110046J04Rik	-1.35521	1.7189	-3.99962	0.00152472	0.00237348	-1.3526
ENSMUSG00000049882	Vcpkmt	-1.35579	1.14469	-2.80867	0.0148304	0.0213051	-3.44048
ENSMUSG00000116202	Rpl10a-ps3	-1.35607	0.709633	-3.22339	0.00669144	0.00992075	-2.61573
ENSMUSG00000096981	Gm16845	-1.3577	0.509255	-2.35184	0.0351769	0.0485313	-4.09982
ENSMUSG00000030922	Lyrm1	-1.35919	0.661753	-3.01611	0.00996527	0.014559	-2.93502
ENSMUSG00000085614	ENSMUSG00000085614	-1.35988	1.44601	-3.15222	0.00767219	0.0113131	-2.8869
ENSMUSG00000069184	Zfp72	-1.36025	1.52446	-2.97029	0.0108816	0.0158431	-3.26053
ENSMUSG00000045008	9030612E09Rik	-1.36058	1.11944	-3.14683	0.00775204	0.0114271	-2.86657
ENSMUSG00000106826	ENSMUSG00000106826	-1.36069	1.66149	-3.20219	0.00696975	0.0103167	-2.81377
ENSMUSG00000060879	Gm6564	-1.36073	1.33451	-3.45754	0.00426941	0.00642589	-2.28781
ENSMUSG00000120298	ENSMUSG00000120298	-1.36117	1.91394	-3.0544	0.00925875	0.013561	-3.16442
ENSMUSG00000109351	ENSMUSG00000109351	-1.36117	1.51919	-3.94762	0.00168141	0.00260874	-1.38725
ENSMUSG00000111684	ENSMUSG00000111684	-1.36137	0.595913	-2.70209	0.018175	0.0258453	-3.53019
ENSMUSG00000030701	Plekhb1	-1.36139	1.19873	-2.75749	0.0163533	0.0233573	-3.59272
ENSMUSG00000060149	BC002059	-1.36227	1.66361	-2.95261	0.011257	0.0163669	-3.29761
ENSMUSG00000030693	Klk10	-1.36279	0.928913	-2.4525	0.0291421	0.0406355	-3.99222
ENSMUSG00000047591	Mafa	-1.36304	1.80231	-1.99236	0.0678491	0.0900485	-5.07049
ENSMUSG00000028456	Unc13b	-1.36324	1.21781	-3.47971	0.00409195	0.0061676	-2.24875
ENSMUSG00000091315	Gm17214	-1.3635	0.826962	-2.80889	0.0148243	0.0212977	-3.3758
ENSMUSG00000058979	Hdhd5	-1.36494	1.52073	-3.77352	0.00233682	0.00358722	-1.74643
ENSMUSG00000120162	ENSMUSG00000120162	-1.3652	1.11034	-2.99334	0.0104107	0.0151865	-3.15716
ENSMUSG00000073062	Zxdb	-1.36607	1.725	-3.3575	0.00517219	0.00773651	-2.58001
ENSMUSG00000066009	Zfp987	-1.36638	1.5202	-2.14016	0.0519612	0.0701886	-4.73449
ENSMUSG00000082061	Gm12726	-1.36661	0.239885	-2.92688	0.0118265	0.0171565	-3.04158
ENSMUSG00000120513	ENSMUSG00000120513	-1.3668	0.116155	-2.48791	0.0272662	0.038143	-3.78575
ENSMUSG00000099708	ENSMUSG00000099708	-1.36699	1.30566	-3.56697	0.00346292	0.00525111	-2.10459
ENSMUSG00002076971	Snord100	-1.36744	1.17413	-3.09551	0.00855552	0.0125677	-2.96689
ENSMUSG00000105893	Wdr46-ps	-1.36757	1.15257	-3.38245	0.00493041	0.00738489	-2.4188
ENSMUSG00000110512	ENSMUSG00000110512	-1.36767	0.724645	-2.64713	0.0201774	0.0285839	-3.64313
ENSMUSG00000042256	Ptchd4	-1.36794	1.87422	-3.6448	0.002985	0.00454737	-2.08527
ENSMUSG00000024397	Aif1	-1.36818	2.1134	-2.87586	0.0130412	0.0188306	-3.60633
ENSMUSG00000031391	L1cam	-1.36846	1.85203	-4.37399	0.000759896	0.00120539	-0.678865
ENSMUSG00000020431	Adcy1	-1.36941	1.54753	-2.8239	0.0144047	0.0207111	-3.54587
ENSMUSG00000081871	ENSMUSG00000081871	-1.36968	2.29505	-3.82776	0.00210851	0.0032492	-1.828
ENSMUSG00000030380	Mzf1	-1.36978	1.5566	-2.70566	0.0180517	0.0256799	-3.73434
ENSMUSG00000048572	Tmem252	-1.36982	1.01448	-2.3989	0.0322201	0.044673	-4.16096
ENSMUSG00000115553	ENSMUSG00000115553	-1.37003	-0.214241	-2.09996	0.0559	0.0751083	-4.38492
ENSMUSG00000020090	Npffr1	-1.37037	1.08328	-3.10351	0.00842513	0.0123844	-2.87912
ENSMUSG00000082192	ENSMUSG00000082192	-1.37049	-0.21033	-2.13482	0.0524693	0.0708227	-4.24677
ENSMUSG00000103252	ENSMUSG00000103252	-1.37093	0.772867	-2.82376	0.0144086	0.0207154	-3.37133
ENSMUSG00000033486	Catsper2	-1.37114	0.95224	-2.96164	0.0110636	0.0160964	-3.1075
ENSMUSG00000021983	LOC108168164	-1.37164	1.69713	-3.4668	0.00419438	0.0063181	-2.35118
ENSMUSG00000034265	Zdhhc14	-1.37225	1.17222	-3.18056	0.00726556	0.0107351	-2.80105
ENSMUSG00000110674	ENSMUSG00000110674	-1.37274	1.49929	-3.94672	0.00168427	0.0026128	-1.41415
ENSMUSG00000107556	ENSMUSG00000107556	-1.37329	1.74654	-2.90575	0.0123154	0.0178304	-3.39972
ENSMUSG00000019866	Crybg1	-1.37355	2.01005	-2.82583	0.0143517	0.0206362	-3.6542
ENSMUSG00000087621	1700003G18Rik	-1.37392	1.66312	-3.51715	0.00380899	0.00575725	-2.25186
ENSMUSG00000025529	Zfp711	-1.37428	2.36386	-4.47601	0.000630198	0.00100545	-0.598565
ENSMUSG00000053714	4732471J01Rik	-1.37513	0.651545	-2.20597	0.0460691	0.0625826	-4.37708
ENSMUSG00000098789	Jmjd7	-1.37538	0.952356	-2.13444	0.0525057	0.0708676	-4.61883
ENSMUSG00000044453	Ffar1	-1.37558	2.9468	-2.4092	0.0316055	0.043876	-4.63782
ENSMUSG00000053552	Ebf4	-1.37559	1.16785	-2.59382	0.0223242	0.0314955	-3.85591
ENSMUSG00000116618	ENSMUSG00000116618	-1.37568	0.715545	-2.10393	0.0554993	0.0746064	-4.58238
ENSMUSG00000056888	Glipr1	-1.37614	1.37434	-2.90167	0.012412	0.0179656	-3.35306
ENSMUSG00000097316	Gm10516	-1.37727	1.18219	-3.48169	0.00407642	0.00614671	-2.23904
ENSMUSG00000072847	ENSMUSG00000072847	-1.37797	1.8608	-3.42859	0.00451289	0.00677979	-2.46027
ENSMUSG00000030228	Pik3c2g	-1.37905	-0.200999	-2.0674	0.0592925	0.0794147	-4.40114
ENSMUSG00000105366	ENSMUSG00000105366	-1.37997	1.96041	-3.48733	0.00403263	0.00608194	-2.40796
ENSMUSG00000093668	Pou5f2	-1.38081	1.71008	-3.26378	0.00619187	0.00920674	-2.75657
ENSMUSG00000080758	ENSMUSG00000080758	-1.38099	0.767953	-2.95902	0.0111193	0.0161732	-3.07857
ENSMUSG00000027495	Fam210b	-1.38233	1.19341	-2.3868	0.0329569	0.04564	-4.23418
ENSMUSG00000039345	Mettl22	-1.38267	1.54356	-3.01379	0.0100099	0.0146222	-3.17858
ENSMUSG00000080774	ENSMUSG00000080774	-1.38319	1.0734	-3.42191	0.00457111	0.00686399	-2.3084
ENSMUSG00000029298	Gbp9	-1.38344	1.4887	-2.30208	0.0385841	0.0529633	-4.48292
ENSMUSG00000041189	Chrnb1	-1.38363	2.09283	-3.18363	0.00722279	0.0106748	-3.02382
ENSMUSG00000043822	Adamtsl5	-1.38411	1.30933	-3.3544	0.00520297	0.00778044	-2.48358
ENSMUSG00000025905	Oprk1	-1.38534	0.908992	-3.49178	0.00399848	0.00603291	-2.1454
ENSMUSG00000061561	Olfr373	-1.38644	0.342549	-2.05064	0.0611116	0.0816873	-4.54835
ENSMUSG00000116237	ENSMUSG00000116237	-1.38792	1.79302	-3.20184	0.00697441	0.0103229	-2.89479
ENSMUSG00000120717	ENSMUSG00000120717	-1.38902	1.02986	-2.92879	0.0117831	0.0171014	-3.25489
ENSMUSG00000020638	Cmpk2	-1.38965	1.83718	-3.19656	0.00704554	0.010424	-2.92707
ENSMUSG00000020707	Rnf135	-1.38972	1.53152	-3.10203	0.00844911	0.0124172	-3.00459
ENSMUSG00000096887	Gm20594	-1.39049	1.37644	-4.06404	0.00135117	0.00211033	-1.2018
ENSMUSG00000041420	Meis3	-1.39153	1.12038	-2.38494	0.0330716	0.0457872	-4.17659
ENSMUSG00000042097	Zfp239	-1.39162	1.78495	-4.10387	0.00125415	0.00196257	-1.1772
ENSMUSG00000058492	ENSMUSG00000058492	-1.39197	1.89787	-3.13669	0.00790457	0.0116449	-3.0282
ENSMUSG00000038891	Prl3b1	-1.39251	4.20314	-2.50787	0.0262603	0.0367941	-3.79656
ENSMUSG00000109727	ENSMUSG00000109727	-1.39261	1.38921	-3.403	0.00473988	0.00710628	-2.44558
ENSMUSG00000083817	Gm14400	-1.39301	0.712225	-2.6859	0.0187436	0.0266418	-3.57022
ENSMUSG00000116226	ENSMUSG00000116226	-1.39319	0.613148	-2.2583	0.0418386	0.0571954	-4.25971
ENSMUSG00000055137	Sugct	-1.39328	1.22515	-3.21629	0.00678338	0.0100517	-2.73881
ENSMUSG00000097368	Gm10390	-1.39344	0.0886494	-2.17283	0.0489536	0.0663048	-4.2788
ENSMUSG00000020381	Mrnip	-1.39364	1.59238	-3.6717	0.00283586	0.00432757	-1.95551
ENSMUSG00000094973	Eif4a3l1	-1.39413	1.62747	-3.36645	0.00508413	0.00760995	-2.53941
ENSMUSG00000035842	Ddx11	-1.39582	1.05767	-3.25448	0.00630345	0.00936695	-2.6226
ENSMUSG00000036381	P2ry14	-1.39661	0.794144	-3.02725	0.0097543	0.0142602	-2.99691
ENSMUSG00000027420	Bfsp1	-1.3988	1.36057	-2.72478	0.0174061	0.0247952	-3.62602
ENSMUSG00000040009	Gnaz	-1.39881	1.86253	-3.93388	0.00172552	0.00267473	-1.5138
ENSMUSG00000015016	Acsf3	-1.39887	1.86762	-3.13028	0.00800265	0.0117831	-3.04667
ENSMUSG00000067235	H2-Q10	-1.39935	0.581815	-2.21396	0.0453978	0.0617621	-4.40845
ENSMUSG00000072688	ENSMUSG00000072688	-1.40146	2.66089	-2.43345	0.0302023	0.0420112	-4.53044
ENSMUSG00000025577	Cbx2	-1.40149	1.4763	-3.81557	0.00215774	0.00332203	-1.66014
ENSMUSG00000024421	Lama3	-1.40221	0.951602	-3.08483	0.00873289	0.012818	-2.97046
ENSMUSG00000114103	Gm8557	-1.40362	0.916762	-3.27151	0.00610059	0.00907407	-2.57433
ENSMUSG00000030786	Itgam	-1.40376	1.93781	-3.49954	0.00393954	0.00594683	-2.41344
ENSMUSG00000104987	ENSMUSG00000104987	-1.40489	2.15338	-3.9863	0.00156337	0.00243228	-1.47857
ENSMUSG00000103284	ENSMUSG00000103284	-1.40492	1.22029	-3.29412	0.00584136	0.008702	-2.59659
ENSMUSG00000104159	ENSMUSG00000104159	-1.40603	0.443892	-2.45245	0.029145	0.040637	-3.87572
ENSMUSG00000037855	Zfp365	-1.40604	2.10378	-2.80273	0.0149997	0.0215357	-3.67127
ENSMUSG00000063689	H2ac21	-1.40634	1.1464	-2.98127	0.0106546	0.0155269	-3.11608
ENSMUSG00000087002	ENSMUSG00000087002	-1.4073	1.70239	-2.9926	0.0104255	0.0152061	-3.3004
ENSMUSG00000087385	Frg2f1	-1.40797	1.36767	-3.7647	0.00237628	0.00364677	-1.73271
ENSMUSG00000107706	ENSMUSG00000107706	-1.4086	1.0335	-2.41652	0.0311758	0.0433069	-4.16535
ENSMUSG00000105695	ENSMUSG00000105695	-1.40891	1.77148	-3.84071	0.00205745	0.00317251	-1.67191
ENSMUSG00000080615	ENSMUSG00000080615	-1.40906	0.612425	-2.35934	0.0346888	0.0478999	-4.13513
ENSMUSG00000036585	Fgf1	-1.40919	1.11135	-2.92721	0.0118189	0.0171477	-3.22876
ENSMUSG00000092593	ENSMUSG00000092593	-1.40963	1.25842	-2.93024	0.0117506	0.0170564	-3.23423
ENSMUSG00000042787	Exog	-1.40998	1.86136	-3.80861	0.00218641	0.003365	-1.71679
ENSMUSG00000074826	Gm10767	-1.41002	1.52662	-3.77837	0.00231543	0.00355636	-1.71377
ENSMUSG00000033697	Arhgap39	-1.41043	1.3873	-3.44763	0.00435125	0.00654499	-2.31211
ENSMUSG00000090622	A930033H14Rik	-1.41171	1.79205	-2.51706	0.0258093	0.0361853	-4.12532
ENSMUSG00000120664	ENSMUSG00000120664	-1.41232	0.165812	-1.97069	0.0705235	0.0934122	-4.68699
ENSMUSG00000111731	Gm48727	-1.41235	1.06902	-2.53034	0.0251711	0.0353355	-4.00063
ENSMUSG00000103662	ENSMUSG00000103662	-1.41286	0.939499	-2.51208	0.0260527	0.0365125	-3.97272
ENSMUSG00000028836	Slc30a2	-1.41327	1.05898	-3.35338	0.00521318	0.00779358	-2.51594
ENSMUSG00000051735	Rinl	-1.41331	1.14263	-2.4671	0.028354	0.0395993	-4.09596
ENSMUSG00000111410	Pik3r3	-1.41403	0.930979	-2.1351	0.0524424	0.0707908	-4.61147
ENSMUSG00000117244	ENSMUSG00000117244	-1.41405	0.503304	-2.843	0.0138879	0.0199928	-3.21584
ENSMUSG00000020312	Shc2	-1.41406	1.62072	-4.21093	0.00102732	0.00161656	-0.952583
ENSMUSG00000120114	ENSMUSG00000120114	-1.41418	0.209139	-2.02621	0.0638574	0.085084	-4.53394
ENSMUSG00000081640	Rplp0-ps1	-1.41469	-0.500268	-1.9566	0.0723134	0.0955877	-4.38988
ENSMUSG00000084079	ENSMUSG00000084079	-1.41483	0.97375	-3.18683	0.00717848	0.0106136	-2.72485
ENSMUSG00000084946	ENSMUSG00000084946	-1.41497	2.30198	-2.97742	0.0107336	0.0156389	-3.4356
ENSMUSG00000030284	Creld1	-1.415	1.64551	-3.60044	0.00324853	0.00493485	-2.10539
ENSMUSG00000032878	Ccdc85a	-1.41523	0.55313	-2.47816	0.0277708	0.0388192	-3.9217
ENSMUSG00000074250	Gm10653	-1.41532	0.602818	-3.19979	0.00700188	0.0103629	-2.62106
ENSMUSG00000057280	Musk	-1.4164	2.73757	-2.07181	0.0588221	0.0788422	-5.1768
ENSMUSG00000064120	Mocs1	-1.41644	1.65224	-3.78907	0.00226891	0.00348758	-1.74184
ENSMUSG00000043015	Nemp2	-1.41766	1.60249	-3.4237	0.00455539	0.00684131	-2.44065
ENSMUSG00000104581	ENSMUSG00000104581	-1.41772	0.828655	-3.11447	0.0082495	0.0121319	-2.83537
ENSMUSG00000038742	Angptl6	-1.41798	1.34886	-3.57479	0.00341157	0.0051761	-2.07591
ENSMUSG00000108465	ENSMUSG00000108465	-1.41805	1.47195	-3.92547	0.00175308	0.0027163	-1.43341
ENSMUSG00000043715	ENSMUSG00000043715	-1.4182	1.50186	-3.80834	0.00218753	0.0033665	-1.70024
ENSMUSG00000115293	Gm49333	-1.41837	1.3682	-2.65264	0.0199673	0.0283027	-3.76924
ENSMUSG00000120462	ENSMUSG00000120462	-1.41844	-0.35307	-2.06557	0.0594889	0.079644	-4.36059
ENSMUSG00000078302	Foxd1	-1.41991	1.65273	-2.2186	0.0450125	0.0612682	-4.68835
ENSMUSG00002074858	ENSMUSG00002074858	-1.42037	1.83433	-3.37244	0.00502594	0.0075244	-2.57424
ENSMUSG00000056459	Zbtb25	-1.42107	2.01348	-3.1026	0.00843976	0.0124043	-3.1079
ENSMUSG00000049313	Sorl1	-1.42124	1.55664	-3.81376	0.00216518	0.00333302	-1.6651
ENSMUSG00000021696	Elovl7	-1.4213	1.04779	-2.30091	0.0386677	0.0530582	-4.38733
ENSMUSG00000046441	Cmtr2	-1.42149	0.74393	-2.8793	0.0129555	0.0187129	-3.25294
ENSMUSG00000050900	ENSMUSG00000050900	-1.42227	2.31251	-3.14759	0.00774073	0.0114112	-3.10793
ENSMUSG00000064719	Gm25930	-1.42414	0.725166	-2.75336	0.0164828	0.0235301	-3.4533
ENSMUSG00000050772	Olfr1124	-1.42444	1.76111	-3.88086	0.00190706	0.0029468	-1.59426
ENSMUSG00000083284	ENSMUSG00000083284	-1.42461	1.44165	-3.52985	0.00371755	0.00562522	-2.16171
ENSMUSG00000116740	ENSMUSG00000116740	-1.42623	1.19889	-2.76218	0.0162076	0.0231657	-3.56532
ENSMUSG00000040283	Btnl9	-1.42651	1.68336	-2.51722	0.0258019	0.0361771	-4.09274
ENSMUSG00000105124	Gm5297	-1.42807	1.40356	-4.09342	0.00127891	0.00200017	-1.12802
ENSMUSG00000031428	Zcchc18	-1.42823	0.65688	-2.70829	0.0179617	0.0255535	-3.53217
ENSMUSG00000003070	Efna2	-1.42824	1.26637	-2.68295	0.0188493	0.0267835	-3.70935
ENSMUSG00000024901	Peli3	-1.42999	0.628785	-2.16007	0.0501082	0.067802	-4.46676
ENSMUSG00000060678	H4c3	-1.43004	1.22889	-2.53635	0.0248873	0.0349459	-4.01157
ENSMUSG00000073433	Arhgdig	-1.43055	0.820152	-2.94922	0.0113304	0.0164715	-3.08202
ENSMUSG00000121127	ENSMUSG00000121127	-1.43059	0.8756	-2.84648	0.0137957	0.0198666	-3.30272
ENSMUSG00000035735	Dagla	-1.43138	1.52114	-4.1385	0.00117563	0.00184323	-1.0588
ENSMUSG00000072115	Ang	-1.43158	1.19956	-3.50411	0.00390518	0.0058974	-2.18207
ENSMUSG00000024306	Ccdc178	-1.43279	2.02432	-3.46545	0.00420519	0.00633352	-2.42192
ENSMUSG00000096755	ENSMUSG00000096755	-1.43315	1.1431	-3.36418	0.0051063	0.00764054	-2.35594
ENSMUSG00000087610	ENSMUSG00000087610	-1.43366	1.52967	-3.59537	0.00328016	0.00498151	-2.072
ENSMUSG00000085842	ENSMUSG00000085842	-1.43406	1.7151	-3.42316	0.00456013	0.00684797	-2.47545
ENSMUSG00000043099	Hic1	-1.43407	1.19526	-3.54189	0.00363297	0.00550178	-2.10744
ENSMUSG00000030688	Stard10	-1.43419	1.44513	-3.40385	0.00473214	0.00709515	-2.39788
ENSMUSG00000104369	ENSMUSG00000104369	-1.43494	1.11239	-3.11874	0.00818209	0.0120346	-2.81435
ENSMUSG00000049872	Calhm5	-1.43574	1.55493	-3.19681	0.00704211	0.0104196	-2.84382
ENSMUSG00000020641	Rsad2	-1.43656	1.65492	-4.30446	0.000863843	0.00136517	-0.811601
ENSMUSG00000081139	ENSMUSG00000081139	-1.43691	1.87054	-4.07334	0.00132785	0.00207495	-1.25178
ENSMUSG00000052981	Ube2ql1	-1.43694	1.33311	-3.23574	0.00653452	0.00969593	-2.74392
ENSMUSG00000000739	Sult5a1	-1.43697	1.66017	-3.62785	0.00308304	0.00469122	-2.0129
ENSMUSG00000009734	Pou6f2	-1.43838	1.95936	-3.40795	0.00469512	0.00704251	-2.51973
ENSMUSG00000096764	Slc12a6	-1.43843	2.02753	-3.41863	0.00459994	0.00690539	-2.54302
ENSMUSG00000075161	Olfr1109	-1.43872	1.36948	-2.92051	0.0119718	0.0173593	-3.28381
ENSMUSG00000027338	Prnd	-1.43969	1.65532	-3.16778	0.00744617	0.0109916	-2.95165
ENSMUSG00000035041	Creb3l3	-1.44009	1.0827	-3.10533	0.00839567	0.012342	-2.85848
ENSMUSG00000071103	1700029J07Rik	-1.44014	0.435365	-2.28925	0.0395121	0.0541594	-4.10961
ENSMUSG00000095234	Gm21586	-1.441	1.30431	-3.14239	0.00781848	0.0115227	-2.88964
ENSMUSG00000113931	ENSMUSG00000113931	-1.44194	1.49178	-3.71875	0.00259299	0.00397023	-1.85117
ENSMUSG00000107066	ENSMUSG00000107066	-1.44208	1.04298	-3.67594	0.00281305	0.00429583	-1.82992
ENSMUSG00000044595	Dnd1	-1.44213	1.79881	-3.17369	0.00736217	0.0108735	-2.93699
ENSMUSG00000052364	B630019K06Rik	-1.44214	2.18034	-4.17664	0.00109498	0.0017207	-1.14216
ENSMUSG00000091474	ENSMUSG00000091474	-1.44262	1.5679	-3.31674	0.00559309	0.00834344	-2.60086
ENSMUSG00000108101	ENSMUSG00000108101	-1.44293	1.19406	-3.46661	0.00419584	0.00631987	-2.26445
ENSMUSG00000019864	Rtn4ip1	-1.44337	0.585792	-3.09518	0.00856108	0.012575	-2.8153
ENSMUSG00000001227	Sema6b	-1.44344	0.909313	-3.52834	0.00372834	0.00564077	-2.05214
ENSMUSG00000103272	ENSMUSG00000103272	-1.4436	1.30802	-3.43498	0.00445802	0.00669966	-2.30537
ENSMUSG00000005803	Sqor	-1.44363	1.90293	-4.37711	0.000755541	0.00119883	-0.702361
ENSMUSG00000032323	Cyp11a1	-1.44369	0.999822	-2.52177	0.0255814	0.0358909	-3.90459
ENSMUSG00000106054	ENSMUSG00000106054	-1.4451	1.81147	-3.20925	0.00687581	0.0101804	-2.91567
ENSMUSG00000082013	Gm13216	-1.44513	1.20165	-3.41273	0.0046522	0.00698146	-2.32413
ENSMUSG00000104263	ENSMUSG00000104263	-1.4452	0.0390486	-1.94547	0.0737572	0.0973268	-4.60912
ENSMUSG00000108049	ENSMUSG00000108049	-1.44532	0.780507	-2.92552	0.0118574	0.0171967	-3.14317
ENSMUSG00000107658	ENSMUSG00000107658	-1.44538	0.898842	-2.37987	0.0333863	0.0461852	-4.17396
ENSMUSG00000113262	Gm48551	-1.44601	1.19262	-3.46739	0.00418961	0.00631135	-2.27353
ENSMUSG00000116598	Gm6438	-1.44661	1.71719	-2.52821	0.0252721	0.0354727	-4.11755
ENSMUSG00000120231	ENSMUSG00000120231	-1.44746	0.201548	-2.22788	0.0442513	0.0602991	-4.14276
ENSMUSG00000026939	Tmem141	-1.44769	1.36219	-3.18336	0.00722655	0.0106796	-2.78561
ENSMUSG00000028005	Gucy1b1	-1.44777	1.72964	-3.1327	0.00796552	0.0117315	-3.06495
ENSMUSG00000105137	ENSMUSG00000105137	-1.4483	2.0035	-3.95917	0.00164523	0.00255598	-1.51723
ENSMUSG00000070709	Zfp974	-1.44927	1.71487	-4.14169	0.00116865	0.00183255	-1.0947
ENSMUSG00000025779	Ly96	-1.44943	0.578589	-2.51337	0.0259894	0.0364286	-3.86182
ENSMUSG00000116184	ENSMUSG00000116184	-1.44944	1.0346	-2.83033	0.0142286	0.0204659	-3.36652
ENSMUSG00000028179	Cth	-1.44956	0.469262	-2.19241	0.0472294	0.0641153	-4.36903
ENSMUSG00000010751	Tnfrsf22	-1.44981	1.02513	-3.36121	0.0051355	0.0076832	-2.41888
ENSMUSG00000105136	ENSMUSG00000105136	-1.44992	1.67251	-2.54698	0.0243927	0.0342733	-4.09917
ENSMUSG00000021095	Gsc	-1.45006	1.45861	-2.87528	0.0130557	0.0188502	-3.40723
ENSMUSG00000102494	ENSMUSG00000102494	-1.4506	2.10937	-3.37768	0.00497572	0.00745073	-2.63146
ENSMUSG00000120655	ENSMUSG00000120655	-1.4507	0.882477	-3.08661	0.00870323	0.012777	-2.87257
ENSMUSG00000105815	ENSMUSG00000105815	-1.45089	0.909226	-3.67454	0.00282056	0.0043058	-1.83065
ENSMUSG00000085152	ENSMUSG00000085152	-1.4511	1.08917	-3.29585	0.00582203	0.00867378	-2.55491
ENSMUSG00000089442	Gm22529	-1.45121	1.44274	-3.07606	0.00888135	0.0130307	-3.05428
ENSMUSG00000086682	Gm16023	-1.45149	1.39783	-2.77906	0.0156937	0.0224736	-3.61383
ENSMUSG00000050919	Zfp366	-1.45154	1.23985	-2.99729	0.0103319	0.0150776	-3.17611
ENSMUSG00000021423	Ly86	-1.45197	1.86692	-4.54047	0.000560277	0.000897144	-0.40244
ENSMUSG00000096904	Lamtor3-ps	-1.45266	0.975429	-2.47583	0.0278925	0.0389819	-4.02324
ENSMUSG00000108267	ENSMUSG00000108267	-1.45266	1.00426	-3.33301	0.00542109	0.00809453	-2.48021
ENSMUSG00000112596	ENSMUSG00000112596	-1.45272	1.70878	-3.60104	0.00324484	0.00492957	-2.15243
ENSMUSG00000087165	2010001A14Rik	-1.45277	0.788538	-2.42005	0.0309701	0.0430265	-4.0488
ENSMUSG00000030051	Aplf	-1.45277	2.08433	-3.9193	0.00177359	0.00274654	-1.5701
ENSMUSG00000040276	Pacsin1	-1.45428	0.870913	-3.60827	0.00320038	0.00486371	-1.95645
ENSMUSG00000036815	Dpp10	-1.45458	1.31343	-3.40281	0.00474158	0.00710833	-2.36237
ENSMUSG00000120563	ENSMUSG00000120563	-1.4552	1.53353	-2.28183	0.0400584	0.0548708	-4.48381
ENSMUSG00000028572	Hook1	-1.45535	1.41642	-3.51307	0.00383887	0.00580082	-2.19745
ENSMUSG00000097988	ENSMUSG00000097988	-1.45545	0.733933	-2.91824	0.0120239	0.0174291	-3.10648
ENSMUSG00000081319	Gm12936	-1.45593	1.10607	-3.7574	0.00240943	0.00369636	-1.67785
ENSMUSG00000082587	Gm12129	-1.4564	1.6816	-2.16326	0.0498174	0.067425	-4.73711
ENSMUSG00000026429	Ube2t	-1.4564	1.45086	-3.25176	0.00633654	0.00941421	-2.69988
ENSMUSG00000052407	Ccdc171	-1.45642	1.14462	-3.48271	0.00406848	0.00613559	-2.22738
ENSMUSG00000105717	ENSMUSG00000105717	-1.45646	0.548352	-2.78794	0.0154298	0.02212	-3.30061
ENSMUSG00000056529	Ptafr	-1.45759	1.4373	-3.6674	0.0028592	0.00436206	-1.92402
ENSMUSG00000106019	ENSMUSG00000106019	-1.4582	0.88744	-2.38673	0.0329615	0.0456435	-4.19832
ENSMUSG00000024727	Trpm6	-1.45874	1.01026	-2.505	0.0264028	0.0369844	-3.92826
ENSMUSG00000024784	Gpha2	-1.45876	1.62197	-4.0549	0.0013745	0.00214587	-1.23153
ENSMUSG00000030621	Me3	-1.45878	0.852026	-2.21602	0.0452269	0.0615409	-4.4642
ENSMUSG00000093656	ENSMUSG00000093656	-1.45907	1.41682	-4.21729	0.00101525	0.0015978	-0.89525
ENSMUSG00000109851	Gm39288	-1.45958	1.3951	-3.42428	0.0045504	0.00683429	-2.37629
ENSMUSG00000063873	Slc24a3	-1.45961	1.21527	-3.31308	0.00563248	0.00839992	-2.56288
ENSMUSG00000034371	Tkfc	-1.46101	1.50733	-3.66196	0.00288898	0.00440688	-1.92569
ENSMUSG00000020718	Polg2	-1.46119	1.80831	-4.32887	0.000825782	0.00130661	-0.775431
ENSMUSG00000059244	ENSMUSG00000059244	-1.46177	1.95884	-3.93509	0.00172158	0.00266881	-1.51982
ENSMUSG00000106144	ENSMUSG00000106144	-1.46177	1.95884	-3.93509	0.00172158	0.00266881	-1.51982
ENSMUSG00002075041	ENSMUSG00002075041	-1.46182	0.997102	-2.26475	0.0413432	0.0565533	-4.41275
ENSMUSG00000039232	Stx11	-1.4621	1.28028	-3.35703	0.00517686	0.00774244	-2.47914
ENSMUSG00000094695	Gm21953	-1.46219	1.30963	-3.17904	0.00728676	0.0107657	-2.82275
ENSMUSG00000079605	Zbtb9	-1.46283	1.56314	-3.58803	0.00332641	0.00505071	-2.11886
ENSMUSG00000112090	ENSMUSG00000112090	-1.46308	0.843887	-3.21629	0.00678343	0.0100517	-2.59799
ENSMUSG00000107320	ENSMUSG00000107320	-1.46352	2.15566	-3.63404	0.00304686	0.00463872	-2.13174
ENSMUSG00000104710	ENSMUSG00000104710	-1.46364	0.422809	-2.72267	0.017476	0.0248851	-3.4296
ENSMUSG00000071711	Mpst	-1.46378	1.00056	-3.5567	0.00353156	0.00535078	-2.06914
ENSMUSG00000107207	ENSMUSG00000107207	-1.46397	2.16462	-5.21583	0.000168646	0.000279954	0.765162
ENSMUSG00000102160	ENSMUSG00000102160	-1.46409	1.07256	-2.78419	0.0155406	0.0222673	-3.50417
ENSMUSG00000064492	Gm22060	-1.46449	1.19551	-3.5034	0.00391051	0.00590503	-2.21117
ENSMUSG00000113601	ENSMUSG00000113601	-1.4646	1.51106	-3.98633	0.00156329	0.00243228	-1.34863
ENSMUSG00000040749	Siah1b	-1.46461	1.86576	-3.53781	0.00366144	0.00554299	-2.2439
ENSMUSG00000040569	Slc26a7	-1.46616	2.16958	-4.69165	0.000426049	0.000687811	-0.187418
ENSMUSG00000102939	ENSMUSG00000102939	-1.46628	1.66903	-3.21315	0.00682443	0.0101077	-2.88514
ENSMUSG00000087269	ENSMUSG00000087269	-1.46634	0.643724	-3.17466	0.00734839	0.0108546	-2.64427
ENSMUSG00000051669	AU021092	-1.46648	1.20751	-2.9839	0.010601	0.0154519	-3.18862
ENSMUSG00000030720	Cln3	-1.46692	1.79883	-3.36625	0.00508605	0.00761232	-2.57003
ENSMUSG00000104344	ENSMUSG00000104344	-1.46726	1.77255	-3.64227	0.00299944	0.00456843	-2.04998
ENSMUSG00000058624	Gda	-1.46785	2.0794	-3.2137	0.00681732	0.0100979	-3.01272
ENSMUSG00000114310	ENSMUSG00000114310	-1.46803	1.65898	-2.38028	0.0333606	0.0461584	-4.3872
ENSMUSG00000049799	Lrrc19	-1.46823	1.825	-3.64721	0.00297132	0.00452903	-2.06646
ENSMUSG00000097309	ENSMUSG00000097309	-1.4689	-0.232105	-2.03802	0.062516	0.0834077	-4.47087
ENSMUSG00000000532	Acvr1b	-1.46894	2.14405	-2.76077	0.0162515	0.0232224	-3.77651
ENSMUSG00000085218	BB218582	-1.46958	0.956467	-2.63894	0.0204937	0.029017	-3.7033
ENSMUSG00000029664	Tfpi2	-1.47038	2.29468	-4.26971	0.000921211	0.00145291	-0.925147
ENSMUSG00000061082	Plac1	-1.47129	1.59719	-2.99905	0.0102971	0.0150278	-3.18776
ENSMUSG00000001333	Sync	-1.47195	2.03803	-4.1038	0.00125431	0.00196267	-1.25071
ENSMUSG00002075855	ENSMUSG00002075855	-1.47201	1.52985	-3.02392	0.00981697	0.014348	-3.17678
ENSMUSG00000038233	Gask1a	-1.47306	1.77588	-3.86321	0.00197174	0.00304312	-1.61517
ENSMUSG00000049858	Suox	-1.47323	1.41764	-3.06683	0.00904025	0.0132515	-3.04974
ENSMUSG00000111390	ENSMUSG00000111390	-1.47331	1.79391	-3.60946	0.00319312	0.00485302	-2.12769
ENSMUSG00000041696	Rasl12	-1.47353	1.19175	-3.82033	0.00213837	0.00329383	-1.58576
ENSMUSG00000120081	ENSMUSG00000120081	-1.47381	1.89966	-4.50501	0.000597687	0.000955033	-0.475337
ENSMUSG00000048550	Thnsl1	-1.47412	1.58679	-2.66475	0.0195132	0.0276947	-3.86776
ENSMUSG00000105062	ENSMUSG00000105062	-1.47446	1.77871	-3.96248	0.00163503	0.00254126	-1.43408
ENSMUSG00000066489	Rpl26-ps2	-1.47477	1.22441	-3.81817	0.00214716	0.00330644	-1.62421
ENSMUSG00000102644	Thap6	-1.47498	1.63085	-3.5919	0.00330191	0.00501421	-2.13243
ENSMUSG00000104121	ENSMUSG00000104121	-1.47521	1.11395	-3.26871	0.00613348	0.00912175	-2.57181
ENSMUSG00000030401	Rtn2	-1.47543	1.71198	-2.52471	0.0254396	0.035701	-4.15957
ENSMUSG00000105509	ENSMUSG00000105509	-1.4759	1.22266	-3.31986	0.00555963	0.00829576	-2.53515
ENSMUSG00000090559	ENSMUSG00000090559	-1.47621	1.70476	-3.56117	0.00350152	0.00530745	-2.14761
ENSMUSG00000104940	ENSMUSG00000104940	-1.47665	1.4463	-3.51932	0.00379319	0.00573456	-2.23707
ENSMUSG00000043313	Pcdhb19	-1.47686	1.75878	-4.37279	0.000761578	0.00120789	-0.701738
ENSMUSG00000097251	5033417F24Rik	-1.47693	0.638901	-2.59073	0.0224554	0.0316745	-3.72551
ENSMUSG00000053070	Cfap300	-1.47707	1.15232	-2.47403	0.0279875	0.0391072	-4.04979
ENSMUSG00000050945	Zfp438	-1.47736	1.78461	-3.43556	0.00445305	0.0066931	-2.43901
ENSMUSG00000056144	Trim34a	-1.47796	1.85866	-3.7271	0.00255219	0.00390992	-1.89617
ENSMUSG00000021457	Syk	-1.47821	1.38019	-3.37522	0.00499927	0.00748548	-2.454
ENSMUSG00000070425	Xntrpc	-1.47829	1.17949	-4.05442	0.00137576	0.00214752	-1.14618
ENSMUSG00000028042	Zbtb7b	-1.47838	1.97161	-3.81954	0.00214157	0.00329807	-1.76405
ENSMUSG00000107427	ENSMUSG00000107427	-1.4793	2.35026	-3.8728	0.00193631	0.00299074	-1.72826
ENSMUSG00000117972	Gm6813	-1.47971	0.89983	-2.98808	0.0105161	0.0153333	-3.08438
ENSMUSG00000103574	ENSMUSG00000103574	-1.47985	0.73241	-2.97313	0.0108223	0.0157629	-3.09452
ENSMUSG00000024481	Lvrn	-1.48065	0.546978	-1.96814	0.0708447	0.093787	-4.73983
ENSMUSG00000028690	Mmachc	-1.48096	1.79867	-2.32242	0.0371551	0.05111	-4.5015
ENSMUSG00000103996	ENSMUSG00000103996	-1.48115	1.56331	-4.55286	0.000547786	0.00087778	-0.313004
ENSMUSG00000062794	Zfp599	-1.48167	1.53034	-2.32492	0.0369828	0.050892	-4.37694
ENSMUSG00000074579	Lekr1	-1.48176	1.70718	-4.01133	0.00149156	0.00232252	-1.30746
ENSMUSG00000030674	Qprt	-1.48186	0.229081	-2.24075	0.0432147	0.0589522	-4.22413
ENSMUSG00000108900	Ccdc194	-1.48193	-0.125844	-1.96741	0.0709365	0.0938973	-4.68363
ENSMUSG00000047246	H2bc6	-1.48278	1.19475	-3.02756	0.00974858	0.0142528	-3.03987
ENSMUSG00000118238	Gm34432	-1.48296	2.00006	-2.84235	0.0139052	0.0200151	-3.59707
ENSMUSG00000034285	Nipsnap1	-1.48318	2.03959	-3.64518	0.00298285	0.00454473	-2.10557
ENSMUSG00000107054	ENSMUSG00000107054	-1.48339	1.9218	-3.9927	0.00154467	0.0024042	-1.41901
ENSMUSG00000107278	ENSMUSG00000107278	-1.48358	1.3961	-3.33987	0.00535011	0.00799179	-2.52392
ENSMUSG00000005968	Tuft1	-1.48398	1.50249	-3.4527	0.00430916	0.0064839	-2.34688
ENSMUSG00000070495	Ctcfl	-1.48446	1.70212	-3.52433	0.00375704	0.00568263	-2.25889
ENSMUSG00000030207	Fam234b	-1.48461	1.25012	-2.76737	0.0160478	0.0229492	-3.56431
ENSMUSG00000114891	ENSMUSG00000114891	-1.48479	0.222664	-2.46616	0.0284045	0.0396672	-3.92341
ENSMUSG00000026458	Ppfia4	-1.48505	1.00374	-3.18463	0.00720897	0.0106558	-2.73397
ENSMUSG00000109302	ENSMUSG00000109302	-1.48573	1.90191	-4.0449	0.00140052	0.00218493	-1.33043
ENSMUSG00000024426	Atat1	-1.4859	1.64772	-3.45744	0.00427021	0.0064266	-2.35588
ENSMUSG00000072809	ENSMUSG00000072809	-1.48592	1.08723	-3.20937	0.00687426	0.0101795	-2.7007
ENSMUSG00000075420	Smim6	-1.48745	0.672147	-2.78596	0.0154883	0.0221981	-3.41048
ENSMUSG00000097994	ENSMUSG00000097994	-1.48808	1.25891	-3.08745	0.00868911	0.0127572	-2.95158
ENSMUSG00000027834	Serpini1	-1.48823	1.56575	-3.95868	0.00164677	0.00255805	-1.39053
ENSMUSG00000097325	Gm16897	-1.48843	1.33691	-3.34077	0.00534087	0.00797853	-2.56708
ENSMUSG00000101678	ENSMUSG00000101678	-1.48843	1.02429	-3.35088	0.00523829	0.007829	-2.46415
ENSMUSG00000017723	Wfdc2	-1.48848	0.81248	-2.3173	0.0375101	0.0515726	-4.25417
ENSMUSG00000094622	Gm3055	-1.48911	1.7337	-3.51945	0.00379225	0.00573353	-2.29722
ENSMUSG00000046636	ENSMUSG00000046636	-1.49013	2.57113	-2.37276	0.033832	0.0467637	-4.60223
ENSMUSG00000095681	Gm8281	-1.49077	1.01057	-2.61281	0.0215352	0.0304271	-3.79135
ENSMUSG00000022562	Oplah	-1.49119	1.4605	-3.2624	0.00620835	0.00923062	-2.69714
ENSMUSG00000027995	Tlr2	-1.4912	1.96078	-3.86408	0.00196849	0.00303895	-1.68666
ENSMUSG00000060029	4930473A02Rik	-1.49132	1.63358	-3.53537	0.00367857	0.00556777	-2.20159
ENSMUSG00000081046	ENSMUSG00000081046	-1.49192	1.39072	-3.45068	0.00432592	0.00650779	-2.32767
ENSMUSG00000074037	Mc1r	-1.49208	1.9431	-4.40255	0.000721025	0.00114547	-0.655227
ENSMUSG00000112790	ENSMUSG00000112790	-1.49248	1.17211	-3.30285	0.00574426	0.0085643	-2.57545
ENSMUSG00000105613	ENSMUSG00000105613	-1.49296	1.0356	-2.78883	0.0154036	0.0220859	-3.51607
ENSMUSG00000082616	Gm6025	-1.49306	1.27766	-3.83723	0.00207105	0.00319325	-1.54846
ENSMUSG00000048482	Bdnf	-1.49322	1.7876	-3.88804	0.00188135	0.0029083	-1.57456
ENSMUSG00000047343	Mettl21c	-1.49455	2.18257	-4.02407	0.00145631	0.00226908	-1.4423
ENSMUSG00000107560	ENSMUSG00000107560	-1.49472	1.73515	-3.54791	0.0035914	0.0054407	-2.20702
ENSMUSG00000083554	ENSMUSG00000083554	-1.49489	1.81574	-3.95074	0.00167156	0.00259418	-1.48023
ENSMUSG00000087119	Atg4a-ps	-1.49519	1.93982	-3.87198	0.00193934	0.00299521	-1.65699
ENSMUSG00000058818	Pirb	-1.49561	0.564476	-2.28868	0.0395535	0.0542128	-4.26483
ENSMUSG00000040229	Gpr34	-1.49582	1.07641	-2.77125	0.0159296	0.0227891	-3.54661
ENSMUSG00000097885	ENSMUSG00000097885	-1.49645	1.23664	-3.09896	0.00849903	0.0124872	-2.98231
ENSMUSG00000042579	4632404H12Rik	-1.49668	1.22883	-3.69588	0.00270828	0.00414186	-1.82009
ENSMUSG00000065090	Gm23677	-1.49682	0.223231	-2.4177	0.031107	0.043214	-3.99311
ENSMUSG00000014602	Kif1a	-1.49719	1.5313	-3.4083	0.00469195	0.00703873	-2.42376
ENSMUSG00000030924	Rexo5	-1.49759	2.1342	-3.19928	0.00700884	0.0103718	-2.99935
ENSMUSG00000070780	Rbm47	-1.4985	2.1482	-4.41683	0.000702363	0.00111646	-0.651595
ENSMUSG00000031949	Adat1	-1.49893	1.27676	-3.62424	0.00310431	0.00472195	-1.99016
ENSMUSG00000019368	Sec14l4	-1.49965	3.54883	-2.03485	0.0628739	0.08387	-5.41149
ENSMUSG00000068463	C730014E05Rik	-1.50089	2.39824	-2.98921	0.0104935	0.0153012	-3.43618
ENSMUSG00000097279	Gm5106	-1.50117	1.44375	-3.15372	0.0076501	0.0112828	-2.90102
ENSMUSG00000074782	4833422C13Rik	-1.50126	1.12641	-3.11409	0.00825556	0.01214	-2.94104
ENSMUSG00000083064	ENSMUSG00000083064	-1.50147	1.99514	-3.62644	0.00309134	0.00470287	-2.12726
ENSMUSG00000102101	Zbtb11os1	-1.50157	1.30292	-3.9561	0.00165478	0.00256959	-1.34358
ENSMUSG00000077361	Gm23481	-1.50175	2.28029	-2.79596	0.015195	0.0218019	-3.77085
ENSMUSG00000036611	Eepd1	-1.50271	1.62357	-3.50423	0.00390432	0.0058965	-2.29016
ENSMUSG00000048779	P2ry6	-1.50309	1.1206	-2.98699	0.0105382	0.0153644	-3.17605
ENSMUSG00000027508	Pag1	-1.50318	1.83643	-4.55037	0.000550273	0.000881509	-0.36725
ENSMUSG00000036864	Proser3	-1.50373	0.620103	-2.85583	0.013551	0.0195257	-3.26741
ENSMUSG00000037216	Lipt1	-1.50566	1.24582	-3.72247	0.00257475	0.00394312	-1.79425
ENSMUSG00000086742	Gm16201	-1.50597	1.69944	-4.81142	0.000343656	0.000558726	0.151659
ENSMUSG00000105933	ENSMUSG00000105933	-1.5063	1.85623	-4.03669	0.00142224	0.00221772	-1.33129
ENSMUSG00000067860	Zic3	-1.50656	1.80315	-2.85888	0.0134723	0.0194148	-3.54166
ENSMUSG00000040502	Marchf9	-1.50664	0.877625	-3.51964	0.00379086	0.00573183	-2.06479
ENSMUSG00000083892	ENSMUSG00000083892	-1.50715	1.7643	-4.43206	0.000683017	0.00108701	-0.568923
ENSMUSG00000049100	Pcdh10	-1.50748	1.97207	-3.12712	0.00805131	0.0118492	-3.08252
ENSMUSG00000105975	Gm9831	-1.50887	1.447	-4.2521	0.000951748	0.00149968	-0.828064
ENSMUSG00000115084	ENSMUSG00000115084	-1.50904	2.15994	-3.36225	0.0051252	0.0076683	-2.66018
ENSMUSG00000070354	Evi2	-1.51374	2.03758	-3.14032	0.00784967	0.0115671	-3.02616
ENSMUSG00000112900	ENSMUSG00000112900	-1.51517	2.0458	-3.21474	0.00680367	0.0100797	-2.9138
ENSMUSG00000106212	ENSMUSG00000106212	-1.51517	1.16773	-2.99401	0.0103972	0.0151678	-3.12883
ENSMUSG00000113472	ENSMUSG00000113472	-1.51542	1.95263	-4.35809	0.000782463	0.00124039	-0.724909
ENSMUSG00000072762	4930522L14Rik	-1.51562	1.50206	-3.44154	0.00440231	0.00661864	-2.37602
ENSMUSG00000033717	Adra2a	-1.51569	1.7174	-3.93283	0.00172891	0.0026796	-1.49452
ENSMUSG00000038527	C1rl	-1.51571	0.911903	-2.23086	0.044009	0.0599875	-4.41103
ENSMUSG00000046275	Trarg1	-1.51605	0.972663	-3.31922	0.00556647	0.00830484	-2.48656
ENSMUSG00000107806	ENSMUSG00000107806	-1.51718	1.16496	-2.55043	0.0242343	0.0340637	-3.8954
ENSMUSG00000022876	Samsn1	-1.51719	0.932317	-2.95595	0.011185	0.0162676	-3.15422
ENSMUSG00000037994	Slc9b2	-1.51729	1.48088	-3.42789	0.00451898	0.00678848	-2.44967
ENSMUSG00000026274	Pask	-1.51751	1.56257	-3.72076	0.00258312	0.00395566	-1.81394
ENSMUSG00000048827	Pkd1l3	-1.51834	2.2608	-3.86335	0.00197121	0.00304251	-1.72839
ENSMUSG00000047123	Ticam1	-1.51851	1.69173	-4.34603	0.000800046	0.00126744	-0.710408
ENSMUSG00000037139	Myom3	-1.51874	2.20647	-1.9724	0.0703083	0.0931384	-5.22113
ENSMUSG00002076630	ENSMUSG00002076630	-1.51956	1.37726	-3.45379	0.00430021	0.00647088	-2.29006
ENSMUSG00000062510	Nsl1	-1.5197	1.01847	-3.10129	0.00846105	0.0124331	-2.88812
ENSMUSG00000093485	ENSMUSG00000093485	-1.52021	1.40282	-3.19945	0.0070065	0.010369	-2.81507
ENSMUSG00000111987	ENSMUSG00000111987	-1.52155	0.614702	-2.95205	0.011269	0.0163832	-3.07114
ENSMUSG00000091604	ENSMUSG00000091604	-1.52188	0.715371	-2.9175	0.0120411	0.0174505	-3.14507
[truncated: 14,721 more rows]

## Sheet: P0 | E_RvsRest
ENSEMBL	COMMON	logFC	AveExpr	t	P.Value	adj.P.Val	B
ENSMUSG00000045657	Pcdhb10	5.83648	-2.56235	3.87595	0.00192481	0.0029566	-1.17156
ENSMUSG00000115081	Gm18714	5.55424	-2.16422	4.4943	0.000609488	0.000970652	-0.310505
ENSMUSG00000087326	ENSMUSG00000087326	5.38944	-2.32052	4.1904	0.0010673	0.00167016	-0.740514
ENSMUSG00000105980	ENSMUSG00000105980	5.20688	-2.76372	2.43123	0.0303285	0.0419922	-3.43291
ENSMUSG00000091007	ENSMUSG00000091007	4.90753	-1.64729	2.61954	0.0212623	0.029936	-3.12231
ENSMUSG00000090203	ENSMUSG00000090203	4.90151	-1.80586	3.83759	0.00206966	0.00316937	-1.17297
ENSMUSG00000041673	Lrrc18	4.83506	-1.69344	4.13618	0.00118072	0.00184242	-0.716391
ENSMUSG00000046958	ENSMUSG00000046958	4.79429	-1.78244	3.30476	0.00572323	0.00847501	-2.0544
ENSMUSG00000117589	Gm18713	4.69354	-1.76451	3.68845	0.00274686	0.0041719	-1.44332
ENSMUSG00000028575	Eqtn	4.65608	-1.67349	4.1562	0.00113747	0.00177707	-0.668527
ENSMUSG00000063305	Psg20	4.60815	-2.35006	4.13986	0.00117264	0.00183033	-0.751264
ENSMUSG00000081354	Gm14894	4.57367	-2.04198	3.1891	0.00714728	0.0105012	-2.23621
ENSMUSG00000085101	ENSMUSG00000085101	4.5694	-1.96437	2.7371	0.0170022	0.0241775	-2.94566
ENSMUSG00000082396	ENSMUSG00000082396	4.55423	-1.62674	3.49823	0.00394944	0.00593089	-1.72707
ENSMUSG00000086891	ENSMUSG00000086891	4.40452	-1.4959	3.51765	0.00380533	0.00572071	-1.69809
ENSMUSG00002075439	ENSMUSG00002075439	4.33262	-0.774759	2.81436	0.0146699	0.0209951	-2.85539
ENSMUSG00000108665	ENSMUSG00000108665	4.30453	-1.89746	2.88244	0.0128778	0.018523	-2.74847
ENSMUSG00000120079	ENSMUSG00000120079	4.22861	-1.37407	2.29785	0.0388873	0.0531082	-3.64628
ENSMUSG00000120134	ENSMUSG00000120134	4.22544	-2.37186	2.03944	0.0623562	0.0831039	-3.9568
ENSMUSG00000021396	Nxnl2	4.21713	-1.38179	2.48809	0.0272568	0.0379467	-3.34755
ENSMUSG00000117608	ENSMUSG00000117608	4.19668	-2.13903	2.58654	0.0226343	0.0317661	-3.18357
ENSMUSG00000103726	ENSMUSG00000103726	4.08719	-1.71756	3.05178	0.00930548	0.0135385	-2.45119
ENSMUSG00000106158	ENSMUSG00000106158	4.08374	-0.704021	3.5675	0.00345945	0.00521783	-1.61371
ENSMUSG00000112121	C230072F16Rik	4.05766	-2.48448	1.93359	0.0753271	0.0991311	-4.09195
ENSMUSG00000005891	Prl4a1	4.04465	-1.98424	3.79788	0.0022313	0.0034105	-1.25088
ENSMUSG00000113101	ENSMUSG00000113101	4.02192	-1.74503	3.16486	0.00748811	0.0109822	-2.27303
ENSMUSG00000000154	Slc22a18	3.99548	-1.46551	3.71206	0.00262622	0.0039961	-1.37436
ENSMUSG00000030699	Tbx6	3.95833	-1.69538	3.21318	0.00682408	0.0100437	-2.20023
ENSMUSG00000096218	ENSMUSG00000096218	3.95077	-1.95699	2.89179	0.0126491	0.0182059	-2.71849
ENSMUSG00000064147	Rab44	3.94198	-2.00082	2.6842	0.0188045	0.026627	-3.04557
ENSMUSG00000026809	Spaca9	3.93335	-1.62585	3.3511	0.00523608	0.00778188	-1.9702
ENSMUSG00000121050	ENSMUSG00000121050	3.92742	-1.30713	4.41892	0.000699676	0.00110979	-0.203905
ENSMUSG00000106991	ENSMUSG00000106991	3.92492	-0.912624	4.10334	0.00125541	0.00195523	-0.716053
ENSMUSG00000033644	Piwil2	3.87713	-1.72044	3.16385	0.00750267	0.0110013	-2.27543
ENSMUSG00000020524	Gria1	3.85984	-1.28639	3.36877	0.00506152	0.00753363	-1.95171
ENSMUSG00000103981	ENSMUSG00000103981	3.82423	-1.08751	3.38503	0.00490606	0.00731361	-1.93184
ENSMUSG00000116074	ENSMUSG00000116074	3.82423	-1.08751	3.38503	0.00490606	0.00731361	-1.93184
ENSMUSG00000096215	Smim22	3.81601	-1.57392	2.40539	0.0318318	0.043963	-3.55135
ENSMUSG00000037335	Hand1	3.79995	-1.98769	3.08905	0.0086625	0.0126239	-2.39223
ENSMUSG00000028176	Lrrc7	3.79474	-1.39732	3.43342	0.00447132	0.00668453	-1.83623
ENSMUSG00000047631	Apof	3.78688	-1.17315	2.08962	0.0569579	0.0762554	-3.95612
ENSMUSG00000107750	ENSMUSG00000107750	3.7823	-1.06813	3.44157	0.00440205	0.00658589	-1.82378
ENSMUSG00000065320	ENSMUSG00000065320	3.76342	-1.86442	2.86137	0.013408	0.019253	-2.78187
ENSMUSG00000005950	P2rx5	3.73327	-1.34015	2.4846	0.0274364	0.0381776	-3.35257
ENSMUSG00000102250	ENSMUSG00000102250	3.73165	-1.61975	3.53513	0.00368022	0.00553944	-1.66615
ENSMUSG00000026649	Cfap126	3.72599	-1.58073	3.31877	0.00557132	0.00825951	-2.02923
ENSMUSG00000100872	ENSMUSG00000100872	3.72355	-1.29083	3.24604	0.00640654	0.00945383	-2.14513
ENSMUSG00000082163	Gm14276	3.72192	-2.12857	2.6234	0.0211071	0.0297326	-3.14292
ENSMUSG00000082551	Gm15065	3.71928	-1.15203	3.31594	0.00560166	0.00830168	-2.04635
ENSMUSG00000017064	Prl5a1	3.7093	-1.98184	3.26174	0.00621614	0.00918332	-2.11365
ENSMUSG00000003555	Cyp17a1	3.69625	-2.85368	2.4181	0.0310836	0.042989	-3.41943
ENSMUSG00000120733	ENSMUSG00000120733	3.69278	-1.93789	3.13915	0.0078673	0.0115145	-2.32999
ENSMUSG00000051257	Trap1a	3.68957	-1.62909	3.40825	0.00469236	0.0070031	-1.87683
ENSMUSG00000097752	Gm26688	3.68739	-1.83795	3.13781	0.00788768	0.0115428	-2.31712
ENSMUSG00000108558	Psg-ps1	3.67958	-1.41356	3.33205	0.00543108	0.00806028	-2.0023
ENSMUSG00000103222	ENSMUSG00000103222	3.67756	-1.95366	2.90929	0.0122319	0.0176227	-2.68557
ENSMUSG00000024680	Ms4a2	3.67019	-1.7343	2.02582	0.0639018	0.0850557	-4.01944
ENSMUSG00000031665	Sall1	3.67004	-1.4093	2.97692	0.0107438	0.0155531	-2.61674
ENSMUSG00000116145	ENSMUSG00000116145	3.66975	-1.49478	2.84109	0.0139389	0.0199852	-2.7937
ENSMUSG00000043753	Dmrta1	3.6679	-1.57202	3.2645	0.00618326	0.00913597	-2.11893
ENSMUSG00000065547	Mir199a-1	3.65211	-2.05838	2.33814	0.036085	0.0495143	-3.54949
ENSMUSG00000093277	Gm26236	3.6424	-0.526414	2.82366	0.0144113	0.0206398	-2.90962
ENSMUSG00000085113	ENSMUSG00000085113	3.63954	-1.85071	2.60018	0.022057	0.0309974	-3.20967
ENSMUSG00000082515	ENSMUSG00000082515	3.63643	-1.21124	3.38015	0.00495217	0.00737786	-1.93726
ENSMUSG00000120062	ENSMUSG00000120062	3.59961	-1.75188	2.05049	0.0611283	0.0815464	-3.9784
ENSMUSG00000082381	ENSMUSG00000082381	3.58026	-1.62844	2.97388	0.0108068	0.0156412	-2.59067
ENSMUSG00000118410	ENSMUSG00000118410	3.57832	-1.80553	2.74174	0.0168522	0.0239812	-2.94616
ENSMUSG00000086468	Etaa1os	3.56892	-1.04352	3.20086	0.00698754	0.0102738	-2.25292
ENSMUSG00000022875	Kng1	3.56484	-1.90475	3.20148	0.00697919	0.0102624	-2.27795
ENSMUSG00000089804	Gm16136	3.56304	-1.66431	3.0966	0.00853765	0.0124493	-2.38245
ENSMUSG00000087058	ENSMUSG00000087058	3.54675	-1.74456	3.60231	0.003237	0.00489371	-1.55677
ENSMUSG00000103161	ENSMUSG00000103161	3.54638	-1.16938	3.73027	0.00253684	0.00386464	-1.34251
ENSMUSG00000021509	Slc25a48	3.52183	-1.51079	2.83388	0.0141323	0.0202521	-2.81292
ENSMUSG00000083789	ENSMUSG00000083789	3.51736	-1.63761	3.15297	0.00766123	0.0112222	-2.29576
ENSMUSG00000121457	ENSMUSG00000121457	3.51576	-1.94374	2.92316	0.0119111	0.0171718	-2.66963
ENSMUSG00000117361	ENSMUSG00000117361	3.51358	-1.27519	3.35073	0.00523977	0.00778684	-1.98788
ENSMUSG00000065623	Gm24762	3.51106	-2.30751	1.98683	0.068522	0.0908049	-4.11487
ENSMUSG00000102370	ENSMUSG00000102370	3.51024	-1.41134	3.22664	0.00664982	0.00979773	-2.1851
ENSMUSG00000106837	ENSMUSG00000106837	3.5083	-1.55935	3.03454	0.00961873	0.0139816	-2.48681
ENSMUSG00000108455	ENSMUSG00000108455	3.50713	-2.05305	2.17229	0.0490018	0.0661869	-3.79222
ENSMUSG00000004552	Ctse	3.50709	-1.78223	2.44412	0.029604	0.0410432	-3.41712
ENSMUSG00000103901	ENSMUSG00000103901	3.50347	-1.41686	2.94236	0.0114806	0.0165771	-2.65589
ENSMUSG00000108389	ENSMUSG00000108389	3.49315	-1.85946	2.15986	0.0501278	0.0676374	-3.82555
ENSMUSG00000104874	ENSMUSG00000104874	3.49295	-1.32884	3.1168	0.00821257	0.0119968	-2.39231
ENSMUSG00000092428	ENSMUSG00000092428	3.48829	-1.95154	2.86631	0.0132819	0.0190793	-2.78675
ENSMUSG00000031170	Slc38a5	3.47843	-1.74595	2.50263	0.0265206	0.0369708	-3.32903
ENSMUSG00000085414	ENSMUSG00000085414	3.47197	-2.12343	2.42832	0.0304943	0.0422138	-3.41278
ENSMUSG00000097232	ENSMUSG00000097232	3.46119	-1.26657	3.64058	0.00300911	0.00455825	-1.50577
ENSMUSG00000073077	Cfap47	3.45049	-0.987902	3.14614	0.00776239	0.011367	-2.36369
ENSMUSG00000042655	Shisal2b	3.4491	-0.986248	3.90613	0.0018182	0.00279851	-1.04801
ENSMUSG00000109875	ENSMUSG00000109875	3.41831	-1.76003	2.23206	0.0439117	0.0596225	-3.71941
ENSMUSG00000037482	Erv3	3.4157	-0.868462	2.54642	0.0244185	0.0341614	-3.31034
ENSMUSG00000077527	Gm25506	3.40302	-1.74547	2.62134	0.0211899	0.0298436	-3.17
ENSMUSG00002075070	ENSMUSG00002075070	3.39059	-2.00664	2.65871	0.0197382	0.0278833	-3.127
ENSMUSG00000068373	D430041D05Rik	3.38956	-1.33627	3.1668	0.00746017	0.0109434	-2.29273
ENSMUSG00000032899	Styk1	3.38118	-1.64066	3.22705	0.00664459	0.00979067	-2.18155
ENSMUSG00000016526	Dyrk3	3.35782	-1.6955	2.68434	0.0187995	0.0266217	-3.06229
ENSMUSG00000037798	Mat1a	3.35753	-1.88903	2.4543	0.0290442	0.0403026	-3.4827
ENSMUSG00000085165	ENSMUSG00000085165	3.35513	-1.79615	2.7748	0.015822	0.022578	-2.93214
ENSMUSG00000108617	ENSMUSG00000108617	3.35025	-1.6333	2.71883	0.0176046	0.0249987	-3.04088
ENSMUSG00000097035	ENSMUSG00000097035	3.33777	-0.574574	2.31321	0.0377958	0.0517201	-3.79747
ENSMUSG00000022847	Thpo	3.33412	-1.86896	2.10484	0.0554077	0.0743155	-3.93216
[truncated: 16,652 more rows]
