# Supplementary material for: Compensatory growth and recovery of cartilage cytoarchitecture after transient cell death in fetal mouse limbs
Source: Nat Commun. 2024 Apr 5;15:2940. doi: 10.1038/s41467-024-47311-7 (PMC10997652; doi:10.1038/s41467-024-47311-7)
Supplement: Supplementary file 6 — Supplementary Data 4 [file 41467_2024_47311_MOESM6_ESM.xlsx]

## Sheet: P3 | EVsC
ENSEMBL	COMMON	logFC	AveExpr	t	P.Value	adj.P.Val	B
ENSMUSG00000029661	Col1a2	15.4996	15.2986	110.154	8.55019e-24	1.14614e-19	41.7442
ENSMUSG00000001506	Col1a1	14.5034	14.3469	108.746	1.0427e-23	1.14614e-19	41.5233
ENSMUSG00000119584	Rn18s-rs5	14.2478	14.5985	38.4616	9.19089e-17	1.60232e-15	28.7758
ENSMUSG00000064339	NA	14.1486	14.1963	94.7468	8.74027e-23	6.40487e-19	40.2112
ENSMUSG00000092341	Malat1	13.4202	13.209	81.5994	8.74965e-22	1.66272e-18	38.5521
ENSMUSG00000101111	NA	13.3862	13.46	65.5049	2.58282e-20	7.0976e-18	36.0188
ENSMUSG00000064358	COX3	13.3826	13.457	65.5833	2.53568e-20	7.05873e-18	36.0333
ENSMUSG00000027966	Col11a1	13.1999	13.3197	81.9782	8.14667e-22	1.66272e-18	38.6134
ENSMUSG00000018593	Sparc	12.8456	12.8635	71.9102	6.1382e-21	4.23592e-18	37.0942
ENSMUSG00000064351	COX1	12.8353	12.4471	53.1382	6.458e-19	5.10693e-17	33.2661
ENSMUSG00000101249	NA	12.7696	12.3317	48.5595	2.57808e-18	1.21623e-16	32.041
ENSMUSG00000022483	Col2a1	12.5904	12.6841	53.5113	5.79949e-19	4.75731e-17	33.3718
ENSMUSG00000064352	NA	12.3918	11.8616	42.2276	2.19863e-17	5.59429e-16	30.0713
ENSMUSG00000026043	Col3a1	12.3755	12.4025	65.8412	2.38697e-20	7.05873e-18	35.9983
ENSMUSG00000102070	NA	12.2335	12.3169	90.0588	1.91177e-22	7.00473e-19	39.4566
ENSMUSG00000064354	COX2	12.2289	12.3126	90.1086	1.89554e-22	7.00473e-19	39.4614
ENSMUSG00000029306	Ibsp	12.1247	11.8533	30.8166	2.70476e-15	2.51955e-14	25.4592
ENSMUSG00000064370	CYTB	11.8647	12.0494	90.7379	1.70263e-22	7.00473e-19	39.4846
ENSMUSG00000064357	ATP6	11.8451	11.958	60.2265	9.41297e-20	1.41736e-17	34.8543
ENSMUSG00000100862	Gm10925	11.8425	11.9561	60.2292	9.40645e-20	1.41736e-17	34.8547
ENSMUSG00000064341	ND1	11.8043	11.8484	74.3583	3.66456e-21	3.50268e-18	37.3622
ENSMUSG00000102349	NA	11.7491	11.49	68.1035	1.41873e-20	5.88478e-18	36.3081
ENSMUSG00000029580	Actb	11.638	11.6314	70.1016	9.088e-21	4.74141e-18	36.6656
ENSMUSG00000093674	Rpl41	11.5043	11.5408	55.3161	3.48264e-19	3.3728e-17	33.7396
ENSMUSG00000064363	ND4	11.4966	11.5128	85.7532	4.06937e-22	1.22172e-18	38.8371
ENSMUSG00000000031	H19	11.2302	11.4068	44.9644	8.39452e-18	2.80891e-16	30.9344
ENSMUSG00000115783	Bc1	11.1964	11.1009	37.9338	1.13544e-16	1.87681e-15	28.5102
ENSMUSG00000037742	Eef1a1	11.0971	11.1869	84.1817	5.41234e-22	1.32205e-18	38.5944
ENSMUSG00000083563	NA	11.0532	10.5444	38.6144	8.6501e-17	1.53424e-15	28.7502
ENSMUSG00000064337	NA	10.9192	10.8596	34.5404	4.75381e-16	5.9044e-15	27.139
ENSMUSG00000076138	NA	10.838	10.8952	75.7291	2.76544e-21	3.50268e-18	37.4331
ENSMUSG00000027422	Rrbp1	10.8272	10.775	81.3407	9.18861e-22	1.66272e-18	38.171
ENSMUSG00000030672	Mylpf	10.7738	11.1983	29.667	4.82212e-15	4.07259e-14	24.8845
ENSMUSG00000068220	Lgals1	10.7498	10.8263	52.604	7.54297e-19	5.64029e-17	33.027
ENSMUSG00000078193	Gm2000	10.7453	10.7629	80.9842	9.83234e-22	1.66272e-18	38.1292
ENSMUSG00000027523	Gnas	10.7417	10.7199	61.5981	6.6562e-20	1.19508e-17	35.0156
ENSMUSG00000027750	Postn	10.6898	10.687	70.7113	7.95293e-21	4.60098e-18	36.6394
ENSMUSG00000090625	NA	10.6722	10.657	60.2561	9.34212e-20	1.41736e-17	34.7381
ENSMUSG00000029304	Spp1	10.6497	9.9403	30.5982	3.01387e-15	2.74242e-14	25.3362
ENSMUSG00000064353	NA	10.6018	10.0011	34.9797	3.91976e-16	5.02704e-15	27.3058
ENSMUSG00000001175	Calm1	10.5837	10.8129	71.4723	6.74386e-21	4.23592e-18	36.778
ENSMUSG00000026042	Col5a2	10.5633	10.4838	66.4482	2.07241e-20	6.74472e-18	35.8911
ENSMUSG00000064345	ND2	10.5444	10.5001	70.1963	8.90086e-21	4.74141e-18	36.53
ENSMUSG00000062997	Rpl35	10.5103	10.5638	67.8878	1.48978e-20	6.06505e-18	36.1596
ENSMUSG00000064359	NA	10.5056	10.4357	42.0298	2.36258e-17	5.89585e-16	29.9467
ENSMUSG00000048583	Igf2	10.4673	10.7565	74.6122	3.47705e-21	3.50268e-18	37.2481
ENSMUSG00000115302	NA	10.4655	10.7541	74.746	3.38236e-21	3.50268e-18	37.2674
ENSMUSG00000051747	Ttn	10.4459	10.9114	34.0152	6.00629e-16	7.17091e-15	26.9132
ENSMUSG00000022816	Fstl1	10.4355	10.3777	48.7137	2.45563e-18	1.1787e-16	31.974
ENSMUSG00000026728	Vim	10.4273	10.4927	64.216	3.50728e-20	8.47298e-18	35.4911
ENSMUSG00000000740	Rpl13	10.3987	10.6197	85.2625	4.44586e-22	1.22172e-18	38.6159
ENSMUSG00000073702	Rpl31	10.3953	10.4185	65.0373	2.88402e-20	7.43091e-18	35.6377
ENSMUSG00000071415	Rpl23	10.3445	10.1624	65.5818	2.53657e-20	7.05873e-18	35.7052
ENSMUSG00000052305	Hbb-bs	10.3293	9.80534	20.9427	9.23542e-13	4.05576e-12	19.6125
ENSMUSG00000002265	Peg3	10.3269	10.2561	68.2934	1.35918e-20	5.74619e-18	36.1851
ENSMUSG00000044285	Ubb-ps	10.286	10.3956	61.685	6.51324e-20	1.19323e-17	35.0006
ENSMUSG00000060126	Tpt1	10.2191	10.2894	59.1813	1.23232e-19	1.61258e-17	34.4757
ENSMUSG00000019505	Ubb	10.2145	10.4047	56.7896	2.32444e-19	2.51726e-17	33.9747
ENSMUSG00000032332	Col12a1	10.2054	10.0724	63.6717	3.99838e-20	8.84758e-18	35.3368
ENSMUSG00000060143	Gm10076	10.1866	10.2302	55.1957	3.60132e-19	3.45726e-17	33.5997
ENSMUSG00000023944	Hsp90ab1	10.1756	10.2556	66.4195	2.08625e-20	6.74472e-18	35.8604
ENSMUSG00000064342	NA	10.1713	10.0501	51.752	9.6946e-19	6.57433e-17	32.7468
ENSMUSG00000026238	Ptma	10.1529	10.2823	78.825	1.49133e-21	2.1857e-18	37.7535
ENSMUSG00000020460	Rps27a	10.1485	9.95886	49.6416	1.83782e-18	9.59681e-17	32.1918
ENSMUSG00000074129	Rpl13a	10.1343	10.1749	75.2886	3.02562e-21	3.50268e-18	37.2532
ENSMUSG00000031972	Acta1	10.1318	10.9365	29.6673	4.82131e-15	4.07259e-14	24.8828
ENSMUSG00000025351	Cd63	10.1235	10.099	47.5946	3.50853e-18	1.46917e-16	31.6417
ENSMUSG00000047675	Gm15501	10.121	10.3221	59.0465	1.27632e-19	1.64086e-17	34.4548
ENSMUSG00000031239	Itm2a	10.1046	10.1644	40.2986	4.5001e-17	9.22856e-16	29.3413
ENSMUSG00000069919	Hba-a1	10.1039	9.68546	23.4976	1.64177e-13	8.63047e-13	21.3644
ENSMUSG00000089989	NA	10.1025	10.1355	74.6316	3.46311e-21	3.50268e-18	37.152
ENSMUSG00000032518	Rpsa	10.097	10.3419	44.2688	1.06624e-17	3.30179e-16	30.6663
ENSMUSG00000000184	Ccnd2	10.0857	10.0652	69.2394	1.09965e-20	5.14355e-18	36.3124
ENSMUSG00000066315	Gm12918	10.0704	10.2712	79.1532	1.39881e-21	2.1857e-18	37.7938
ENSMUSG00000020048	Hsp90b1	10.0464	9.88717	70.8934	7.64407e-21	4.54182e-18	36.5449
ENSMUSG00000057841	Rpl32	10.0432	10.0173	64.03	3.6675e-20	8.49458e-18	35.4021
ENSMUSG00000032216	Nedd4	10.0324	9.97792	61.04	7.65707e-20	1.30491e-17	34.8185
ENSMUSG00000070436	Serpinh1	10.022	10.271	49.6316	1.84357e-18	9.60402e-17	32.213
ENSMUSG00000040952	Rps19	10.0117	10.103	59.3419	1.18198e-19	1.58443e-17	34.4937
ENSMUSG00000001403	Ube2c	9.97885	10.4398	29.7559	4.60774e-15	3.92622e-14	24.9238
ENSMUSG00000032366	Tpm1	9.97238	10.1879	51.9321	9.19046e-19	6.3736e-17	32.7977
ENSMUSG00000021268	Meg3	9.97126	10.1716	42.9984	1.66626e-17	4.60767e-16	30.2508
ENSMUSG00000090733	Rps27	9.95286	9.71825	46.6384	4.79098e-18	1.81908e-16	31.3399
ENSMUSG00000017300	Tnnc2	9.94688	10.4155	29.0418	6.66478e-15	5.3048e-14	24.5604
ENSMUSG00000103034	Gm8797	9.94376	9.94891	51.3247	1.10117e-18	7.09913e-17	32.6332
ENSMUSG00000045128	Rpl18a	9.92815	9.90085	41.017	3.43311e-17	7.58528e-16	29.5814
ENSMUSG00000083863	NA	9.9278	9.93992	56.5445	2.48435e-19	2.63846e-17	33.869
ENSMUSG00000037664	Cdkn1c	9.92711	10.1018	69.7159	9.894e-21	4.9434e-18	36.3905
ENSMUSG00000061983	Rps12	9.92114	9.84541	74.77	3.36569e-21	3.50268e-18	37.1226
ENSMUSG00000026147	Col9a1	9.91855	9.97314	28.7391	7.81421e-15	6.08528e-14	24.4013
ENSMUSG00000035295	Wdr38	9.90727	9.95839	66.5499	2.02416e-20	6.74229e-18	35.8439
ENSMUSG00000069917	Hba-a2	9.88098	9.55453	22.8183	2.55235e-13	1.27415e-12	20.9203
ENSMUSG00000055775	Myh8	9.87514	10.34	31.5596	1.88207e-15	1.84301e-14	25.7976
ENSMUSG00000019929	Dcn	9.84423	10.0977	51.7329	9.74966e-19	6.57474e-17	32.7449
ENSMUSG00000071866	Ppia	9.83525	9.7615	73.0636	4.80354e-21	3.66539e-18	36.8555
ENSMUSG00000025290	Rps24	9.82769	9.76291	65.0039	2.90692e-20	7.43091e-18	35.5395
ENSMUSG00000066551	Hmgb1	9.82628	9.83978	65.1016	2.84047e-20	7.43091e-18	35.5682
ENSMUSG00000021388	Aspn	9.74811	9.38112	46.9619	4.30865e-18	1.68384e-16	31.4044
ENSMUSG00000032399	Rpl4	9.72747	9.71376	74.5661	3.51033e-21	3.50268e-18	37.0644
ENSMUSG00000039462	Col10a1	9.71372	9.22929	32.7397	1.07579e-15	1.15762e-14	26.3194
ENSMUSG00000064369	NA	9.71308	9.14795	33.0468	9.33091e-16	1.0334e-14	26.4536
ENSMUSG00000064368	ND6	9.69935	9.56985	62.1121	5.85705e-20	1.12314e-17	34.9712
ENSMUSG00000022371	Col14a1	9.69412	9.59788	47.6617	3.4335e-18	1.44602e-16	31.6218
ENSMUSG00000055093	Rps27a-ps3	9.68926	9.46835	39.0369	7.32328e-17	1.34752e-15	28.8616
ENSMUSG00000064343	NA	9.67663	9.30634	26.4718	2.71599e-14	1.79036e-13	23.1658
ENSMUSG00000059835	Rpl13-ps3	9.67207	9.85471	66.794	1.9132e-20	6.59627e-18	35.8626
ENSMUSG00000016559	H3f3b	9.65337	9.71954	73.6654	4.23327e-21	3.66539e-18	36.9371
ENSMUSG00000068396	Rpl34-ps1	9.63564	9.53396	65.6978	2.46846e-20	7.05873e-18	35.6297
ENSMUSG00000049775	Tmsb4x	9.63503	9.69614	50.6974	1.33018e-18	7.88466e-17	32.4468
ENSMUSG00000029838	Ptn	9.63154	9.56178	54.6351	4.21334e-19	3.79615e-17	33.3979
ENSMUSG00000003814	Calr	9.60814	9.59624	71.2747	7.03774e-21	4.29771e-18	36.555
ENSMUSG00000021270	Hsp90aa1	9.60769	9.48593	48.2466	2.84711e-18	1.27922e-16	31.7729
ENSMUSG00000058546	Gm46442	9.5984	9.69405	50.1485	1.57231e-18	8.71223e-17	32.305
ENSMUSG00000055553	Kxd1	9.58295	9.52891	51.3765	1.08422e-18	7.05192e-17	32.6079
ENSMUSG00000062825	Actg1	9.57396	9.81487	73.2449	4.62364e-21	3.66539e-18	36.8826
ENSMUSG00000063229	Ldha	9.56632	9.71022	51.0193	1.20691e-18	7.47398e-17	32.5277
ENSMUSG00000090137	Uba52	9.55421	9.49773	50.7842	1.29566e-18	7.80378e-17	32.4539
ENSMUSG00000022283	Pabpc1	9.55139	9.56459	73.5236	4.36085e-21	3.66539e-18	36.8832
ENSMUSG00000024330	Col11a2	9.54231	9.80721	31.6222	1.82615e-15	1.79705e-14	25.8207
ENSMUSG00000069862	NA	9.53134	9.39417	71.8258	6.25021e-21	4.23592e-18	36.605
ENSMUSG00000049517	Rps23	9.5195	9.52438	73.0933	4.77364e-21	3.66539e-18	36.8174
ENSMUSG00000074884	Serf2	9.51052	9.62516	56.8182	2.30651e-19	2.51022e-17	33.8983
ENSMUSG00000051855	Mest	9.51047	9.35726	67.5444	1.61078e-20	6.18209e-18	35.9127
ENSMUSG00000032492	Pth1r	9.49541	9.31716	39.6127	5.85282e-17	1.13165e-15	29.0635
ENSMUSG00000046841	Ckap4	9.4951	9.51071	50.1365	1.57811e-18	8.71223e-17	32.2848
ENSMUSG00000070713	Hmgn2-ps	9.48939	8.863	64.1341	3.57693e-20	8.49458e-18	35.2463
ENSMUSG00000000957	Mmp14	9.47801	9.35579	37.6284	1.28483e-16	2.05275e-15	28.3359
ENSMUSG00000003038	Hmgn2	9.47477	8.90345	57.3367	2.00575e-19	2.24972e-17	33.9218
ENSMUSG00000041841	Rpl37rt	9.47097	9.45641	62.5914	5.20348e-20	1.04948e-17	35.0546
ENSMUSG00000022961	Son	9.46867	9.40059	71.957	6.0769e-21	4.23592e-18	36.6237
ENSMUSG00000079641	Rpl39	9.46084	9.22218	38.3308	9.6829e-17	1.66174e-15	28.591
ENSMUSG00000026864	Hspa5	9.4608	9.56896	61.5799	6.68642e-20	1.19508e-17	34.8645
ENSMUSG00000107176	Gm9794	9.4398	9.25498	63.0678	4.63018e-20	9.60281e-18	35.1139
ENSMUSG00000010608	Rbm25	9.43387	9.38063	64.9087	2.97325e-20	7.51311e-18	35.4638
ENSMUSG00000067870	NA	9.42768	9.36653	48.5303	2.60207e-18	1.2197e-16	31.8425
ENSMUSG00000024608	Rps14	9.42753	9.6193	67.3413	1.68725e-20	6.18209e-18	35.9225
ENSMUSG00000058443	Rpl10-ps3	9.42576	9.38175	69.5858	1.01829e-20	4.9747e-18	36.2537
ENSMUSG00000008668	Rps18	9.42362	9.56605	47.0817	4.14341e-18	1.63242e-16	31.4555
ENSMUSG00000069833	Ahnak	9.4074	9.44516	57.2725	2.04059e-19	2.27717e-17	33.9743
ENSMUSG00000031250	Tnmd	9.40017	9.15961	34.6742	4.48138e-16	5.60721e-15	27.1533
ENSMUSG00000027620	Rbm39	9.38794	9.12853	61.1454	7.45627e-20	1.2907e-17	34.7233
ENSMUSG00000031633	Slc25a4	9.38721	9.68379	54.0073	5.03266e-19	4.28829e-17	33.255
ENSMUSG00000062328	Rpl17	9.38661	9.35905	63.2469	4.43244e-20	9.40468e-18	35.1561
ENSMUSG00000043633	Fam221b	9.38658	9.45866	51.7669	9.65179e-19	6.57433e-17	32.6981
ENSMUSG00000074656	Eif2s2	9.38591	9.29154	69.3912	1.06317e-20	5.08101e-18	36.2024
ENSMUSG00000036438	Calm2	9.37821	9.47707	65.9882	2.30638e-20	6.95363e-18	35.6634
ENSMUSG00000046330	Rpl37a	9.36553	9.38117	41.9175	2.46153e-17	6.05984e-16	29.8572
ENSMUSG00000061816	Myl1	9.36405	9.89286	28.8124	7.51746e-15	5.87158e-14	24.4377
ENSMUSG00000025607	Copg2	9.35913	9.21491	65.349	2.67931e-20	7.21409e-18	35.5116
ENSMUSG00000060938	Rpl26	9.35849	9.23015	63.269	4.40864e-20	9.40468e-18	35.1401
ENSMUSG00000081406	Rps6-ps4	9.34869	9.37128	70.4991	8.32974e-21	4.69541e-18	36.394
ENSMUSG00000100755	Rps23-ps1	9.34642	9.28512	73.0325	4.83517e-21	3.66539e-18	36.7628
ENSMUSG00000059291	LOC115489947	9.33264	9.27724	47.0354	4.20653e-18	1.65432e-16	31.4194
ENSMUSG00000072235	Tuba1a	9.32752	9.39537	53.8951	5.19615e-19	4.36001e-17	33.2061
ENSMUSG00000067274	Rplp0	9.31442	9.47002	48.7396	2.43563e-18	1.17423e-16	31.9086
ENSMUSG00000026234	Ncl	9.31417	9.40989	48.0563	3.02527e-18	1.33549e-16	31.7114
ENSMUSG00000090136	Gm10177	9.31288	9.31439	53.0683	6.59007e-19	5.15573e-17	32.9995
ENSMUSG00000006360	Crip1	9.31118	9.37726	37.8081	1.19455e-16	1.95248e-15	28.4053
ENSMUSG00000058558	Rpl5	9.31088	9.48214	59.0688	1.26891e-19	1.64086e-17	34.3523
ENSMUSG00000028234	Rps20	9.3103	9.2781	51.904	9.26735e-19	6.40671e-17	32.7108
ENSMUSG00000003429	Rps11	9.30567	9.36271	38.7761	8.11433e-17	1.46098e-15	28.7633
ENSMUSG00000048126	Col6a3	9.29794	9.25322	60.6593	8.43084e-20	1.38316e-17	34.6462
ENSMUSG00000058600	Rpl30	9.29438	9.1404	60.9346	7.86328e-20	1.32813e-17	34.6838
ENSMUSG00000084111	Gm15710	9.29325	9.39906	62.0996	5.87525e-20	1.12314e-17	34.9432
ENSMUSG00000029614	Rpl6	9.28385	9.27189	50.285	1.50801e-18	8.50056e-17	32.3011
ENSMUSG00000019437	Tlcd1	9.28132	9.2656	59.2439	1.21243e-19	1.59605e-17	34.3657
ENSMUSG00000012848	Rps5	9.2581	9.28727	45.6108	6.74378e-18	2.3797e-16	31.008
ENSMUSG00000041453	Rpl21	9.25654	9.33126	62.1152	5.85248e-20	1.12314e-17	34.9376
ENSMUSG00000008348	Ubc	9.25478	9.54954	45.4038	7.23117e-18	2.50741e-16	30.9622
ENSMUSG00002075486	NA	9.25471	9.14346	43.6431	1.32633e-17	3.89814e-16	30.3946
ENSMUSG00000061477	Rps7	9.25194	9.02401	43.8287	1.24275e-17	3.72285e-16	30.4438
ENSMUSG00000083992	Gm11478	9.25107	9.06955	58.6259	1.42468e-19	1.78973e-17	34.2124
ENSMUSG00000005583	Mef2c	9.24931	9.26922	56.9551	2.22274e-19	2.43125e-17	33.8762
ENSMUSG00000061787	Rps17	9.24834	9.26126	71.7255	6.38629e-21	4.23592e-18	36.5594
ENSMUSG00000062270	Morf4l1	9.24761	9.38638	66.7889	1.91546e-20	6.59627e-18	35.7884
ENSMUSG00000079435	Rpl36a	9.24716	9.18079	48.8072	2.38433e-18	1.15967e-16	31.9002
ENSMUSG00000026193	Fn1	9.24355	9.52143	68.6113	1.26537e-20	5.66802e-18	36.1105
ENSMUSG00000027566	Psma7	9.2381	9.19727	67.4439	1.64816e-20	6.18209e-18	35.8684
ENSMUSG00000025794	Rpl14	9.23794	9.27495	41.7905	2.57866e-17	6.18612e-16	29.8068
ENSMUSG00000101939	NA	9.22759	8.96244	50.7172	1.32224e-18	7.87753e-17	32.378
ENSMUSG00000068240	Gm11808	9.22399	9.14426	55.8554	2.9999e-19	2.99772e-17	33.6294
ENSMUSG00000008683	Rps15a	9.22266	9.20034	52.0574	8.85634e-19	6.22038e-17	32.7379
ENSMUSG00000073940	Hbb-bt	9.21076	8.56141	18.9705	4.03298e-12	1.56148e-11	18.1293
ENSMUSG00000009927	Rps25	9.20143	9.21778	67.5995	1.59071e-20	6.18209e-18	35.8969
ENSMUSG00000090841	Myl6	9.19853	9.32396	60.7379	8.26461e-20	1.36608e-17	34.673
ENSMUSG00000028495	Rps6	9.19657	9.27731	67.1689	1.7552e-20	6.32562e-18	35.8357
ENSMUSG00000058174	Gm5148	9.19528	9.15375	71.5294	6.66135e-21	4.23592e-18	36.5124
ENSMUSG00000064360	ND3	9.19431	8.92385	50.3005	1.5009e-18	8.49703e-17	32.2669
ENSMUSG00000078974	Sec61g	9.17748	9.192	52.1421	8.6379e-19	6.12566e-17	32.7604
ENSMUSG00000061723	Tnnt3	9.1754	9.52556	26.559	2.5841e-14	1.71369e-13	23.2154
ENSMUSG00000008682	Rpl10	9.1752	9.17959	67.3806	1.67216e-20	6.18209e-18	35.8558
ENSMUSG00000024991	Eif3a	9.1743	9.05115	66.1587	2.21653e-20	6.86311e-18	35.6214
ENSMUSG00000006333	Rps9	9.16812	9.15752	58.8415	1.34645e-19	1.70117e-17	34.2686
ENSMUSG00000057322	Rpl38	9.16494	9.15566	48.0048	3.07551e-18	1.34713e-16	31.6813
ENSMUSG00000028788	Ptp4a2	9.16392	8.93722	59.9149	1.01952e-19	1.46428e-17	34.4481
ENSMUSG00000025508	Rplp2	9.16354	9.23987	50.2014	1.54704e-18	8.61807e-17	32.2766
ENSMUSG00000057359	NA	9.16023	9.09744	68.9735	1.16678e-20	5.34384e-18	36.1003
ENSMUSG00000064344	NA	9.147	8.7192	22.7414	2.6852e-13	1.33344e-12	20.8762
ENSMUSG00000020585	Laptm4a	9.14314	9.02649	57.5141	1.91268e-19	2.16744e-17	33.9737
ENSMUSG00000043770	NA	9.14065	9.23513	47.5616	3.54618e-18	1.48211e-16	31.5642
ENSMUSG00000052854	Nrk	9.13778	9.03189	50.9751	1.22311e-18	7.55303e-17	32.4476
ENSMUSG00000021390	Ogn	9.12933	8.86645	35.3527	3.33352e-16	4.43878e-15	27.4206
ENSMUSG00000092274	Neat1	9.12838	8.98868	56.1348	2.77832e-19	2.84086e-17	33.6627
ENSMUSG00000025130	P4hb	9.127	9.10573	59.8236	1.04373e-19	1.47085e-17	34.4575
ENSMUSG00000026051	Ecrg4	9.12253	8.95355	35.6965	2.87555e-16	3.94607e-15	27.5658
ENSMUSG00000053477	Tcf4	9.1177	9.13634	56.4893	2.52193e-19	2.65273e-17	33.7583
ENSMUSG00000026837	Col5a1	9.11558	9.19893	50.8843	1.25705e-18	7.67637e-17	32.4452
ENSMUSG00000008575	Nfib	9.10096	9.04497	55.3613	3.43916e-19	3.34542e-17	33.4979
ENSMUSG00000057863	Rpl36	9.09513	9.15757	40.6511	3.93824e-17	8.43844e-16	29.4167
ENSMUSG00000101609	Kcnq1ot1	9.09353	8.98705	40.4567	4.23812e-17	8.86803e-16	29.334
ENSMUSG00000039001	Rps21	9.09313	8.8825	57.6569	1.84106e-19	2.0971e-17	33.9803
ENSMUSG00000063316	Rpl27	9.08834	9.06546	61.4337	6.93555e-20	1.22925e-17	34.7719
ENSMUSG00000020372	Rack1	9.08405	9.07027	63.8232	3.85472e-20	8.64717e-18	35.2158
ENSMUSG00000118642	NA	9.08294	8.62205	24.5858	8.29866e-14	4.73987e-13	22.0533
ENSMUSG00000028936	Rpl22	9.07388	8.79226	66.3308	2.12963e-20	6.78518e-18	35.6109
ENSMUSG00000030744	Rps3	9.07265	9.10101	50.0317	1.62967e-18	8.88997e-17	32.2192
ENSMUSG00000058799	Nap1l1	9.06566	8.8721	59.632	1.09652e-19	1.5161e-17	34.3793
ENSMUSG00000031320	Rps4x	9.06205	9.20751	50.2359	1.53079e-18	8.58494e-17	32.2814
ENSMUSG00000067288	Rps28	9.05715	9.07208	39.7438	5.56413e-17	1.08827e-15	29.0964
ENSMUSG00000094248	H2ac23	9.03744	9.05729	37.3744	1.42504e-16	2.22343e-15	28.2258
ENSMUSG00000034892	Rps29	9.0373	9.05245	47.348	3.79984e-18	1.53881e-16	31.489
ENSMUSG00000060036	Rpl3	9.03317	9.07001	44.5453	9.69107e-18	3.06545e-16	30.6687
ENSMUSG00000031229	Atrx	9.02881	8.96974	60.4287	8.93986e-20	1.39255e-17	34.55
ENSMUSG00000029368	Alb	9.02487	4.9844	12.4916	1.75171e-09	4.54156e-09	12.0414
ENSMUSG00000094777	H2ac24	9.01458	9.02784	37.96	1.12349e-16	1.85845e-15	28.4453
ENSMUSG00000091228	NA	9.01335	9.08209	70.0681	9.15499e-21	4.74141e-18	36.2692
ENSMUSG00000028081	Rps3a1	9.00958	8.94979	65.3308	2.69084e-20	7.21409e-18	35.464
ENSMUSG00000022890	Atp5j	9.00208	9.23766	47.5	3.61744e-18	1.5046e-16	31.542
ENSMUSG00000029718	Pcolce	8.99637	9.05041	51.1119	1.17377e-18	7.33896e-17	32.4879
ENSMUSG00000020857	Nme2	8.98882	9.04349	70.0094	9.27405e-21	4.74141e-18	36.2527
ENSMUSG00000057113	Npm1	8.98766	9.00855	44.7978	8.88636e-18	2.91144e-16	30.7351
ENSMUSG00000113625	Gm3379	8.98095	8.9262	64.7801	3.06547e-20	7.6581e-18	35.3641
ENSMUSG00000041959	S100a10	8.98027	9.00914	46.6012	4.84988e-18	1.83827e-16	31.2726
ENSMUSG00000003970	Rpl8	8.96486	8.99239	66.1868	2.2021e-20	6.86311e-18	35.6189
ENSMUSG00000017404	Rpl19	8.95555	9.09661	40.9654	3.49996e-17	7.69432e-16	29.5184
ENSMUSG00000020053	Igf1	8.9515	8.90456	34.2628	5.3768e-16	6.55594e-15	26.9724
ENSMUSG00000001119	Col6a1	8.95047	9.2385	30.9008	2.5948e-15	2.43155e-14	25.4705
ENSMUSG00000069662	Marcks	8.9397	8.82531	58.5081	1.46947e-19	1.81488e-17	34.1437
ENSMUSG00000031375	Bgn	8.93941	9.10444	41.9864	2.40029e-17	5.94905e-16	29.861
ENSMUSG00000062006	Rpl34-ps1	8.93924	8.90778	65.654	2.49394e-20	7.05873e-18	35.5121
ENSMUSG00000050708	Ftl1	8.93835	9.37432	36.98	1.67602e-16	2.52887e-15	28.0856
ENSMUSG00000026185	Igfbp5	8.93413	8.95216	60.52	8.73462e-20	1.39255e-17	34.5684
ENSMUSG00000057036	Gm7536	8.93397	8.95325	59.9906	9.99905e-20	1.46428e-17	34.4678
ENSMUSG00000084416	Rpl10a-ps1	8.92674	8.84592	66.5553	2.02164e-20	6.74229e-18	35.6545
ENSMUSG00000022205	Sub1	8.92342	8.91946	68.4806	1.30306e-20	5.66802e-18	35.9862
ENSMUSG00000028063	Lmna	8.92168	9.14388	52.1539	8.608e-19	6.12422e-17	32.7564
ENSMUSG00000100801	Gm15459	8.92151	9.04359	65.7842	2.41902e-20	7.05873e-18	35.5536
ENSMUSG00000036371	Serbp1	8.91998	8.82188	62.7862	4.96041e-20	1.01916e-17	34.9816
ENSMUSG00000096006	NA	8.91375	8.92073	58.1972	1.59501e-19	1.92403e-17	34.0968
ENSMUSG00000064349	NA	8.91049	8.30504	16.6468	2.778e-11	9.2309e-11	16.1579
ENSMUSG00000041891	Lman1	8.90662	8.78388	54.0819	4.927e-19	4.22672e-17	33.1753
ENSMUSG00000018293	Pfn1	8.9065	9.02422	52.9161	6.8875e-19	5.3204e-17	32.927
ENSMUSG00000029761	Cald1	8.89941	8.85696	55.454	3.35179e-19	3.28954e-17	33.4932
ENSMUSG00000040785	Ttc3	8.89847	8.88385	64.089	3.61583e-20	8.49458e-18	35.2243
ENSMUSG00000080885	Rpl10-ps6	8.88223	8.8343	63.9827	3.70942e-20	8.49458e-18	35.2052
ENSMUSG00000030319	Cand2	8.87582	8.79352	63.9902	3.70272e-20	8.49458e-18	35.201
ENSMUSG00000027570	Col9a3	8.875	9.15456	23.6972	1.4454e-13	7.69945e-13	21.4961
ENSMUSG00000066902	Rps23-ps2	8.86639	8.82097	68.4404	1.31491e-20	5.66802e-18	35.9611
ENSMUSG00000098274	Rpl24	8.86256	8.8627	64.6501	3.16173e-20	7.80982e-18	35.3281
ENSMUSG00000059005	Hnrnpa3	8.86073	8.75621	48.1554	2.93108e-18	1.30704e-16	31.6751
ENSMUSG00000007892	Rplp1	8.85307	9.02906	50.2394	1.52915e-18	8.58494e-17	32.2611
ENSMUSG00000020843	Timm22	8.85295	8.75386	32.4499	1.23193e-15	1.29459e-14	26.1758
ENSMUSG00000038274	Fau	8.8472	9.00509	49.9726	1.65949e-18	8.96368e-17	32.1912
ENSMUSG00000001025	S100a6	8.84279	9.16091	38.6991	8.36471e-17	1.49943e-15	28.7226
ENSMUSG00000043716	Rpl7	8.83663	8.84362	66.7779	1.92031e-20	6.59627e-18	35.6876
ENSMUSG00000022665	Ccdc80	8.83336	8.75364	57.3764	1.98449e-19	2.23728e-17	33.899
ENSMUSG00000086583	Gm15500	8.83137	8.96864	52.5554	7.65082e-19	5.64415e-17	32.8304
ENSMUSG00000066116	Gm10154	8.83007	8.7202	56.0542	2.84041e-19	2.87758e-17	33.6097
ENSMUSG00000083496	Gm11263	8.82826	8.86196	63.2315	4.44908e-20	9.40468e-18	35.0732
ENSMUSG00000017737	Mmp9	8.82583	7.95991	14.6868	1.72604e-10	5.1084e-10	14.2871
ENSMUSG00000084106	Gm6136	8.81207	8.75621	48.606	2.54052e-18	1.20628e-16	31.8045
ENSMUSG00000020719	Ddx5	8.80737	8.78074	59.6782	1.08356e-19	1.50765e-17	34.3715
ENSMUSG00000065952	Rps23rg1	8.806	8.77348	67.7856	1.52475e-20	6.09457e-18	35.845
ENSMUSG00002075597	NA	8.80586	8.80917	37.6753	1.26063e-16	2.03109e-15	28.3276
ENSMUSG00000081214	NA	8.80578	8.69374	63.1697	4.51655e-20	9.45637e-18	35.0318
ENSMUSG00000031097	Tnni2	8.80308	9.09469	29.2088	6.10877e-15	4.93189e-14	24.6327
ENSMUSG00000095597	Rps7-ps3	8.79333	8.54082	40.0577	4.93278e-17	9.9397e-16	29.1701
ENSMUSG00000028364	Tnc	8.79209	8.85479	57.9257	1.71395e-19	2.00423e-17	34.0238
ENSMUSG00002076367	NA	8.78871	8.78219	38.3315	9.67986e-17	1.66174e-15	28.5702
ENSMUSG00000064348	NA	8.78741	8.21135	19.3057	3.10878e-12	1.22655e-11	18.4019
ENSMUSG00000020315	Sptbn1	8.78529	8.6446	57.9898	1.68503e-19	1.99159e-17	34.0083
ENSMUSG00000034205	Loxl2	8.7789	8.86928	55.4212	3.38241e-19	3.30484e-17	33.4893
ENSMUSG00000042541	Sem1	8.77855	8.83998	65.0221	2.89439e-20	7.43091e-18	35.384
ENSMUSG00000021613	Hapln1	8.77454	9.12115	25.2766	5.46157e-14	3.28321e-13	22.4704
ENSMUSG00000006005	Tpr	8.76524	8.72812	51.7686	9.64676e-19	6.57433e-17	32.6108
ENSMUSG00000046364	Rpl27a	8.76341	8.79041	59.1331	1.24785e-19	1.62324e-17	34.2691
ENSMUSG00000116835	NA	8.75375	8.66527	62.6247	5.16103e-20	1.04948e-17	34.9278
ENSMUSG00000001833	Septin7	8.74969	8.74658	51.5845	1.01896e-18	6.72699e-17	32.5623
ENSMUSG00000074800	NA	8.74345	8.67437	44.7749	8.95627e-18	2.91831e-16	30.7072
ENSMUSG00000082465	Rps6-ps3	8.74075	8.81027	63.3254	4.34863e-20	9.40468e-18	35.0804
ENSMUSG00000032383	Ppib	8.73109	8.7608	50.4968	1.41371e-18	8.14752e-17	32.3007
ENSMUSG00000080848	NA	8.72616	8.72145	65.9833	2.30902e-20	6.95363e-18	35.5316
ENSMUSG00000042712	Tceal9	8.7163	8.66738	55.1085	3.68986e-19	3.4773e-17	33.3894
ENSMUSG00000025393	Atp5b	8.71493	8.79535	50.5884	1.37489e-18	8.05682e-17	32.321
ENSMUSG00000039452	Snx22	8.70728	8.74715	50.1029	1.59445e-18	8.74123e-17	32.1978
ENSMUSG00000024529	Lox	8.7068	8.60818	47.7766	3.30885e-18	1.40829e-16	31.5562
ENSMUSG00000017778	Cox7c	8.70277	8.69234	61.947	6.10194e-20	1.14654e-17	34.7966
ENSMUSG00000050621	Rps27rt	8.70201	8.37304	36.8405	1.7757e-16	2.65196e-15	27.9852
ENSMUSG00000082035	NA	8.69846	8.57093	42.0025	2.38627e-17	5.92766e-16	29.8252
ENSMUSG00000085442	Gm3362	8.68947	8.66707	54.7906	4.03317e-19	3.69439e-17	33.3223
ENSMUSG00000034088	Hdlbp	8.68494	8.71054	43.8688	1.22547e-17	3.69052e-16	30.4287
ENSMUSG00000035530	Eif1	8.68297	8.79893	61.8616	6.23291e-20	1.16122e-17	34.8023
ENSMUSG00000081094	Rpl19-ps11	8.67039	8.76017	43.7765	1.2657e-17	3.77546e-16	30.4074
ENSMUSG00000090516	Rps11-ps1	8.66928	8.68809	40.1638	4.73693e-17	9.59784e-16	29.2193
ENSMUSG00000034994	Eef2	8.66746	8.82708	45.3728	7.30717e-18	2.5258e-16	30.897
ENSMUSG00000068823	Csde1	8.66326	8.65155	61.1036	7.53524e-20	1.29418e-17	34.6321
ENSMUSG00000058838	Rps27a-ps2	8.66262	8.44888	34.1327	5.69833e-16	6.87561e-15	26.8976
ENSMUSG00000039218	Srrm2	8.65787	8.70842	51.3983	1.07718e-18	7.02691e-17	32.5169
ENSMUSG00000026083	Eif5b	8.65481	8.70886	46.5757	4.89086e-18	1.84744e-16	31.2355
ENSMUSG00000001525	Tubb5	8.65383	8.70957	42.1938	2.22576e-17	5.62965e-16	29.8997
ENSMUSG00000045672	Col27a1	8.65196	8.79845	47.9223	3.15779e-18	1.37467e-16	31.6183
ENSMUSG00000000326	Comt	8.65185	8.4732	51.7435	9.71915e-19	6.57433e-17	32.5737
ENSMUSG00000036446	Lum	8.64952	8.84856	51.8393	9.44654e-19	6.51012e-17	32.6397
ENSMUSG00000027706	Sec62	8.64896	8.60615	63.8854	3.79739e-20	8.60636e-18	35.1429
ENSMUSG00000081926	NA	8.64152	8.63285	39.6053	5.86953e-17	1.13388e-15	29.0206
ENSMUSG00000041559	Fmod	8.64006	8.95105	23.7139	1.43013e-13	7.62738e-13	21.5076
ENSMUSG00000029823	Luc7l2	8.63973	8.55843	38.2386	1.00462e-16	1.71605e-15	28.5184
ENSMUSG00000019943	Atp2b1	8.63865	8.64954	56.0667	2.83069e-19	2.87758e-17	33.5987
ENSMUSG00000113948	Rpl17-ps3	8.63831	8.47525	42.5931	1.92655e-17	5.08231e-16	30.0076
ENSMUSG00000061167	Rpl15-ps3	8.6293	8.54713	60.8359	8.0621e-20	1.34271e-17	34.5675
ENSMUSG00000019539	Rcn3	8.62492	8.75955	39.6752	5.71332e-17	1.11448e-15	29.051
ENSMUSG00000028639	Ybx1	8.62265	8.79361	58.8456	1.34501e-19	1.70117e-17	34.2061
ENSMUSG00000060636	Rpl35a	8.62221	8.5579	64.2522	3.47703e-20	8.47298e-18	35.1982
ENSMUSG00000090862	Rps13	8.61924	8.57926	62.2426	5.67086e-20	1.12314e-17	34.8384
ENSMUSG00000028820	Sfpq	8.61775	8.50013	38.1475	1.04194e-16	1.76744e-15	28.48
ENSMUSG00000032740	Ccdc88a	8.61104	8.38915	42.5175	1.97973e-17	5.17849e-16	29.9747
ENSMUSG00000028691	Prdx1	8.61082	8.66036	61.2782	7.21145e-20	1.25823e-17	34.6672
ENSMUSG00000095526	NA	8.61052	8.52644	60.5776	8.60768e-20	1.39255e-17	34.5117
ENSMUSG00000028626	Col9a2	8.60718	8.96286	26.3109	2.97841e-14	1.94295e-13	23.0729
ENSMUSG00000032050	Rdx	8.60659	8.53422	55.2565	3.54083e-19	3.41411e-17	33.4051
ENSMUSG00000075581	Gm16409	8.59967	8.63393	60.5231	8.72754e-20	1.39255e-17	34.5201
ENSMUSG00000066543	Rpl17-ps9	8.5982	8.49178	40.3232	4.45825e-17	9.17699e-16	29.2561
ENSMUSG00000023004	Tuba1b	8.59661	8.65766	50.0123	1.6394e-18	8.89314e-17	32.1613
ENSMUSG00000073640	Rpl27-ps3	8.58165	8.52901	56.6956	2.38443e-19	2.55704e-17	33.7221
ENSMUSG00000012405	Rpl15	8.58049	8.51258	59.3142	1.1905e-19	1.58618e-17	34.261
ENSMUSG00000029632	Ndufa4	8.57378	8.6542	52.4149	7.97225e-19	5.82265e-17	32.7546
ENSMUSG00000031799	Tpm4	8.57175	8.60295	50.0156	1.63774e-18	8.89314e-17	32.1558
ENSMUSG00000067575	NA	8.5568	8.46341	60.3771	9.05818e-20	1.39255e-17	34.4611
ENSMUSG00000038717	Atp5l	8.55513	8.49771	41.3045	3.08482e-17	7.00586e-16	29.5874
ENSMUSG00000039630	Hnrnpu	8.5519	8.49867	61.7449	6.41662e-20	1.1854e-17	34.7213
ENSMUSG00000063457	Rps15	8.55051	8.6491	32.2335	1.36418e-15	1.40667e-14	26.0766
ENSMUSG00000078126	Rpl23a-ps3	8.54219	8.5588	50.2947	1.50352e-18	8.49703e-17	32.224
ENSMUSG00000020241	Col6a2	8.53784	8.82589	35.2077	3.54949e-16	4.65307e-15	27.3597
ENSMUSG00000096942	Rps19-ps6	8.53316	8.58281	51.1124	1.1736e-18	7.33896e-17	32.4334
ENSMUSG00000082926	NA	8.52272	8.5521	63.6447	4.02456e-20	8.84758e-18	35.0874
ENSMUSG00000028333	Anp32b	8.52129	8.64642	49.066	2.19835e-18	1.10845e-16	31.9112
ENSMUSG00000044533	Rps2	8.51679	8.69241	31.0822	2.37364e-15	2.25117e-14	25.5447
ENSMUSG00000029623	Pdap1	8.51225	8.47816	54.5616	4.30147e-19	3.83043e-17	33.2397
ENSMUSG00000026258	Snorc	8.51026	8.80892	30.4581	3.23185e-15	2.90945e-14	25.2492
ENSMUSG00000102869	Norad	8.50408	8.20497	47.3697	3.77315e-18	1.53609e-16	31.3979
ENSMUSG00000118057	NA	8.49857	8.51047	54.5991	4.2563e-19	3.81921e-17	33.2508
ENSMUSG00000028464	Tpm2	8.49849	8.90465	36.3684	2.16263e-16	3.1078e-15	27.8223
ENSMUSG00000062353	Gm15772	8.49681	8.31717	53.2982	6.16641e-19	4.96566e-17	32.9227
ENSMUSG00000031906	Smpd3	8.49304	8.59892	49.5233	1.90646e-18	9.88481e-17	32.0265
ENSMUSG00000083424	NA	8.49274	8.40712	59.3855	1.16871e-19	1.57625e-17	34.2551
ENSMUSG00000023885	Thbs2	8.49262	8.5484	57.8033	1.77067e-19	2.03803e-17	33.9507
ENSMUSG00000062382	Ftl1-ps2	8.48658	8.75117	44.5569	9.65245e-18	3.06545e-16	30.6429
ENSMUSG00000063694	Cycs	8.48276	8.65254	43.2078	1.54668e-17	4.36484e-16	30.2131
ENSMUSG00000026950	Neb	8.48104	9.06204	23.9253	1.25121e-13	6.78503e-13	21.6422
ENSMUSG00000016252	Atp5e	8.47621	8.58597	56.9548	2.22289e-19	2.43125e-17	33.7793
ENSMUSG00000035242	Oaz1	8.46787	8.62299	52.9827	6.75549e-19	5.26641e-17	32.8903
ENSMUSG00000087412	Gm15501	8.46595	8.71162	43.3162	1.48837e-17	4.26046e-16	30.259
ENSMUSG00000021377	Dek	8.46257	8.41248	53.717	5.46739e-19	4.50524e-17	33.0321
ENSMUSG00000098371	NA	8.45996	8.46657	56.289	2.66358e-19	2.77518e-17	33.6207
ENSMUSG00000064350	NA	8.45419	7.80659	15.6058	7.14589e-11	2.22767e-10	15.2008
ENSMUSG00000017466	Timp2	8.45409	8.56482	51.2608	1.12245e-18	7.1318e-17	32.4655
ENSMUSG00000005610	Eif4g2	8.44963	8.28963	49.7574	1.77325e-18	9.37097e-17	32.0451
ENSMUSG00000025066	Sfr1	8.44506	8.48737	57.8943	1.72831e-19	2.01033e-17	33.9593
ENSMUSG00000022956	Atp5o	8.44412	8.63295	55.9104	2.95487e-19	2.96621e-17	33.5547
ENSMUSG00000108443	NA	8.4427	8.33633	59.8912	1.02574e-19	1.46428e-17	34.3416
ENSMUSG00000020368	Canx	8.44168	8.42023	58.1815	1.60161e-19	1.92403e-17	34.0086
ENSMUSG00000047215	Rpl9	8.44116	8.43038	57.9618	1.6976e-19	1.99572e-17	33.97
ENSMUSG00000078087	Rps12l1	8.43848	8.33363	59.956	1.00881e-19	1.46428e-17	34.3538
ENSMUSG00000020267	Hint1	8.43526	8.29449	61.6489	6.5723e-20	1.19409e-17	34.6714
ENSMUSG00000067038	Rps12-ps3	8.43197	8.33062	59.838	1.03987e-19	1.47085e-17	34.3299
ENSMUSG00000040690	Col16a1	8.42339	8.36446	37.9624	1.12242e-16	1.85808e-15	28.4087
ENSMUSG00000030695	Aldoa	8.41463	8.66743	51.4903	1.048e-18	6.87736e-17	32.526
ENSMUSG00000037563	Rps16	8.41308	8.42503	36.7679	1.83009e-16	2.71842e-15	27.9611
ENSMUSG00000030218	Mgp	8.41171	8.27408	35.3887	3.28212e-16	4.37828e-15	27.4094
ENSMUSG00000021614	Vcan	8.4066	8.32157	45.2298	7.6699e-18	2.6264e-16	30.8023
ENSMUSG00000037805	Rpl10a	8.40654	8.38229	59.9229	1.01741e-19	1.46428e-17	34.3561
ENSMUSG00000094664	NA	8.40192	8.32247	58.2812	1.56e-19	1.89475e-17	34.0161
ENSMUSG00000059159	NA	8.40152	8.33838	53.3675	6.04436e-19	4.92145e-17	32.9471
ENSMUSG00000026586	Prrx1	8.39927	8.09064	47.4007	3.7355e-18	1.53609e-16	31.3903
ENSMUSG00000032231	Anxa2	8.39867	8.53735	47.1546	4.0462e-18	1.61437e-16	31.3815
ENSMUSG00000050578	Mmp13	8.398	7.46673	15.9004	5.43911e-11	1.72744e-10	15.4939
ENSMUSG00000032554	Trf	8.3922	5.25933	19.0147	3.89615e-12	1.51411e-11	18.2197
ENSMUSG00000019817	Plagl1	8.38922	8.60167	46.7319	4.64589e-18	1.77936e-16	31.2638
ENSMUSG00000041697	Cox6a1	8.38897	8.55377	41.4516	2.92127e-17	6.74592e-16	29.6429
ENSMUSG00000082585	NA	8.38786	8.39573	46.6427	4.78421e-18	1.81908e-16	31.2191
ENSMUSG00000093798	Gm8355	8.38162	8.53284	61.4028	6.98947e-20	1.22925e-17	34.6633
ENSMUSG00000055053	Nfic	8.37991	8.32267	56.6105	2.44021e-19	2.60416e-17	33.6636
ENSMUSG00000034349	Smc4	8.37481	8.06665	54.3687	4.54215e-19	3.94464e-17	33.1282
ENSMUSG00000099471	Gm8451	8.37305	8.32919	50.7276	1.31808e-18	7.87753e-17	32.3018
ENSMUSG00000110275	Gm5905	8.37225	8.32002	62.0381	5.96553e-20	1.13057e-17	34.7493
ENSMUSG00000040225	Prrc2c	8.37201	8.39719	59.9718	1.00473e-19	1.46428e-17	34.3626
ENSMUSG00000026615	Eprs	8.37033	8.35599	58.0476	1.65941e-19	1.97191e-17	33.9659
ENSMUSG00000071528	Gm35857	8.36682	8.1684	41.3164	3.07121e-17	6.9894e-16	29.5639
ENSMUSG00000025967	Eef1b2	8.36306	8.28686	55.647	3.17747e-19	3.15148e-17	33.4454
ENSMUSG00000069744	Psmb3	8.36089	8.43621	54.6861	4.15335e-19	3.7575e-17	33.2589
ENSMUSG00000100131	NA	8.35553	8.41294	51.1081	1.17509e-18	7.33896e-17	32.406
ENSMUSG00000058914	C1qtnf3	8.34841	8.322	48.0709	3.01115e-18	1.33193e-16	31.6068
ENSMUSG00000028111	Ctsk	8.34602	7.72369	28.1184	1.08838e-14	8.07522e-14	24.0459
ENSMUSG00000082884	NA	8.33987	8.34825	49.213	2.09965e-18	1.06356e-16	31.9115
ENSMUSG00000082896	NA	8.33908	8.25052	33.2503	8.49708e-16	9.52089e-15	26.5104
ENSMUSG00000025362	Rps26	8.33765	8.48876	38.0891	1.06667e-16	1.79416e-15	28.4625
ENSMUSG00000081855	Rpl17-ps5	8.33536	8.19145	38.3978	9.42744e-17	1.6332e-15	28.5529
ENSMUSG00000031231	Cox7b	8.33205	8.2163	45.7729	6.38632e-18	2.28299e-16	30.9475
ENSMUSG00000067719	NA	8.33108	8.29264	41.6495	2.71572e-17	6.43346e-16	29.6839
ENSMUSG00000022892	App	8.32835	8.31597	57.8244	1.76074e-19	2.03726e-17	33.9121
ENSMUSG00000030607	Acan	8.32369	8.95049	24.929	6.73189e-14	3.95072e-13	22.2619
ENSMUSG00000058064	Gm10036	8.32327	8.35486	20.7903	1.03011e-12	4.48612e-12	19.521
ENSMUSG00000059461	NA	8.32068	8.30311	47.4036	3.73199e-18	1.53609e-16	31.4254
ENSMUSG00000050856	Atp5k	8.3172	8.4447	57.1915	2.08551e-19	2.31555e-17	33.804
ENSMUSG00000022708	Zbtb20	8.31621	8.60234	50.4594	1.42988e-18	8.20742e-17	32.2646
ENSMUSG00000038900	Rpl12	8.31193	8.45546	59.696	1.07859e-19	1.50765e-17	34.3199
ENSMUSG00000083621	Gm14586	8.31103	8.1976	50.8937	1.25349e-18	7.67637e-17	32.3227
ENSMUSG00000030536	Iqgap1	8.30719	8.33846	62.1204	5.84505e-20	1.12314e-17	34.7607
ENSMUSG00000069301	H2ac11	8.30376	8.31273	32.1463	1.42161e-15	1.45429e-14	26.0259
ENSMUSG00000063856	Gpx1	8.3022	8.27764	38.9668	7.52748e-17	1.38018e-15	28.7677
ENSMUSG00000024598	Fbn2	8.30031	8.1034	55.5245	3.28698e-19	3.2404e-17	33.39
ENSMUSG00000079523	Tmsb10	8.29783	8.43492	40.5232	4.13291e-17	8.71957e-16	29.3219
ENSMUSG00000083899	NA	8.29692	8.21418	31.0993	2.35381e-15	2.23551e-14	25.5379
ENSMUSG00000020849	Ywhae	8.29692	8.35411	53.1907	6.36068e-19	5.08484e-17	32.8956
ENSMUSG00000038679	Trps1	8.29674	8.26878	45.035	8.19485e-18	2.76737e-16	30.735
ENSMUSG00000020176	Grb10	8.29481	8.34167	60.4381	8.91842e-20	1.39255e-17	34.4424
ENSMUSG00000064346	NA	8.29193	8.11583	39.7653	5.51832e-17	1.08027e-15	29.0336
ENSMUSG00000031502	Col4a1	8.29077	8.40003	40.479	4.20257e-17	8.82099e-16	29.3012
ENSMUSG00000091449	Gm10269	8.29073	8.42338	45.0144	8.25269e-18	2.77411e-16	30.7504
ENSMUSG00000006932	Ctnnb1	8.28624	8.3165	52.7427	7.24389e-19	5.45375e-17	32.7866
ENSMUSG00000025809	Itgb1	8.2783	8.26049	58.3269	1.54128e-19	1.88614e-17	34.0051
ENSMUSG00000060419	NA	8.27688	8.27839	41.7739	2.59442e-17	6.21033e-16	29.7291
ENSMUSG00000060600	Eno3	8.27339	8.74471	25.4828	4.83086e-14	2.95415e-13	22.5918
ENSMUSG00000022255	Mtdh	8.27178	8.24933	60.5166	8.74198e-20	1.39255e-17	34.4415
ENSMUSG00000116875	NA	8.26973	8.36097	40.3938	4.34041e-17	9.01885e-16	29.2714
ENSMUSG00000064356	ATP8	8.26913	8.41469	28.4609	9.05747e-15	6.88994e-14	24.2393
ENSMUSG00000009013	Dynll1	8.26743	8.42003	54.6918	4.14662e-19	3.7575e-17	33.2575
ENSMUSG00000062647	Rpl7a	8.26281	8.3994	48.7241	2.44757e-18	1.1774e-16	31.7916
ENSMUSG00000024048	Myl12a	8.26188	8.42473	47.788	3.29681e-18	1.40829e-16	31.5382
ENSMUSG00000045690	Wdr89	8.25904	8.2895	56.3603	2.61221e-19	2.73461e-17	33.6079
ENSMUSG00000063556	Gm10132	8.25715	8.39077	39.1085	7.12068e-17	1.32011e-15	28.8258
ENSMUSG00000064367	ND5	8.25663	8.35447	44.7642	8.98924e-18	2.91905e-16	30.6659
ENSMUSG00000035493	Tgfbi	8.25465	8.17625	32.0664	1.47658e-15	1.50144e-14	25.9854
ENSMUSG00000071478	H2ac7	8.25333	8.27733	31.792	1.68311e-15	1.6796e-14	25.8632
ENSMUSG00000024576	Csnk1a1	8.25253	8.37134	60.1629	9.56731e-20	1.4308e-17	34.3913
ENSMUSG00000025428	Atp5a1	8.24596	8.52202	58.906	1.32395e-19	1.69219e-17	34.166
ENSMUSG00000040936	Ulk4	8.24291	8.24594	52.3115	8.2179e-19	5.94284e-17	32.6734
ENSMUSG00000118552	NA	8.24054	8.27472	56.2149	2.71809e-19	2.79227e-17	33.5739
ENSMUSG00000006740	Kif5b	8.23958	8.3063	56.2592	2.68532e-19	2.78462e-17	33.5788
ENSMUSG00000021546	Hnrnpk	8.2375	8.27265	62.3815	5.47961e-20	1.09512e-17	34.7945
ENSMUSG00000014313	Cox6c	8.23709	8.18577	41.3254	3.06096e-17	6.9793e-16	29.5677
ENSMUSG00000080921	NA	8.23684	8.2024	44.5994	9.51245e-18	3.04842e-16	30.6071
ENSMUSG00000001348	Acp5	8.23223	7.11856	17.1323	1.82052e-11	6.24765e-11	16.6254
ENSMUSG00000067344	NA	8.23038	8.24971	58.5583	1.45022e-19	1.81063e-17	34.0569
ENSMUSG00000026434	Nucks1	8.23024	8.31153	58.3194	1.54433e-19	1.88614e-17	34.0144
ENSMUSG00000004980	Hnrnpa2b1	8.22875	8.12364	45.8154	6.29615e-18	2.26909e-16	30.9464
ENSMUSG00000030399	Ckm	8.2253	8.85951	26.3796	2.8632e-14	1.87782e-13	23.1107
ENSMUSG00000031422	Morf4l2	8.2212	8.23333	52.2214	8.43854e-19	6.04277e-17	32.6488
ENSMUSG00000083705	Gm8624	8.22072	8.07082	55.0917	3.70723e-19	3.4773e-17	33.2924
ENSMUSG00000027763	Mbnl1	8.20959	8.23258	40.9139	3.56805e-17	7.78175e-16	29.4337
ENSMUSG00000061315	Naca	8.20912	8.138	59.577	1.11221e-19	1.52818e-17	34.2357
ENSMUSG00000109509	NA	8.20384	8.08107	60.3905	9.0272e-20	1.39255e-17	34.3862
ENSMUSG00000039103	Nexn	8.2033	8.35993	37.5606	1.32076e-16	2.09582e-15	28.251
ENSMUSG00000031167	Rbm3-ps	8.20225	8.13675	54.737	4.09437e-19	3.73488e-17	33.2192
ENSMUSG00000027712	Anxa5	8.20212	8.48904	45.1397	7.90817e-18	2.69123e-16	30.7927
ENSMUSG00000025151	Maged1	8.19839	8.23274	56.7665	2.33908e-19	2.5207e-17	33.676
ENSMUSG00000081604	LOC108167922	8.1969	8.14279	48.3643	2.74258e-18	1.25553e-16	31.666
ENSMUSG00000036256	Igfbp7	8.19576	8.25781	39.216	6.82759e-17	1.2796e-15	28.8532
ENSMUSG00000066475	LOC118568354	8.19502	8.0361	35.7607	2.79765e-16	3.85377e-15	27.5406
ENSMUSG00000018770	Atp5g3	8.19326	8.14763	42.7793	1.80195e-17	4.88459e-16	30.0331
ENSMUSG00000069270	H2ac6	8.1902	8.20471	31.8585	1.63037e-15	1.63438e-14	25.8912
ENSMUSG00000069302	H2ac12	8.18637	8.20709	31.5804	1.86325e-15	1.82865e-14	25.7636
ENSMUSG00000117405	Rpl19-ps7	8.18622	8.26598	40.951	3.51891e-17	7.71829e-16	29.4541
ENSMUSG00000029781	Fkbp9	8.18419	8.29128	56.5139	2.50513e-19	2.64773e-17	33.6342
ENSMUSG00000023175	Bsg	8.18347	8.26657	52.787	7.15092e-19	5.42089e-17	32.7929
ENSMUSG00000071516	H2ac13	8.18294	8.19837	32.2031	1.3839e-15	1.42299e-14	26.0473
ENSMUSG00000061615	H2ac4	8.1824	8.20795	30.8976	2.59885e-15	2.43327e-14	25.4446
ENSMUSG00000059070	Rpl18	8.18217	8.26868	30.4301	3.27734e-15	2.94438e-14	25.2229
ENSMUSG00000054428	Atpif1	8.17515	8.18757	53.8565	5.25359e-19	4.39144e-17	33.0279
ENSMUSG00000021218	Gdi2	8.17475	8.27777	59.4071	1.16217e-19	1.57625e-17	34.2289
ENSMUSG00000028565	Nfia	8.17326	8.1555	42.9919	1.67009e-17	4.61248e-16	30.103
ENSMUSG00000076236	Mir682	8.17136	8.05741	44.1564	1.10863e-17	3.40392e-16	30.4592
ENSMUSG00000055839	Elob	8.1707	8.37046	52.1175	8.70079e-19	6.15042e-17	32.6487
ENSMUSG00000069272	H2ac8	8.16987	8.19637	31.5421	1.89799e-15	1.85694e-14	25.7455
ENSMUSG00000054196	Cthrc1	8.16897	8.26126	58.5385	1.45779e-19	1.81063e-17	34.053
ENSMUSG00000081051	Gm15427	8.1666	8.05631	37.3763	1.42396e-16	2.22332e-15	28.1694
ENSMUSG00000022108	Itm2b	8.15971	8.30095	48.5067	2.62157e-18	1.22165e-16	31.718
ENSMUSG00000054932	Afp	8.15912	4.09829	12.6977	1.38956e-09	3.64623e-09	12.3376
ENSMUSG00000071644	Eef1g	8.15907	8.41243	45.0522	8.14691e-18	2.75541e-16	30.7573
ENSMUSG00000026335	Pam	8.15528	8.13594	52.4194	7.96172e-19	5.82265e-17	32.6834
ENSMUSG00000015932	Dstn	8.14909	8.0063	48.8342	2.3642e-18	1.15467e-16	31.7689
ENSMUSG00000018567	Gabarap	8.149	8.17849	52.172	8.56223e-19	6.11143e-17	32.6362
ENSMUSG00000094410	Zbed6	8.14729	8.15063	55.6413	3.18245e-19	3.15148e-17	33.4215
ENSMUSG00000036199	Ndufa13	8.14679	8.12776	50.0693	1.61096e-18	8.8098e-17	32.1064
ENSMUSG00000024661	Fth1	8.14565	8.46334	50.8138	1.28414e-18	7.75566e-17	32.3329
ENSMUSG00000055653	Gpc3	8.14361	7.96112	48.4203	2.6943e-18	1.24175e-16	31.6517
ENSMUSG00000121492	NA	8.13316	7.38294	39.8804	5.27946e-17	1.04468e-15	29.0064
ENSMUSG00000050608	Micos10	8.13133	8.21531	42.732	1.83281e-17	4.91372e-16	30.0314
ENSMUSG00000037706	Cd81	8.12977	8.40163	48.122	2.96246e-18	1.31569e-16	31.6272
ENSMUSG00000022025	Cnmd	8.12816	8.56539	18.956	4.0792e-12	1.57827e-11	18.1189
ENSMUSG00000028410	Dnaja1	8.12735	7.9747	53.3203	6.12724e-19	4.95225e-17	32.8709
ENSMUSG00000053317	Sec61b	8.12629	8.13985	52.9061	6.90749e-19	5.3204e-17	32.8042
ENSMUSG00000050299	NA	8.12596	8.16923	52.8249	7.07251e-19	5.38e-17	32.7901
ENSMUSG00000015656	Hspa8	8.12391	8.37074	54.2003	4.76399e-19	4.10712e-17	33.1306
ENSMUSG00000091957	Rps2-ps10	8.1239	8.16647	57.7451	1.79829e-19	2.05905e-17	33.8716
ENSMUSG00002076377	NA	8.12388	8.59545	32.2323	1.36491e-15	1.40676e-14	26.072
ENSMUSG00000041355	Ssr2	8.12338	8.04841	38.9439	7.59546e-17	1.38687e-15	28.7424
ENSMUSG00000030738	Eif3c	8.11973	8.17584	47.5337	3.57818e-18	1.49265e-16	31.4375
ENSMUSG00000050891	Tatdn1	8.1196	7.91138	35.0728	3.76378e-16	4.88159e-15	27.2576
ENSMUSG00000060198	Gm11353	8.11445	8.44029	36.5246	2.02553e-16	2.93729e-15	27.866
ENSMUSG00000015759	Cnih1	8.11387	8.03092	43.0658	1.62674e-17	4.54411e-16	30.1187
ENSMUSG00000063870	Chd4	8.10804	8.15673	46.5958	4.85859e-18	1.8384e-16	31.1755
ENSMUSG00000004535	Tax1bp1	8.10775	7.99414	50.8871	1.256e-18	7.67637e-17	32.2856
ENSMUSG00000011114	Tbrg1	8.10669	8.11705	50.5622	1.38588e-18	8.06011e-17	32.2286
ENSMUSG00000032458	Copb2	8.10366	8.01234	54.8802	3.93307e-19	3.61776e-17	33.2277
ENSMUSG00000033760	Rbm4b	8.10205	7.80852	17.3611	1.49736e-11	5.21762e-11	16.8093
ENSMUSG00002076196	NA	8.10078	8.11784	31.5722	1.87062e-15	1.83425e-14	25.7567
ENSMUSG00002075675	NA	8.09653	8.12195	31.3676	2.06535e-15	2.00197e-14	25.662
ENSMUSG00000041084	Ostc	8.09478	8.09131	60.4571	8.87533e-20	1.39255e-17	34.3971
ENSMUSG00000060019	NA	8.0925	8.1718	29.5987	4.99387e-15	4.1999e-14	24.812
ENSMUSG00000042323	Pbrm1	8.09188	7.99353	51.9514	9.13831e-19	6.35749e-17	32.548
ENSMUSG00000090000	Ier3ip1	8.09183	8.20996	53.3347	6.10173e-19	4.94983e-17	32.9124
ENSMUSG00002076907	NA	8.09165	8.12192	30.904	2.59074e-15	2.42878e-14	25.4448
ENSMUSG00000055436	Srsf11	8.08533	7.99894	54.9728	3.83245e-19	3.54002e-17	33.2488
ENSMUSG00000056342	Usp34	8.07976	8.01446	59.453	1.14845e-19	1.56816e-17	34.1837
ENSMUSG00000021939	Ctsb	8.07741	8.13294	51.309	1.10635e-18	7.11169e-17	32.4129
ENSMUSG00000028692	Akr1a1	8.0748	8.18545	60.1104	9.69663e-20	1.44034e-17	34.3482
ENSMUSG00000032374	Plod2	8.07286	8.0982	32.4992	1.20375e-15	1.26983e-14	26.1737
ENSMUSG00002075113	NA	8.0724	8.08052	32.1234	1.43713e-15	1.46744e-14	26.0068
ENSMUSG00000000563	Atp5pb	8.07225	8.06583	42.5431	1.96156e-17	5.15209e-16	29.9491
ENSMUSG00000035569	Ankrd11	8.07068	8.08616	38.8864	7.76911e-17	1.41622e-15	28.7225
ENSMUSG00000083022	NA	8.06971	7.99243	38.136	1.04675e-16	1.77353e-15	28.4424
ENSMUSG00000055302	Mrfap1	8.06406	8.08278	59.2592	1.20763e-19	1.59605e-17	34.1626
ENSMUSG00000070493	Chchd2	8.06274	8.05874	60.9091	7.91416e-20	1.32813e-17	34.4766
ENSMUSG00000040459	Arglu1	8.06024	7.90794	47.1058	4.11099e-18	1.63102e-16	31.2822
ENSMUSG00000039221	Rpl22l1	8.05923	7.79454	33.2559	8.47523e-16	9.50125e-15	26.4918
ENSMUSG00002076162	NA	8.05299	8.0729	31.8593	1.62972e-15	1.63438e-14	25.8866
ENSMUSG00000021248	Tmed10	8.05154	8.05393	51.0561	1.19361e-18	7.43353e-17	32.3412
ENSMUSG00000080076	H2ac14	8.04879	8.07327	30.1656	3.74283e-15	3.29393e-14	25.0894
ENSMUSG00000055065	Ddx17	8.04616	7.88249	41.7225	2.6438e-17	6.30382e-16	29.67
ENSMUSG00000062611	Rps3a2	8.04229	7.97487	58.1537	1.61343e-19	1.92769e-17	33.9198
ENSMUSG00000062078	Qk	8.04071	7.93623	46.2153	5.51001e-18	2.03583e-16	31.0391
ENSMUSG00002076515	NA	8.03588	8.04772	32.1864	1.39486e-15	1.43226e-14	26.0339
ENSMUSG00000000753	Serpinf1	8.03564	8.07682	33.0282	9.41129e-16	1.04007e-14	26.4078
ENSMUSG00000058569	Tmed9	8.03561	7.96152	41.2373	3.16272e-17	7.12389e-16	29.5227
ENSMUSG00000068882	Ssb	8.03113	7.92416	43.6116	1.34108e-17	3.92263e-16	30.2697
ENSMUSG00000032301	Psma4	8.02692	7.97905	52.7564	7.21496e-19	5.45064e-17	32.737
ENSMUSG00000059040	Eno1b	8.02503	8.47276	34.6021	4.626e-16	5.75866e-15	27.0951
ENSMUSG00000018042	Cyb5r3	8.02403	7.97115	51.2268	1.13395e-18	7.18411e-17	32.3698
ENSMUSG00000039480	Nt5dc1	8.02376	7.5351	29.2878	5.86313e-15	4.76155e-14	24.6391
ENSMUSG00000034243	Golgb1	8.02304	7.87533	44.9519	8.43036e-18	2.81661e-16	30.6659
ENSMUSG00000057666	Gapdh	8.02267	8.32828	47.7624	3.32405e-18	1.41073e-16	31.5163
ENSMUSG00000036112	Metap2	8.02208	8.05519	50.8379	1.27481e-18	7.72627e-17	32.2873
ENSMUSG00000044424	Gm9493	8.0196	7.72243	36.0878	2.43436e-16	3.4218e-15	27.651
ENSMUSG00000037062	Sh3glb1	8.0172	7.97518	53.7142	5.47171e-19	4.50524e-17	32.9558
ENSMUSG00000040856	Dlk1	8.01623	8.32653	41.5085	2.86047e-17	6.65786e-16	29.6398
ENSMUSG00000064347	NA	8.01593	7.47243	19.0398	3.82034e-12	1.4878e-11	18.2067
ENSMUSG00000020863	Luc7l3	8.01233	7.8666	47.1161	4.09723e-18	1.62881e-16	31.2832
ENSMUSG00000054717	Hmgb2	8.00986	7.88998	48.2752	2.82133e-18	1.27583e-16	31.603
ENSMUSG00000025982	Sf3b1	8.00918	8.05759	53.9921	5.05447e-19	4.29025e-17	33.0321
ENSMUSG00000049751	Rpl36al	8.00862	7.78886	53.0814	6.56499e-19	5.15446e-17	32.7816
ENSMUSG00000029004	Kmt2e	8.00578	7.98222	48.0365	3.04443e-18	1.33857e-16	31.5464
ENSMUSG00000060743	H3f3a	8.00447	8.03983	53.9031	5.1843e-19	4.36001e-17	33.0102
ENSMUSG00002076329	NA	7.99855	8.01498	31.5897	1.85491e-15	1.82209e-14	25.7609
ENSMUSG00000045962	Wnk1	7.99808	7.89315	54.3567	4.55758e-19	3.94464e-17	33.085
ENSMUSG00000021427	Ssr1	7.99503	7.95597	53.1136	6.50412e-19	5.12496e-17	32.8176
ENSMUSG00000076431	Sox4	7.9936	7.97327	47.5962	3.50676e-18	1.46917e-16	31.4307
ENSMUSG00000002014	Ssr4	7.99158	7.93062	52.5654	7.62852e-19	5.64415e-17	32.6883
ENSMUSG00000079111	Kdelr2	7.99131	7.96176	48.8847	2.32698e-18	1.14958e-16	31.7728
ENSMUSG00000105388	Rpl36a-ps2	7.98843	7.92023	35.2641	3.46377e-16	4.5652e-15	27.3363
ENSMUSG00000031673	Cdh11	7.98715	7.6327	49.705	1.80216e-18	9.50087e-17	31.932
ENSMUSG00000072692	Rpl37rt	7.98242	7.9142	54.5598	4.30365e-19	3.83043e-17	33.1468
ENSMUSG00000037072	Selenof	7.98129	8.00463	55.1101	3.68822e-19	3.4773e-17	33.28
ENSMUSG00000029328	Hnrnpdl	7.9778	7.94625	48.2777	2.81914e-18	1.27583e-16	31.6081
ENSMUSG00000070343	Gm10288	7.97734	7.88234	50.6193	1.36207e-18	8.00632e-17	32.2091
ENSMUSG00000021877	Arf4	7.97004	8.11407	54.0718	4.94117e-19	4.22672e-17	33.0614
ENSMUSG00000025268	Maged2	7.96695	8.07177	44.4956	9.85842e-18	3.1139e-16	30.5565
ENSMUSG00000016319	Slc25a5	7.96503	8.01306	48.4228	2.69219e-18	1.24175e-16	31.6554
ENSMUSG00000104444	NA	7.95776	7.63983	30.8762	2.62649e-15	2.4581e-14	25.4128
ENSMUSG00000031818	Cox4i1	7.95364	8.08683	47.0999	4.1189e-18	1.63102e-16	31.3078
ENSMUSG00000021282	Eif5	7.95115	7.96866	54.5442	4.32262e-19	3.83179e-17	33.1427
ENSMUSG00000025204	Ndufb8	7.94916	8.00423	49.8914	1.70147e-18	9.11948e-17	32.0374
ENSMUSG00000040407	Akap9	7.94875	7.80447	47.7777	3.30776e-18	1.40829e-16	31.4506
ENSMUSG00000094974	Rps19-ps2	7.94535	8.07727	43.3884	1.45083e-17	4.17475e-16	30.2224
ENSMUSG00000022884	Eif4a2	7.94099	8.1035	33.2386	8.54284e-16	9.55755e-15	26.4982
ENSMUSG00000022261	Sdc2	7.94011	7.83912	48.7874	2.39929e-18	1.16181e-16	31.7268
ENSMUSG00000029250	Polr2b	7.93419	7.9383	40.3549	4.4049e-17	9.10982e-16	29.2213
ENSMUSG00000017493	Igfbp4	7.93207	8.11185	34.8287	4.18742e-16	5.29667e-15	27.1714
ENSMUSG00000026353	Ubxn4	7.93196	7.87229	52.2878	8.27522e-19	5.96467e-17	32.6097
ENSMUSG00000081738	NA	7.92593	7.97833	45.4187	7.19486e-18	2.49876e-16	30.8175
ENSMUSG00000096681	Rps19-ps1	7.92264	8.06128	43.0075	1.66082e-17	4.59993e-16	30.1019
ENSMUSG00000038690	Atp5j2	7.92149	8.00141	48.1101	2.97374e-18	1.31804e-16	31.5704
ENSMUSG00000060802	B2m	7.92061	7.88255	48.219	2.87232e-18	1.28605e-16	31.5857
ENSMUSG00000020580	Rock2	7.91727	7.70639	47.3711	3.77144e-18	1.53609e-16	31.3252
ENSMUSG00000071532	Gm10335	7.91638	7.99303	45.2859	7.52527e-18	2.59303e-16	30.7826
ENSMUSG00000006304	Arpc2	7.91437	8.08186	54.4512	4.43746e-19	3.90212e-17	33.1429
ENSMUSG00000032525	Nktr	7.91418	7.77476	46.4989	5.01625e-18	1.88508e-16	31.0969
ENSMUSG00000054766	Set	7.91349	7.82885	49.7918	1.75452e-18	9.31674e-17	31.9858
ENSMUSG00000024290	Rock1	7.91288	7.6888	35.5803	3.02233e-16	4.0888e-15	27.4447
ENSMUSG00000037236	Matr3	7.91098	7.73896	34.2757	5.34603e-16	6.52929e-15	26.9184
ENSMUSG00000020914	Top2a	7.91083	7.75511	48.442	2.67582e-18	1.23843e-16	31.6262
ENSMUSG00000057605	Gm6807	7.90327	7.84942	48.5403	2.59382e-18	1.21843e-16	31.6693
ENSMUSG00000094344	NA	7.90183	7.28827	13.1029	8.89184e-10	2.39234e-09	12.6107
ENSMUSG00000032265	Tent5a	7.89521	7.71809	44.9427	8.45693e-18	2.8212e-16	30.6418
ENSMUSG00000042133	Ppig	7.89376	7.78036	57.035	2.1753e-19	2.40311e-17	33.6409
ENSMUSG00000021520	Uqcrb	7.89326	7.98525	41.5538	2.81312e-17	6.59671e-16	29.6202
ENSMUSG00000059534	Uqcr10	7.89057	7.9202	53.903	5.18435e-19	4.36001e-17	32.991
ENSMUSG00000040681	Hmgn1	7.88939	7.96437	51.6677	9.94036e-19	6.62209e-17	32.4759
ENSMUSG00000091955	Gm9844	7.88738	7.99382	39.5955	5.89187e-17	1.13609e-15	28.9659
ENSMUSG00000003316	Glg1	7.88532	7.968	42.8062	1.78472e-17	4.86186e-16	30.0266
ENSMUSG00000001555	Fkbp10	7.88266	7.92513	42.2719	2.16357e-17	5.51787e-16	29.8534
ENSMUSG00000021807	Rtraf	7.88229	7.84173	51.6846	9.8906e-19	6.60897e-17	32.4651
ENSMUSG00000004044	Cavin1	7.88184	8.05917	42.6108	1.91432e-17	5.0643e-16	29.9745
ENSMUSG00000067873	Htatsf1	7.88124	7.84034	42.475	2.01032e-17	5.21695e-16	29.9038
ENSMUSG00000062933	NA	7.88113	7.87055	48.3527	2.7527e-18	1.25553e-16	31.6172
ENSMUSG00002075904	NA	7.87865	7.89959	29.9256	4.22619e-15	3.64919e-14	24.9671
ENSMUSG00000030663	1110004F10Rik	7.87226	7.97234	48.9289	2.29486e-18	1.13883e-16	31.7825
ENSMUSG00000023456	Tpi1	7.8707	8.23042	54.3922	4.51203e-19	3.93621e-17	33.1505
ENSMUSG00000000787	Ddx3x	7.87016	7.82139	36.4	2.13408e-16	3.07441e-15	27.7717
ENSMUSG00000039286	Fndc3b	7.86722	7.87654	45.4442	7.13309e-18	2.48516e-16	30.8105
ENSMUSG00000029836	Cbx3	7.86592	7.73907	51.3563	1.09081e-18	7.07388e-17	32.3629
ENSMUSG00000061136	Prpf40a	7.86473	7.79812	48.9571	2.27466e-18	1.13393e-16	31.7653
ENSMUSG00000096145	Vkorc1	7.86436	7.88863	39.8119	5.4203e-17	1.06245e-15	29.0329
ENSMUSG00000022565	Plec	7.8599	7.96629	40.3463	4.41922e-17	9.11387e-16	29.2181
ENSMUSG00000072940	NA	7.85961	7.91379	31.2971	2.13731e-15	2.05811e-14	25.6219
ENSMUSG00000028367	Txn1	7.8548	7.81854	44.8067	8.85934e-18	2.90692e-16	30.6228
ENSMUSG00000021039	Snw1	7.85255	7.85983	53.1711	6.39682e-19	5.09503e-17	32.8114
ENSMUSG00000025203	Scd2	7.85103	8.08004	55.033	3.76849e-19	3.50911e-17	33.2712
ENSMUSG00000084168	NA	7.84953	7.76155	36.1155	2.40592e-16	3.38616e-15	27.6618
ENSMUSG00000030057	Cnbp	7.84665	7.91621	53.7202	5.46237e-19	4.50524e-17	32.946
ENSMUSG00000088252	Snord13	7.84323	7.19312	17.5421	1.28502e-11	4.52942e-11	16.9798
ENSMUSG00000022129	Dct	7.84059	7.69611	43.5536	1.36875e-17	3.97498e-16	30.2271
ENSMUSG00000022858	Tra2b	7.83637	7.76567	51.2656	1.12085e-18	7.1318e-17	32.3457
ENSMUSG00000090451	NA	7.83626	7.65173	28.5778	8.51106e-15	6.53307e-14	24.2815
ENSMUSG00000080859	Rpl10-ps1	7.83499	7.83576	47.8325	3.25004e-18	1.39548e-16	31.4767
ENSMUSG00000021843	Ktn1	7.83361	7.71542	52.5832	7.58887e-19	5.64415e-17	32.6433
ENSMUSG00000001911	Nfix	7.82977	7.89717	33.5613	7.37224e-16	8.48986e-15	26.6296
ENSMUSG00000004105	Angptl2	7.82959	7.95699	44.2684	1.06635e-17	3.30179e-16	30.4739
ENSMUSG00000036781	Rps27l	7.82496	7.7372	56.2211	2.71344e-19	2.79227e-17	33.468
ENSMUSG00000059208	Hnrnpm	7.82375	7.94484	37.7741	1.21111e-16	1.97076e-15	28.3074
ENSMUSG00000063882	Uqcrh	7.82133	7.79329	43.6005	1.34634e-17	3.93068e-16	30.2487
ENSMUSG00000064340	NA	7.82119	7.65635	34.018	5.99851e-16	7.17082e-15	26.8076
ENSMUSG00000051223	Bzw1	7.82066	7.87136	56.0311	2.85847e-19	2.8826e-17	33.4485
ENSMUSG00000034252	Senp6	7.81896	7.57702	44.8401	8.75868e-18	2.8825e-16	30.6002
ENSMUSG00000014867	Surf4	7.81537	7.8856	50.13	1.58123e-18	8.71223e-17	32.0831
ENSMUSG00000020358	Hnrnpab	7.81448	7.72433	51.1282	1.16801e-18	7.33896e-17	32.3008
ENSMUSG00000006057	Atp5g1	7.81164	8.05031	51.7485	9.70465e-19	6.57433e-17	32.5059
ENSMUSG00000027447	Cst3	7.81126	8.39513	42.9612	1.6885e-17	4.65745e-16	30.1145
ENSMUSG00000113061	Rps18-ps5	7.81032	7.68417	40.5412	4.10493e-17	8.67853e-16	29.2617
ENSMUSG00000106926	Rpl7-ps7	7.80686	7.82581	53.1587	6.41977e-19	5.09503e-17	32.8036
ENSMUSG00000063524	Eno1	7.80364	8.32252	28.081	1.11062e-14	8.22081e-14	24.0381
ENSMUSG00000022354	Ndufb9	7.80222	7.81894	44.8166	8.82944e-18	2.90144e-16	30.6175
ENSMUSG00000047126	Cltc	7.80154	7.69382	48.7983	2.39108e-18	1.16038e-16	31.7051
ENSMUSG00000057262	NA	7.79829	7.78908	50.581	1.37799e-18	8.05682e-17	32.1823
ENSMUSG00000027828	Ssr3	7.79788	7.80093	50.6504	1.34926e-18	7.97368e-17	32.1942
ENSMUSG00000029309	Sparcl1	7.79658	7.8082	32.4404	1.23741e-15	1.29973e-14	26.1362
ENSMUSG00000102976	Zc3h11a	7.79373	7.78572	52.2655	8.32966e-19	5.98429e-17	32.5859
ENSMUSG00000080999	H2ac5-ps	7.79176	7.85392	30.1841	3.70807e-15	3.27251e-14	25.0914
ENSMUSG00000022139	Mbnl2	7.79077	7.82926	51.2143	1.13821e-18	7.19032e-17	32.3395
ENSMUSG00000027012	Dync1i2	7.78908	7.64631	48.3429	2.76127e-18	1.25553e-16	31.5855
ENSMUSG00000082609	Gm15464	7.78604	7.6687	54.4598	4.42671e-19	3.90212e-17	33.0742
ENSMUSG00002076299	NA	7.7846	7.84664	30.1803	3.71504e-15	3.27505e-14	25.0893
ENSMUSG00000032423	Syncrip	7.7831	7.58579	44.1249	1.12082e-17	3.43177e-16	30.3798
ENSMUSG00000037475	Thoc2	7.78033	7.61586	46.0787	5.76607e-18	2.11269e-16	30.955
ENSMUSG00000027907	S100a11	7.7754	7.8903	30.9352	2.55124e-15	2.39789e-14	25.4508
ENSMUSG00000093686	Gm4705	7.76623	7.73129	50.8526	1.26914e-18	7.72627e-17	32.24
ENSMUSG00000069014	Gm5641	7.76408	7.7029	41.3429	3.04123e-17	6.95116e-16	29.5224
ENSMUSG00000026276	Septin2	7.75956	7.89932	51.0348	1.2013e-18	7.46026e-17	32.3051
ENSMUSG00000117804	NA	7.75953	7.50967	34.3268	5.22602e-16	6.40406e-15	26.9277
ENSMUSG00000028452	Vcp	7.7579	8.70042	42.8325	1.76798e-17	4.83499e-16	30.094
ENSMUSG00000063875	Rps6-ps1	7.74809	7.79543	49.8603	1.71785e-18	9.16633e-17	32.0013
ENSMUSG00000027940	Tpm3	7.74689	7.93528	50.3665	1.47094e-18	8.42115e-17	32.1411
ENSMUSG00000016327	Atp1b4	7.74593	7.91562	25.6388	4.40513e-14	2.72949e-13	22.6781
ENSMUSG00000078377	Gm4294	7.74481	7.74239	49.2344	2.08568e-18	1.05893e-16	31.8333
ENSMUSG00000110679	Rpl10-ps5	7.74264	7.771	44.7917	8.90485e-18	2.91249e-16	30.6099
ENSMUSG00000006014	Prg4	7.7415	8.43179	16.3362	3.66182e-11	1.19226e-10	15.869
ENSMUSG00000070544	Top1	7.7412	7.68851	41.3424	3.04177e-17	6.95116e-16	29.5224
ENSMUSG00000022048	Dpysl2	7.73876	7.65079	48.6597	2.49782e-18	1.19e-16	31.6677
ENSMUSG00000116048	Septin2	7.73851	7.87665	51.2808	1.11573e-18	7.1318e-17	32.3617
ENSMUSG00000029062	Cdk11b	7.73846	7.87903	38.8156	7.98874e-17	1.44547e-15	28.6793
ENSMUSG00000024205	NA	7.73831	7.68416	40.4533	4.24362e-17	8.86803e-16	29.2349
ENSMUSG00000037152	Ndufc1	7.73549	7.90855	51.9525	9.13526e-19	6.35749e-17	32.5295
ENSMUSG00000040152	Thbs1	7.73491	7.96424	39.271	6.68273e-17	1.2589e-15	28.8457
ENSMUSG00000069972	Rps13-ps2	7.73244	7.62973	52.3358	8.15947e-19	5.92006e-17	32.5795
ENSMUSG00000001472	Tcf25	7.73211	7.77086	53.8236	5.30321e-19	4.41613e-17	32.9431
ENSMUSG00000039067	Psmd7	7.72403	7.77989	50.5037	1.41076e-18	8.14752e-17	32.1593
ENSMUSG00000115938	NA	7.72106	7.46581	32.1263	1.4352e-15	1.4666e-14	25.9787
ENSMUSG00000027248	Pdia3	7.71185	7.91399	38.8584	7.85529e-17	1.42602e-15	28.6919
ENSMUSG00000069309	H2ac22	7.70892	7.73865	28.0088	1.15484e-14	8.50522e-14	23.9893
ENSMUSG00000026879	Gsn	7.70815	7.80385	46.4422	5.11108e-18	1.91287e-16	31.0869
ENSMUSG00000079137	NA	7.70702	7.68913	46.1841	5.56757e-18	2.05365e-16	31.0035
ENSMUSG00000002416	Ndufb2	7.70648	7.65937	39.4702	6.18481e-17	1.18541e-15	28.8872
ENSMUSG00000037608	Bclaf1	7.7055	7.61051	47.899	3.18139e-18	1.37948e-16	31.4536
ENSMUSG00000030432	Rpl28	7.70386	7.99309	27.5776	1.46117e-14	1.04395e-13	23.7647
ENSMUSG00000037894	H2az1	7.70225	7.6896	52.464	7.85824e-19	5.77778e-17	32.6162
ENSMUSG00000020163	Uqcr11	7.70058	7.87282	52.5645	7.6306e-19	5.64415e-17	32.6694
ENSMUSG00000112099	NA	7.69995	7.52224	38.1332	1.04795e-16	1.77353e-15	28.4039
ENSMUSG00000083061	NA	7.69769	7.52284	48.5466	2.58865e-18	1.21843e-16	31.6157
ENSMUSG00000024538	Ppic	7.69033	7.75496	46.737	4.63812e-18	1.77936e-16	31.1639
ENSMUSG00000052337	Immt	7.69028	7.4792	47.4665	3.65682e-18	1.51112e-16	31.3253
ENSMUSG00000071072	Ptges3	7.68184	7.7112	47.4779	3.64334e-18	1.50839e-16	31.3552
ENSMUSG00000027014	Cwc22	7.68074	7.38421	33.0274	9.41473e-16	1.04007e-14	26.3654
ENSMUSG00000033228	Scaf11	7.67989	7.53554	51.3357	1.09755e-18	7.09663e-17	32.3157
ENSMUSG00000030208	Emp1	7.67961	7.79451	41.8677	2.50678e-17	6.13686e-16	29.7061
ENSMUSG00000035258	Abi3bp	7.67808	7.47156	44.3679	1.03026e-17	3.2218e-16	30.4441
ENSMUSG00000019820	Utrn	7.67746	7.59061	50.638	1.35435e-18	7.98233e-17	32.1536
ENSMUSG00000026249	Serpine2	7.675	7.49096	29.56	5.09434e-15	4.25994e-14	24.7707
ENSMUSG00000044894	Uqcrq	7.67455	7.99077	55.1088	3.68957e-19	3.4773e-17	33.2698
ENSMUSG00000032407	U2surp	7.67315	7.69136	52.3996	8.00801e-19	5.8294e-17	32.5952
ENSMUSG00000035133	Arhgap5	7.67296	7.2835	32.2825	1.33295e-15	1.38748e-14	26.0367
ENSMUSG00000003355	Fkbp11	7.67282	7.47934	41.9208	2.4585e-17	6.05917e-16	29.6913
ENSMUSG00000113149	NA	7.67197	7.49414	51.7879	9.59177e-19	6.57433e-17	32.4205
ENSMUSG00000078427	Sarnp	7.67088	7.49007	47.8832	3.19755e-18	1.38104e-16	31.4332
ENSMUSG00000035674	Ndufa3	7.66846	7.75021	45.7245	6.49096e-18	2.31651e-16	30.8766
ENSMUSG00000022285	Ywhaz	7.66674	7.78983	51.4031	1.07563e-18	7.02691e-17	32.3787
ENSMUSG00000078190	Dnm3os	7.66364	7.3895	32.8517	1.02125e-15	1.11144e-14	26.2932
ENSMUSG00000094122	NA	7.66321	7.82174	48.7488	2.4286e-18	1.17341e-16	31.7153
ENSMUSG00000020571	Pdia6	7.66148	7.91485	52.0639	8.83952e-19	6.22038e-17	32.5593
ENSMUSG00000038872	Zfhx3	7.66148	7.5132	53.4039	5.98142e-19	4.88831e-17	32.7978
ENSMUSG00000060904	Arl1	7.65905	7.71473	49.0771	2.19076e-18	1.10716e-16	31.7826
ENSMUSG00000032766	Gng11	7.65878	7.55137	52.8578	7.00503e-19	5.34717e-17	32.6852
ENSMUSG00000082741	Gm9703	7.65667	7.43954	41.2743	3.11958e-17	7.05163e-16	29.4764
ENSMUSG00000054808	Actn4	7.65431	7.73798	42.6845	1.86431e-17	4.97994e-16	29.9638
ENSMUSG00000024974	Smc3	7.64969	7.55845	49.274	2.06012e-18	1.04837e-16	31.8069
ENSMUSG00000021477	Ctsl	7.64665	7.43925	43.9665	1.18435e-17	3.58634e-16	30.3209
ENSMUSG00000059776	Rpl13-ps6	7.64329	7.98049	41.6116	2.75386e-17	6.50277e-16	29.6412
ENSMUSG00000067276	Capn6	7.64089	7.76188	42.6484	1.88863e-17	5.02659e-16	29.95
ENSMUSG00000001964	Emd	7.63984	7.69517	55.0192	3.78302e-19	3.50911e-17	33.1989
ENSMUSG00000028809	Srrm1	7.6377	7.90104	41.0564	3.38306e-17	7.48974e-16	29.4509
ENSMUSG00000032562	Gnai2	7.63667	7.70941	34.7936	4.25238e-16	5.36958e-15	27.1331
ENSMUSG00000052146	Rps10	7.62948	7.75471	34.4078	5.04124e-16	6.20877e-15	26.9772
ENSMUSG00000033306	Lpp	7.62492	7.68291	48.1826	2.90577e-18	1.29838e-16	31.5389
ENSMUSG00000031930	Wwp2	7.62387	8.04269	30.9216	2.56831e-15	2.41187e-14	25.4472
ENSMUSG00000036334	Igsf10	7.62384	7.66321	40.6831	3.89098e-17	8.36805e-16	29.3039
ENSMUSG00000014769	Psmb1	7.6235	7.62555	48.8682	2.33909e-18	1.15297e-16	31.7209
ENSMUSG00000050953	Gja1	7.62272	7.62675	39.005	7.41545e-17	1.36192e-15	28.7195
ENSMUSG00000060377	Rpl36a-ps1	7.62218	7.43993	38.4809	9.12073e-17	1.59388e-15	28.5225
ENSMUSG00000012422	Tmem167	7.62185	7.72158	46.1241	5.67974e-18	2.09151e-16	30.9806
ENSMUSG00000075701	Selenos	7.61806	7.65405	42.7647	1.81145e-17	4.88877e-16	29.9776
ENSMUSG00000021760	Gpx8	7.61659	7.54645	49.8848	1.70493e-18	9.11948e-17	31.9615
ENSMUSG00000023089	Ndufa5	7.61463	7.7176	46.4042	5.17568e-18	1.92851e-16	31.0593
ENSMUSG00000024659	Anxa1	7.61307	7.79829	40.9297	3.54705e-17	7.74363e-16	29.3979
ENSMUSG00000037852	Cpe	7.60974	7.62508	43.9101	1.2079e-17	3.64758e-16	30.3235
ENSMUSG00000029390	Tmed2	7.60794	7.76269	53.2582	6.23796e-19	5.00494e-17	32.8082
ENSMUSG00000024073	Birc6	7.607	7.47647	45.5942	6.78135e-18	2.38912e-16	30.7994
ENSMUSG00000025781	Atp5c1	7.60682	7.60809	49.3144	2.03433e-18	1.03765e-16	31.8255
ENSMUSG00000117338	NA	7.60666	7.73514	33.5105	7.54463e-16	8.65212e-15	26.5986
ENSMUSG00000031207	Msn	7.60552	7.71909	48.0453	3.0359e-18	1.3375e-16	31.5115
ENSMUSG00000097451	NA	7.60511	7.68491	33.9071	6.30491e-16	7.46806e-15	26.7583
ENSMUSG00000070348	Ccnd1	7.60152	7.23524	45.0254	8.22162e-18	2.77215e-16	30.6076
ENSMUSG00000026463	Atp2b4	7.60063	7.34827	48.5075	2.62089e-18	1.22165e-16	31.5764
ENSMUSG00000025016	Tm9sf3	7.59896	7.55557	41.8043	2.5656e-17	6.18612e-16	29.6558
ENSMUSG00000042079	Hnrnpf	7.59888	7.69049	50.1173	1.58741e-18	8.72441e-17	32.0397
ENSMUSG00000000567	Sox9	7.59809	7.99629	25.3858	5.11737e-14	3.10774e-13	22.5314
ENSMUSG00000098915	NA	7.59662	7.57087	48.8352	2.36345e-18	1.15467e-16	31.7023
ENSMUSG00000018217	Pmp22	7.59655	7.68961	38.6979	8.36883e-17	1.49943e-15	28.6211
ENSMUSG00000060739	Nsa2	7.59606	7.46723	51.7058	9.82839e-19	6.58742e-17	32.3953
ENSMUSG00000020074	Ccar1	7.59604	7.41504	48.6726	2.48765e-18	1.18888e-16	31.6296
ENSMUSG00000074412	Gm10689	7.59469	7.46998	50.9178	1.2444e-18	7.66299e-17	32.2102
ENSMUSG00000061272	Gm14173	7.59452	7.45255	43.1318	1.589e-17	4.45567e-16	30.0739
ENSMUSG00000020359	Phykpl	7.5938	7.55926	48.6882	2.4754e-18	1.1856e-16	31.6544
ENSMUSG00000047459	Dynlrb1	7.5937	7.87288	32.8933	1.00172e-15	1.09452e-14	26.3393
ENSMUSG00000001131	Timp1	7.59286	7.46003	42.7816	1.8005e-17	4.88459e-16	29.961
ENSMUSG00000014329	Bicc1	7.58716	7.5255	47.668	3.42656e-18	1.44586e-16	31.3826
ENSMUSG00000025969	Nrp2	7.58704	7.29414	32.4362	1.23987e-15	1.30169e-14	26.1058
ENSMUSG00000018326	Ywhab	7.58681	7.82536	55.0873	3.71185e-19	3.4773e-17	33.2308
ENSMUSG00000033047	Eif3l	7.58608	7.49584	49.004	2.24145e-18	1.1276e-16	31.7321
ENSMUSG00000113902	Ndufb1	7.58582	7.52585	47.9699	3.10998e-18	1.35654e-16	31.4619
ENSMUSG00000028161	Ppp3ca	7.585	7.49962	47.7807	3.30458e-18	1.40829e-16	31.4062
ENSMUSG00000034109	Golim4	7.58256	7.37324	44.5558	9.65605e-18	3.06545e-16	30.4799
ENSMUSG00000025326	Ube3a	7.58246	7.5183	34.3493	5.17394e-16	6.34378e-15	26.9337
ENSMUSG00000062083	Rpl13a-ps1	7.57905	7.4592	44.561	9.63889e-18	3.06545e-16	30.4978
ENSMUSG00000117438	Rpsa-ps7	7.57855	7.74884	33.9778	6.10777e-16	7.27255e-15	26.7974
ENSMUSG00000029767	Calu	7.57854	7.7244	50.6963	1.33061e-18	7.88466e-17	32.1921
ENSMUSG00000041133	Smc1a	7.57819	7.61303	47.3856	3.75378e-18	1.53609e-16	31.3142
ENSMUSG00000022521	Crebbp	7.57631	7.5844	55.0822	3.71709e-19	3.4773e-17	33.1837
ENSMUSG00000074748	Atxn7l3b	7.57553	7.6519	45.3129	7.45698e-18	2.57353e-16	30.7442
ENSMUSG00000084349	Rpl3-ps1	7.57539	7.64772	46.3385	5.28943e-18	1.96756e-16	31.035
ENSMUSG00000027559	Car3	7.56852	8.12284	24.5559	8.45236e-14	4.8164e-13	22.0344
ENSMUSG00000078578	Ube2d3	7.56847	7.62457	44.8515	8.72468e-18	2.8825e-16	30.6012
ENSMUSG00000053332	Gas5	7.56812	7.30922	44.9361	8.47594e-18	2.82326e-16	30.5902
ENSMUSG00000036305	NA	7.56722	7.42047	32.2711	1.34015e-15	1.393e-14	26.0388
ENSMUSG00000032481	Smarcc1	7.56676	7.57253	49.6538	1.83094e-18	9.59421e-17	31.9028
ENSMUSG00000024587	Nars	7.56669	7.37734	42.0172	2.37351e-17	5.9093e-16	29.705
ENSMUSG00000066324	Bpnt2	7.56341	7.54594	43.1748	1.56486e-17	4.41049e-16	30.0893
ENSMUSG00000097987	Gm17786	7.56306	7.46976	52.8991	6.92155e-19	5.3204e-17	32.6804
ENSMUSG00000037499	Nenf	7.56251	7.52061	35.4704	3.1686e-16	4.24229e-15	27.3933
ENSMUSG00000042436	Mfap4	7.56241	7.45268	25.7792	4.05607e-14	2.54332e-13	22.7559
ENSMUSG00000028248	Pnisr	7.56156	7.53176	47.8459	3.23612e-18	1.39223e-16	31.4269
ENSMUSG00000047220	Iho1	7.55806	7.44641	24.4503	9.02021e-14	5.09413e-13	21.9671
ENSMUSG00000046440	NA	7.55256	7.62496	34.8335	4.17848e-16	5.29195e-15	27.1429
ENSMUSG00000037712	Fermt2	7.55222	7.57016	50.3282	1.48823e-18	8.46422e-17	32.0783
ENSMUSG00000001105	Ift20	7.54684	7.69905	44.5681	9.61545e-18	3.06545e-16	30.5345
ENSMUSG00000029675	Eln	7.54631	7.86086	32.3398	1.29739e-15	1.35625e-14	26.09
ENSMUSG00000022812	Gsk3b	7.54582	7.46539	46.6464	4.77839e-18	1.81908e-16	31.0943
ENSMUSG00000078180	Gm20900	7.54523	7.59264	44.6775	9.26045e-18	2.98345e-16	30.5527
ENSMUSG00000014294	Ndufa2	7.54359	7.60554	54.397	4.50591e-19	3.93621e-17	33.0411
ENSMUSG00000037234	Hook3	7.53679	7.37461	50.2264	1.53526e-18	8.58807e-17	32.0116
ENSMUSG00000040385	Ppp1ca	7.53648	7.72376	52.6044	7.54207e-19	5.64029e-17	32.6538
ENSMUSG00000007656	Arpp19	7.53275	7.5725	42.5383	1.96494e-17	5.1548e-16	29.8991
ENSMUSG00000030082	Sec61a1	7.53113	7.53742	46.2368	5.47092e-18	2.02479e-16	30.9934
ENSMUSG00000028053	Ash1l	7.52571	7.32142	48.8519	2.35108e-18	1.15467e-16	31.6569
ENSMUSG00000005973	Rcn1	7.5252	7.75928	44.9315	8.4892e-18	2.8234e-16	30.6437
ENSMUSG00000095499	Rps12-ps14	7.5233	7.41055	49.6566	1.82934e-18	9.59421e-17	31.8848
ENSMUSG00000057657	Rps18-ps3	7.5227	7.3872	37.5596	1.32133e-16	2.09582e-15	28.1807
ENSMUSG00000096763	Rps12-ps13	7.52263	7.41055	49.6502	1.83296e-18	9.59421e-17	31.8831
ENSMUSG00000022443	Myh9	7.52237	7.45244	36.1074	2.41419e-16	3.39561e-15	27.6336
ENSMUSG00000031740	Mmp2	7.5213	7.50738	42.9467	1.69725e-17	4.66988e-16	30.0159
ENSMUSG00000046721	Rpl14-ps1	7.52028	7.39646	50.7177	1.32202e-18	7.87753e-17	32.1461
ENSMUSG00000093990	Rps12-ps12	7.5194	7.40659	49.4642	1.94173e-18	1.00204e-16	31.8353
ENSMUSG00000095017	Rps12-ps15	7.51699	7.4054	49.4339	1.96007e-18	1.00785e-16	31.8273
ENSMUSG00000094238	Rps12-ps11	7.51656	7.40545	49.4305	1.96214e-18	1.00785e-16	31.8265
ENSMUSG00000031353	Rbbp7	7.5149	7.46971	43.6101	1.3418e-17	3.92263e-16	30.2126
ENSMUSG00000055447	Cd47	7.51169	7.43873	41.2094	3.19564e-17	7.18211e-16	29.4556
ENSMUSG00000082895	Rpsa-ps9	7.51159	7.56057	48.5791	2.56221e-18	1.21226e-16	31.63
ENSMUSG00000058927	NA	7.51085	7.65236	38.1124	1.05671e-16	1.78286e-15	28.4005
ENSMUSG00000022995	Enah	7.50694	7.56492	40.6008	4.01354e-17	8.53324e-16	29.2603
ENSMUSG00000112605	Gm7476	7.50616	7.45916	48.5767	2.56415e-18	1.21226e-16	31.6164
ENSMUSG00000039219	Arid4b	7.50468	7.41834	45.1654	7.83947e-18	2.67198e-16	30.6654
ENSMUSG00000034566	Atp5h	7.50436	7.59426	47.3102	3.84664e-18	1.54685e-16	31.2927
ENSMUSG00000020088	Sar1a	7.50423	7.58425	47.3463	3.80193e-18	1.53881e-16	31.3063
ENSMUSG00000035885	Cox8a	7.50224	7.73745	42.655	1.88412e-17	5.02659e-16	29.9514
ENSMUSG00000116648	Rpl31-ps12	7.5004	7.52225	41.4846	2.88585e-17	6.69931e-16	29.5557
ENSMUSG00000068674	NA	7.49511	7.31386	49.9522	1.66997e-18	8.99818e-17	31.9408
ENSMUSG00000022982	Sod1	7.48714	7.51663	48.0041	3.07613e-18	1.34713e-16	31.4641
ENSMUSG00000025381	Cnpy2	7.4862	7.50797	48.2697	2.82627e-18	1.27583e-16	31.5423
ENSMUSG00000024853	Sf3b2	7.48544	7.6379	44.6272	9.422e-18	3.02384e-16	30.5383
ENSMUSG00000028399	Ptprd	7.48469	7.15861	45.6522	6.65035e-18	2.35429e-16	30.7647
ENSMUSG00000036241	Ube2r2	7.48438	7.41656	51.611	1.01097e-18	6.69431e-17	32.3626
ENSMUSG00000023830	Igf2r	7.48309	7.50852	49.9372	1.67768e-18	9.01765e-17	31.964
ENSMUSG00000036751	Cox6b1	7.48279	7.54785	46.0974	5.73026e-18	2.10659e-16	30.9516
ENSMUSG00000100865	Gm9320	7.48235	7.19632	28.2656	1.0055e-14	7.54691e-14	24.1073
ENSMUSG00000005087	Cd44	7.48179	7.33628	42.5105	1.98473e-17	5.18198e-16	29.8553
ENSMUSG00000006169	Clint1	7.47941	7.69667	47.7277	3.36131e-18	1.42106e-16	31.4161
ENSMUSG00000091537	Tma7-ps	7.47901	7.69234	47.8892	3.19148e-18	1.38104e-16	31.4675
ENSMUSG00000033713	Foxn3	7.47867	7.47435	48.6559	2.50081e-18	1.19e-16	31.6319
ENSMUSG00000047888	Tnrc6b	7.47775	7.28243	52.8731	6.97408e-19	5.3421e-17	32.6274
ENSMUSG00002075444	NA	7.47714	7.50024	27.8474	1.26062e-14	9.19798e-14	23.8984
ENSMUSG00000027091	Zc3h15	7.47639	7.47317	51.9945	9.0224e-19	6.31683e-17	32.4617
ENSMUSG00000020458	Rtn4	7.4762	7.51892	37.5563	1.32309e-16	2.0971e-15	28.1857
ENSMUSG00000022174	Dad1	7.47069	7.54981	35.0321	3.83112e-16	4.94269e-15	27.2186
ENSMUSG00000032330	Cox7a2	7.46972	7.49132	47.7553	3.33158e-18	1.4112e-16	31.3967
ENSMUSG00000020608	Smc6	7.46782	7.46254	43.7048	1.29789e-17	3.83506e-16	30.2358
ENSMUSG00000022336	Eif3e	7.46698	7.46147	40.6136	3.99425e-17	8.52519e-16	29.258
ENSMUSG00000036323	Srp72	7.4655	7.49333	48.828	2.3688e-18	1.15467e-16	31.6825
ENSMUSG00000091086	Rpl6l	7.46516	7.48679	48.13	2.9549e-18	1.31499e-16	31.5003
ENSMUSG00000022528	Hes1	7.46359	7.56789	40.6908	3.87975e-17	8.35381e-16	29.2967
ENSMUSG00000023092	Fhl1	7.46285	7.7229	32.7793	1.05617e-15	1.1393e-14	26.2755
ENSMUSG00000033585	Ndn	7.46257	7.45526	37.717	1.23948e-16	2.0055e-15	28.2447
ENSMUSG00000020982	Nemf	7.46042	7.29005	49.8521	1.72221e-18	9.16733e-17	31.9045
ENSMUSG00000071172	Srsf3	7.45977	7.29638	47.3702	3.77251e-18	1.53609e-16	31.2635
ENSMUSG00000082193	Rpl5-ps1	7.45629	7.45647	31.3167	2.11699e-15	2.04212e-14	25.6078
ENSMUSG00000045983	Eif4g1	7.45445	7.46284	44.0628	1.14527e-17	3.49205e-16	30.3471
ENSMUSG00000006699	Cdc42	7.451	7.55953	46.6414	4.7862e-18	1.81908e-16	31.1065
ENSMUSG00000026385	Dbi	7.44997	7.53597	41.8576	2.51605e-17	6.14386e-16	29.6769
ENSMUSG00000002102	Psmc3	7.44978	7.71019	39.1038	7.13379e-17	1.32011e-15	28.7652
ENSMUSG00000024501	Dpysl3	7.44879	7.37622	36.6616	1.91286e-16	2.81294e-15	27.8439
ENSMUSG00000004665	Cnn2	7.44871	7.3663	44.8474	8.73671e-18	2.8825e-16	30.5662
ENSMUSG00000039542	Ncam1	7.44439	7.41154	43.5272	1.3815e-17	3.99617e-16	30.18
ENSMUSG00000011257	Pabpc4	7.44352	7.43805	48.9657	2.26853e-18	1.13344e-16	31.7084
ENSMUSG00000030754	Copb1	7.44351	7.36686	45.6529	6.6488e-18	2.35429e-16	30.7989
ENSMUSG00000046434	Hnrnpa1	7.43992	7.42792	40.1787	4.71014e-17	9.56119e-16	29.1058
ENSMUSG00000042747	Krtcap2	7.43752	7.461	37.314	1.46075e-16	2.26948e-15	28.0969
ENSMUSG00000030067	Foxp1	7.43638	7.53812	44.2805	1.06191e-17	3.29732e-16	30.4258
ENSMUSG00000068466	NA	7.43574	7.53039	36.7743	1.82516e-16	2.71294e-15	27.8981
ENSMUSG00000027642	Rpn2	7.43444	7.52646	47.0954	4.12504e-18	1.63102e-16	31.227
ENSMUSG00000056851	Pcbp2	7.43353	7.41426	42.4967	1.99468e-17	5.18946e-16	29.8602
ENSMUSG00000039105	Atp6v1g1	7.43344	7.37095	45.5312	6.9268e-18	2.43257e-16	30.766
ENSMUSG00000055204	Ankrd17	7.4314	7.38035	44.2904	1.05829e-17	3.29073e-16	30.4059
ENSMUSG00000024824	Rad9a	7.42932	7.60452	50.7475	1.31013e-18	7.86938e-17	32.1858
ENSMUSG00000028676	Srsf10	7.42854	7.33351	39.5031	6.10638e-17	1.17345e-15	28.8661
ENSMUSG00000018501	Ncor1	7.42648	7.66976	51.2724	1.11855e-18	7.1318e-17	32.3213
ENSMUSG00000026374	Tsn	7.42635	7.41633	45.9252	6.06909e-18	2.20534e-16	30.8879
ENSMUSG00000032097	Ddx6	7.42347	7.32988	48.4848	2.63978e-18	1.22433e-16	31.5617
ENSMUSG00000059602	Syn3	7.42145	7.30533	41.9017	2.47579e-17	6.08811e-16	29.6621
ENSMUSG00000022185	Acin1	7.421	7.44925	39.9582	5.12421e-17	1.02503e-15	29.0382
ENSMUSG00000020044	Timp3	7.41775	7.33544	42.3815	2.07938e-17	5.35282e-16	29.8175
ENSMUSG00000021702	Thbs4	7.41727	7.46184	37.5757	1.3127e-16	2.08515e-15	28.1914
ENSMUSG00000002732	Fkbp7	7.41359	7.35995	41.6697	2.69561e-17	6.39961e-16	29.5912
ENSMUSG00000026014	Raph1	7.41277	7.42637	44.5719	9.60289e-18	3.06545e-16	30.4893
ENSMUSG00000084830	NA	7.41154	7.19274	32.8115	1.04046e-15	1.12525e-14	26.2634
ENSMUSG00000060572	Mfap2	7.41007	7.6317	25.1314	5.95838e-14	3.54599e-13	22.3786
ENSMUSG00000015575	Atp6v0e	7.40907	7.4064	47.3464	3.80179e-18	1.53881e-16	31.2731
ENSMUSG00000063001	Gm9701	7.40902	7.30959	51.7146	9.80278e-19	6.58742e-17	32.3697
ENSMUSG00000092595	NA	7.40751	7.2771	37.886	1.15757e-16	1.90337e-15	28.2913
ENSMUSG00000024346	Pfdn1	7.40673	7.61595	45.263	7.58392e-18	2.60633e-16	30.7216
ENSMUSG00000069769	Msi2	7.40548	7.60552	36.5473	2.00637e-16	2.9172e-15	27.8135
ENSMUSG00000042520	Ubap2l	7.40008	7.55403	48.4912	2.63445e-18	1.22433e-16	31.6008
ENSMUSG00000055435	Maf	7.39875	7.16409	46.7861	4.56396e-18	1.76025e-16	31.0823
ENSMUSG00000027808	Serp1	7.39835	7.42052	52.9129	6.89386e-19	5.3204e-17	32.6682
ENSMUSG00000032353	Tmed3	7.39416	7.56538	39.6588	5.74955e-17	1.11956e-15	28.947
ENSMUSG00000021290	Atp5mpl	7.39359	7.45392	38.09	1.06629e-16	1.79416e-15	28.376
ENSMUSG00000039967	Zfp292	7.39334	7.26329	40.5915	4.02763e-17	8.55491e-16	29.2264
ENSMUSG00000029191	Rfc1	7.39162	7.18283	48.3444	2.76003e-18	1.25553e-16	31.5017
ENSMUSG00000000088	Cox5a	7.38737	7.41502	38.537	8.91961e-17	1.56542e-15	28.5332
ENSMUSG00000025261	Huwe1	7.38512	7.30567	43.7183	1.29175e-17	3.82205e-16	30.2176
ENSMUSG00000061518	Cox5b	7.38454	7.57872	47.1789	4.01431e-18	1.60456e-16	31.2541
ENSMUSG00000027479	Mapre1	7.38114	7.42756	51.5634	1.02539e-18	6.74914e-17	32.3501
ENSMUSG00000043923	Ccdc84	7.37965	7.25973	49.4818	1.93114e-18	9.9892e-17	31.8115
ENSMUSG00000113222	NA	7.37883	7.10661	23.3209	1.83927e-13	9.52968e-13	21.2589
ENSMUSG00000100720	NA	7.37872	7.4612	38.5305	8.94261e-17	1.56774e-15	28.5392
ENSMUSG00000000420	Galnt1	7.37758	7.31213	40.2825	4.52773e-17	9.27168e-16	29.1263
ENSMUSG00000066406	Akap13	7.37733	7.51693	50.132	1.58028e-18	8.71223e-17	32.0165
ENSMUSG00000032294	Pkm	7.37683	7.8398	47.9101	3.17013e-18	1.37731e-16	31.4873
ENSMUSG00000019907	Ppp1r12a	7.37497	7.22201	50.5648	1.38479e-18	8.06011e-17	32.0675
ENSMUSG00000028034	Fubp1	7.3709	7.17043	42.832	1.76826e-17	4.83499e-16	29.9322
ENSMUSG00000022141	Nipbl	7.37074	7.30414	48.9788	2.25923e-18	1.13136e-16	31.6849
ENSMUSG00000021488	Nsd1	7.36836	7.41858	50.4921	1.41574e-18	8.14752e-17	32.0849
ENSMUSG00000025980	Hspd1	7.36805	7.25155	39.2461	6.74786e-17	1.26791e-15	28.7663
ENSMUSG00000021040	Slirp	7.36635	7.40463	43.6259	1.33436e-17	3.91128e-16	30.2072
ENSMUSG00000013076	Amotl1	7.36399	7.39511	44.7692	8.97369e-18	2.91831e-16	30.5464
ENSMUSG00000080893	Ndufa12-ps	7.36208	6.69328	40.3955	4.33762e-17	9.01885e-16	29.0946
ENSMUSG00000081400	Gm13680	7.36147	7.48056	36.8986	1.73341e-16	2.59941e-15	27.9427
ENSMUSG00000030704	Rab6a	7.35943	7.28255	44.6957	9.20277e-18	2.97083e-16	30.509
ENSMUSG00000060373	Hnrnpc	7.35891	7.11094	39.8329	5.37657e-17	1.05818e-15	28.9536
ENSMUSG00000108437	NA	7.35604	7.23292	31.1007	2.3522e-15	2.23551e-14	25.4971
ENSMUSG00000020738	Sumo2	7.35474	7.45232	50.1984	1.54846e-18	8.61807e-17	32.0202
ENSMUSG00000021178	Psmc1	7.35464	7.47593	42.4926	1.99756e-17	5.19083e-16	29.8695
ENSMUSG00000035227	Spcs2	7.35445	7.34651	48.8932	2.32072e-18	1.14907e-16	31.6721
ENSMUSG00000032431	Crtap	7.35372	7.34076	37.796	1.20043e-16	1.96064e-15	28.2633
ENSMUSG00000081740	NA	7.34984	7.30996	46.9913	4.26754e-18	1.67233e-16	31.1671
ENSMUSG00000024921	Smarca2	7.34905	7.28364	50.3301	1.48738e-18	8.46422e-17	32.0203
ENSMUSG00000097445	NA	7.34887	7.36073	37.9891	1.11044e-16	1.84798e-15	28.331
ENSMUSG00000027881	Prpf38b	7.34815	7.35053	43.8604	1.22907e-17	3.69629e-16	30.2688
ENSMUSG00000069045	Ddx3y	7.3481	2.79847	3.61059	0.00246387	0.00385302	-2.17729
ENSMUSG00000071141	NA	7.3449	7.17419	47.8477	3.2342e-18	1.39223e-16	31.3711
ENSMUSG00000089661	Mia	7.34404	7.58436	16.4364	3.34805e-11	1.09725e-10	15.9875
ENSMUSG00000060730	NA	7.34376	7.20846	38.1983	1.02096e-16	1.73991e-15	28.3968
ENSMUSG00000024327	Slc39a7	7.34258	7.17372	35.589	3.0111e-16	4.07863e-15	27.4131
ENSMUSG00000036372	Tmem258	7.34202	7.5099	44.1996	1.09213e-17	3.36738e-16	30.3951
ENSMUSG00000005124	Ccn4	7.34071	7.25804	37.4332	1.39121e-16	2.17527e-15	28.1203
ENSMUSG00000062929	Cfl2	7.33955	7.40942	28.5681	8.55489e-15	6.55756e-14	24.2675
ENSMUSG00000063077	Kif1b	7.33903	7.42648	33.1296	8.98141e-16	1.00075e-14	26.4121
ENSMUSG00000059033	Rpl18a-ps1	7.3389	7.13648	38.2998	9.80323e-17	1.68108e-15	28.4289
ENSMUSG00000025823	Pdia4	7.33753	7.41781	37.1796	1.54362e-16	2.37212e-15	28.0403
ENSMUSG00000029622	Arpc1b	7.33727	7.38695	43.6871	1.30599e-17	3.84865e-16	30.2296
ENSMUSG00000025780	Itih5	7.33712	7.31935	29.0363	6.68396e-15	5.31289e-14	24.5058
ENSMUSG00000028517	Plpp3	7.33709	7.50011	37.8625	1.16856e-16	1.91722e-15	28.3012
ENSMUSG00000116174	Gm10362	7.33515	7.09525	23.8635	1.30088e-13	7.01115e-13	21.6018
ENSMUSG00000022820	Ndufb4c	7.3351	7.48983	32.2392	1.3605e-15	1.40485e-14	26.0267
ENSMUSG00000045624	Esf1	7.33468	7.07449	38.4378	9.27844e-17	1.61119e-15	28.4649
ENSMUSG00000010406	Mrpl52	7.33394	7.12357	47.7738	3.3119e-18	1.40829e-16	31.3446
ENSMUSG00000109669	NA	7.33342	7.35702	37.1618	1.55495e-16	2.37921e-15	28.0295
ENSMUSG00000047187	Rab2a	7.32776	7.42741	49.4213	1.9678e-18	1.0084e-16	31.8184
ENSMUSG00000030122	Ptms	7.32544	7.1769	39.2376	6.77042e-17	1.27106e-15	28.7598
ENSMUSG00000024695	Zfp91	7.32331	7.50058	46.7035	4.68948e-18	1.79293e-16	31.1111
ENSMUSG00000108528	NA	7.32236	7.2461	46.7428	4.62924e-18	1.77918e-16	31.083
ENSMUSG00000090386	Mir99ahg	7.32055	7.26194	34.7703	4.29605e-16	5.41229e-15	27.0904
ENSMUSG00000022403	St13	7.31555	7.44387	50.0063	1.64238e-18	8.89314e-17	31.9712
ENSMUSG00000026740	Dnajc1	7.31197	7.19092	44.1296	1.11899e-17	3.43094e-16	30.3294
ENSMUSG00000034320	Slc26a2	7.31096	7.40512	33.8279	6.53396e-16	7.71857e-15	26.7126
ENSMUSG00000087935	Snora81	7.30896	7.5852	22.6455	2.86117e-13	1.40905e-12	20.8192
ENSMUSG00002076817	NA	7.30849	7.58445	22.6294	2.89194e-13	1.4222e-12	20.8085
ENSMUSG00000081049	NA	7.30774	7.1636	44.3696	1.02967e-17	3.2218e-16	30.3966
ENSMUSG00000032212	Sltm	7.30619	7.2158	43.04	1.64173e-17	4.56859e-16	30.0014
ENSMUSG00000028465	Tln1	7.30489	7.22948	40.4047	4.32245e-17	8.99855e-16	29.1619
ENSMUSG00000060098	Prmt7	7.30441	7.35933	37.5258	1.33964e-16	2.11115e-15	28.1634
ENSMUSG00000096437	Rps12-ps16	7.30309	7.20669	46.9594	4.31222e-18	1.68384e-16	31.1403
ENSMUSG00000025935	Tram1	7.30296	7.35761	49.4107	1.97426e-18	1.00935e-16	31.8072
ENSMUSG00000032042	Srpr	7.30237	7.54326	31.937	1.5704e-15	1.58366e-14	25.8956
ENSMUSG00000068614	Actc1	7.30183	7.8997	26.2842	3.02458e-14	1.96956e-13	23.0474
ENSMUSG00000038463	Olfml2b	7.29986	7.08379	39.3411	6.50287e-17	1.2356e-15	28.7863
ENSMUSG00000082536	NA	7.29817	7.55055	48.9489	2.28056e-18	1.13429e-16	31.7115
ENSMUSG00000015755	Tab2	7.29727	7.10313	44.7881	8.91604e-18	2.91249e-16	30.5096
ENSMUSG00000022010	Tsc22d1	7.29266	7.54013	40.8906	3.59941e-17	7.84235e-16	29.3571
ENSMUSG00000014956	Ppp1cb	7.29188	7.30294	31.6984	1.76036e-15	1.74167e-14	25.7729
ENSMUSG00000061242	Gm9104	7.29102	7.24434	48.5051	2.62291e-18	1.22165e-16	31.5562
ENSMUSG00000080776	Gm12174	7.29075	7.14011	44.4299	1.00844e-17	3.1716e-16	30.4142
ENSMUSG00000027433	Xrn2	7.28964	7.10257	45.4858	7.03358e-18	2.4622e-16	30.7098
ENSMUSG00000020473	Aebp1	7.28926	7.2018	26.5	2.67259e-14	1.76545e-13	23.1599
ENSMUSG00000022400	Rbx1	7.28902	7.41594	48.2532	2.84119e-18	1.27922e-16	31.5164
ENSMUSG00000084817	NA	7.28684	7.39953	42.3042	2.13836e-17	5.4726e-16	29.8005
ENSMUSG00000029673	Auts2	7.28483	7.31293	41.0892	3.34189e-17	7.44358e-16	29.3985
ENSMUSG00000021127	Zfp36l1	7.2848	7.32243	40.1574	4.74853e-17	9.60365e-16	29.0867
ENSMUSG00000037601	Nme1	7.28395	7.44947	46.4391	5.1163e-18	1.91287e-16	31.0315
ENSMUSG00000081434	Gm14165	7.28318	7.24879	46.5116	4.99527e-18	1.88041e-16	31.027
ENSMUSG00000095137	Rps12-ps17	7.28027	7.18709	46.2593	5.43023e-18	2.01312e-16	30.9445
ENSMUSG00000022136	Dnajc3	7.27945	7.14242	47.3815	3.75883e-18	1.53609e-16	31.2382
ENSMUSG00000107379	NA	7.27773	7.27862	46.4624	5.07706e-18	1.90468e-16	31.0115
ENSMUSG00000005732	Ranbp1	7.27754	7.44366	35.822	2.72544e-16	3.77068e-15	27.5235
ENSMUSG00000029616	Erp29	7.27517	7.32288	39.6494	5.77049e-17	1.12056e-15	28.9166
ENSMUSG00000031059	Ndufb11	7.27504	7.26019	43.0306	1.64723e-17	4.57808e-16	30.0055
ENSMUSG00000028868	Wasf2	7.27381	7.27028	45.907	6.10612e-18	2.21148e-16	30.8556
ENSMUSG00000038733	Wdr26	7.27208	7.34025	48.3729	2.73509e-18	1.25529e-16	31.5358
ENSMUSG00000057098	Ebf1	7.27196	7.09775	30.4149	3.30241e-15	2.96448e-14	25.1703
ENSMUSG00000096135	Rps12-ps18	7.27086	7.18129	45.7766	6.37855e-18	2.28299e-16	30.8083
ENSMUSG00000055681	Cope	7.26907	7.49253	29.0095	6.77831e-15	5.37958e-14	24.4983
ENSMUSG00000047139	Cd24a	7.26879	7.06619	27.3584	1.64902e-14	1.16189e-13	23.624
ENSMUSG00000004207	Psap	7.26683	7.44385	34.9535	3.96485e-16	5.07059e-15	27.1785
ENSMUSG00000096831	Rps12-ps6	7.26603	7.1787	45.5171	6.95972e-18	2.44023e-16	30.7343
ENSMUSG00000022186	Oxct1	7.26526	7.34673	51.6163	1.00937e-18	6.69431e-17	32.3416
ENSMUSG00000060935	Tmem263	7.26341	7.18912	39.6527	5.76305e-17	1.1202e-15	28.9023
ENSMUSG00000032803	Cdv3	7.26206	7.20408	48.8311	2.36649e-18	1.15467e-16	31.6297
ENSMUSG00000062070	Pgk1	7.26179	7.49455	37.6548	1.27115e-16	2.03978e-15	28.2221
ENSMUSG00000024121	Atp6v0c	7.2586	7.21455	32.5779	1.16019e-15	1.23694e-14	26.1624
ENSMUSG00000026678	Rgs5	7.25796	7.67933	28.0583	1.12432e-14	8.30671e-14	24.0121
ENSMUSG00000061669	Rpl34-ps2	7.25725	7.17223	41.3527	3.03011e-17	6.94404e-16	29.468
ENSMUSG00000029430	Ran	7.25627	7.30432	47.3085	3.84883e-18	1.54685e-16	31.247
ENSMUSG00000031715	Smarca5	7.25485	7.24846	37.6412	1.2782e-16	2.04621e-15	28.1921
ENSMUSG00000070394	Tmem256	7.25155	7.30003	48.3396	2.76418e-18	1.25553e-16	31.5266
ENSMUSG00000032096	Arcn1	7.24567	7.17419	46.8606	4.45391e-18	1.72689e-16	31.1065
ENSMUSG00000016534	Lamp2	7.24345	7.19173	38.661	8.49171e-17	1.51527e-15	28.5567
ENSMUSG00000086596	Susd5	7.24116	7.64308	28.6024	8.40047e-15	6.45946e-14	24.2933
ENSMUSG00000094483	Purb	7.24112	7.34207	50.8354	1.27576e-18	7.72627e-17	32.1547
ENSMUSG00000020745	Pafah1b1	7.24052	7.16182	42.3722	2.08637e-17	5.36454e-16	29.7867
ENSMUSG00000107659	NA	7.23971	7.25215	41.4593	2.91297e-17	6.74093e-16	29.5147
ENSMUSG00000020311	Erlec1	7.23932	6.47044	30.2861	3.52257e-15	3.13777e-14	25.0712
ENSMUSG00000019932	Kera	7.23608	7.41709	26.8089	2.2425e-14	1.51364e-13	23.3349
ENSMUSG00000024474	Ik	7.23552	7.13437	43.347	1.47225e-17	4.2198e-16	30.0826
ENSMUSG00000002748	Baz1b	7.23407	7.15259	40.4417	4.26234e-17	8.8987e-16	29.1592
ENSMUSG00000030795	Fus	7.23309	7.31985	44.3587	1.03356e-17	3.22712e-16	30.4182
ENSMUSG00000026547	Tagln2	7.23201	7.36783	43.825	1.24436e-17	3.72285e-16	30.2645
ENSMUSG00000052428	Tmco1	7.23169	7.29539	44.0004	1.17043e-17	3.55398e-16	30.3027
ENSMUSG00000031447	Lamp1	7.23164	7.40614	40.1498	4.76232e-17	9.62268e-16	29.0971
ENSMUSG00000022462	Slc38a2	7.23057	7.01521	41.7918	2.57742e-17	6.18612e-16	29.5874
ENSMUSG00000062582	NA	7.22684	7.11732	45.1245	7.9491e-18	2.6968e-16	30.6082
ENSMUSG00000083411	NA	7.22643	7.08933	46.569	4.9017e-18	1.84835e-16	31.009
ENSMUSG00000027204	Fbn1	7.22603	7.36372	28.9864	6.86084e-15	5.43527e-14	24.4814
ENSMUSG00000027245	Hypk	7.22343	7.39569	42.4509	2.02785e-17	5.24475e-16	29.847
ENSMUSG00000038991	Txndc5	7.22273	7.34079	44.6311	9.40941e-18	3.02384e-16	30.4987
ENSMUSG00000047676	Rpsa-ps10	7.22002	7.32489	41.8159	2.55472e-17	6.18612e-16	29.6354
ENSMUSG00000032911	Cspg4	7.21957	7.71575	36.0384	2.4858e-16	3.48298e-15	27.6274
ENSMUSG00000016018	Mtrex	7.21849	7.28476	45.1258	7.94556e-18	2.6968e-16	30.6311
ENSMUSG00000037058	Paip2	7.21717	7.16662	50.3243	1.49002e-18	8.46422e-17	31.9996
ENSMUSG00000039239	Tgfb2	7.21697	7.41385	47.5956	3.50749e-18	1.46917e-16	31.3402
ENSMUSG00000039361	Picalm	7.21544	7.3261	38.3439	9.63225e-17	1.65693e-15	28.4539
ENSMUSG00000029064	Gnb1	7.21464	7.21184	39.9115	5.21678e-17	1.03694e-15	28.9949
ENSMUSG00000014873	Surf2	7.21452	7.15714	44.0325	1.15745e-17	3.52428e-16	30.2975
ENSMUSG00000028618	Tmem59	7.21037	7.29068	39.4182	6.31076e-17	1.2064e-15	28.8326
ENSMUSG00000036309	Skp1	7.20666	7.22487	44.4472	1.00245e-17	3.15729e-16	30.4255
ENSMUSG00000041459	Tardbp	7.20446	6.92581	41.4898	2.88031e-17	6.69352e-16	29.4757
ENSMUSG00000029185	Fam114a1	7.2031	7.06771	42.2161	2.2078e-17	5.59818e-16	29.7295
ENSMUSG00000063273	Naa15	7.20246	6.94453	43.749	1.27796e-17	3.79897e-16	30.1773
ENSMUSG00000017009	Sdc4	7.20078	7.60581	25.5807	4.55888e-14	2.81286e-13	22.6422
ENSMUSG00000016427	Ndufa1	7.19981	7.18417	47.3169	3.83838e-18	1.54685e-16	31.2284
ENSMUSG00000036478	Btg1	7.19851	7.04424	39.0406	7.31241e-17	1.34749e-15	28.677
ENSMUSG00000058126	Tpm3-rs7	7.19685	7.0705	43.9879	1.17557e-17	3.56467e-16	30.2698
ENSMUSG00000020402	Vdac1	7.1968	7.27833	48.983	2.25628e-18	1.13136e-16	31.6769
ENSMUSG00000038400	Pmepa1	7.19664	7.11871	47.0126	4.23786e-18	1.66366e-16	31.1317
ENSMUSG00002075083	NA	7.19344	7.10202	39.9952	5.05203e-17	1.01521e-15	29.0158
ENSMUSG00000057278	Snrpg	7.19228	7.09907	50.5293	1.39982e-18	8.1197e-17	32.038
ENSMUSG00000021660	Btf3	7.19057	7.23766	43.591	1.35085e-17	3.93338e-16	30.1745
ENSMUSG00000042354	Gnl3	7.18806	6.90507	45.979	5.96106e-18	2.17687e-16	30.8163
ENSMUSG00000050931	Sgms2	7.18775	7.35551	36.5857	1.97441e-16	2.88025e-15	27.8091
ENSMUSG00000035726	Supt16	7.18674	7.11505	34.0474	5.91999e-16	7.10012e-15	26.7786
ENSMUSG00000024359	Hspa9	7.18489	7.3088	44.6748	9.26899e-18	2.98345e-16	30.5027
ENSMUSG00000107383	Gm4366	7.18323	7.30823	38.3766	9.50743e-17	1.64188e-15	28.4686
ENSMUSG00000108231	NA	7.18093	7.15092	35.7606	2.79777e-16	3.85377e-15	27.4728
ENSMUSG00000062456	Rpl9-ps6	7.17976	7.10953	43.8395	1.23807e-17	3.71826e-16	30.2336
ENSMUSG00000061904	Slc25a3	7.17919	7.46707	45.4585	7.09878e-18	2.47773e-16	30.7521
ENSMUSG00000068039	Tcp1	7.17905	7.32313	49.5513	1.88995e-18	9.82238e-17	31.8308
ENSMUSG00000028173	Wls	7.17661	7.00116	47.3963	3.74081e-18	1.53609e-16	31.2161
ENSMUSG00000006728	Cdk4	7.1755	7.21429	40.3463	4.4193e-17	9.11387e-16	29.1413
ENSMUSG00000023050	Map3k12	7.17452	7.18848	42.0624	2.33467e-17	5.85239e-16	29.694
ENSMUSG00000078812	Eif5a	7.17424	7.3242	42.5299	1.97088e-17	5.16423e-16	29.8615
ENSMUSG00000007891	Ctsd	7.17165	7.2729	42.2437	2.1858e-17	5.56808e-16	29.7665
ENSMUSG00000073876	Gm13305	7.17155	3.98205	17.016	2.01254e-11	6.84674e-11	16.5809
ENSMUSG00000095304	Plac9	7.17078	7.63627	17.1512	1.79116e-11	6.1507e-11	16.626
ENSMUSG00000069682	Gm10275	7.16922	7.22545	47.2901	3.87191e-18	1.55046e-16	31.2279
ENSMUSG00000040481	Bptf	7.16875	7.10823	39.212	6.83841e-17	1.28054e-15	28.7394
ENSMUSG00000018666	Cbx1	7.1679	7.25514	42.2894	2.14989e-17	5.49571e-16	29.7753
ENSMUSG00000096956	Snhg18	7.16639	7.13154	45.9435	6.03215e-18	2.19919e-16	30.8423
ENSMUSG00000032116	Stt3a	7.16635	7.17625	40.6269	3.97432e-17	8.49917e-16	29.2285
ENSMUSG00000056174	Col8a2	7.16379	6.79584	32.1947	1.38942e-15	1.42801e-14	25.9651
ENSMUSG00000028649	Macf1	7.16339	7.09309	34.5072	4.82423e-16	5.97835e-15	26.9662
ENSMUSG00000032228	Tcf12	7.16259	7.09532	43.6265	1.33409e-17	3.91128e-16	30.16
ENSMUSG00000061755	Bod1l	7.16127	7.0443	44.355	1.0349e-17	3.22712e-16	30.367
ENSMUSG00000022150	Dab2	7.16031	7.17627	34.9191	4.02483e-16	5.13534e-15	27.1444
ENSMUSG00000109724	NA	7.16022	7.24685	33.4171	7.87269e-16	8.94435e-15	26.5274
ENSMUSG00000022194	Bcl2l2	7.16004	7.03155	38.5829	8.75868e-17	1.54784e-15	28.5131
ENSMUSG00000081473	Gm4853	7.15896	7.14499	32.2411	1.35928e-15	1.40425e-14	26.0089
ENSMUSG00000074698	Csnk2a1	7.158	7.14747	46.7643	4.59679e-18	1.7698e-16	31.0717
ENSMUSG00000034220	Gpc1	7.15647	7.1837	37.1829	1.54151e-16	2.37212e-15	28.0199
ENSMUSG00000034269	Setd5	7.15459	7.15359	45.6831	6.5817e-18	2.34509e-16	30.773
ENSMUSG00000042043	Tbca	7.15428	7.13565	34.4688	4.90685e-16	6.06364e-15	26.9565
ENSMUSG00000029422	Rsrc2	7.15298	7.02781	39.413	6.32356e-17	1.20675e-15	28.7998
ENSMUSG00000078735	Il11ra2	7.15211	3.97554	16.7728	2.48671e-11	8.33097e-11	16.3727
ENSMUSG00000031328	Flna	7.15133	7.2292	36.6902	1.8902e-16	2.79075e-15	27.8388
ENSMUSG00000019179	Mdh2	7.15085	7.36542	42.6271	1.90312e-17	5.04682e-16	29.8928
ENSMUSG00000028772	Zcchc17	7.14922	7.33581	42.7938	1.79265e-17	4.87742e-16	29.9412
ENSMUSG00000026878	Rab14	7.14883	6.99639	45.2209	7.69312e-18	2.63026e-16	30.6183
ENSMUSG00000028757	Ddost	7.14801	7.33856	33.7191	6.86323e-16	8.03414e-15	26.6617
ENSMUSG00000033544	Angptl1	7.14348	7.31708	34.5172	4.80276e-16	5.9551e-15	26.9929
ENSMUSG00000013701	Timm23	7.14285	7.07064	35.1883	3.57951e-16	4.68962e-15	27.2424
ENSMUSG00000026775	Yme1l1	7.14093	7.04995	40.2319	4.61563e-17	9.38668e-16	29.0789
ENSMUSG00000031004	Mki67	7.14065	7.25619	34.4778	4.88735e-16	6.04295e-15	26.9667
ENSMUSG00000024985	Tcf7l2	7.13852	6.9536	45.7961	6.33701e-18	2.28008e-16	30.7722
ENSMUSG00000066629	NA	7.13737	7.0864	35.8575	2.68444e-16	3.72098e-15	27.5119
ENSMUSG00000074622	Mafb	7.13531	6.84498	32.8245	1.03421e-15	1.12166e-14	26.2455
ENSMUSG00000021109	Hif1a	7.13468	7.20864	41.8554	2.51802e-17	6.14386e-16	29.6279
ENSMUSG00000037235	Mxd4	7.13268	7.07318	34.5282	4.77959e-16	5.93306e-15	26.9797
ENSMUSG00000024208	Uqcc2	7.12851	7.38781	45.2616	7.58756e-18	2.60633e-16	30.6901
ENSMUSG00000092232	NA	7.12846	6.99459	37.9231	1.14034e-16	1.88208e-15	28.2732
ENSMUSG00000041577	Prelp	7.12281	7.21284	27.0948	1.90962e-14	1.32016e-13	23.4866
ENSMUSG00000054263	Lifr	7.12189	6.7985	24.267	1.01039e-13	5.62769e-13	21.8472
ENSMUSG00000058013	Septin11	7.12163	7.05262	48.3964	2.71476e-18	1.24856e-16	31.4859
ENSMUSG00000032187	Smarca4	7.12118	7.10199	38.3917	9.45043e-17	1.6346e-15	28.4526
ENSMUSG00000022051	Bnip3l	7.12061	7.27164	43.3481	1.47169e-17	4.2198e-16	30.1034
ENSMUSG00000014959	Gorasp2	7.12031	7.30099	47.4973	3.62051e-18	1.5046e-16	31.2954
ENSMUSG00000026605	Cenpf	7.11989	6.87622	44.2321	1.07988e-17	3.33898e-16	30.309
ENSMUSG00000028832	Stmn1	7.11752	6.07701	35.531	3.0871e-16	4.1458e-15	27.2665
ENSMUSG00000020198	Ap3d1	7.11692	7.12981	38.9511	7.574e-17	1.38525e-15	28.655
ENSMUSG00000001289	Pfdn5	7.11541	7.23832	47.4821	3.63838e-18	1.50839e-16	31.2826
ENSMUSG00000026365	Cfh	7.11441	6.4742	26.2886	3.01696e-14	1.96518e-13	23.0172
ENSMUSG00000030647	Ndufc2	7.11121	6.92567	36.8125	1.79642e-16	2.67565e-15	27.8559
ENSMUSG00000034212	Ankmy1	7.11102	7.14665	36.9745	1.67985e-16	2.53291e-15	27.9382
ENSMUSG00000056201	Cfl1	7.11069	7.14055	46.0892	5.74599e-18	2.10885e-16	30.8842
ENSMUSG00000028312	Smc2	7.11011	6.92637	45.3953	7.25202e-18	2.51068e-16	30.6523
ENSMUSG00000020149	Rab1a	7.10995	7.17751	41.8945	2.48228e-17	6.09726e-16	29.6372
ENSMUSG00000030772	Dkk3	7.10881	7.1428	42.7485	1.82194e-17	4.90852e-16	29.9052
ENSMUSG00000017707	Serinc3	7.1052	7.07558	44.1838	1.09811e-17	3.38107e-16	30.3251
ENSMUSG00000038515	Grtp1	7.10461	7.28378	39.8855	5.26914e-17	1.04357e-15	28.9933
ENSMUSG00000031068	Glrx3	7.1027	7.13493	34.3527	5.16611e-16	6.34125e-15	26.9089
ENSMUSG00000054405	Dnajc8	7.10269	7.11584	40.8832	3.60933e-17	7.85619e-16	29.3062
ENSMUSG00000039883	Lrrc17	7.09956	7.02868	35.808	2.74171e-16	3.79081e-15	27.4831
ENSMUSG00000105814	Mir703	7.0995	7.15894	37.6081	1.29552e-16	2.06682e-15	28.1737
ENSMUSG00000021188	Trip11	7.09814	7.01932	38.5625	8.82986e-17	1.55551e-15	28.4978
ENSMUSG00000055762	Eef1d	7.09661	7.23657	42.7752	1.80465e-17	4.88588e-16	29.9231
ENSMUSG00000071984	Fndc1	7.09606	7.04699	37.2062	1.52683e-16	2.35549e-15	28.0153
ENSMUSG00000030779	Rbbp6	7.08936	6.86455	45.658	6.63748e-18	2.35429e-16	30.7138
ENSMUSG00000035597	Prpf39	7.08888	7.02931	34.489	4.86325e-16	6.01652e-15	26.9532
ENSMUSG00000096722	NA	7.08848	7.0002	41.9435	2.43817e-17	6.02118e-16	29.6303
ENSMUSG00000019916	P4ha1	7.08753	7.40722	39.991	5.06033e-17	1.01595e-15	29.0386
ENSMUSG00000076432	Ywhaq	7.08723	7.41181	49.7775	1.76229e-18	9.33545e-17	31.9076
ENSMUSG00000022868	Ahsg	7.08636	3.01821	12.7953	1.2466e-09	3.29073e-09	12.4946
ENSMUSG00000018286	Psmb6	7.08534	7.28358	37.7287	1.23358e-16	2.00096e-15	28.2313
ENSMUSG00000053931	Cnn3	7.08492	7.14234	41.9585	2.42488e-17	5.99646e-16	29.6544
ENSMUSG00000030298	Sec13	7.08371	6.96608	41.8725	2.5023e-17	6.13686e-16	29.6084
ENSMUSG00000063511	Snrnp70	7.0823	7.16483	42.7406	1.82715e-17	4.91166e-16	29.9024
ENSMUSG00000024012	Mtch1	7.08069	7.1194	43.2441	1.5269e-17	4.31456e-16	30.0527
ENSMUSG00000043962	Thrap3	7.08064	7.1521	35.5669	3.03974e-16	4.10477e-15	27.3944
ENSMUSG00000024487	Yipf5	7.0794	7.19118	31.3843	2.04865e-15	1.98842e-14	25.624
ENSMUSG00000026553	Copa	7.07928	6.99396	45.8476	6.22855e-18	2.25143e-16	30.7924
ENSMUSG00000035851	Ythdc1	7.07823	7.04185	43.3043	1.49463e-17	4.26579e-16	30.0562
ENSMUSG00000052957	Gas1	7.07807	7.12401	26.9401	2.08258e-14	1.42096e-13	23.4002
ENSMUSG00000037149	Ddx1	7.07774	6.99553	43.3017	1.49605e-17	4.26579e-16	30.0506
ENSMUSG00000022234	Cct5	7.07633	7.14251	44.3704	1.02939e-17	3.2218e-16	30.3879
ENSMUSG00000031996	Aplp2	7.07566	7.1998	40.5609	4.07448e-17	8.64414e-16	29.2076
ENSMUSG00000000078	Klf6	7.07325	7.17184	42.6049	1.9184e-17	5.06901e-16	29.8624
ENSMUSG00000030869	Ndufab1	7.07185	7.2506	38.5363	8.92227e-17	1.56542e-15	28.5135
ENSMUSG00000038762	Abcf1	7.07126	7.21385	36.1623	2.35877e-16	3.33689e-15	27.636
ENSMUSG00000014504	Srp19	7.07098	7.00845	48.2421	2.85124e-18	1.27922e-16	31.4412
ENSMUSG00000029447	Cct6a	7.07097	7.23241	42.6372	1.89627e-17	5.03472e-16	29.8742
ENSMUSG00000040212	Emp3	7.06943	7.30461	31.1598	2.28525e-15	2.18169e-14	25.5292
ENSMUSG00000096842	NA	7.0686	7.11328	31.3409	2.09226e-15	2.02449e-14	25.6017
ENSMUSG00000057762	Gm6169	7.06505	6.98407	41.0739	3.36096e-17	7.4603e-16	29.3543
ENSMUSG00000059796	Eif4a1	7.06494	7.46215	34.4132	5.02912e-16	6.20428e-15	26.954
ENSMUSG00000020952	Scfd1	7.06325	6.94615	46.4151	5.15711e-18	1.92485e-16	30.9398
ENSMUSG00000004897	Hdgf	7.06255	7.00476	38.1144	1.05589e-16	1.78285e-15	28.3443
ENSMUSG00000024498	Tcerg1	7.06113	7.02892	43.8243	1.24468e-17	3.72285e-16	30.2088
ENSMUSG00000040731	Eif4h	7.06021	6.99796	44.7447	9.04959e-18	2.93431e-16	30.4785
ENSMUSG00000031812	Map1lc3b	7.05752	7.26593	37.4403	1.38717e-16	2.17049e-15	28.1244
ENSMUSG00000098557	Kctd12	7.05681	6.67556	31.8261	1.65583e-15	1.65538e-14	25.7927
ENSMUSG00000106918	Mrpl33	7.05672	7.17771	42.3656	2.09134e-17	5.36949e-16	29.7891
ENSMUSG00000038708	Golga4	7.05126	6.9591	44.1162	1.12422e-17	3.43738e-16	30.2833
ENSMUSG00000020954	Strn3	7.04677	6.84713	38.8263	7.95532e-17	1.44061e-15	28.5724
ENSMUSG00000019579	Mydgf	7.04563	7.0033	38.4769	9.13518e-17	1.59514e-15	28.4739
ENSMUSG00000068196	Col8a1	7.0449	6.93372	32.5161	1.19427e-15	1.26468e-14	26.1184
ENSMUSG00000026466	Tor1aip1	7.04443	6.8922	42.8952	1.72879e-17	4.74477e-16	29.908
ENSMUSG00000024002	Brd4	7.04389	7.03856	44.0817	1.13779e-17	3.47405e-16	30.2925
ENSMUSG00000020029	Nudt4	7.04378	7.02321	40.7234	3.83244e-17	8.26814e-16	29.2371
ENSMUSG00000079428	Tceal7	7.04357	7.27023	19.7098	2.28404e-12	9.26256e-12	18.7348
ENSMUSG00000026341	Actr3	7.04275	7.25882	47.9752	3.10477e-18	1.35654e-16	31.4105
ENSMUSG00000032712	Resf1	7.0424	6.90561	33.8173	6.56553e-16	7.74338e-15	26.6691
ENSMUSG00000058056	Palld	7.04099	7.14593	47.1227	4.08841e-18	1.62825e-16	31.1628
ENSMUSG00000109059	Gm9354	7.04044	6.83731	26.9185	2.1081e-14	1.4357e-13	23.3796
ENSMUSG00000003072	Atp5d	7.0392	7.21135	42.2174	2.20672e-17	5.59818e-16	29.7452
ENSMUSG00000035247	Hectd1	7.03687	7.14034	46.844	4.47811e-18	1.73017e-16	31.088
ENSMUSG00000028273	Pdlim5	7.03636	6.96009	37.7243	1.23581e-16	2.00207e-15	28.1912
ENSMUSG00000032479	Map4	7.0355	7.25891	43.0662	1.6265e-17	4.54411e-16	30.0132
ENSMUSG00000004610	Etfb	7.03324	7.3783	40.507	4.15822e-17	8.74701e-16	29.2092
ENSMUSG00000063754	Gm10136	7.03165	6.8143	38.1516	1.04025e-16	1.76594e-15	28.332
ENSMUSG00000051118	Olfr77	7.03043	6.87632	46.3131	5.33418e-18	1.98086e-16	30.9062
ENSMUSG00000001158	Snrnp27	7.02806	7.04301	42.8178	1.77726e-17	4.84755e-16	29.9095
ENSMUSG00000115457	Gm2387	7.02806	6.99533	43.6922	1.30366e-17	3.84693e-16	30.1736
ENSMUSG00000027160	Ccdc34	7.02761	7.03206	41.1705	3.2422e-17	7.25831e-16	29.3877
ENSMUSG00000062515	Fabp4	7.02697	7.22366	12.9818	1.0149e-09	2.70771e-09	12.4814
ENSMUSG00000019877	Serinc1	7.02681	6.97314	45.0185	8.2411e-18	2.77411e-16	30.5552
ENSMUSG00000085791	NA	7.0263	6.91971	44.7725	8.96379e-18	2.91831e-16	30.4727
ENSMUSG00000025289	Prdx4	7.02341	7.1118	40.7238	3.83184e-17	8.26814e-16	29.2512
ENSMUSG00000026490	Cdc42bpa	7.02233	6.92887	35.0515	3.79884e-16	4.91836e-15	27.1712
ENSMUSG00000033938	Ndufb7	7.02091	7.37004	47.0864	4.1371e-18	1.63242e-16	31.1922
ENSMUSG00000024097	Srsf7	7.01965	6.90172	40.9435	3.52877e-17	7.71904e-16	29.3002
ENSMUSG00000003380	Rabac1	7.01949	6.95324	34.6855	4.4592e-16	5.58263e-15	27.0341
ENSMUSG00000075465	NA	7.01846	6.72768	30.1924	3.69256e-15	3.26144e-14	25.0435
ENSMUSG00000040824	Snrpd2	7.01839	7.14367	30.1613	3.7509e-15	3.29839e-14	25.052
ENSMUSG00000015165	Hnrnpl	7.01819	7.00365	39.8192	5.40494e-17	1.06245e-15	28.9357
ENSMUSG00000017969	Ptgis	7.01779	6.65182	37.9816	1.11376e-16	1.85072e-15	28.2563
ENSMUSG00000019132	BC005537	7.01677	6.99249	31.6035	1.84266e-15	1.81168e-14	25.712
ENSMUSG00000025255	Zfhx4	7.0156	6.84499	38.0782	1.07131e-16	1.80059e-15	28.3099
ENSMUSG00000020949	Fkbp3	7.01529	7.25568	38.9536	7.56659e-17	1.38504e-15	28.6614
ENSMUSG00000001383	Zmat2	7.01463	6.79606	45.8436	6.2369e-18	2.25143e-16	30.7563
ENSMUSG00000028484	Psip1	7.0138	6.82275	37.4241	1.39638e-16	2.18181e-15	28.0686
ENSMUSG00000016256	Ctsz	7.0137	7.11862	29.9902	4.08978e-15	3.54673e-14	24.967
ENSMUSG00000027833	Shox2	7.01327	7.06549	32.6012	1.14759e-15	1.22588e-14	26.1601
ENSMUSG00000025907	Rb1cc1	7.01228	6.62377	32.5299	1.18657e-15	1.25774e-14	26.0972
ENSMUSG00000043091	Tuba1c	7.01189	7.02158	28.3996	9.35843e-15	7.08457e-14	24.1694
ENSMUSG00000034345	Gtf2h5	7.01092	6.95938	45.7867	6.35686e-18	2.28299e-16	30.7717
ENSMUSG00000031939	Taf1d	7.01072	6.74034	38.2773	9.89193e-17	1.69365e-15	28.3664
ENSMUSG00000043866	Taf10	7.0086	7.14795	45.6116	6.74183e-18	2.3797e-16	30.7501
ENSMUSG00000022450	Ndufa6	7.00858	7.19942	42.7655	1.81092e-17	4.88877e-16	29.9132
ENSMUSG00000026229	Psmd1	7.00839	7.09503	42.5849	1.93222e-17	5.08718e-16	29.8425
ENSMUSG00000078784	Rbis	7.00746	7.07591	21.2269	7.54867e-13	3.37948e-12	19.8504
ENSMUSG00000040705	A930016O22Rik	7.00702	7.77797	23.9005	1.27085e-13	6.87798e-13	21.6279
ENSMUSG00000032621	Srek1	7.00324	6.92796	42.4277	2.04492e-17	5.27647e-16	29.7731
ENSMUSG00000026918	Brd3	7.00285	7.07855	40.0484	4.95037e-17	9.96601e-16	29.0233
ENSMUSG00000021606	Ndufs6	7.00052	7.06432	44.995	8.30745e-18	2.78826e-16	30.5624
ENSMUSG00000042834	Nrep	7.00038	7.14615	41.9631	2.4208e-17	5.99311e-16	29.655
ENSMUSG00000034024	Cct2	6.99696	7.07705	39.2342	6.7793e-17	1.27164e-15	28.7411
ENSMUSG00000052707	Tnrc6a	6.99674	6.74572	38.6347	8.58078e-17	1.52745e-15	28.4966
ENSMUSG00000022201	Zfr	6.99671	7.19326	38.3794	9.49677e-17	1.64133e-15	28.4508
ENSMUSG00000030557	Mef2a	6.99533	6.93153	38.9456	7.59027e-17	1.38687e-15	28.6233
ENSMUSG00000022338	Eny2	6.99518	6.92252	45.5881	6.79539e-18	2.39024e-16	30.7054
ENSMUSG00000025856	Pdgfa	6.99443	7.01732	41.4394	2.93448e-17	6.75514e-16	29.4731
ENSMUSG00000096210	H1f0	6.99364	7.15891	35.5136	3.11016e-16	4.17422e-15	27.3794
ENSMUSG00000031954	Cfdp1	6.99338	7.03487	43.2453	1.52624e-17	4.31456e-16	30.0376
ENSMUSG00000035325	Sec31a	6.99293	7.19057	39.4666	6.19349e-17	1.18604e-15	28.8371
ENSMUSG00000061086	Myl4	6.99257	6.99825	26.6757	2.41814e-14	1.61631e-13	23.2491
ENSMUSG00000049550	Clip1	6.98985	6.74701	42.0306	2.36197e-17	5.89585e-16	29.6196
ENSMUSG00000015733	Capza2	6.98975	6.87314	38.2043	1.0185e-16	1.73706e-15	28.3569
ENSMUSG00000028047	Thbs3	6.98935	7.19235	36.2907	2.23448e-16	3.18686e-15	27.6845
ENSMUSG00000029307	Dmp1	6.98916	6.84558	21.3998	6.68534e-13	3.02595e-12	19.9733
ENSMUSG00000041645	Ddx24	6.98829	6.97933	35.6265	2.96309e-16	4.03098e-15	27.41
ENSMUSG00000032324	Tspan3	6.9881	7.15906	41.8352	2.53674e-17	6.169e-16	29.6173
ENSMUSG00000026020	Nop58	6.98807	6.88216	43.4338	1.42775e-17	4.11372e-16	30.0738
ENSMUSG00000024639	Gnaq	6.98779	6.80387	43.0066	1.66136e-17	4.59993e-16	29.9348
ENSMUSG00000034807	Colgalt1	6.98647	6.78284	37.2506	1.49924e-16	2.32107e-15	28.0056
ENSMUSG00000033420	Antxr1	6.98616	7.10914	33.4329	7.81631e-16	8.89073e-15	26.5239
ENSMUSG00000031592	Pcm1	6.98409	6.83837	28.8621	7.3235e-15	5.74999e-14	24.3929
ENSMUSG00000081684	Rps2-ps13	6.984	6.98985	43.5181	1.38594e-17	4.00375e-16	30.1138
ENSMUSG00000080904	NA	6.98358	7.14616	31.1418	2.30538e-15	2.19935e-14	25.5115
ENSMUSG00000002379	Ndufa11	6.98306	7.27877	42.5026	1.99038e-17	5.18442e-16	29.8426
ENSMUSG00000021917	Spcs1	6.98178	6.87761	36.7568	1.83856e-16	2.72732e-15	27.8276
ENSMUSG00000056050	Mia3	6.98148	6.99769	37.1668	1.55172e-16	2.37809e-15	27.9893
ENSMUSG00000008333	Snrpb2	6.9808	6.69643	44.5479	9.68234e-18	3.06545e-16	30.3679
ENSMUSG00000095115	Itpripl2	6.98069	6.80914	40.3064	4.48679e-17	9.20986e-16	29.078
ENSMUSG00000040249	Lrp1	6.98047	6.78918	41.8011	2.56865e-17	6.18612e-16	29.5594
ENSMUSG00000073616	Cops9	6.98036	6.85418	44.707	9.16739e-18	2.96813e-16	30.4464
ENSMUSG00000032253	Phip	6.97858	6.82134	44.8565	8.7096e-18	2.8825e-16	30.476
ENSMUSG00000080932	Gm10224	6.97771	6.86119	45.0534	8.1436e-18	2.75541e-16	30.5476
ENSMUSG00000049421	Zfp260	6.97687	6.82257	30.5821	3.03817e-15	2.7611e-14	25.2323
ENSMUSG00000005397	Nid1	6.97598	7.17937	29.765	4.58624e-15	3.91413e-14	24.8602
ENSMUSG00000028745	Capzb	6.97582	7.32477	35.2278	3.51865e-16	4.62091e-15	27.2772
ENSMUSG00000093392	NA	6.97529	7.07692	40.6555	3.93162e-17	8.43844e-16	29.223
ENSMUSG00000032336	Nptn	6.97506	6.84585	35.2413	3.49817e-16	4.5995e-15	27.241
ENSMUSG00000031029	Eif3f	6.97498	7.14426	46.8707	4.43919e-18	1.72503e-16	31.099
ENSMUSG00000038412	Higd1a	6.97402	7.26093	32.8826	1.0067e-15	1.09801e-14	26.2986
ENSMUSG00000028478	Clta	6.97394	7.06453	39.7131	5.63039e-17	1.10025e-15	28.9074
ENSMUSG00000024083	Pja2	6.97341	6.9536	35.8999	2.6364e-16	3.65807e-15	27.5061
ENSMUSG00000021910	Nisch	6.9727	6.92453	44.3228	1.04648e-17	3.25862e-16	30.3436
ENSMUSG00000015354	Pcolce2	6.97038	7.09354	25.0273	6.34376e-14	3.75198e-13	22.3101
ENSMUSG00000030189	Ybx3	6.9683	6.91798	37.9992	1.10592e-16	1.84186e-15	28.2881
ENSMUSG00000057236	Rbbp4	6.96794	6.91374	43.0747	1.62158e-17	4.54125e-16	29.9671
ENSMUSG00000091337	Eid1	6.9663	7.04051	31.1899	2.25194e-15	2.15434e-14	25.5264
ENSMUSG00000028759	Hp1bp3	6.96581	7.02583	40.5297	4.12279e-17	8.70656e-16	29.1773
ENSMUSG00000030541	Idh2	6.96533	6.89353	39.011	7.39806e-17	1.35986e-15	28.6426
ENSMUSG00000028266	Lmo4	6.96512	6.64876	38.5722	8.79584e-17	1.55315e-15	28.4656
ENSMUSG00000081622	Gm5937	6.96493	7.00964	33.2594	8.4616e-16	9.49565e-15	26.444
ENSMUSG00000034647	Ankrd12	6.96459	6.78252	38.1627	1.03561e-16	1.75942e-15	28.3305
ENSMUSG00000010830	Kdelr3	6.96452	7.15746	32.2482	1.35474e-15	1.40087e-14	26.0142
ENSMUSG00000100228	Gm29257	6.96334	7.02444	38.8765	7.79933e-17	1.4182e-15	28.6193
ENSMUSG00000031701	Dnaja2	6.96212	6.77552	39.6554	5.75717e-17	1.12005e-15	28.8478
ENSMUSG00000114003	Gm9616	6.96183	7.10826	35.2876	3.42877e-16	4.53538e-15	27.286
ENSMUSG00000096054	Syne1	6.96133	6.83202	46.012	5.89574e-18	2.1566e-16	30.8005
ENSMUSG00000043991	Pura	6.96125	6.7056	34.4441	4.9607e-16	6.12675e-15	26.9093
ENSMUSG00000031010	Usp9x	6.96105	6.82623	34.7646	4.30683e-16	5.41966e-15	27.0464
ENSMUSG00000025776	Crispld1	6.961	6.54199	23.3791	1.77156e-13	9.22452e-13	21.2915
ENSMUSG00000058625	Gm17383	6.95832	7.14126	24.4382	9.08745e-14	5.12516e-13	21.9566
ENSMUSG00000030342	Cd9	6.95659	7.12183	35.2756	3.44661e-16	4.54954e-15	27.2823
ENSMUSG00000026970	Rbms1	6.95605	6.91725	38.7654	8.14871e-17	1.46597e-15	28.5618
ENSMUSG00000007836	Hnrnpa0	6.95534	6.95991	36.9271	1.71306e-16	2.57416e-15	27.9031
ENSMUSG00000024099	Ndufv2	6.95146	7.00554	35.3398	3.35227e-16	4.45833e-15	27.2919
ENSMUSG00000045573	Penk	6.95026	6.93951	30.8033	2.72265e-15	2.52978e-14	25.3442
ENSMUSG00000035215	Lsm7	6.94959	7.03486	35.6364	2.95049e-16	4.02258e-15	27.4162
ENSMUSG00000039168	Dap	6.94848	7.23215	37.4954	1.35634e-16	2.13288e-15	28.138
ENSMUSG00000062038	NA	6.94677	7.12023	31.8468	1.63953e-15	1.64207e-14	25.8283
ENSMUSG00000053907	Mat2a	6.94623	7.00124	45.9261	6.06717e-18	2.20534e-16	30.8085
ENSMUSG00000068523	Gng5	6.94545	7.16267	45.4247	7.18018e-18	2.49761e-16	30.6988
ENSMUSG00000037060	Cavin3	6.94404	7.45131	27.0088	2.00386e-14	1.3758e-13	23.445
ENSMUSG00000056476	Med12l	6.94403	6.97468	30.7916	2.73843e-15	2.53908e-14	25.3394
ENSMUSG00000026725	Tnn	6.94257	6.90033	27.0313	1.97871e-14	1.3598e-13	23.4428
ENSMUSG00000062458	Gm8623	6.94131	6.96278	29.4314	5.44315e-15	4.48677e-14	24.6885
ENSMUSG00000028964	Park7	6.94096	7.22907	39.6473	5.7751e-17	1.12056e-15	28.9051
ENSMUSG00000030934	Oat	6.94038	6.81586	43.4883	1.40059e-17	4.04077e-16	30.0775
ENSMUSG00000005417	Mprip	6.94035	7.02043	40.1646	4.73558e-17	9.59784e-16	29.0547
ENSMUSG00000041881	Ndufa7	6.939	7.09835	43.3059	1.4938e-17	4.26579e-16	30.0681
ENSMUSG00000025246	Tbl1x	6.93706	6.74342	39.518	6.07127e-17	1.16772e-15	28.8014
ENSMUSG00000005779	Psmb4	6.93605	7.15287	43.7374	1.28316e-17	3.80205e-16	30.2036
ENSMUSG00000066407	Gm10263	6.93603	6.82196	37.3229	1.45545e-16	2.26445e-15	28.0383
ENSMUSG00000031849	Comp	6.93567	7.42829	25.9433	3.68488e-14	2.33993e-13	22.8484
ENSMUSG00000058603	Rpl28-ps1	6.93442	7.16158	26.7625	2.30205e-14	1.5505e-13	23.3038
ENSMUSG00000081751	NA	6.93213	6.79004	37.7746	1.21088e-16	1.97076e-15	28.2014
ENSMUSG00000095538	NA	6.9288	7.24086	16.6361	2.80433e-11	9.31133e-11	16.1796
ENSMUSG00000073079	Srp54a	6.92865	6.93592	41.3054	3.08372e-17	7.00586e-16	29.4168
ENSMUSG00000093885	NA	6.9281	6.73208	44.0206	1.16224e-17	3.53398e-16	30.2254
ENSMUSG00000037286	Stag1	6.92792	6.85	36.8694	1.75454e-16	2.62394e-15	27.8655
ENSMUSG00000052684	Jun	6.92659	6.26757	25.5123	4.74693e-14	2.91662e-13	22.574
ENSMUSG00000066037	Hnrnpr	6.92541	7.07498	45.7728	6.38663e-18	2.28299e-16	30.7781
ENSMUSG00000051695	Pcbp1	6.92387	7.11968	43.2872	1.50375e-17	4.28219e-16	30.0599
ENSMUSG00000106037	Gm4332	6.92361	6.83469	39.865	5.31065e-17	1.0499e-15	28.9307
ENSMUSG00000019787	Trdn	6.92139	7.19695	20.9565	9.14458e-13	4.0223e-12	19.658
ENSMUSG00000042682	Selenok	6.92067	7.14632	42.3632	2.09318e-17	5.36949e-16	29.7835
ENSMUSG00000038664	Herc1	6.91722	6.82282	43.1569	1.57485e-17	4.43298e-16	29.9755
ENSMUSG00000008475	Arpc5	6.91656	6.9744	43.8834	1.21923e-17	3.67675e-16	30.2197
ENSMUSG00000032580	Rbm5	6.91242	6.92045	37.9057	1.14836e-16	1.89389e-15	28.2572
ENSMUSG00000061991	H2ac10	6.9114	6.88582	24.8955	6.87015e-14	4.01898e-13	22.2293
ENSMUSG00000032047	Acat1	6.90875	7.09357	44.176	1.10109e-17	3.38551e-16	30.3238
ENSMUSG00000020218	Wif1	6.90742	6.70405	26.9977	2.01631e-14	1.38218e-13	23.4184
ENSMUSG00000004473	Clec11a	6.90459	6.88921	29.0358	6.68562e-15	5.31289e-14	24.4881
ENSMUSG00000083624	NA	6.90409	6.53766	21.338	6.98143e-13	3.15154e-12	19.9312
ENSMUSG00000104649	NA	6.90389	6.8088	33.0176	9.45738e-16	1.04237e-14	26.3239
ENSMUSG00000024754	Cemip2	6.90296	6.75299	41.5931	2.77268e-17	6.52618e-16	29.4823
ENSMUSG00000017291	Taok1	6.90084	6.98369	41.8094	2.56086e-17	6.18612e-16	29.5795
ENSMUSG00000029840	Mtpn	6.89987	7.02203	43.0521	1.63468e-17	4.55565e-16	29.9741
ENSMUSG00000053617	Sh3pxd2a	6.89874	6.9148	40.6048	4.00755e-17	8.53324e-16	29.1845
ENSMUSG00000001847	Rac1	6.89804	6.98273	46.8819	4.42286e-18	1.72398e-16	31.0717
ENSMUSG00000019782	Rwdd1	6.89359	6.90038	40.557	4.08042e-17	8.64414e-16	29.169
ENSMUSG00000031565	Fgfr1	6.89279	7.04367	41.3231	3.0636e-17	6.9793e-16	29.4375
ENSMUSG00000030890	Ilk	6.89184	7.03898	44.6972	9.19824e-18	2.97083e-16	30.4694
ENSMUSG00002076828	NA	6.89136	6.76285	37.1474	1.56418e-16	2.38964e-15	27.9687
ENSMUSG00000030659	Nucb2	6.89091	6.88076	35.2572	3.47425e-16	4.57353e-15	27.2548
ENSMUSG00000093904	Tomm20	6.8909	6.89973	39.2991	6.60995e-17	1.24874e-15	28.7432
ENSMUSG00000015568	Lpl	6.89051	6.85009	22.1381	4.02093e-13	1.91541e-12	20.4808
ENSMUSG00000021413	Prpf4b	6.88898	6.76662	44.9013	8.57742e-18	2.84843e-16	30.4763
ENSMUSG00000057696	NA	6.88894	6.76286	42.7264	1.83648e-17	4.91757e-16	29.8391
ENSMUSG00000026748	Plxdc2	6.88865	6.82775	39.1122	7.11045e-17	1.32011e-15	28.6682
ENSMUSG00000072460	NA	6.88813	6.90715	34.6281	4.57334e-16	5.70928e-15	26.9997
ENSMUSG00000048758	Rpl29	6.88699	6.98222	22.6091	2.93126e-13	1.43809e-12	20.7956
ENSMUSG00000030062	Rpn1	6.88635	6.9122	43.0515	1.63501e-17	4.55565e-16	29.9595
ENSMUSG00000027405	Nop56	6.8857	6.86978	43.9541	1.18947e-17	3.59689e-16	30.223
ENSMUSG00000066068	Gm13611	6.88484	6.95227	26.9854	2.03031e-14	1.39004e-13	23.4205
ENSMUSG00000009575	Cbx5	6.88388	6.94844	35.5691	3.03691e-16	4.10346e-15	27.3754
ENSMUSG00000030417	Pdcd5	6.88366	7.01727	39.9438	5.15252e-17	1.02789e-15	28.9758
ENSMUSG00000090553	Snrpe	6.88257	6.77085	44.4063	1.01669e-17	3.19298e-16	30.3409
ENSMUSG00000039585	Myo9a	6.88232	6.72154	35.2294	3.51626e-16	4.62052e-15	27.2217
ENSMUSG00000032966	Fkbp1a	6.88204	7.13849	35.8481	2.69522e-16	3.73357e-15	27.5068
ENSMUSG00000028656	Cap1	6.88166	6.88335	40.8195	3.69652e-17	8.00632e-16	29.2499
ENSMUSG00000001794	Capns1	6.88117	6.93244	37.8947	1.15351e-16	1.89953e-15	28.2574
ENSMUSG00000063015	Ccni	6.8805	6.81005	40.9439	3.52829e-17	7.71904e-16	29.2799
ENSMUSG00000020219	Timm13	6.88019	6.91326	32.0413	1.49426e-15	1.51661e-14	25.9077
ENSMUSG00000022000	Zc3h13	6.87971	7.08333	35.7746	2.78114e-16	3.83807e-15	27.4717
ENSMUSG00000024594	Prrc1	6.87961	6.80639	42.17	2.24507e-17	5.66655e-16	29.6728
ENSMUSG00000025060	Slk	6.87947	6.82333	40.8632	3.63643e-17	7.89953e-16	29.2535
ENSMUSG00000021759	Plpp1	6.87892	6.92836	39.5935	5.89648e-17	1.13609e-15	28.8466
ENSMUSG00000052712	BC004004	6.87783	6.99601	37.6743	1.26112e-16	2.03109e-15	28.1786
ENSMUSG00000022312	Eif3h	6.87766	7.06497	42.7344	1.8312e-17	4.91372e-16	29.8879
ENSMUSG00000052423	B4galt3	6.87749	6.26176	26.0883	3.38698e-14	2.17526e-13	22.8978
ENSMUSG00000003123	Lipe	6.87519	6.69154	19.5608	2.55728e-12	1.02665e-11	18.6286
ENSMUSG00000116757	NA	6.87444	6.88563	47.3415	3.80784e-18	1.53881e-16	31.1796
ENSMUSG00000028780	Sema3c	6.87381	7.08139	38.2913	9.83678e-17	1.68552e-15	28.411
ENSMUSG00000026021	Sumo1	6.87279	6.90365	43.153	1.57703e-17	4.43344e-16	29.9895
ENSMUSG00000025580	Eif4a3	6.87263	6.98757	30.6589	2.92442e-15	2.67543e-14	25.2789
ENSMUSG00000005625	Psmd4	6.87148	6.90099	41.8507	2.5224e-17	6.14772e-16	29.5876
ENSMUSG00000081455	NA	6.87136	7.06931	37.3605	1.43318e-16	2.23296e-15	28.0727
ENSMUSG00000007655	Cav1	6.86979	7.02695	31.9482	1.562e-15	1.57663e-14	25.8721
ENSMUSG00000002105	Slc39a13	6.86886	6.45351	39.6838	5.69437e-17	1.11177e-15	28.8164
ENSMUSG00000020484	Xbp1	6.86867	6.86126	42.7399	1.82757e-17	4.91166e-16	29.8572
ENSMUSG00000105879	Gm6204	6.86595	6.83698	45.6721	6.60612e-18	2.34998e-16	30.7145
ENSMUSG00000020061	Mybpc1	6.86577	7.1914	24.5911	8.27169e-14	4.72938e-13	22.0485
ENSMUSG00000066443	Gm10163	6.86485	6.78561	36.701	1.8817e-16	2.78007e-15	27.7932
ENSMUSG00000042406	Atf4	6.86407	6.71646	40.513	4.1488e-17	8.73633e-16	29.1254
ENSMUSG00000079658	Eloc	6.86224	6.7716	39.3169	6.5644e-17	1.24345e-15	28.7368
ENSMUSG00000095687	Rnaset2a	6.86031	7.09065	43.5685	1.36157e-17	3.95937e-16	30.1423
ENSMUSG00000121179	NA	6.85944	6.61991	36.8727	1.75212e-16	2.6221e-15	27.8468
ENSMUSG00000084129	NA	6.85932	6.67157	38.0922	1.06533e-16	1.79416e-15	28.2937
ENSMUSG00000019975	Ikbip	6.85813	6.85161	41.7912	2.57796e-17	6.18612e-16	29.5573
ENSMUSG00000029777	Gars	6.85788	6.92415	41.2426	3.15651e-17	7.1172e-16	29.396
ENSMUSG00000109925	NA	6.85764	6.9275	31.4808	1.95512e-15	1.91028e-14	25.6552
ENSMUSG00000048076	Arf1	6.85653	6.97797	39.4952	6.12506e-17	1.17601e-15	28.8219
ENSMUSG00000032328	Tmem30a	6.85624	6.7615	31.5612	1.88057e-15	1.84235e-14	25.6782
ENSMUSG00000031072	LTO1	6.85573	6.56257	40.2663	4.55571e-17	9.2906e-16	29.0304
ENSMUSG00000024740	Ddb1	6.85299	7.01156	41.7951	2.57433e-17	6.18612e-16	29.5869
ENSMUSG00000060073	Psma3	6.85101	6.93551	36.0793	2.44309e-16	3.43062e-15	27.5771
ENSMUSG00000025810	Nrp1	6.85004	6.49369	32.8821	1.00691e-15	1.09801e-14	26.2417
ENSMUSG00000020076	Ddx50	6.84939	6.90324	38.5624	8.8304e-17	1.55551e-15	28.4867
ENSMUSG00000029405	G3bp2	6.84768	6.80196	40.6529	3.93555e-17	8.43844e-16	29.186
ENSMUSG00000027236	Eif3j1	6.84675	6.86241	40.4661	4.22312e-17	8.85044e-16	29.1321
ENSMUSG00000002778	Kdelr1	6.84402	7.03272	37.4793	1.3653e-16	2.14126e-15	28.1159
ENSMUSG00000020180	Snrpd3	6.84354	6.79167	37.9295	1.13742e-16	1.87867e-15	28.2552
ENSMUSG00000018583	G3bp1	6.84285	6.74939	35.939	2.59292e-16	3.61005e-15	27.5043
ENSMUSG00000033208	S100b	6.84236	7.15955	28.5243	8.75657e-15	6.69581e-14	24.2388
ENSMUSG00000029050	Ski	6.84234	6.76846	39.1767	6.93322e-17	1.29638e-15	28.6865
ENSMUSG00000052681	Rap1b	6.8412	6.71698	39.9513	5.13777e-17	1.02624e-15	28.9398
ENSMUSG00000061833	Gm6311	6.84093	6.92592	41.6299	2.73537e-17	6.46605e-16	29.5195
ENSMUSG00000085438	Oip5os1	6.83899	6.50299	42.0479	2.34704e-17	5.8767e-16	29.5844
ENSMUSG00000011118	Panx3	6.83794	6.83187	32.5169	1.19382e-15	1.26468e-14	26.1075
ENSMUSG00000020661	Dnmt3a	6.83697	6.87755	41.0564	3.38306e-17	7.48974e-16	29.326
ENSMUSG00000057522	Spop	6.83605	6.91478	41.5523	2.81464e-17	6.59671e-16	29.4885
ENSMUSG00000007815	Rhoa	6.83557	6.86865	46.8479	4.47238e-18	1.73017e-16	31.042
ENSMUSG00000092281	NA	6.83528	6.97682	38.8381	7.91829e-17	1.43508e-15	28.5937
ENSMUSG00000034158	Lrrc58	6.83459	6.94095	40.9362	3.53844e-17	7.73251e-16	29.2963
ENSMUSG00000081087	Rps15a-ps7	6.83419	6.89705	41.4072	2.9696e-17	6.81459e-16	29.4422
ENSMUSG00000020908	Myh3	6.83374	7.0587	29.4356	5.43153e-15	4.48019e-14	24.6891
ENSMUSG00000025364	Pa2g4	6.83103	6.75637	45.4578	7.10047e-18	2.47773e-16	30.639
ENSMUSG00000032412	Atp1b3	6.82835	6.92341	33.7084	6.89663e-16	8.06036e-15	26.622
ENSMUSG00000053754	Chd8	6.82739	6.69519	37.4788	1.36556e-16	2.14126e-15	28.0739
ENSMUSG00000038538	Ubn2	6.82469	6.7218	42.6968	1.8561e-17	4.96404e-16	29.8219
ENSMUSG00000026219	Trip12	6.82368	6.73543	40.7362	3.81406e-17	8.24467e-16	29.2026
ENSMUSG00000020805	Slc13a5	6.82003	7.02142	27.9807	1.17252e-14	8.61518e-14	23.952
ENSMUSG00000087365	NA	6.81841	6.95882	25.2088	5.68797e-14	3.40257e-13	22.4141
ENSMUSG00000031622	Sin3b	6.81833	6.89172	32.022	1.50809e-15	1.52853e-14	25.8956
ENSMUSG00000067194	Eif1ax	6.81819	6.78783	37.7661	1.21503e-16	1.97569e-15	28.1894
ENSMUSG00000038170	Pde4dip	6.81715	6.73696	42.5157	1.98104e-17	5.17849e-16	29.762
ENSMUSG00000082474	NA	6.81688	6.88647	40.436	4.2715e-17	8.90936e-16	29.1291
ENSMUSG00000082127	NA	6.81669	6.59168	36.5688	1.98837e-16	2.89678e-15	27.7267
ENSMUSG00000062480	Acat3	6.81618	6.9541	45.9115	6.09691e-18	2.21148e-16	30.7973
ENSMUSG00000025132	Arhgdia	6.81559	6.81384	32.8389	1.02732e-15	1.11639e-14	26.2494
ENSMUSG00000031403	Dkc1	6.81532	6.80564	42.4221	2.04911e-17	5.28107e-16	29.751
ENSMUSG00000030751	Psma1	6.81387	6.7382	35.3426	3.3481e-16	4.45548e-15	27.2724
ENSMUSG00000029649	Pomp	6.81385	6.94583	39.0672	7.23659e-17	1.33629e-15	28.6722
ENSMUSG00000021466	Ptch1	6.81288	6.46494	31.7099	1.75069e-15	1.73522e-14	25.7255
ENSMUSG00000003226	Ranbp2	6.81259	6.62072	33.2781	8.38943e-16	9.42428e-15	26.4157
ENSMUSG00000030058	Copg1	6.8122	6.8589	40.6063	4.00533e-17	8.53324e-16	29.1812
ENSMUSG00000025613	Cct8	6.81214	6.93014	42.1358	2.27318e-17	5.73091e-16	29.6778
ENSMUSG00000038305	Spats2l	6.81074	6.75273	40.3598	4.39665e-17	9.10132e-16	29.0837
ENSMUSG00000019936	Epyc	6.81016	7.17025	12.5377	1.66285e-09	4.32412e-09	11.9784
ENSMUSG00000027184	Caprin1	6.80881	6.75261	36.6125	1.95243e-16	2.85198e-15	27.7571
ENSMUSG00000031839	Hsbp1	6.80875	6.86037	38.7301	8.26286e-17	1.48529e-15	28.5456
ENSMUSG00000049929	Lpar4	6.80742	6.76178	22.7362	2.69445e-13	1.33773e-12	20.8786
ENSMUSG00000027680	Fxr1	6.80606	6.86137	34.323	5.23467e-16	6.41108e-15	26.8689
ENSMUSG00000032575	Manf	6.80594	6.87412	34.1567	5.63748e-16	6.82458e-15	26.8075
ENSMUSG00000030126	Tmcc1	6.80578	6.82477	41.5469	2.8203e-17	6.59735e-16	29.4757
ENSMUSG00000018076	Med13l	6.80564	6.66821	37.324	1.4548e-16	2.26445e-15	28.0174
ENSMUSG00000020427	Igfbp3	6.80527	7.13163	28.2051	1.03872e-14	7.74864e-14	24.073
ENSMUSG00000022641	Bbx	6.80394	6.71361	43.2596	1.51853e-17	4.30946e-16	29.9919
ENSMUSG00000040048	Ndufb10	6.80377	6.99782	40.5048	4.16183e-17	8.74701e-16	29.1609
ENSMUSG00000074971	Fibin	6.80328	7.12383	28.8157	7.50435e-15	5.86476e-14	24.3852
ENSMUSG00000121561	NA	6.80321	6.60671	25.748	4.13085e-14	2.58431e-13	22.719
ENSMUSG00000057244	Gm6139	6.80317	6.87318	40.3169	4.4689e-17	9.1903e-16	29.0844
ENSMUSG00000013236	Ptprs	6.80291	6.78309	38.0052	1.10326e-16	1.83956e-15	28.278
ENSMUSG00000027366	Sppl2a	6.80269	6.84233	40.9491	3.5214e-17	7.71829e-16	29.2839
ENSMUSG00000033916	Chmp2a	6.80186	6.9121	41.2945	3.09621e-17	7.02413e-16	29.4099
ENSMUSG00000058672	Tubb2a	6.80084	7.05265	40.8309	3.68077e-17	7.98797e-16	29.279
ENSMUSG00000030654	Arl6ip1	6.80045	6.58836	39.0625	7.25002e-17	1.33712e-15	28.624
ENSMUSG00000020362	Cnot6	6.79895	6.62517	41.5367	2.83087e-17	6.60656e-16	29.445
ENSMUSG00000083716	Gm13436	6.79845	6.81576	25.8639	3.85966e-14	2.43614e-13	22.7922
ENSMUSG00000037815	Ctnna1	6.79776	6.7114	37.7015	1.2473e-16	2.01326e-15	28.1523
ENSMUSG00000039191	Rbpj	6.79696	6.50761	34.0217	5.98864e-16	7.16291e-15	26.7202
ENSMUSG00000021134	Srsf5	6.7967	6.71286	36.9541	1.69407e-16	2.5491e-15	27.8829
ENSMUSG00000030172	Erc1	6.79593	6.75892	37.6977	1.24922e-16	2.01488e-15	28.158
ENSMUSG00000028029	Aimp1	6.79534	6.74886	39.2984	6.61177e-17	1.24874e-15	28.7239
ENSMUSG00000020152	Actr2	6.79471	6.84468	41.3321	3.0534e-17	6.9705e-16	29.4077
ENSMUSG00000027864	Ptgfrn	6.79316	6.67486	41.0753	3.35928e-17	7.4603e-16	29.3043
ENSMUSG00000082419	Gm11425	6.79246	6.85364	41.8194	2.55149e-17	6.18612e-16	29.5692
ENSMUSG00000030059	Tmf1	6.7914	6.72436	32.2251	1.36956e-15	1.40965e-14	25.9703
ENSMUSG00000022811	Zfp148	6.78959	6.64237	41.2071	3.19836e-17	7.18211e-16	29.3401
ENSMUSG00000030180	Kdm5a	6.78913	6.86112	45.246	7.62782e-18	2.61607e-16	30.5913
ENSMUSG00000079037	Prnp	6.78909	6.76032	34.7898	4.25935e-16	5.3753e-15	27.0544
ENSMUSG00000005161	Prdx2	6.78758	6.81957	41.4396	2.93429e-17	6.75514e-16	29.4452
ENSMUSG00000017485	Top2b	6.78683	6.56257	30.4649	3.22085e-15	2.90194e-14	25.1573
ENSMUSG00000027665	Pik3ca	6.78616	6.50401	44.8798	8.64055e-18	2.86507e-16	30.4221
ENSMUSG00000079139	Gm4204	6.78549	6.56022	42.6215	1.90698e-17	5.05096e-16	29.7657
ENSMUSG00000003955	Fam162a	6.78486	7.00858	39.0662	7.23944e-17	1.33629e-15	28.6806
ENSMUSG00000020859	Spag9	6.78441	6.79218	40.9721	3.49127e-17	7.68289e-16	29.2838
ENSMUSG00000061848	Gm5805	6.78338	6.82816	43.5275	1.38136e-17	3.99617e-16	30.0935
ENSMUSG00000117810	Gm8934	6.78255	6.93145	30.179	3.71758e-15	3.27505e-14	25.0452
ENSMUSG00000075595	Zfp652	6.78143	6.81872	38.5502	8.87311e-17	1.55928e-15	28.4714
ENSMUSG00000068566	Myadm	6.78084	7.00381	37.782	1.20727e-16	1.96884e-15	28.2201
ENSMUSG00000022914	Brwd1	6.78071	6.86283	42.9207	1.71309e-17	4.70756e-16	29.9063
ENSMUSG00000026131	Dst	6.77935	6.94532	37.6203	1.28912e-16	2.0581e-15	28.1498
ENSMUSG00000061559	Wdr61	6.7756	6.62484	43.7519	1.27662e-17	3.79897e-16	30.1249
ENSMUSG00000108366	Gm5586	6.77376	6.67234	35.8451	2.69874e-16	3.73609e-15	27.4602
ENSMUSG00000032232	Cgnl1	6.77322	6.7949	37.1004	1.59473e-16	2.4262e-15	27.9497
ENSMUSG00000061665	Cd2ap	6.77322	6.62059	35.2581	3.47278e-16	4.57353e-15	27.2217
ENSMUSG00000029048	Rer1	6.77176	6.6971	39.9969	5.0489e-17	1.01521e-15	28.9567
ENSMUSG00000116988	NA	6.77073	7.01559	41.7592	2.60844e-17	6.23303e-16	29.5715
ENSMUSG00000018585	Atox1	6.76997	6.99057	28.4694	9.01656e-15	6.86833e-14	24.2053
ENSMUSG00000031146	Plp2	6.76968	6.75254	34.1454	5.66605e-16	6.84786e-15	26.7939
ENSMUSG00000057738	Sptan1	6.76958	6.73632	37.9856	1.112e-16	1.84918e-15	28.2603
ENSMUSG00000021242	Npc2	6.76825	6.88036	28.8122	7.51842e-15	5.87158e-14	24.3734
ENSMUSG00000085939	Cd63-ps	6.76811	6.59239	38.7925	8.06188e-17	1.45392e-15	28.5315
ENSMUSG00000063696	Gm8730	6.76774	6.91591	29.1794	6.20274e-15	4.9876e-14	24.5611
ENSMUSG00000112567	NA	6.76707	6.8109	40.4774	4.20506e-17	8.82099e-16	29.1308
ENSMUSG00000024054	Smchd1	6.76689	6.572	32.982	9.61431e-16	1.05733e-14	26.2848
ENSMUSG00000032666	1700025G04Rik	6.76647	6.83649	37.7802	1.20814e-16	1.96884e-15	28.1969
ENSMUSG00000073676	Hspe1	6.76621	6.77094	46.8693	4.44125e-18	1.72503e-16	31.0279
ENSMUSG00000051579	Tceal8	6.76561	6.74178	35.7454	2.81595e-16	3.87153e-15	27.4268
ENSMUSG00000016382	Pls3	6.76407	6.535	40.7066	3.85676e-17	8.31245e-16	29.1606
ENSMUSG00000024236	Svil	6.76343	6.75098	37.2921	1.47391e-16	2.28831e-15	28.0125
ENSMUSG00000073889	Il11ra1	6.76276	6.72013	39.5595	5.97444e-17	1.15011e-15	28.8093
ENSMUSG00000028643	Svbp	6.7623	6.70258	36.4764	2.0668e-16	2.98532e-15	27.7062
ENSMUSG00000067869	NA	6.76127	5.85811	38.6869	8.40519e-17	1.50472e-15	28.3645
ENSMUSG00000020475	Pgam2	6.76003	7.37809	20.5417	1.23288e-12	5.28954e-12	19.3561
ENSMUSG00000019210	Atp6v1e1	6.75987	6.43582	30.545	3.09479e-15	2.80444e-14	25.1872
ENSMUSG00000037876	Jmjd1c	6.7598	6.58465	38.5031	9.04067e-17	1.58286e-15	28.4216
ENSMUSG00000036103	Colec12	6.75955	6.60274	42.8812	1.73742e-17	4.76252e-16	29.859
ENSMUSG00000028580	Pum1	6.75935	6.77137	42.7632	1.81238e-17	4.88877e-16	29.8491
ENSMUSG00000033004	Mycbp2	6.7584	6.73925	39.1052	7.12979e-17	1.32011e-15	28.6526
ENSMUSG00000023106	Denr	6.75751	6.58877	43.2801	1.50753e-17	4.28738e-16	29.9795
ENSMUSG00000015671	Psma2	6.75737	6.65101	42.6413	1.89345e-17	5.03333e-16	29.793
ENSMUSG00000063021	H2ac15	6.75733	6.73051	25.2967	5.39639e-14	3.25025e-13	22.463
ENSMUSG00000028180	Zranb2	6.75681	6.81245	42.8194	1.77628e-17	4.84755e-16	29.872
ENSMUSG00000031246	Sh3bgrl	6.75149	6.74572	32.1368	1.42808e-15	1.46023e-14	25.9338
ENSMUSG00000064373	Selenop	6.75108	6.80834	20.981	8.98608e-13	3.95733e-12	19.6773
ENSMUSG00000002477	Snrpd1	6.75011	6.4105	43.0183	1.65445e-17	4.59236e-16	29.8682
ENSMUSG00000006095	Tbcb	6.74981	6.9736	38.5527	8.8642e-17	1.55915e-15	28.4926
ENSMUSG00000068479	Mfap1a	6.74908	6.72558	33.4635	7.70794e-16	8.79809e-15	26.5045
ENSMUSG00000006736	Tspan31	6.74899	6.7077	41.0723	3.36297e-17	7.4603e-16	29.3104
ENSMUSG00000010376	Nedd8	6.74834	6.8865	39.2786	6.66308e-17	1.25627e-15	28.7366
ENSMUSG00000072704	Smim10l1	6.74664	6.48713	32.3314	1.30254e-15	1.36033e-14	25.9994
ENSMUSG00000021111	Papola	6.74617	6.79539	41.4789	2.89191e-17	6.70629e-16	29.4508
ENSMUSG00000118353	NA	6.74558	6.55396	40.9791	3.48207e-17	7.67692e-16	29.2558
ENSMUSG00000027533	Fabp5	6.74502	6.76254	25.8473	3.89745e-14	2.45576e-13	22.7805
ENSMUSG00000064210	Ano6	6.74228	6.69339	29.2564	5.95944e-15	4.82372e-14	24.5843
ENSMUSG00000027673	Ndufb5	6.74214	6.88463	39.8146	5.4146e-17	1.06245e-15	28.9144
ENSMUSG00000020530	Ggnbp2	6.74089	6.80589	39.8369	5.36833e-17	1.0575e-15	28.9094
ENSMUSG00000027170	Eif3m	6.74033	6.70813	37.2177	1.51959e-16	2.34762e-15	27.9785
ENSMUSG00000032026	Rexo2	6.73946	6.9989	47.2986	3.86119e-18	1.54899e-16	31.1839
ENSMUSG00000031660	Brd7	6.73911	6.53269	41.9411	2.44035e-17	6.02118e-16	29.559
ENSMUSG00000031314	Taf1	6.73586	6.43021	42.5055	1.98835e-17	5.18442e-16	29.7125
ENSMUSG00000091119	Ccdc152	6.73548	6.80079	20.3263	1.44304e-12	6.12192e-12	19.2019
ENSMUSG00000021024	Psma6	6.73525	6.70753	42.0035	2.38536e-17	5.92766e-16	29.6047
ENSMUSG00000081344	NA	6.73518	6.63314	32.5707	1.16409e-15	1.23989e-14	26.1207
ENSMUSG00000078671	Chd2	6.73338	6.84932	32.3322	1.30208e-15	1.36033e-14	26.0255
ENSMUSG00000014846	Tppp3	6.73264	6.94846	23.6461	1.49312e-13	7.92488e-13	21.4644
ENSMUSG00000024941	Scyl1	6.73239	6.70927	31.9107	1.59021e-15	1.60142e-14	25.8354
ENSMUSG00000039473	Ubn1	6.72948	6.6084	43.5327	1.37884e-17	3.99617e-16	30.0546
ENSMUSG00000020900	Myh10	6.72876	6.80597	32.6219	1.13658e-15	1.21649e-14	26.1499
ENSMUSG00000021537	Cetn3	6.72862	6.74887	30.8635	2.64288e-15	2.46924e-14	25.3585
ENSMUSG00000026977	Marchf7	6.72406	6.58177	33.0232	9.43301e-16	1.04055e-14	26.3052
ENSMUSG00000038374	Rbm8a	6.72339	6.69555	34.1409	5.67755e-16	6.85798e-15	26.7881
ENSMUSG00000031145	Prickle3	6.72324	6.67043	36.6354	1.93388e-16	2.83619e-15	27.7623
ENSMUSG00000037242	Clic4	6.72313	6.99899	44.9706	8.37681e-18	2.80725e-16	30.5394
ENSMUSG00000048578	Mlec	6.72052	6.63427	33.4851	7.63242e-16	8.72552e-15	26.5049
ENSMUSG00000096699	Rps19-ps4	6.71716	6.93113	26.4634	2.72907e-14	1.7979e-13	23.1313
ENSMUSG00000058503	Fam133b	6.71624	6.7444	43.6445	1.32568e-17	3.89814e-16	30.1115
ENSMUSG00000033565	Rbfox2	6.71551	6.82922	44.2266	1.08194e-17	3.34065e-16	30.2911
ENSMUSG00000078240	NA	6.71471	6.65082	41.9888	2.39824e-17	5.94905e-16	29.5918
ENSMUSG00000026064	Ptp4a1	6.71332	6.66315	37.6497	1.2738e-16	2.04253e-15	28.1313
ENSMUSG00000023036	Pcdhgc4	6.71331	6.75988	43.3704	1.46013e-17	4.19601e-16	30.0308
ENSMUSG00000117310	Ptp4a1	6.7126	6.66359	37.7113	1.24235e-16	2.00823e-15	28.1536
ENSMUSG00002075795	NA	6.71089	7.30033	30.0381	3.99173e-15	3.46718e-14	24.9938
ENSMUSG00000029070	Mxra8	6.70825	6.79941	36.9659	1.68578e-16	2.53836e-15	27.8989
ENSMUSG00000020224	Llph	6.70804	6.53504	28.5151	8.79959e-15	6.72403e-14	24.2077
ENSMUSG00000006998	Psmd2	6.7072	6.9661	39.1378	7.03955e-17	1.31039e-15	28.6903
ENSMUSG00000031503	Col4a2	6.70642	7.01209	28.7354	7.82922e-15	6.09266e-14	24.3395
ENSMUSG00000039153	Runx2	6.7048	6.58209	39.1384	7.03785e-17	1.31039e-15	28.6462
ENSMUSG00000026074	Map4k4	6.70418	6.70774	35.6282	2.96081e-16	4.03037e-15	27.3764
ENSMUSG00000028522	Mier1	6.7038	6.5869	40.7451	3.80138e-17	8.22536e-16	29.1789
ENSMUSG00000027797	Dclk1	6.70298	6.93462	39.4157	6.31689e-17	1.20652e-15	28.7838
ENSMUSG00000044627	Swi5	6.70124	6.78974	43.1354	1.58694e-17	4.4556e-16	29.9705
ENSMUSG00000005533	Igf1r	6.70115	6.64202	32.5006	1.20294e-15	1.26983e-14	26.0861
ENSMUSG00000048222	Mfap1b	6.69972	6.63249	31.1266	2.32259e-15	2.21314e-14	25.4702
ENSMUSG00000062604	Srpk2	6.69793	6.8208	42.2798	2.15733e-17	5.50834e-16	29.7078
ENSMUSG00000102428	Pcdhga12	6.69671	6.75064	43.8094	1.25121e-17	3.7373e-16	30.1595
ENSMUSG00000030591	Psmd8	6.69547	6.83206	41.8638	2.51034e-17	6.13875e-16	29.5782
ENSMUSG00000000402	Egfl6	6.69495	6.84556	24.7295	7.6002e-14	4.38538e-13	22.1291
ENSMUSG00000024248	Cox7a2l	6.69434	6.70024	42.0866	2.31424e-17	5.80779e-16	29.6291
ENSMUSG00000074415	Mir100hg	6.69244	6.44248	34.9881	3.90543e-16	5.01501e-15	27.0964
ENSMUSG00000034781	Gna11	6.69191	6.83243	39.8145	5.4148e-17	1.06245e-15	28.9141
ENSMUSG00000034593	Myo5a	6.69113	6.64978	29.2168	6.0832e-15	4.91305e-14	24.5623
ENSMUSG00000030730	Atp2a1	6.69113	7.47012	19.0276	3.85697e-12	1.5002e-11	18.2021
ENSMUSG00000020349	Ppp2ca	6.69033	6.70934	39.2615	6.70767e-17	1.26251e-15	28.7023
ENSMUSG00000029203	Ube2k	6.6897	6.70069	41.6983	2.66735e-17	6.33936e-16	29.5101
ENSMUSG00000020390	Ube2b	6.68892	6.54551	36.7246	1.86331e-16	2.75473e-15	27.7739
ENSMUSG00000052727	Map1b	6.68837	6.83308	37.0449	1.63167e-16	2.47725e-15	27.9295
ENSMUSG00000028766	Alpl	6.68825	6.85753	32.5885	1.15445e-15	1.23261e-14	26.142
ENSMUSG00000003435	Supt5	6.68775	6.90675	37.8884	1.15641e-16	1.90288e-15	28.2466
ENSMUSG00000027087	Itgav	6.68708	6.56016	36.1309	2.39034e-16	3.37231e-15	27.552
ENSMUSG00000019873	Reep3	6.68689	6.74636	39.1051	7.13021e-17	1.32011e-15	28.6587
ENSMUSG00000030447	Cyfip1	6.68589	6.53814	39.6316	5.81034e-17	1.12598e-15	28.8076
ENSMUSG00000053453	Thoc7	6.68437	6.64994	40.3412	4.42789e-17	9.12304e-16	29.0573
ENSMUSG00000022680	Pdxdc1	6.68436	6.63434	44.5623	9.63469e-18	3.06545e-16	30.3591
ENSMUSG00000080868	NA	6.68148	6.52933	40.2814	4.52956e-17	9.27168e-16	29.0285
ENSMUSG00000083396	Gm15542	6.67934	6.52232	38.1241	1.05178e-16	1.77727e-15	28.2805
ENSMUSG00000022272	Myo10	6.67895	6.60713	31.1969	2.24417e-15	2.14784e-14	25.5018
ENSMUSG00000058655	Eif4b	6.67817	6.76158	36.3284	2.19926e-16	3.14973e-15	27.6519
ENSMUSG00000052825	NA	6.67742	6.57669	36.9089	1.72606e-16	2.59015e-15	27.8488
ENSMUSG00000006800	Sulf2	6.67681	6.53327	29.758	4.60271e-15	3.92346e-14	24.8244
ENSMUSG00000016487	Ppfibp1	6.67565	6.63652	36.1298	2.39148e-16	3.37231e-15	27.5614
ENSMUSG00000026568	Mpc2	6.67562	6.89487	39.3016	6.60371e-17	1.24874e-15	28.7413
ENSMUSG00000021806	Nid2	6.67442	6.66985	35.6326	2.95534e-16	4.02541e-15	27.3823
ENSMUSG00000007739	Cct4	6.67364	6.79554	38.8014	8.03376e-17	1.45071e-15	28.5541
ENSMUSG00000021149	Gtpbp4	6.67363	6.55369	38.4037	9.40533e-17	1.63065e-15	28.3855
ENSMUSG00000082762	Gm12366	6.67346	6.72311	41.7721	2.59611e-17	6.21033e-16	29.5348
ENSMUSG00000020720	Psmd12	6.67252	6.65157	36.688	1.89191e-16	2.7914e-15	27.7754
ENSMUSG00000024431	Nr3c1	6.67079	6.65122	33.1273	8.99089e-16	1.0013e-14	26.3566
ENSMUSG00000021832	Psmc6	6.66869	6.42841	36.0684	2.45444e-16	3.44342e-15	27.5115
ENSMUSG00000027288	Zfp106	6.66787	6.62194	35.4388	3.21196e-16	4.29774e-15	27.2944
ENSMUSG00000034165	Ccnd3	6.66786	6.61709	39.1683	6.95614e-17	1.29816e-15	28.6617
ENSMUSG00000117694	NA	6.66709	6.48155	26.0502	3.4627e-14	2.2213e-13	22.8846
ENSMUSG00000097148	NA	6.66605	6.88712	38.0058	1.10296e-16	1.83956e-15	28.2842
ENSMUSG00000039206	Daglb	6.66577	6.64828	41.1154	3.30939e-17	7.38616e-16	29.3116
ENSMUSG00000030850	Ate1	6.6635	6.28042	38.0042	1.1037e-16	1.83956e-15	28.205
ENSMUSG00000083380	Ndufb4c	6.66303	6.78632	30.5275	3.12195e-15	2.8244e-14	25.2013
ENSMUSG00000033499	Larp4b	6.66292	6.80431	39.8441	5.3535e-17	1.05553e-15	28.9139
ENSMUSG00000024425	Ndfip1	6.66142	6.86746	41.795	2.57437e-17	6.18612e-16	29.5597
ENSMUSG00000039208	Metrnl	6.66135	6.24527	36.3089	2.21738e-16	3.16744e-15	27.5844
ENSMUSG00000119960	NA	6.661	6.64413	36.4872	2.05751e-16	2.97777e-15	27.7001
ENSMUSG00000046186	Cd109	6.65932	6.46112	41.1018	3.32629e-17	7.41635e-16	29.2755
ENSMUSG00000018340	Anxa6	6.65896	6.79432	34.1945	5.54309e-16	6.72377e-15	26.8172
ENSMUSG00000031232	Magt1	6.65887	6.73744	40.6022	4.01153e-17	8.53324e-16	29.1603
ENSMUSG00000020018	Snrpf	6.65877	6.67211	41.6387	2.72645e-17	6.45192e-16	29.485
ENSMUSG00000028798	Eif3i	6.65651	6.79058	42.7861	1.79757e-17	4.88459e-16	29.8609
ENSMUSG00000112449	Srp54b	6.65629	6.6691	41.1711	3.24148e-17	7.25831e-16	29.3318
ENSMUSG00000029655	N4bp2l2	6.65569	6.56546	42.6495	1.88791e-17	5.02659e-16	29.7778
ENSMUSG00000029165	Agbl5	6.65555	6.58425	38.4549	9.21572e-17	1.6041e-15	28.4129
ENSMUSG00000018379	Srsf1	6.65542	6.39906	38.0064	1.1027e-16	1.83956e-15	28.2224
ENSMUSG00000067336	Bmpr2	6.65539	6.47991	35.1791	3.59387e-16	4.70283e-15	27.1743
ENSMUSG00000118161	Rps2-ps8	6.65491	6.62591	38.8002	8.0375e-17	1.45071e-15	28.5345
ENSMUSG00000083326	NA	6.65462	6.50546	43.5937	1.34955e-17	3.93338e-16	30.0593
ENSMUSG00000029672	Fam3c	6.65346	6.59528	38.6554	8.51062e-17	1.51654e-15	28.4799
ENSMUSG00000029629	Phf14	6.65213	6.42234	41.5792	2.78688e-17	6.5526e-16	29.419
ENSMUSG00000004655	Aqp1	6.65139	6.79772	27.7794	1.30821e-14	9.50103e-14	23.8395
ENSMUSG00000062203	Gspt1	6.65132	6.61109	35.0405	3.81719e-16	4.93125e-15	27.1348
ENSMUSG00000062461	NA	6.65015	6.56656	40.2668	4.55486e-17	9.2906e-16	29.0243
ENSMUSG00000102742	Pcdhga11	6.64962	6.70869	42.2186	2.20581e-17	5.59818e-16	29.6696
ENSMUSG00000022324	Matn2	6.64864	6.45767	31.6632	1.79044e-15	1.76824e-14	25.7033
ENSMUSG00000038803	Ost4	6.64758	6.61482	37.8783	1.16115e-16	1.90783e-15	28.2123
ENSMUSG00000031595	Pdgfrl	6.64716	6.77463	35.2654	3.46191e-16	4.5652e-15	27.2443
ENSMUSG00000057003	Myh4	6.64674	7.75353	17.7854	1.04851e-11	3.76211e-11	17.1805
ENSMUSG00002075711	NA	6.6462	6.58702	24.8356	7.12455e-14	4.14355e-13	22.1882
ENSMUSG00000031696	Vps35	6.64608	6.53337	38.135	1.04719e-16	1.77353e-15	28.287
ENSMUSG00000069188	NA	6.64602	6.68114	24.5869	8.29271e-14	4.73894e-13	22.0412
ENSMUSG00000027679	Dnajc19	6.64541	6.58774	37.6657	1.26551e-16	2.03616e-15	28.1272
ENSMUSG00000103585	Pcdhgb4	6.64438	6.70887	42.5909	1.92806e-17	5.08231e-16	29.7846
ENSMUSG00000026574	Dpt	6.64334	6.49491	15.4837	8.01296e-11	2.48108e-10	15.1279
ENSMUSG00000020936	Nmt1	6.64013	6.55458	39.9805	5.08057e-17	1.01908e-15	28.9289
ENSMUSG00000029713	Gnb2	6.63997	6.82227	36.2104	2.31142e-16	3.28257e-15	27.6175
ENSMUSG00000023845	Lnpep	6.63966	6.54247	34.1109	5.75421e-16	6.9251e-15	26.7531
ENSMUSG00000019846	Lama4	6.6387	6.56465	40.9768	3.48506e-17	7.67692e-16	29.2521
ENSMUSG00000026872	Zeb2	6.63712	6.38026	30.9203	2.56997e-15	2.41239e-14	25.3561
ENSMUSG00000005698	Ctcf	6.63606	6.7149	42.0988	2.304e-17	5.78869e-16	29.634
ENSMUSG00000063412	Gm10131	6.63466	6.66336	37.7901	1.20332e-16	1.9639e-15	28.1874
ENSMUSG00000019494	Cops6	6.63362	6.75893	42.3431	2.10844e-17	5.40231e-16	29.7209
ENSMUSG00000041895	Wipi1	6.63344	6.65586	42.1295	2.27841e-17	5.73096e-16	29.6362
ENSMUSG00000027067	Ssrp1	6.63321	6.86931	42.0297	2.36274e-17	5.89585e-16	29.6359
ENSMUSG00000104346	Pcdhga3	6.63304	6.7328	42.1911	2.22789e-17	5.62965e-16	29.6648
ENSMUSG00000019997	Ccn2	6.63303	6.8596	29.4394	5.42093e-15	4.47853e-14	24.6852
ENSMUSG00000020612	Prkar1a	6.63197	6.76044	44.5468	9.68622e-18	3.06545e-16	30.3744
ENSMUSG00000067847	Romo1	6.63022	6.69365	36.9946	1.66596e-16	2.51541e-15	27.8981
ENSMUSG00000020994	Pnn	6.62956	6.47733	34.8911	4.0745e-16	5.18667e-15	27.0635
ENSMUSG00000030884	Uqcrc2	6.62951	6.65242	37.6422	1.27768e-16	2.04621e-15	28.1217
ENSMUSG00000029131	Dnajb6	6.62814	6.76753	44.8408	8.75641e-18	2.8825e-16	30.4628
ENSMUSG00000030727	Rabep2	6.62802	7.41758	18.6831	5.05844e-12	1.92596e-11	17.9278
ENSMUSG00000024483	Ankhd1	6.62751	6.28083	32.2558	1.34987e-15	1.39693e-14	25.9467
ENSMUSG00000032024	Clmp	6.62702	6.41882	40.614	3.9936e-17	8.52519e-16	29.1131
ENSMUSG00000102543	Pcdhgc5	6.62666	6.69273	41.6032	2.76242e-17	6.509e-16	29.4737
ENSMUSG00000024038	Ndufv3	6.62642	7.02016	40.2712	4.54722e-17	9.29053e-16	29.0879
ENSMUSG00000020321	Mdh1	6.62553	6.73727	36.6836	1.89539e-16	2.79465e-15	27.7819
ENSMUSG00000036168	Ccdc38	6.62513	6.6203	41.6992	2.66656e-17	6.33936e-16	29.4953
ENSMUSG00000028382	Ptbp3	6.62401	6.37203	38.0606	1.07894e-16	1.81009e-15	28.2369
ENSMUSG00000059263	Usp47	6.62364	6.43976	34.5835	4.66414e-16	5.79957e-15	26.932
ENSMUSG00000029161	Cgref1	6.62279	6.66891	35.3322	3.36326e-16	4.47025e-15	27.2594
ENSMUSG00000001942	Siae	6.62059	6.81294	39.8108	5.42246e-17	1.06245e-15	28.9084
ENSMUSG00000050812	Ecpas	6.61945	6.49133	33.7104	6.89017e-16	8.0571e-15	26.5835
ENSMUSG00000006205	Htra1	6.61876	6.81981	34.6165	4.59671e-16	5.73194e-15	26.9896
ENSMUSG00000037736	Limch1	6.61797	6.84187	45.1732	7.81862e-18	2.66902e-16	30.5621
ENSMUSG00000038384	Setd1b	6.61794	6.31734	37.7275	1.23422e-16	2.00096e-15	28.1109
ENSMUSG00000103567	Pcdhga5	6.61781	6.68576	41.4521	2.92069e-17	6.74592e-16	29.4252
ENSMUSG00000025492	Ifitm3	6.61771	6.85496	20.8071	1.01773e-12	4.43485e-12	19.5521
ENSMUSG00000103749	Pcdhgb5	6.61748	6.68598	41.8168	2.55386e-17	6.18612e-16	29.5404
ENSMUSG00000103793	Pcdhga6	6.61684	6.69619	42.1964	2.22367e-17	5.62965e-16	29.6604
ENSMUSG00000103472	Pcdhga7	6.61667	6.67772	41.4633	2.90871e-17	6.73814e-16	29.4272
ENSMUSG00000026260	Ndufa10	6.61632	6.89029	39.3469	6.48825e-17	1.23389e-15	28.7541
ENSMUSG00000028530	Jak1	6.61506	6.49583	35.9864	2.54132e-16	3.5517e-15	27.4883
ENSMUSG00000066626	Gm5121	6.61488	6.5215	39.174	6.94069e-17	1.29638e-15	28.6475
ENSMUSG00000071533	Pcnp	6.61436	6.70463	40.5158	4.14444e-17	8.73551e-16	29.1266
ENSMUSG00000071497	Nutf2-ps1	6.61418	6.69922	43.7371	1.28326e-17	3.80205e-16	30.1307
ENSMUSG00000102440	Pcdhga9	6.61288	6.6781	41.546	2.8212e-17	6.59735e-16	29.4535
ENSMUSG00000103088	Pcdhgb6	6.61047	6.67532	41.5434	2.82392e-17	6.59735e-16	29.452
ENSMUSG00000021486	Prelid1	6.61032	6.77066	36.3885	2.14443e-16	3.0873e-15	27.6799
ENSMUSG00000027365	Trpm7	6.61031	6.46062	38.989	7.46219e-17	1.36936e-15	28.5711
ENSMUSG00000018417	Myo1b	6.61019	6.46885	31.0565	2.40366e-15	2.27669e-14	25.4264
ENSMUSG00000026034	Clk1	6.60782	6.34436	29.6915	4.76206e-15	4.03271e-14	24.7766
ENSMUSG00000102748	Pcdhgb2	6.60715	6.67448	41.4224	2.953e-17	6.78356e-16	29.4135
ENSMUSG00000103144	Pcdhga1	6.6068	6.67323	41.5072	2.86194e-17	6.65786e-16	29.4404
ENSMUSG00000104063	Pcdhgb7	6.60651	6.67375	41.3508	3.03233e-17	6.94404e-16	29.3906
ENSMUSG00000016833	Mrps18c	6.60604	6.62939	29.3966	5.54193e-15	4.54592e-14	24.6511
ENSMUSG00000070047	Fat1	6.60599	6.61825	33.0231	9.43325e-16	1.04055e-14	26.3059
ENSMUSG00000074776	Gm10754	6.60506	6.96333	10.9651	1.08207e-08	2.56561e-08	10.0458
ENSMUSG00000023932	Cdc5l	6.60502	6.52198	42.0228	2.36864e-17	5.90386e-16	29.5764
ENSMUSG00000103677	Pcdhga4	6.60461	6.67371	41.1438	3.27455e-17	7.31582e-16	29.3243
ENSMUSG00000007850	Hnrnph1	6.60451	6.61702	39.1116	7.112e-17	1.32011e-15	28.6362
ENSMUSG00000042045	Sln	6.60367	7.40852	13.9033	3.80635e-10	1.07681e-09	13.5025
ENSMUSG00000038462	Uqcrfs1	6.60363	6.63206	38.2631	9.94811e-17	1.70062e-15	28.342
ENSMUSG00000070271	NA	6.60342	6.29425	33.6375	7.12159e-16	8.25439e-15	26.5382
ENSMUSG00000025350	Rdh5	6.60336	6.59516	33.4929	7.60514e-16	8.70756e-15	26.5076
ENSMUSG00000103897	Pcdhga8	6.60262	6.66979	41.5669	2.79956e-17	6.57538e-16	29.4586
ENSMUSG00000103081	NA	6.60243	6.67096	41.444	2.92953e-17	6.75514e-16	29.4198
ENSMUSG00000110841	Gpx4-ps2	6.60236	6.66177	42.5449	1.96026e-17	5.15209e-16	29.765
ENSMUSG00000102222	Pcdhga10	6.60153	6.67272	41.7134	2.65261e-17	6.31799e-16	29.5054
ENSMUSG00000034544	Rsrc1	6.60134	6.57211	37.1757	1.5461e-16	2.37297e-15	27.9483
ENSMUSG00000103037	Pcdhgb1	6.60107	6.67016	41.273	3.12102e-17	7.05163e-16	29.3652
ENSMUSG00000038056	Kmt2c	6.60058	6.56729	39.3741	6.41994e-17	1.22302e-15	28.7236
ENSMUSG00000033813	Tcea1	6.60031	6.95844	43.7472	1.27877e-17	3.79897e-16	30.1719
ENSMUSG00000075702	Selenom	6.60005	6.76069	29.5644	5.08281e-15	4.25192e-14	24.7422
ENSMUSG00000034708	Grn	6.59964	6.82706	34.4117	5.03255e-16	6.20503e-15	26.9075
ENSMUSG00000024811	Tnks2	6.59936	6.55734	33.5618	7.37068e-16	8.48986e-15	26.5301
ENSMUSG00000102918	Pcdhgc3	6.59909	6.68446	41.2919	3.09926e-17	7.02413e-16	29.3732
ENSMUSG00000024304	Cdh2	6.59906	6.27519	25.487	4.81869e-14	2.94917e-13	22.5574
ENSMUSG00000116656	NA	6.59749	6.14123	25.4012	5.07062e-14	3.08393e-13	22.5049
ENSMUSG00000032320	Rcn2	6.59719	6.46421	35.0443	3.81079e-16	4.93092e-15	27.1215
ENSMUSG00000090247	Bloc1s1	6.59681	6.59475	33.6238	7.16613e-16	8.29596e-15	26.5622
ENSMUSG00000054387	Mdm4	6.5968	6.54384	41.4232	2.95208e-17	6.78356e-16	29.3968
ENSMUSG00000017760	Ctsa	6.59649	6.71565	31.2972	2.13718e-15	2.05811e-14	25.556
ENSMUSG00000001020	S100a4	6.5962	6.58717	25.4975	4.78883e-14	2.9358e-13	22.575
ENSMUSG00000036752	Tubb4b	6.59502	6.50996	38.8498	7.88183e-17	1.42965e-15	28.5345
ENSMUSG00000028407	Smim27	6.59452	6.8193	38.4714	9.15524e-17	1.59737e-15	28.4429
ENSMUSG00000021500	Ddx46	6.5945	6.59094	35.5936	3.00511e-16	4.07553e-15	27.3534
ENSMUSG00000103332	Pcdhga2	6.59421	6.67467	41.2505	3.14721e-17	7.10351e-16	29.3585
ENSMUSG00000008892	Vdac3	6.59323	6.61238	33.9623	6.1506e-16	7.31285e-15	26.7021
ENSMUSG00000089847	Timm10b	6.59278	6.59831	38.5024	9.04328e-17	1.58286e-15	28.4295
ENSMUSG00000021963	Sap18	6.59261	6.81768	32.8173	1.03765e-15	1.12484e-14	26.2383
ENSMUSG00000086841	2410006H16Rik	6.59201	6.58771	26.7602	2.30504e-14	1.55203e-13	23.2854
ENSMUSG00000022477	Aco2	6.59074	6.71012	35.5462	3.06691e-16	4.12587e-15	27.3429
ENSMUSG00000013663	Pten	6.5896	6.44624	37.8624	1.16861e-16	1.91722e-15	28.1782
ENSMUSG00000049760	Micos13	6.5883	6.73555	42.4722	2.01236e-17	5.21695e-16	29.753
ENSMUSG00000006050	Sra1	6.58797	6.84723	37.2634	1.49137e-16	2.31052e-15	28.0123
ENSMUSG00000028797	Tmem234	6.58713	7.08822	29.4516	5.38663e-15	4.45858e-14	24.7012
ENSMUSG00000020642	Rnf144a	6.58679	6.47565	38.3584	9.57651e-17	1.65122e-15	28.3572
ENSMUSG00000042035	Igsf3	6.58629	6.55334	38.0594	1.07943e-16	1.81009e-15	28.2635
ENSMUSG00000028657	Ppt1	6.5846	6.4897	41.8677	2.5067e-17	6.13686e-16	29.5253
ENSMUSG00000008859	Rala	6.58337	6.59758	44.4866	9.88923e-18	3.11915e-16	30.331
ENSMUSG00000081562	NA	6.5809	6.6892	33.7607	6.73525e-16	7.9096e-15	26.6263
ENSMUSG00000024597	Slc12a2	6.58049	6.52859	26.2704	3.04864e-14	1.98288e-13	23.0109
ENSMUSG00000120425	NA	6.5794	6.73728	30.752	2.79259e-15	2.57734e-14	25.3028
ENSMUSG00000113198	NA	6.57861	6.51237	40.9584	3.50917e-17	7.70686e-16	29.242
ENSMUSG00000031311	Nono	6.57801	6.54272	36.8429	1.77393e-16	2.65112e-15	27.8179
ENSMUSG00000017428	Psmd11	6.57687	6.5908	38.8823	7.78157e-17	1.41732e-15	28.5576
ENSMUSG00000040713	Creg1	6.57631	6.62212	38.6789	8.43205e-17	1.5083e-15	28.4396
ENSMUSG00000024238	Zeb1	6.57485	6.61746	40.4542	4.24215e-17	8.86803e-16	29.0886
ENSMUSG00000030016	Zfp638	6.57425	6.3422	22.3644	3.45164e-13	1.67028e-12	20.6297
ENSMUSG00000079108	Srp54c	6.57389	6.61195	40.4121	4.31037e-17	8.98191e-16	29.0748
ENSMUSG00000064372	NA	6.57317	6.50471	15.9568	5.16481e-11	1.64555e-10	15.5813
ENSMUSG00000040025	Ythdf2	6.57301	6.46685	42.4648	2.01776e-17	5.22479e-16	29.7007
ENSMUSG00000059775	Rps26-ps1	6.57236	6.50836	39.912	5.2157e-17	1.03694e-15	28.9016
ENSMUSG00000053510	Nrd1	6.57137	6.47966	39.2823	6.65349e-17	1.25554e-15	28.6732
ENSMUSG00000036698	Ago2	6.56985	6.5002	41.7419	2.62503e-17	6.26587e-16	29.4834
ENSMUSG00000018377	Vezf1	6.56879	6.51157	36.3648	2.16585e-16	3.10999e-15	27.6371
ENSMUSG00000035048	Anapc13	6.56828	6.95279	26.726	2.35014e-14	1.57757e-13	23.2786
ENSMUSG00000056608	Chd9	6.56472	6.57235	36.4903	2.05484e-16	2.97586e-15	27.6891
ENSMUSG00000021072	Tmx1	6.56398	6.4734	37.5833	1.30861e-16	2.08015e-15	28.0815
ENSMUSG00000021585	Cast	6.56366	6.48682	35.9321	2.60053e-16	3.61596e-15	27.468
ENSMUSG00000103293	NA	6.56325	6.25132	26.0269	3.50998e-14	2.24638e-13	22.8639
ENSMUSG00000030605	Mfge8	6.56313	7.00245	18.4639	6.02601e-12	2.26338e-11	17.7537
ENSMUSG00000028998	Tomm7	6.56271	6.66506	41.0328	3.41296e-17	7.54835e-16	29.2886
ENSMUSG00000078965	Gm12033	6.56199	6.95334	34.7687	4.29902e-16	5.41292e-15	27.0588
ENSMUSG00000024096	Ralbp1	6.56181	6.70452	40.6371	3.959e-17	8.47465e-16	29.1656
ENSMUSG00000030255	Sspn	6.56138	6.70352	37.5012	1.35314e-16	2.12939e-15	28.0794
ENSMUSG00000115358	NA	6.56104	6.49965	29.6311	4.9117e-15	4.1403e-14	24.7578
ENSMUSG00000000392	Fap	6.55754	6.44915	41.149	3.26822e-17	7.30911e-16	29.2883
ENSMUSG00000078636	Gm7336	6.55665	6.56752	35.754	2.80566e-16	3.86217e-15	27.4083
ENSMUSG00000038095	Sbno1	6.55664	6.58733	41.5324	2.83537e-17	6.61005e-16	29.4314
ENSMUSG00000096617	NA	6.55515	6.95144	34.8037	4.23358e-16	5.35198e-15	27.0727
ENSMUSG00000109610	Gm7432	6.55304	6.59907	39.5989	5.88417e-17	1.13571e-15	28.8051
ENSMUSG00000040850	Psme4	6.55226	6.5253	40.3095	4.48146e-17	9.20751e-16	29.0264
ENSMUSG00000025724	Sec11a	6.54957	6.61375	41.6036	2.76192e-17	6.509e-16	29.4654
ENSMUSG00000041126	H2az2	6.54905	6.70792	31.3218	2.11176e-15	2.0389e-14	25.5681
ENSMUSG00000091460	NA	6.54856	6.44941	40.5408	4.10556e-17	8.67853e-16	29.0982
ENSMUSG00000028763	Hspg2	6.53982	6.93007	33.8741	6.39939e-16	7.57589e-15	26.6952
ENSMUSG00000022425	Enpp2	6.5395	6.40785	30.2222	3.63761e-15	3.22456e-14	25.0327
ENSMUSG00000019802	Sec63	6.53778	6.39088	36.3059	2.22022e-16	3.16944e-15	27.5985
ENSMUSG00000038393	Txnip	6.5375	6.46945	28.1063	1.09556e-14	8.12027e-14	23.9943
ENSMUSG00000028932	Psmc2	6.5373	6.58904	42.1322	2.27615e-17	5.73096e-16	29.6249
ENSMUSG00000023022	Lima1	6.53727	6.44043	37.5349	1.33467e-16	2.10809e-15	28.0588
ENSMUSG00000020583	Matn3	6.53645	7.05627	13.0007	9.94069e-10	2.65665e-09	12.5166
ENSMUSG00000118491	Gm44505	6.53594	6.73839	36.3576	2.17242e-16	3.1174e-15	27.6626
ENSMUSG00000050732	Vamp8	6.53506	6.49727	27.1451	1.85669e-14	1.2864e-13	23.4911
ENSMUSG00000001440	Kpnb1	6.53463	6.62098	42.9478	1.69656e-17	4.66988e-16	29.8788
ENSMUSG00000060591	Ifitm2	6.53461	6.59724	30.2068	3.66578e-15	3.24039e-14	25.0441
ENSMUSG00000078941	Ak6	6.53271	6.38517	39.319	6.55895e-17	1.24345e-15	28.6808
ENSMUSG00000024844	Banf1	6.53243	6.67599	27.8854	1.23482e-14	9.03072e-14	23.8897
ENSMUSG00000083328	Gm11826	6.53091	6.27035	33.2464	8.51229e-16	9.53307e-15	26.3699
ENSMUSG00000000171	Sdhd	6.53002	6.58137	38.2302	1.00801e-16	1.7205e-15	28.3237
ENSMUSG00000032086	Bace1	6.52943	6.40744	42.4359	2.03889e-17	5.26711e-16	29.6851
ENSMUSG00000003847	Nfat5	6.52909	6.61151	26.7539	2.31327e-14	1.55662e-13	23.2798
ENSMUSG00000018481	Appbp2	6.52796	6.4827	35.129	3.67291e-16	4.78916e-15	27.156
ENSMUSG00000022698	Naa50	6.52611	6.61639	36.1179	2.40349e-16	3.3849e-15	27.5536
ENSMUSG00000019818	Cd164	6.52587	6.37087	37.4799	1.36494e-16	2.14126e-15	28.0311
ENSMUSG00000011179	Odc1	6.52562	6.45512	35.2994	3.41134e-16	4.51777e-15	27.2241
ENSMUSG00000002900	Lamb1	6.52524	6.53861	32.4151	1.25222e-15	1.31403e-14	26.0408
ENSMUSG00000021996	Esd	6.52461	6.65978	39.9153	5.2091e-17	1.03694e-15	28.9188
ENSMUSG00000027829	Ccnl1	6.52451	6.44183	37.5157	1.34515e-16	2.11832e-15	28.0514
ENSMUSG00000029169	Dhx15	6.52441	6.49327	43.2583	1.51921e-17	4.30946e-16	29.9473
ENSMUSG00000037206	Islr	6.52284	6.56674	21.8433	4.91646e-13	2.29671e-12	20.2805
ENSMUSG00000029201	Ugdh	6.52251	6.79689	40.2006	4.67099e-17	9.49048e-16	29.0311
ENSMUSG00000104699	Rps4x-ps	6.52239	6.63912	30.5625	3.06797e-15	2.78474e-14	25.2128
ENSMUSG00000026674	Ddr2	6.52001	6.53065	37.1614	1.55519e-16	2.37921e-15	27.9292
ENSMUSG00000037958	Nsrp1	6.51959	6.36901	40.8281	3.6846e-17	7.9884e-16	29.1726
ENSMUSG00000029992	Gfpt1	6.51952	6.33906	32.6887	1.10168e-15	1.18143e-14	26.1386
ENSMUSG00000024940	Ltbp3	6.51885	6.47491	30.1292	3.81207e-15	3.34016e-14	24.9976
ENSMUSG00000083773	Gm13394	6.51816	6.8944	34.395	5.07009e-16	6.24081e-15	26.9021
ENSMUSG00000041408	Wapl	6.51804	6.58122	35.1171	3.69197e-16	4.80518e-15	27.16
ENSMUSG00000037266	Rsrp1	6.51711	6.23899	27.6371	1.41416e-14	1.01432e-13	23.736
ENSMUSG00000103986	NA	6.51674	6.60338	23.5925	1.54503e-13	8.16884e-13	21.4273
ENSMUSG00000027770	Dhx36	6.51641	6.31149	35.1567	3.62901e-16	4.74035e-15	27.1421
ENSMUSG00000024360	Etf1	6.5153	6.52206	43.2496	1.52387e-17	4.31456e-16	29.9513
ENSMUSG00000038668	Lpar1	6.51214	6.76729	35.1463	3.64533e-16	4.75885e-15	27.1948
ENSMUSG00000064259	Vmn1r13	6.51163	5.919	19.119	3.59197e-12	1.40409e-11	18.2968
ENSMUSG00000075279	Mrpl23-ps1	6.51043	6.64173	41.222	3.18076e-17	7.15721e-16	29.3444
ENSMUSG00000015092	Edf1	6.50959	6.65895	34.2799	5.33619e-16	6.52089e-15	26.8387
ENSMUSG00000058905	Gm10051	6.50777	6.71147	26.2483	3.08774e-14	2.00357e-13	23.0059
ENSMUSG00000103653	NA	6.50771	6.66832	35.6892	2.88453e-16	3.95516e-15	27.399
ENSMUSG00000041057	Wdr43	6.50651	6.65546	38.4834	9.1118e-17	1.59359e-15	28.4262
ENSMUSG00000038615	Nfe2l1	6.50644	6.54059	36.6293	1.93883e-16	2.84154e-15	27.741
ENSMUSG00000030983	Bccip	6.50589	6.68568	38.1637	1.03521e-16	1.75942e-15	28.3176
ENSMUSG00000022098	Bmp1	6.50412	6.38748	37.823	1.18737e-16	1.9422e-15	28.1578
ENSMUSG00000024953	Prdx5	6.50409	6.74544	33.0149	9.46923e-16	1.04294e-14	26.3179
ENSMUSG00000030824	Nucb1	6.5035	6.64265	31.6283	1.82077e-15	1.79336e-14	25.7004
ENSMUSG00000030096	Slc6a6	6.50127	6.53505	41.2827	3.10984e-17	7.04085e-16	29.3438
ENSMUSG00000020695	Mrc2	6.50097	6.38113	39.1136	7.10634e-17	1.32011e-15	28.6071
ENSMUSG00000016554	Eif3d	6.50013	6.4999	32.8645	1.0152e-15	1.10596e-14	26.2332
ENSMUSG00000036580	Spg20	6.49958	5.92216	33.0172	9.45931e-16	1.04237e-14	26.2291
ENSMUSG00000068397	Gm10240	6.49919	6.59871	35.0692	3.76979e-16	4.8865e-15	27.1458
ENSMUSG00000065954	Tacc1	6.498	6.4892	33.8113	6.58329e-16	7.76016e-15	26.6265
ENSMUSG00000072789	Gm10420	6.49394	6.61425	30.0909	3.88648e-15	3.39588e-14	24.9863
ENSMUSG00000020846	Rflnb	6.49365	6.57818	34.1189	5.73361e-16	6.91051e-15	26.7633
ENSMUSG00000020361	Hspa4	6.49318	6.51131	32.9698	9.66856e-16	1.06277e-14	26.2738
ENSMUSG00000079941	NA	6.49156	6.74023	37.5495	1.32679e-16	2.09994e-15	28.1037
ENSMUSG00000081378	Rps13-ps4	6.49053	6.47456	40.8793	3.61457e-17	7.85982e-16	29.2103
ENSMUSG00000038127	Ccdc50	6.4892	6.24352	41.078	3.35585e-17	7.4603e-16	29.2271
ENSMUSG00000030887	Pdzd9	6.48729	6.52026	36.613	1.95204e-16	2.85198e-15	27.7256
ENSMUSG00000031198	Fundc2	6.48718	6.52406	25.4922	4.80385e-14	2.94337e-13	22.5674
ENSMUSG00000051627	H1f4	6.48698	6.87444	24.4032	9.28627e-14	5.22388e-13	21.9322
ENSMUSG00000039952	Dag1	6.48692	6.44674	33.991	6.07183e-16	7.23878e-15	26.6973
ENSMUSG00000003778	Brd8	6.48691	6.46753	36.8197	1.79105e-16	2.67127e-15	27.8009
ENSMUSG00000105408	NA	6.4857	6.23737	28.8906	7.21438e-15	5.67243e-14	24.3766
ENSMUSG00000061306	Slc38a10	6.48535	6.43655	33.4684	7.69051e-16	8.78732e-15	26.4804
ENSMUSG00000063200	Nol7	6.48445	6.4589	37.8261	1.18591e-16	1.94126e-15	28.164
ENSMUSG00000003032	Klf4	6.48408	6.85446	36.2898	2.23532e-16	3.18686e-15	27.6431
ENSMUSG00000106258	Rpl7a-ps7	6.48357	6.22947	39.8891	5.26175e-17	1.04305e-15	28.8437
ENSMUSG00000097392	Thoc2l	6.48308	6.39093	33.4102	7.89755e-16	8.96796e-15	26.4456
ENSMUSG00000002985	Apoe	6.4829	6.46633	21.7456	5.25792e-13	2.44428e-12	20.2136
ENSMUSG00000027677	Ttc14	6.4816	6.39254	33.1882	8.74261e-16	9.75622e-15	26.3538
ENSMUSG00000104476	NA	6.48082	5.96064	33.1101	9.06241e-16	1.00875e-14	26.2716
ENSMUSG00000009079	Ewsr1	6.48017	6.62662	33.977	6.11008e-16	7.27255e-15	26.7072
ENSMUSG00000024899	Papss2	6.47921	6.85766	22.3256	3.5428e-13	1.71025e-12	20.6068
ENSMUSG00000040118	Cacna2d1	6.47789	6.40796	34.0141	6.00904e-16	7.17091e-15	26.6983
ENSMUSG00000054611	Kdm2a	6.4777	6.51025	37.972	1.11809e-16	1.8551e-15	28.22
ENSMUSG00000019373	Cops3	6.47754	6.37714	39.6272	5.82007e-17	1.12631e-15	28.778
ENSMUSG00000107713	Gm6681	6.47743	6.51012	33.2793	8.38478e-16	9.42387e-15	26.4128
ENSMUSG00000032925	Itgbl1	6.47542	6.37179	21.2629	7.35949e-13	3.30253e-12	19.8787
ENSMUSG00000037331	Larp1	6.47535	6.4855	33.7207	6.85808e-16	8.0324e-15	26.5862
ENSMUSG00000001016	Ilf2	6.47418	6.27625	40.3665	4.3856e-17	9.087e-16	29.0056
ENSMUSG00000026155	Smap1	6.47387	6.31734	39.3159	6.56681e-17	1.24345e-15	28.6641
ENSMUSG00000024283	Wac	6.47373	6.36379	37.7164	1.23975e-16	2.0055e-15	28.1143
ENSMUSG00000025616	Usp16	6.47307	6.39534	38.8116	8.00128e-17	1.44655e-15	28.5031
ENSMUSG00000031245	Hmgn5	6.47297	6.36492	30.7592	2.78256e-15	2.57025e-14	25.2825
ENSMUSG00000060261	Gtf2i	6.47227	6.52566	34.8837	4.08771e-16	5.19747e-15	27.0659
ENSMUSG00000041763	Tpp2	6.47134	6.36282	30.252	3.58344e-15	3.18425e-14	25.0441
ENSMUSG00000020075	Ddx21	6.47092	6.32674	38.3335	9.67239e-17	1.66174e-15	28.3288
ENSMUSG00000028282	Casp8ap2	6.47073	6.28637	35.1183	3.69008e-16	4.80518e-15	27.1266
ENSMUSG00000020462	Cfap36	6.47068	6.40261	34.3203	5.241e-16	6.41526e-15	26.8236
ENSMUSG00000020516	Rps6kb1	6.46986	6.2887	35.5542	3.05636e-16	4.12013e-15	27.2963
ENSMUSG00000045328	Cenpe	6.46972	6.27678	30.1107	3.84791e-15	3.36888e-14	24.9671
ENSMUSG00000066150	Slc31a1	6.46844	6.42654	34.0345	5.95438e-16	7.12969e-15	26.7155
ENSMUSG00000024081	Cebpz	6.4675	6.52384	36.0787	2.44376e-16	3.43062e-15	27.5304
ENSMUSG00000020869	Lrrc59	6.46726	6.67735	27.7107	1.35826e-14	9.79019e-14	23.7964
ENSMUSG00000075232	Amd1	6.46653	6.30149	35.8991	2.63739e-16	3.65807e-15	27.4341
ENSMUSG00000034610	Tut4	6.46649	6.35632	27.4961	1.52818e-14	1.08443e-13	23.6665
ENSMUSG00000027803	Wwtr1	6.46646	6.64017	40.3836	4.35722e-17	9.04525e-16	29.0702
ENSMUSG00000051495	Irf2bp2	6.46628	6.30985	38.5854	8.7499e-17	1.54753e-15	28.4129
ENSMUSG00000110686	NA	6.4644	6.48201	40.6811	3.89398e-17	8.36805e-16	29.1463
ENSMUSG00000061104	Sap18b	6.46336	6.6823	37.4789	1.36551e-16	2.14126e-15	28.0713
ENSMUSG00002075967	NA	6.46277	6.19725	21.362	6.86471e-13	3.10267e-12	19.9477
ENSMUSG00002076626	NA	6.46218	6.27167	28.5904	8.4543e-15	6.49631e-14	24.2262
ENSMUSG00000000568	Hnrnpd	6.46192	6.61799	30.0785	3.91092e-15	3.41245e-14	24.9769
ENSMUSG00000022314	Rad21	6.46184	6.31192	34.76	4.3154e-16	5.42733e-15	26.9887
ENSMUSG00000038965	Ube2l3	6.46183	6.65671	40.1405	4.77932e-17	9.64817e-16	28.9933
ENSMUSG00002076445	NA	6.45983	6.39815	24.7374	7.56338e-14	4.36757e-13	22.1251
ENSMUSG00000037935	Smarce1	6.45953	6.5665	36.1825	2.33876e-16	3.31071e-15	27.5726
ENSMUSG00000091471	NA	6.45826	6.59513	33.6875	6.96206e-16	8.1282e-15	26.5839
ENSMUSG00000082901	Rps8-ps5	6.4576	6.62655	32.8981	9.99481e-16	1.09297e-14	26.2597
ENSMUSG00000039607	Rbms3	6.45744	6.39374	29.5648	5.0818e-15	4.25192e-14	24.7174
ENSMUSG00000027800	Tm4sf1	6.45645	6.56832	36.119	2.40239e-16	3.3849e-15	27.5513
ENSMUSG00000004071	Cdip1	6.4559	6.37893	38.7077	8.33651e-17	1.49608e-15	28.4663
ENSMUSG00000083483	Gm14044	6.45586	6.46729	41.8456	2.52711e-17	6.15239e-16	29.5124
ENSMUSG00000009687	Fxyd5	6.45543	6.28227	30.2811	3.53149e-15	3.14317e-14	25.0552
ENSMUSG00000029686	Cul1	6.45535	6.37568	37.7535	1.22124e-16	1.98431e-15	28.1242
ENSMUSG00000035783	Acta2	6.45504	6.72334	20.3548	1.41315e-12	6.00206e-12	19.2247
ENSMUSG00000038648	Creb3l2	6.45475	6.6272	38.0331	1.09095e-16	1.82662e-15	28.2628
ENSMUSG00000004317	Clcn5	6.45279	6.33426	35.7888	2.76431e-16	3.81725e-15	27.3985
ENSMUSG00000018474	Chd3	6.45244	6.65067	30.7523	2.79219e-15	2.57734e-14	25.3003
ENSMUSG00000094955	NA	6.45219	6.30673	33.7028	6.91407e-16	8.07645e-15	26.5595
ENSMUSG00000028837	Psmb2	6.45203	6.77243	32.2616	1.34615e-15	1.39557e-14	25.991
ENSMUSG00000021244	Ylpm1	6.45171	6.27153	35.4709	3.16784e-16	4.24229e-15	27.2602
ENSMUSG00000028790	Khdrbs1	6.45134	6.45818	40.5564	4.08143e-17	8.64414e-16	29.0939
ENSMUSG00000053565	Eif3k	6.45009	6.51239	29.0541	6.62186e-15	5.27446e-14	24.4766
ENSMUSG00000020288	Ahsa2	6.44871	6.5428	35.2994	3.41131e-16	4.51777e-15	27.2297
ENSMUSG00000028339	Col15a1	6.44846	6.54917	37.1164	1.5843e-16	2.41367e-15	27.9209
ENSMUSG00000073155	1810058I24Rik	6.44739	6.62622	35.0304	3.83394e-16	4.94342e-15	27.1369
ENSMUSG00000084235	NA	6.44682	6.06614	25.1051	6.05327e-14	3.59857e-13	22.3295
ENSMUSG00000060227	Golm2	6.44642	6.18958	32.1925	1.39085e-15	1.4288e-14	25.9069
ENSMUSG00000029472	Anapc5	6.44499	6.81554	34.5248	4.78672e-16	5.93856e-15	26.9504
ENSMUSG00000019362	D8Ertd738e	6.44422	6.71125	31.7339	1.73063e-15	1.71922e-14	25.753
ENSMUSG00000018476	Kdm6b	6.44352	6.70286	29.3416	5.70188e-15	4.65093e-14	24.6292
ENSMUSG00000025862	Stag2	6.44187	6.34472	24.2938	9.93738e-14	5.54335e-13	21.8541
ENSMUSG00000016541	Atxn10	6.44158	6.52159	38.3505	9.60675e-17	1.65384e-15	28.3599
ENSMUSG00000021577	Sdha	6.44143	6.66595	39.4533	6.22555e-17	1.19114e-15	28.7559
ENSMUSG00000030451	Herc2	6.44092	6.24777	38.1845	1.02659e-16	1.74815e-15	28.2568
ENSMUSG00000037197	Rbm17	6.43996	6.42779	32.608	1.14397e-15	1.2232e-14	26.1163
ENSMUSG00000083327	NA	6.4399	6.38619	22.1189	4.07354e-13	1.93753e-12	20.4669
ENSMUSG00000035202	Lars2	6.43956	5.91102	12.6889	1.40329e-09	3.68005e-09	12.2148
ENSMUSG00000002546	Golga2	6.43939	6.47131	32.7935	1.04921e-15	1.1329e-14	26.2001
ENSMUSG00000019961	Tmpo	6.43925	6.34453	29.0732	6.55613e-15	5.23218e-14	24.473
ENSMUSG00000001089	Luzp1	6.43892	6.36282	36.0552	2.46815e-16	3.46045e-15	27.4987
ENSMUSG00000057133	Chd6	6.43765	6.31147	40.1595	4.74472e-17	9.60365e-16	28.9409
ENSMUSG00000113337	Gm19220	6.43595	6.35486	38.3687	9.53733e-17	1.64575e-15	28.3457
ENSMUSG00000026987	Baz2b	6.43584	6.37431	40.3697	4.38021e-17	9.08439e-16	29.0173
ENSMUSG00000043154	Ppp2r3a	6.43532	6.43043	37.1507	1.56204e-16	2.38804e-15	27.915
ENSMUSG00000017421	Zfp207	6.4348	6.18847	37.7324	1.23175e-16	1.9999e-15	28.0871
ENSMUSG00000062963	Ufc1	6.43382	6.39297	37.5318	1.33637e-16	2.10903e-15	28.0563
ENSMUSG00000083007	NA	6.43314	6.73063	41.7887	2.58036e-17	6.18612e-16	29.5383
ENSMUSG00000048612	Myof	6.43059	6.16826	39.475	6.17316e-17	1.18421e-15	28.6847
ENSMUSG00000020964	Sel1l	6.42955	6.39914	38.4457	9.24922e-17	1.60739e-15	28.3733
ENSMUSG00000031012	Cask	6.4294	6.24635	37.6628	1.26704e-16	2.03616e-15	28.0794
ENSMUSG00000035623	Rsf1	6.42859	6.49595	32.2556	1.34999e-15	1.39693e-14	25.9653
ENSMUSG00000082064	Rpl5-ps2	6.42818	6.4665	30.6099	2.99646e-15	2.7311e-14	25.2197
ENSMUSG00000037857	Nufip2	6.42767	6.42473	36.7838	1.81799e-16	2.70593e-15	27.7789
ENSMUSG00000007039	Ddah2	6.42747	6.50543	30.3795	3.36135e-15	3.01493e-14	25.1174
ENSMUSG00000001891	Ugp2	6.4262	6.57362	31.2191	2.22007e-15	2.13127e-14	25.5066
ENSMUSG00000095427	Rps2-ps6	6.4258	6.45527	36.6587	1.9152e-16	2.81442e-15	27.7402
ENSMUSG00000020260	Pofut2	6.42482	6.33737	24.3105	9.83477e-14	5.49029e-13	21.867
ENSMUSG00000004591	Pkn2	6.42331	6.27246	31.3124	2.12149e-15	2.04556e-14	25.525
ENSMUSG00000121345	NA	6.42173	5.6647	20.9971	8.88379e-13	3.91935e-12	19.6883
ENSMUSG00000005506	Celf1	6.41906	6.31873	39.9651	5.11061e-17	1.02417e-15	28.8762
ENSMUSG00000027879	Sec22b	6.41885	6.38032	37.1417	1.56784e-16	2.39356e-15	27.9106
ENSMUSG00000061731	Ext1	6.41636	6.44534	33.5765	7.3217e-16	8.44375e-15	26.5277
ENSMUSG00000081703	Gm6285	6.41633	6.51219	37.2879	1.47648e-16	2.29067e-15	27.9804
ENSMUSG00000001416	Cct3	6.4163	6.62119	41.8034	2.56651e-17	6.18612e-16	29.5209
ENSMUSG00000049932	H2ax	6.41596	6.46372	24.7187	7.65015e-14	4.41188e-13	22.1153
ENSMUSG00000048874	Phf3	6.41571	6.21616	41.6618	2.70344e-17	6.41126e-16	29.4022
ENSMUSG00000031312	Itgb1bp2	6.41455	6.6391	22.6307	2.88939e-13	1.42135e-12	20.8076
ENSMUSG00000032640	Chsy1	6.41427	6.56372	35.6502	2.93303e-16	4.00495e-15	27.3696
ENSMUSG00000036570	Fxyd1	6.41311	6.65964	33.1948	8.71606e-16	9.73153e-15	26.3827
ENSMUSG00000111966	Gm5781	6.41234	6.36062	29.5376	5.15327e-15	4.30104e-14	24.7068
ENSMUSG00000028773	Fabp3	6.41097	6.68903	19.1785	3.42992e-12	1.34481e-11	18.3338
ENSMUSG00000005656	Snx6	6.40998	6.32717	36.8334	1.78092e-16	2.65796e-15	27.7872
ENSMUSG00000067377	Tspan6	6.40828	6.20467	32.6916	1.1002e-15	1.18099e-14	26.1301
ENSMUSG00000056880	Gadl1	6.40752	6.37934	37.5293	1.3377e-16	2.10962e-15	28.0469
ENSMUSG00000120992	NA	6.40724	6.30175	27.9868	1.16867e-14	8.59841e-14	23.924
ENSMUSG00000084265	NA	6.40617	6.2215	22.024	4.34483e-13	2.05368e-12	20.4015
ENSMUSG00000005103	Wdr1	6.40598	6.67262	34.2665	5.368e-16	6.54884e-15	26.8285
ENSMUSG00000104514	Gm37164	6.40592	6.52277	31.1662	2.27812e-15	2.17654e-14	25.4815
ENSMUSG00000027342	Pcna	6.40463	6.23523	34.0636	5.87726e-16	7.06042e-15	26.7029
ENSMUSG00000056211	R3hdm1	6.40432	6.33655	31.0874	2.36759e-15	2.2464e-14	25.4274
ENSMUSG00000029407	Uso1	6.40289	6.32671	38.9541	7.56518e-17	1.38504e-15	28.5377
ENSMUSG00000090266	Mettl23	6.40234	6.38977	35.092	3.7325e-16	4.84961e-15	27.1271
ENSMUSG00000019978	Epb41l2	6.40227	6.3271	31.7529	1.71492e-15	1.70592e-14	25.7245
ENSMUSG00000018339	Gpx3	6.40216	6.2685	22.066	4.22239e-13	2.00184e-12	20.4301
ENSMUSG00000023460	Rab12	6.40085	6.07237	35.0886	3.73808e-16	4.85399e-15	27.0861
ENSMUSG00000121068	NA	6.40064	6.58333	24.1742	1.07047e-13	5.91161e-13	21.7877
ENSMUSG00000056579	Tug1	6.39957	6.30627	39.8532	5.33478e-17	1.05373e-15	28.8392
ENSMUSG00000063787	Chchd1	6.39804	6.40954	35.3667	3.31354e-16	4.41484e-15	27.2401
ENSMUSG00000024335	Brd2	6.39466	6.5886	32.9092	9.94351e-16	1.08972e-14	26.2584
ENSMUSG00000036202	Rif1	6.39461	6.39225	35.6587	2.92247e-16	3.9955e-15	27.3481
ENSMUSG00000023832	Acat2	6.39398	6.47181	35.5412	3.07358e-16	4.13017e-15	27.3158
ENSMUSG00000070697	Utp3	6.39391	6.19963	32.843	1.02535e-15	1.1148e-14	26.191
ENSMUSG00000026254	Eif4e2	6.39356	6.36594	38.1793	1.02877e-16	1.7505e-15	28.2766
ENSMUSG00000092074	Dynlt1a	6.39307	6.61072	37.0579	1.62295e-16	2.46572e-15	27.9076
ENSMUSG00000029163	Emilin1	6.39067	6.52294	21.6733	5.5273e-13	2.55571e-12	20.1639
ENSMUSG00000057457	Phex	6.38963	5.72684	19.6449	2.39913e-12	9.6864e-12	18.7022
ENSMUSG00000044807	Zfp354c	6.38916	6.1405	28.5744	8.52623e-15	6.54015e-14	24.2096
ENSMUSG00000095865	NA	6.38908	5.9317	29.4208	5.47316e-15	4.50644e-14	24.6122
ENSMUSG00000037362	Ccn3	6.38822	6.3941	18.9428	4.12139e-12	1.59347e-11	18.1514
ENSMUSG00000063142	Kcnma1	6.38746	6.44792	38.8743	7.80607e-17	1.41825e-15	28.5327
ENSMUSG00000037458	Azin1	6.38637	6.07355	28.2686	1.00391e-14	7.53756e-14	24.0472
ENSMUSG00000002028	Kmt2a	6.38563	6.34056	38.4578	9.20492e-17	1.60349e-15	28.3712
ENSMUSG00000068262	NA	6.38495	6.19241	27.755	1.32582e-14	9.60334e-14	23.7977
ENSMUSG00000032437	Stt3b	6.38452	6.47143	36.1826	2.33872e-16	3.31071e-15	27.5601
ENSMUSG00000020022	Ndufa12	6.38441	7.07125	37.3669	1.42944e-16	2.22871e-15	28.0694
ENSMUSG00000030245	Golt1b	6.38433	6.31966	35.3255	3.37305e-16	4.47785e-15	27.215
ENSMUSG00000066487	Gm5786	6.38403	6.34178	38.3524	9.59959e-17	1.65384e-15	28.3363
ENSMUSG00000042207	Kdm5b	6.3837	6.28615	39.337	6.51323e-17	1.2365e-15	28.66
ENSMUSG00000084314	Rps15a-ps3	6.38369	6.46514	32.1706	1.40539e-15	1.44105e-14	25.9245
ENSMUSG00000029249	Rest	6.38283	6.35078	37.6315	1.28323e-16	2.05167e-15	28.0786
ENSMUSG00000020674	Pxdn	6.38278	6.22277	34.7444	4.34525e-16	5.45714e-15	26.9736
ENSMUSG00000021816	Ppp3cb	6.38159	5.98106	29.6524	4.85828e-15	4.0984e-14	24.7214
ENSMUSG00000092072	Gm4540	6.38122	6.42128	19.1919	3.39445e-12	1.33209e-11	18.3469
ENSMUSG00000020923	Ubtf	6.38122	6.46711	35.6882	2.88577e-16	3.95516e-15	27.374
ENSMUSG00000021215	Net1	6.3802	6.2017	29.6929	4.75844e-15	4.0312e-14	24.7616
ENSMUSG00000029066	Mrpl20	6.3797	6.38066	38.6643	8.48071e-17	1.51454e-15	28.4535
ENSMUSG00000026223	Itm2c	6.37828	6.44638	37.5346	1.33482e-16	2.10809e-15	28.0603
ENSMUSG00000059820	Nkapd1	6.37765	6.30707	36.7463	1.84653e-16	2.73621e-15	27.7521
ENSMUSG00000084383	Gm13370	6.3763	6.39688	31.7726	1.69883e-15	1.69374e-14	25.7396
ENSMUSG00000014195	Dnajc7	6.37543	6.12292	35.2748	3.44775e-16	4.54954e-15	27.1654
ENSMUSG00000024583	Txnl1	6.3754	6.45979	31.4741	1.96146e-15	1.91478e-14	25.613
ENSMUSG00000021737	Psmd6	6.37512	6.47472	36.5534	2.00122e-16	2.91163e-15	27.6964
ENSMUSG00000038612	Mcl1	6.37439	6.56356	38.0534	1.08206e-16	1.81311e-15	28.2605
ENSMUSG00000071671	Gm10343	6.37222	6.18466	32.9261	9.86614e-16	1.08232e-14	26.2237
ENSMUSG00000025465	Echs1	6.37179	6.15905	29.4882	5.28607e-15	4.39354e-14	24.6655
ENSMUSG00000091896	Ube2d2a	6.36976	6.16762	35.0546	3.79376e-16	4.91468e-15	27.0886
ENSMUSG00000030007	Cct7	6.36912	6.65584	31.5847	1.85939e-15	1.82567e-14	25.6818
ENSMUSG00000063888	Rpl7l1	6.36864	6.19265	33.7947	6.63258e-16	7.80989e-15	26.5859
ENSMUSG00000030074	Gxylt2	6.36855	6.24015	31.0655	2.39313e-15	2.26868e-14	25.4103
ENSMUSG00000029068	Ccnl2	6.36825	6.02057	31.4408	1.99333e-15	1.93955e-14	25.5575
ENSMUSG00000023988	Bysl	6.36705	6.34202	33.4393	7.79337e-16	8.87257e-15	26.4595
ENSMUSG00000040533	Matn1	6.36584	6.95483	11.8113	3.85124e-09	9.62219e-09	11.119
ENSMUSG00000107722	2900060B14Rik	6.36492	6.19814	10.915	1.15249e-08	2.72728e-08	10.0354
ENSMUSG00000018707	Dync1h1	6.36318	6.32586	35.6357	2.95143e-16	4.02258e-15	27.3356
ENSMUSG00000030717	Nupr1	6.36287	6.78973	26.4298	2.78208e-14	1.82844e-13	23.1084
ENSMUSG00000053119	Chmp3	6.3624	6.40824	38.6133	8.65383e-17	1.53424e-15	28.4352
ENSMUSG00000032076	Cadm1	6.36209	6.19386	28.7214	7.88736e-15	6.12489e-14	24.2856
ENSMUSG00000022614	Lmf2	6.36181	6.11914	30.2377	3.60929e-15	3.20205e-14	25.0227
ENSMUSG00000026103	Gls	6.36137	6.08874	25.3669	5.17525e-14	3.13591e-13	22.4797
ENSMUSG00000021485	Mxd3	6.36101	6.44566	35.2904	3.42458e-16	4.53257e-15	27.2207
ENSMUSG00000100078	NA	6.36099	6.63185	33.1049	9.08401e-16	1.01013e-14	26.3402
ENSMUSG00000026003	Acadl	6.35839	6.34172	26.1773	3.217e-14	2.07458e-13	22.9497
[truncated: 14,211 more rows]

## Sheet: P3 | E_LvsRest
ENSEMBL	COMMON	logFC	AveExpr	t	P.Value	adj.P.Val	B
ENSMUSG00000025573	6030468B19Rik	9.09329	-3.07428	7.58657	1.36658e-06	2.59573e-06	4.12522
ENSMUSG00000031162	Gata1	7.59137	-2.2232	5.86186	2.77377e-05	4.85344e-05	2.1787
ENSMUSG00000075370	Igll1	7.01578	-2.59322	5.67177	3.96223e-05	6.8625e-05	1.86264
ENSMUSG00000109847	NA	6.79285	-3.13078	3.83519	0.00154549	0.00243695	-1.06702
ENSMUSG00000075272	Ttc30a2	6.50052	-2.46139	4.43156	0.000453528	0.000737562	-0.0841008
ENSMUSG00000100955	Gm18728	5.98697	-2.79371	3.29889	0.00470991	0.00720147	-1.94073
ENSMUSG00000067698	Gm10220	5.92061	-2.33189	3.89849	0.00135553	0.0021445	-0.903599
ENSMUSG00000093176	Mir5119	5.86169	-2.75905	3.66574	0.002197	0.00343348	-1.32396
ENSMUSG00000078451	Ppil6	5.75108	-2.20722	4.11252	0.000871318	0.00139411	-0.542047
ENSMUSG00000102831	NA	5.7059	-2.54567	4.17723	0.000762771	0.00122453	-0.474706
ENSMUSG00000086454	Platr14	5.66602	-1.84704	3.82359	0.00158309	0.00249517	-1.01144
ENSMUSG00000026981	Il1rn	5.64342	-2.53893	3.65214	0.00226	0.00353019	-1.33981
ENSMUSG00000121189	NA	5.55436	-1.29092	3.48037	0.00323011	0.00499584	-1.59702
ENSMUSG00000109956	NA	5.54851	-2.17116	3.91921	0.00129862	0.0020558	-0.850008
ENSMUSG00000100213	NA	5.43852	-2.28762	3.84477	0.0015151	0.00239031	-0.987694
ENSMUSG00000113370	NA	5.4232	-1.83576	4.28656	0.000609617	0.000984342	-0.225039
ENSMUSG00000027513	Pck1	5.40669	-2.2474	3.72564	0.00193994	0.00304191	-1.16683
ENSMUSG00000104351	NA	5.37318	-2.33459	4.07194	0.000947281	0.00151224	-0.645108
ENSMUSG00000078519	NA	5.3349	-2.40664	4.26976	0.000630945	0.00101781	-0.27902
ENSMUSG00000062939	Stat4	5.26713	-1.95241	4.14921	0.000807975	0.00129512	-0.451006
ENSMUSG00000000903	Vpreb3	5.1808	-2.13455	3.79844	0.00166786	0.00262615	-1.08347
ENSMUSG00002075248	NA	5.14344	-2.16045	4.00631	0.00108463	0.00172573	-0.697962
ENSMUSG00000064967	Gm24405	5.13939	-2.76356	3.05727	0.00776789	0.0116725	-2.34304
ENSMUSG00000076372	Mir568	5.09636	-2.59501	3.79148	0.00169211	0.00266299	-1.07456
ENSMUSG00000112442	NA	4.96988	-2.20206	3.62202	0.00240598	0.00375022	-1.36314
ENSMUSG00000080850	NA	4.94826	-1.06821	3.35869	0.00415982	0.00638702	-1.82133
ENSMUSG00000104400	NA	4.94233	-2.2886	3.31571	0.00454828	0.00696159	-1.90677
ENSMUSG00000107335	NA	4.87986	-2.86136	2.55587	0.0215717	0.0311053	-3.15645
ENSMUSG00000028488	Sh3gl2	4.87296	-1.79866	2.83925	0.0121563	0.017937	-2.71365
ENSMUSG00000086327	Slfn5os	4.85314	-1.81318	4.14898	0.000808361	0.00129564	-0.436984
ENSMUSG00000098886	Mir6385	4.84024	-2.0029	3.54703	0.00281195	0.0043669	-1.48279
ENSMUSG00000086843	E030013I19Rik	4.82456	-2.05305	3.2336	0.00539327	0.00821775	-2.03838
ENSMUSG00000008843	Cldn13	4.79026	-1.37684	4.20355	0.00072264	0.00116189	-0.302748
ENSMUSG00000104821	NA	4.74034	-1.51175	4.00358	0.00109076	0.00173461	-0.652295
ENSMUSG00000028950	Tas1r1	4.73497	-1.27734	3.4375	0.00353125	0.00545047	-1.67353
ENSMUSG00000093289	Snord92	4.72293	-1.41203	3.82231	0.0015873	0.00250145	-0.995959
ENSMUSG00000107813	NA	4.71393	-2.01722	3.41182	0.00372487	0.00573965	-1.7326
ENSMUSG00000107999	NA	4.64379	-2.88186	2.83598	0.0122377	0.0180535	-2.70639
ENSMUSG00000079657	Rab26	4.63403	-1.69383	4.20111	0.000726266	0.00116763	-0.314852
ENSMUSG00000104858	Mir136	4.63191	-1.74821	3.42958	0.00358989	0.00553864	-1.69383
ENSMUSG00000108852	NA	4.61953	-2.37625	3.06146	0.00770106	0.0115745	-2.33218
ENSMUSG00000012705	Retn	4.55262	-1.92491	2.92095	0.0102836	0.0152877	-2.57129
ENSMUSG00000091972	Tmem207	4.55017	-1.79613	3.48283	0.00321362	0.00497137	-1.59557
ENSMUSG00000107728	NA	4.53963	-2.16644	3.34558	0.00427462	0.00655643	-1.84371
ENSMUSG00000103570	NA	4.52245	-2.58159	3.33571	0.00436319	0.00668994	-1.85639
ENSMUSG00000121114	NA	4.4992	-2.62433	2.94674	0.00975339	0.0145418	-2.52752
ENSMUSG00000070129	Mir3071	4.47273	-1.50798	3.36916	0.00407029	0.00625349	-1.79518
ENSMUSG00000083425	NA	4.44212	-2.19162	2.88522	0.0110653	0.0163921	-2.62575
ENSMUSG00000054181	NA	4.43695	-1.48231	3.10191	0.00708378	0.0106737	-2.26951
ENSMUSG00000054191	Klf1	4.40299	-0.125627	4.38797	0.000495614	0.000803923	0.0661919
ENSMUSG00000102194	NA	4.3961	-1.87471	2.54667	0.0219724	0.0316499	-3.18971
ENSMUSG00000104459	NA	4.38933	-1.89126	3.58471	0.00260005	0.00404554	-1.41174
ENSMUSG00000120940	NA	4.38729	-2.11045	4.24676	0.00066137	0.00106587	-0.238425
ENSMUSG00000121121	NA	4.38048	-2.14911	2.62444	0.0187972	0.0272584	-3.05194
ENSMUSG00000107668	NA	4.36756	-2.08814	2.33957	0.0331076	0.0466771	-3.52145
ENSMUSG00000097322	NA	4.3563	-1.40557	4.46994	0.000419511	0.000683657	0.152007
ENSMUSG00000110580	NA	4.3515	-1.25492	4.39751	0.000486074	0.000788974	0.0447883
ENSMUSG00000078902	NA	4.31994	-1.00832	3.57355	0.0026611	0.00413673	-1.43141
ENSMUSG00000043340	NA	4.2988	-1.91062	2.80561	0.0130202	0.0191578	-2.763
ENSMUSG00000038523	1700003F12Rik	4.29747	-1.93324	3.00774	0.00860305	0.0128852	-2.427
ENSMUSG00000021590	Spata9	4.27076	-2.10106	3.14038	0.00654214	0.00988743	-2.19522
ENSMUSG00000087543	Gm16576	4.26162	-1.31323	3.70833	0.00201095	0.00315102	-1.1912
ENSMUSG00000064890	Gm22505	4.2449	-2.44788	2.53864	0.022328	0.0321303	-3.19068
ENSMUSG00000106364	NA	4.24403	-1.45397	3.32159	0.0044931	0.00687952	-1.8819
ENSMUSG00000115518	Gm10791	4.2368	-1.41076	3.64498	0.00229387	0.00358131	-1.30467
ENSMUSG00000115405	NA	4.2294	-1.5511	3.63807	0.00232705	0.00363157	-1.31801
ENSMUSG00000040797	Iqsec3	4.21502	-1.15116	3.96172	0.00118931	0.00188724	-0.739645
ENSMUSG00000020399	Havcr2	4.21469	-1.89796	3.40419	0.00378442	0.00582854	-1.73358
ENSMUSG00000024793	Tnfrsf25	4.20681	-1.83573	3.27671	0.00493187	0.00753194	-1.96575
ENSMUSG00000104562	NA	4.20565	-2.8189	2.14914	0.047848	0.0661941	-3.78076
ENSMUSG00000117901	NA	4.19126	-1.86294	3.24568	0.00525986	0.00802059	-2.02053
ENSMUSG00002075662	NA	4.18716	-1.79747	3.22855	0.00545002	0.0083002	-2.04209
ENSMUSG00000120565	NA	4.17334	-2.02253	3.00779	0.00860212	0.0128847	-2.43531
ENSMUSG00000109015	NA	4.17294	-1.37027	3.4976	0.00311638	0.00482468	-1.5666
ENSMUSG00000022659	Gcsam	4.17143	-2.39861	2.58074	0.020523	0.0296456	-3.12689
ENSMUSG00000110247	NA	4.16762	-1.5119	3.80042	0.00166102	0.00261556	-1.02733
ENSMUSG00000068105	Tnfrsf13c	4.16577	-1.57059	3.30852	0.00461666	0.0070638	-1.90206
ENSMUSG00000035431	Sstr1	4.16276	-1.7847	3.11796	0.00685268	0.0103347	-2.2405
ENSMUSG00000084535	Mir1906-1	4.15155	-1.66132	2.85325	0.0118133	0.0174533	-2.70794
ENSMUSG00000035211	Xrra1	4.1142	-1.73346	2.83166	0.0123463	0.0182076	-2.73906
ENSMUSG00000075020	NA	4.10385	-2.02693	3.42432	0.00362938	0.00559721	-1.69746
ENSMUSG00000102553	NA	4.09909	-1.70446	2.93954	0.00989865	0.0147463	-2.55322
ENSMUSG00000105230	NA	4.07081	-1.69451	2.94598	0.00976849	0.0145633	-2.53707
ENSMUSG00000106194	NA	4.06367	-1.72873	2.84543	0.0120037	0.0177214	-2.71916
ENSMUSG00000104125	NA	4.05664	-1.74351	2.88172	0.0111448	0.0165021	-2.63758
ENSMUSG00000081944	NA	4.05553	-1.72718	3.28188	0.00487923	0.0074531	-1.95042
ENSMUSG00000074385	Gm10684	4.0553	-2.50483	2.80418	0.0130583	0.0192112	-2.76103
ENSMUSG00000031886	Ces2e	4.05322	-2.32638	2.68358	0.0166825	0.0242912	-2.96155
ENSMUSG00000117523	NA	4.04824	-1.32832	3.56565	0.00270518	0.00420436	-1.44414
ENSMUSG00000104313	NA	4.04454	-2.36123	2.66148	0.0174447	0.025359	-3.02932
ENSMUSG00000120053	NA	4.04064	-1.66178	3.67843	0.00213983	0.00334581	-1.24179
ENSMUSG00000070891	NA	4.02669	-1.24331	3.34014	0.00432322	0.00662912	-1.8696
ENSMUSG00000066752	NA	4.02408	-1.961	3.09402	0.00720026	0.0108463	-2.27756
ENSMUSG00000102788	NA	4.02182	-1.49131	2.53375	0.022547	0.0324245	-3.28789
ENSMUSG00000112756	NA	4.01016	-2.26302	2.83566	0.0122457	0.0180629	-2.7131
ENSMUSG00000115961	NA	4.00235	-2.51554	2.14832	0.0479234	0.0662901	-3.81244
ENSMUSG00000107358	NA	3.98434	-1.91251	3.21653	0.00558754	0.00849844	-2.06314
ENSMUSG00000019756	Prl8a1	3.96053	-2.1488	4.25537	0.000649803	0.00104761	-0.200187
ENSMUSG00000026809	Spaca9	3.9475	-1.48033	3.32497	0.00446159	0.00683366	-1.87305
ENSMUSG00000109270	Gm10584	3.93744	-1.28562	2.9565	0.00955968	0.0142626	-2.52529
ENSMUSG00000043999	Gpr75	3.90986	-1.55734	3.68626	0.00210531	0.00329465	-1.23035
ENSMUSG00000020698	Cct6b	3.90957	-1.57402	2.96634	0.00936818	0.0139874	-2.50269
ENSMUSG00000085807	NA	3.89907	-1.79769	2.38389	0.0303499	0.0429905	-3.46193
ENSMUSG00000035983	Gm7008	3.8915	-1.24238	2.82187	0.0125955	0.0185564	-2.76943
ENSMUSG00000025175	Fn3k	3.89093	-1.19402	3.48793	0.00317967	0.00492024	-1.58986
ENSMUSG00000078489	NA	3.85277	-1.69813	3.36192	0.00413193	0.00634598	-1.80802
ENSMUSG00000022176	Rem2	3.85204	-1.66942	2.88626	0.0110418	0.0163595	-2.65054
ENSMUSG00000093695	NA	3.84813	-2.26645	3.14952	0.00641953	0.00971079	-2.18545
ENSMUSG00000096458	Moap1	3.84088	-1.23594	2.84258	0.0120738	0.0178178	-2.73269
ENSMUSG00000115005	NA	3.8406	-1.96213	3.12102	0.00680943	0.0102744	-2.24603
ENSMUSG00000104869	NA	3.83692	-1.82393	2.83569	0.0122451	0.0180629	-2.7224
ENSMUSG00002075963	NA	3.83146	-1.89714	2.33985	0.0330893	0.0466604	-3.5372
ENSMUSG00000117027	NA	3.81675	-1.40691	3.15057	0.00640564	0.00969044	-2.20828
ENSMUSG00000018238	Gdf9	3.81634	-1.15292	3.20496	0.00572314	0.00869445	-2.10056
ENSMUSG00000104136	NA	3.81599	-2.22071	2.12113	0.0504702	0.0695459	-3.86669
ENSMUSG00000081619	NA	3.81534	-1.90396	2.41972	0.0282799	0.0401826	-3.40653
ENSMUSG00000109585	NA	3.80875	-1.59323	2.56476	0.0211909	0.0305762	-3.22501
ENSMUSG00000032611	1700102P08Rik	3.80388	-2.34046	2.8905	0.0109461	0.0162298	-2.64747
ENSMUSG00000094500	Smim18	3.78888	-2.14634	3.18142	0.00600925	0.00911525	-2.12617
ENSMUSG00000110604	NA	3.78411	-2.24393	2.35076	0.0323898	0.0457386	-3.52373
ENSMUSG00000073116	Gm10471	3.76846	-1.31912	3.12449	0.00676068	0.0102023	-2.25041
ENSMUSG00000065489	Mir365-2	3.758	-2.43344	2.79372	0.0133396	0.0196042	-2.79354
ENSMUSG00000022026	Olfm4	3.75534	-0.821286	2.89607	0.0108219	0.016051	-2.67744
ENSMUSG00000005474	Myl10	3.73492	-1.55421	2.49918	0.0241565	0.0346213	-3.32593
ENSMUSG00000047992	Dipk1c	3.72959	-1.21521	3.34766	0.00425617	0.00652903	-1.83705
ENSMUSG00000107970	NA	3.72581	-1.26351	3.03009	0.00821578	0.0123254	-2.42499
ENSMUSG00000067399	Trim43c	3.71668	-1.46235	3.07464	0.00749435	0.0112707	-2.33176
ENSMUSG00000098620	NA	3.71399	-1.90553	3.60299	0.0025031	0.00389746	-1.37968
ENSMUSG00000079645	NA	3.71298	-1.96245	3.36772	0.00408241	0.00627124	-1.79919
ENSMUSG00000040329	Il7	3.71286	-1.55939	2.93131	0.0100672	0.0149833	-2.57098
ENSMUSG00000044903	Psg22	3.6861	-1.97626	3.72763	0.00193194	0.00302959	-1.15023
ENSMUSG00000097433	NA	3.68539	-2.09411	2.95886	0.00951345	0.0141956	-2.51185
ENSMUSG00000026532	Spta1	3.67535	-0.447845	3.35135	0.0042237	0.00648014	-1.89294
ENSMUSG00000064016	Gm648	3.67222	-2.88506	3.35544	0.00418796	0.00642799	-1.82504
ENSMUSG00000103778	NA	3.66919	-1.37818	3.35915	0.00415577	0.00638126	-1.81395
ENSMUSG00000020774	Aspa	3.66558	-1.26791	3.76354	0.00179314	0.00281836	-1.08714
ENSMUSG00000029380	Cxcl1	3.66175	-1.73986	2.68563	0.0166135	0.0242035	-2.97634
ENSMUSG00000099811	NA	3.66119	-2.47942	2.38577	0.0302378	0.0428427	-3.42741
ENSMUSG00000050150	Slc9b1	3.65302	-0.860797	2.83598	0.0122377	0.0180535	-2.77477
ENSMUSG00000120035	NA	3.64799	-1.2079	3.30736	0.00462783	0.00707953	-1.91885
ENSMUSG00000027690	Slc2a2	3.64586	-2.36143	2.81402	0.012799	0.0188398	-2.76635
ENSMUSG00000027456	Sdcbp2	3.63857	-1.65719	2.88701	0.0110248	0.016341	-2.64442
ENSMUSG00000117670	Gm50270	3.63287	-1.26833	3.59338	0.00255363	0.00397501	-1.39978
ENSMUSG00000110140	5430421F17Rik	3.63279	-1.20233	2.97304	0.00923995	0.0138062	-2.49778
ENSMUSG00000117286	Gm1043	3.62878	-1.54117	2.71017	0.0158085	0.0230781	-2.95522
ENSMUSG00000051703	Tmem198	3.6201	-1.7633	2.68733	0.0165565	0.0241253	-2.98935
ENSMUSG00000099261	Mir6984	3.6198	-1.41311	2.827	0.0124643	0.0183705	-2.76851
ENSMUSG00000031364	Grpr	3.61411	-1.29524	3.06355	0.00766796	0.0115263	-2.34615
ENSMUSG00000102953	NA	3.60976	-1.89207	2.9999	0.00874318	0.0130871	-2.43915
ENSMUSG00000031780	Ccl17	3.60782	-1.52254	3.16211	0.00625441	0.00946948	-2.16619
ENSMUSG00000097248	Gm2694	3.6003	-1.76863	2.93559	0.00997931	0.0148585	-2.55074
ENSMUSG00000103486	NA	3.59835	-2.14584	2.63395	0.0184405	0.0267589	-3.04944
ENSMUSG00000101784	NA	3.58328	-1.82581	2.32864	0.0338233	0.0476252	-3.57468
ENSMUSG00000001739	Cldn15	3.58105	-1.09058	3.26999	0.0050011	0.00763554	-1.97931
ENSMUSG00000064293	Cntn4	3.57264	-1.26055	2.78796	0.0134971	0.0198276	-2.83138
ENSMUSG00000104079	NA	3.56782	-0.923664	2.76332	0.0141914	0.0208072	-2.92793
ENSMUSG00000043155	Hpdl	3.5601	-2.05647	3.20012	0.00578089	0.00877613	-2.09297
ENSMUSG00000106543	NA	3.54248	-1.5815	3.16892	0.00616688	0.00934598	-2.1478
ENSMUSG00000022580	Rhpn1	3.54074	-1.49451	2.90629	0.0105976	0.0157311	-2.61466
ENSMUSG00000021071	Trim9	3.53874	-1.66337	2.82366	0.0125495	0.0184899	-2.7438
ENSMUSG00000055150	Zfp78	3.53858	-1.40751	2.92695	0.0101579	0.015109	-2.57559
ENSMUSG00000120905	NA	3.53763	-2.38562	2.14541	0.0481898	0.0666166	-3.82272
ENSMUSG00000097464	NA	3.53299	-1.78958	3.1484	0.00643445	0.00973202	-2.18438
ENSMUSG00000120796	NA	3.53026	-1.93032	2.32979	0.0337474	0.0475243	-3.57605
ENSMUSG00000111864	Rpl26-ps6	3.52775	-1.26931	2.68573	0.0166103	0.0242005	-3.01108
ENSMUSG00000103280	NA	3.52301	-1.59103	2.95652	0.00955929	0.0142626	-2.54132
ENSMUSG00000113841	NA	3.51932	-1.87305	2.47765	0.0252136	0.0360573	-3.3216
ENSMUSG00000107121	1110006O24Rik	3.51591	-0.93998	3.15978	0.00628469	0.00951336	-2.19625
ENSMUSG00000028859	Csf3r	3.50874	-1.81506	3.01209	0.00852632	0.0127773	-2.43321
ENSMUSG00000120954	NA	3.50354	-1.80168	2.2782	0.0373166	0.0522727	-3.71935
ENSMUSG00000086607	4930511M06Rik	3.48766	-1.89986	2.75633	0.0143945	0.0210937	-2.84952
ENSMUSG00000108830	NA	3.48758	-1.44952	2.71194	0.0157519	0.0230016	-2.95651
ENSMUSG00000103611	NA	3.48549	-1.78616	3.21671	0.00558545	0.00849585	-2.07776
ENSMUSG00000102496	NA	3.48514	-1.46199	2.59806	0.0198214	0.0286755	-3.16109
ENSMUSG00000078945	Naip2	3.48274	-1.01392	2.75254	0.0145057	0.0212539	-2.92393
ENSMUSG00000031170	Slc38a5	3.48099	-0.496024	3.21053	0.0056575	0.0085995	-2.14413
ENSMUSG00000078640	Gm11627	3.47481	-2.13496	2.15322	0.0474767	0.0657342	-3.82314
ENSMUSG00000021347	Prl7b1	3.46371	-2.55866	3.3992	0.00382388	0.00588685	-1.74184
ENSMUSG00000038201	Kcna7	3.45622	-1.39568	3.28897	0.00480796	0.00734832	-1.9604
ENSMUSG00000077704	Snord89	3.45172	-1.60106	2.89818	0.0107752	0.0159872	-2.6367
ENSMUSG00000106856	NA	3.44583	-2.31497	2.10116	0.0524202	0.0720568	-3.91545
ENSMUSG00000114431	NA	3.43239	-1.97477	2.57761	0.0206521	0.0298264	-3.14523
ENSMUSG00000103360	NA	3.42471	-1.71209	3.05564	0.00779412	0.0117112	-2.36616
ENSMUSG00000108558	Psg-ps1	3.42376	-2.78273	3.17629	0.00607341	0.0092094	-2.13287
ENSMUSG00000113570	NA	3.42312	-1.55522	2.49534	0.024342	0.0348781	-3.2936
ENSMUSG00000106202	NA	3.4183	-0.946608	2.89393	0.0108694	0.0161172	-2.69132
ENSMUSG00000053863	Mepe	3.41558	-0.592711	3.13009	0.00668288	0.0100925	-2.27811
ENSMUSG00000099543	NA	3.40576	-2.30484	2.13988	0.0487013	0.0672603	-3.87478
ENSMUSG00000106837	NA	3.404	-1.68507	2.86095	0.0116288	0.0171898	-2.68511
ENSMUSG00000113334	NA	3.39895	-1.4074	2.50063	0.0240871	0.0345309	-3.33202
ENSMUSG00000021356	Irf4	3.39483	-1.47032	2.57178	0.0208949	0.0301671	-3.18344
ENSMUSG00000121011	NA	3.3879	-1.50445	2.63278	0.0184842	0.0268187	-3.07434
ENSMUSG00000120079	NA	3.387	-1.70535	3.13079	0.00667315	0.0100799	-2.22048
ENSMUSG00000114749	NA	3.38531	-1.55896	2.84722	0.0119599	0.0176603	-2.71249
ENSMUSG00000114585	NA	3.38333	-1.83382	2.24977	0.0394319	0.0550744	-3.6812
ENSMUSG00000116307	NA	3.37639	-1.71646	2.54515	0.0220394	0.0317361	-3.23655
ENSMUSG00000081528	NA	3.37165	-1.62327	2.48983	0.0246104	0.0352466	-3.31027
ENSMUSG00000042604	Kcna4	3.36508	-2.10106	2.168	0.0461544	0.0639921	-3.7743
ENSMUSG00000021363	Mak	3.36318	-1.40442	3.11184	0.0069399	0.0104634	-2.26474
ENSMUSG00000042118	Bhmt2	3.35687	-2.48564	2.26581	0.0382251	0.0534908	-3.67041
ENSMUSG00000043760	Pkhd1	3.33983	-2.36724	2.2303	0.0409447	0.0570966	-3.68907
ENSMUSG00000120546	NA	3.33706	-1.80116	2.50019	0.0241082	0.0345589	-3.30154
ENSMUSG00000052730	Gm5111	3.33587	-1.08961	3.30735	0.00462791	0.00707953	-1.93407
ENSMUSG00000115813	NA	3.33286	-1.87091	1.99726	0.0637226	0.0866129	-4.06482
ENSMUSG00000031645	F11	3.33115	-1.80699	2.44381	0.0269644	0.0384102	-3.40358
ENSMUSG00000095478	NA	3.33107	-2.18049	2.13783	0.0488917	0.0674979	-3.88186
ENSMUSG00000099310	NA	3.32764	-0.512052	2.4765	0.0252713	0.0361343	-3.43156
ENSMUSG00000106414	NA	3.32734	-2.00384	2.24706	0.0396391	0.0553603	-3.68936
ENSMUSG00000087692	NA	3.32583	-1.57006	2.08107	0.0544513	0.0746621	-3.99546
ENSMUSG00000102759	NA	3.32398	-2.24861	2.53391	0.0225398	0.0324162	-3.24776
ENSMUSG00000086712	Mexis	3.32343	-1.78607	2.15233	0.047558	0.0658384	-3.84814
ENSMUSG00000019775	Rgs17	3.31186	-1.35626	3.18252	0.00599553	0.00909507	-2.13638
ENSMUSG00000104519	NA	3.31128	-1.40164	2.69825	0.0161947	0.02362	-3.04324
ENSMUSG00000111828	D830035M03Rik	3.31049	-1.38015	2.36564	0.0314578	0.0444881	-3.54594
ENSMUSG00000115480	NA	3.30894	-1.27233	2.89914	0.010754	0.0159569	-2.65876
ENSMUSG00000103788	NA	3.30238	-2.45827	2.60307	0.0196231	0.0284017	-3.12731
ENSMUSG00000086350	NA	3.2843	-1.03104	2.87825	0.0112244	0.0166144	-2.69926
ENSMUSG00000120407	NA	3.28234	-1.85422	2.14305	0.0484072	0.0668836	-3.86152
ENSMUSG00000075553	Gm5464	3.27155	-1.5134	2.19018	0.0442324	0.0614397	-3.78133
ENSMUSG00000105534	NA	3.26874	-1.05572	2.65635	0.0176263	0.0256163	-3.12683
ENSMUSG00000111058	NA	3.26858	-1.66884	2.77512	0.0138547	0.0203367	-2.8318
ENSMUSG00000108940	NA	3.26755	-1.19087	2.67781	0.0168783	0.0245714	-3.07076
ENSMUSG00000053740	NA	3.26458	-1.33733	2.56982	0.0209772	0.0302818	-3.19271
ENSMUSG00000113515	NA	3.26254	-1.77456	2.12705	0.0499054	0.0687936	-3.90109
ENSMUSG00000085401	NA	3.26158	-1.44391	2.97632	0.00917792	0.0137163	-2.55219
ENSMUSG00000061947	Serpina10	3.24994	-1.92245	3.03875	0.0080705	0.0121132	-2.39149
ENSMUSG00000104116	NA	3.24657	-1.33947	1.98133	0.0656398	0.0890427	-4.14529
ENSMUSG00000049676	Catsperg1	3.24483	-1.80154	2.10286	0.0522516	0.0718386	-3.94379
ENSMUSG00000104610	Gm567	3.24371	-1.84436	2.62511	0.0187721	0.0272256	-3.11501
ENSMUSG00000029352	Crybb3	3.23499	-0.786645	2.80203	0.0131157	0.0192919	-2.89061
ENSMUSG00000105049	NA	3.23072	-1.02836	2.89526	0.01084	0.0160768	-2.6917
ENSMUSG00000070498	Tmem132b	3.22937	-1.68356	2.76436	0.0141615	0.0207689	-2.88374
ENSMUSG00000102714	NA	3.22576	-2.39549	1.9403	0.0708183	0.0955662	-4.08806
ENSMUSG00000105679	NA	3.22512	-1.50335	2.82892	0.0124154	0.0183022	-2.73717
ENSMUSG00000078651	Aoc2	3.22511	-0.947479	3.14514	0.00647802	0.00979455	-2.24078
ENSMUSG00000121001	NA	3.22477	-2.36833	2.00136	0.0632381	0.0859862	-4.05735
ENSMUSG00000115228	NA	3.22447	-1.68876	2.09607	0.0529279	0.0727229	-3.94136
ENSMUSG00000119563	Gm24136	3.22139	-1.3741	2.72996	0.0151864	0.0222113	-2.93147
ENSMUSG00000061356	Nuggc	3.21945	-1.55196	2.62027	0.0189559	0.0274759	-3.10126
ENSMUSG00000107303	NA	3.21933	-1.49417	2.31129	0.0349888	0.0491979	-3.63129
ENSMUSG00000121165	NA	3.21462	-1.20578	2.38249	0.0304336	0.0431034	-3.5261
ENSMUSG00000020830	Vmo1	3.20183	-2.24072	2.92841	0.0101274	0.0150667	-2.61083
ENSMUSG00000105620	NA	3.19751	-1.97864	2.1851	0.044666	0.0620105	-3.76736
ENSMUSG00000105598	NA	3.19143	-1.72291	1.93258	0.0718336	0.0968591	-4.17172
ENSMUSG00000027643	Ghrh	3.18721	-2.08182	2.67605	0.0169384	0.0246573	-3.01553
ENSMUSG00000116621	Gm7483	3.17577	-1.78727	2.53112	0.022666	0.0325872	-3.23214
ENSMUSG00000120092	NA	3.17249	-2.873	1.94852	0.0697524	0.0942377	-4.06507
ENSMUSG00000109587	NA	3.17119	-1.9484	2.83381	0.0122921	0.018129	-2.7544
ENSMUSG00000102723	NA	3.16775	-0.998736	2.312	0.0349403	0.0491382	-3.76826
ENSMUSG00000046899	Prl7a2	3.15852	-1.15373	4.0057	0.00108599	0.00172778	-0.643527
ENSMUSG00000029656	C8b	3.13872	-2.24297	2.47914	0.0251392	0.0359595	-3.35917
ENSMUSG00000085498	Gm14023	3.13233	-1.47434	2.90976	0.0105223	0.0156289	-2.68515
ENSMUSG00000024340	Btnl2	3.1301	-1.35048	2.68254	0.0167176	0.0243407	-3.02056
ENSMUSG00000050195	Scd4	3.126	-1.08077	3.11236	0.00693245	0.0104529	-2.2646
ENSMUSG00000108806	NA	3.11894	-2.82274	2.23215	0.0407983	0.0569093	-3.66627
ENSMUSG00000092627	NA	3.11244	-1.54956	2.80098	0.0131439	0.0193294	-2.80571
ENSMUSG00000099337	NA	3.11042	-1.70053	1.95311	0.0691639	0.0934887	-4.17092
ENSMUSG00000067700	Gm5862	3.10629	-0.888411	3.12474	0.00675729	0.0101979	-2.27386
ENSMUSG00000068048	Rhox9	3.10208	-1.95651	3.20588	0.00571225	0.00867912	-2.10694
ENSMUSG00000024747	Aldh1a7	3.10091	-0.923508	2.56656	0.0211147	0.0304743	-3.28003
ENSMUSG00000051182	Olfr655	3.09248	-1.29201	2.86213	0.0116007	0.0171507	-2.72315
ENSMUSG00000085636	NA	3.08835	-1.92716	2.33123	0.0336525	0.0473967	-3.56116
ENSMUSG00000117300	Gm18736	3.0881	-0.629789	2.85543	0.0117607	0.017379	-2.79392
ENSMUSG00002075562	NA	3.08418	-0.943661	3.01385	0.00849551	0.0127328	-2.44937
ENSMUSG00000078795	Ceacam15	3.07901	-2.36117	3.19946	0.00578881	0.00878755	-2.10045
ENSMUSG00000051726	Kcnf1	3.07444	-1.50199	2.88422	0.011088	0.0164235	-2.70546
ENSMUSG00000032131	Abcg4	3.07361	-1.44965	2.59253	0.020043	0.0289847	-3.17637
ENSMUSG00000108162	NA	3.06838	-1.28602	2.50623	0.0238196	0.0341718	-3.35439
ENSMUSG00000101942	Gm19582	3.0618	-2.19544	2.48685	0.0247566	0.0354384	-3.32305
ENSMUSG00000023926	Rhag	3.05935	-1.34786	2.94497	0.00978888	0.0145907	-2.58148
ENSMUSG00000109116	Sycp1-ps1	3.05855	-2.20032	2.73795	0.0149423	0.0218615	-2.88649
ENSMUSG00000021612	Slc6a18	3.05616	-1.4004	2.28419	0.0368847	0.0516974	-3.66092
ENSMUSG00000105971	NA	3.05592	-0.971346	2.59839	0.0198085	0.0286607	-3.24023
ENSMUSG00000040113	Mettl11b	3.05284	-0.618175	2.71414	0.0156816	0.0229081	-3.06794
ENSMUSG00000089833	Fhitos	3.04852	-1.67959	2.14018	0.0486732	0.06723	-3.87344
ENSMUSG00000091233	NA	3.04243	-1.70698	2.35109	0.0323691	0.0457122	-3.54305
ENSMUSG00000000982	Ccl3	3.04067	-1.70978	2.3369	0.0332809	0.0469065	-3.55804
ENSMUSG00000022439	Parvg	3.03786	-1.59975	2.42403	0.0280402	0.0398574	-3.42346
ENSMUSG00000073902	NA	3.03778	-1.45212	2.77269	0.0139234	0.0204348	-2.89529
ENSMUSG00000082052	Ywhaq-ps2	3.03249	-2.09121	2.29364	0.0362133	0.0508406	-3.61281
ENSMUSG00000022156	Gzme	3.03064	-1.99587	2.18782	0.0444333	0.061707	-3.7925
ENSMUSG00000084299	Gm6630	3.03003	-1.34749	2.44175	0.0270741	0.038564	-3.44424
ENSMUSG00000120149	NA	3.02577	-2.17572	2.15047	0.047727	0.0660392	-3.88239
ENSMUSG00000004540	Psg17	3.02253	-1.20794	3.58143	0.00261786	0.00407182	-1.43803
ENSMUSG00000095620	Csta2	3.02233	-0.666952	2.44917	0.0266796	0.0380267	-3.49041
ENSMUSG00000043648	Pld6	3.02213	-1.70277	2.58613	0.0203021	0.0293402	-3.15393
ENSMUSG00000118202	NA	3.01989	-0.636945	3.34673	0.00426443	0.00654125	-1.90377
ENSMUSG00000035277	Arx	3.01355	-0.772069	3.22162	0.00552889	0.00841272	-2.10726
ENSMUSG00000103636	NA	3.01016	-1.68475	2.71585	0.0156273	0.0228333	-2.95404
ENSMUSG00000112307	NA	3.00935	-0.870914	3.19006	0.00590259	0.00895594	-2.1732
ENSMUSG00000105453	NA	3.00635	-1.30087	2.41696	0.0284345	0.040397	-3.49193
ENSMUSG00000081778	Gm6325	2.99567	-1.70772	2.52821	0.022798	0.0327683	-3.2441
ENSMUSG00000078921	Tgtp2	2.98942	-1.24582	2.66832	0.0172051	0.0250306	-3.04854
ENSMUSG00000121203	NA	2.9779	-2.26348	2.05706	0.0569722	0.0779173	-4.0148
ENSMUSG00000115186	NA	2.97569	-2.13886	2.74521	0.0147235	0.0215543	-2.91486
ENSMUSG00000045822	Zswim3	2.96865	-1.24615	2.41501	0.0285442	0.040545	-3.48185
ENSMUSG00000120643	NA	2.96774	-2.29669	2.03407	0.0594864	0.0811099	-4.03345
ENSMUSG00000046215	Rprml	2.9672	-2.25815	2.08395	0.0541553	0.0742979	-3.92558
ENSMUSG00000069372	Ctxn3	2.96369	-0.875572	2.16971	0.0460028	0.063798	-3.90734
ENSMUSG00000102259	NA	2.9562	-1.14619	2.34377	0.0328364	0.0463365	-3.59986
ENSMUSG00000107363	NA	2.95366	-1.20571	2.35065	0.0323968	0.0457455	-3.61986
ENSMUSG00000082394	NA	2.95283	-1.25805	2.69524	0.0162937	0.0237613	-3.0132
ENSMUSG00000037593	Rskr	2.94916	-1.61781	2.75105	0.0145499	0.0213152	-2.90816
ENSMUSG00000116898	NA	2.94421	-1.21752	2.09546	0.0529894	0.0727983	-4.02081
ENSMUSG00000066682	Pilrb2	2.94003	-1.98386	2.16462	0.0464536	0.0643784	-3.83685
ENSMUSG00000047222	Rnase2a	2.93801	-1.93574	3.12928	0.00669411	0.0101074	-2.23569
ENSMUSG00000117117	NA	2.93334	-1.10316	2.48054	0.0250691	0.0358661	-3.38906
ENSMUSG00000116842	NA	2.9312	-1.27036	2.73098	0.0151551	0.0221669	-2.92917
ENSMUSG00000109644	0610005C13Rik	2.92868	-1.68446	2.11677	0.0508906	0.0700813	-3.93516
ENSMUSG00000047810	Ccdc88b	2.92788	-1.33986	2.97822	0.00914213	0.0136656	-2.51107
ENSMUSG00000026304	Rab17	2.92697	-1.55112	2.3806	0.0305464	0.0432493	-3.57905
ENSMUSG00000029384	2010109A12Rik	2.92609	-0.91742	3.44519	0.00347523	0.00536626	-1.71455
ENSMUSG00000026117	Zap70	2.92133	-1.50467	2.49911	0.02416	0.0346241	-3.3318
ENSMUSG00000107742	NA	2.91274	-1.54397	2.21071	0.042521	0.0591634	-3.8189
ENSMUSG00000109239	NA	2.91253	-0.658704	2.28897	0.0365434	0.0512614	-3.7641
ENSMUSG00000114828	AI463229	2.90968	-0.820281	2.40616	0.0290469	0.0412164	-3.58326
ENSMUSG00000118677	Rnu1b6	2.90656	-1.00562	2.41273	0.0286731	0.0407176	-3.51287
ENSMUSG00000075302	Erich2	2.90293	-1.55818	2.39366	0.0297714	0.0422064	-3.48015
ENSMUSG00000006200	Rhox6	2.8989	-1.6636	3.33555	0.00436466	0.00669172	-1.87276
ENSMUSG00000028655	Mfsd2a	2.89724	-1.01826	2.76198	0.01423	0.0208583	-2.8873
ENSMUSG00000106549	NA	2.8919	-0.87917	3.52521	0.00294251	0.00456418	-1.54302
ENSMUSG00000120748	NA	2.88786	-1.12029	3.06736	0.00760783	0.0114383	-2.37049
ENSMUSG00000004110	Cacna1e	2.88782	-0.612055	2.6644	0.017342	0.0252164	-3.1959
ENSMUSG00000020131	Pcsk4	2.88642	-1.49131	2.41006	0.0288243	0.0409192	-3.47901
ENSMUSG00000021213	Akr1c13	2.88467	-1.37342	2.27321	0.0376806	0.0527558	-3.68816
ENSMUSG00000060459	Kng2	2.8818	-1.66762	2.55267	0.02171	0.0312925	-3.28615
ENSMUSG00000021575	Ahrr	2.8806	-1.19012	3.28242	0.00487372	0.0074452	-1.98678
ENSMUSG00000120476	NA	2.87776	-1.66949	2.30819	0.035201	0.0494826	-3.70581
ENSMUSG00000002204	Napsa	2.87154	-0.931555	3.09291	0.00721686	0.0108683	-2.36377
ENSMUSG00000105265	Sox2ot	2.87041	-1.16845	2.34314	0.0328769	0.0463846	-3.59895
ENSMUSG00000041710	Trpc5	2.86334	-1.36261	2.04797	0.0579545	0.0791743	-4.05642
ENSMUSG00000028661	Epha8	2.8632	-1.5962	2.86589	0.0115119	0.0170239	-2.73302
ENSMUSG00000077563	NA	2.85437	-0.967871	2.4149	0.0285505	0.0405513	-3.54185
ENSMUSG00000025386	Pde6g	2.85396	-1.65129	2.38069	0.0305411	0.0432445	-3.54428
ENSMUSG00000108854	NA	2.85053	-1.41773	2.08494	0.0540542	0.0741824	-4.02438
ENSMUSG00000112941	NA	2.84308	-1.61895	2.08388	0.0541626	0.0743033	-3.97051
ENSMUSG00000097232	NA	2.84274	-1.46809	2.2737	0.0376447	0.0527155	-3.71748
ENSMUSG00000036834	Plch1	2.83587	-2.11952	2.43343	0.0275239	0.0391793	-3.43894
ENSMUSG00000111818	NA	2.83353	-1.58972	2.95066	0.00967503	0.0144298	-2.56145
ENSMUSG00000065080	Gm26497	2.83204	-1.02731	2.54408	0.0220862	0.0317993	-3.31223
ENSMUSG00000031354	Amelx	2.83183	-1.62526	2.22422	0.0414277	0.0577301	-3.73743
ENSMUSG00000076011	Mir652	2.82427	-1.61168	2.39584	0.0296438	0.0420336	-3.46474
ENSMUSG00000082383	NA	2.823	-1.07906	1.99398	0.0641127	0.0871162	-4.23339
ENSMUSG00000050533	NA	2.80799	-1.69534	2.10597	0.0519437	0.0714466	-3.92205
ENSMUSG00000039037	St6galnac5	2.80647	-1.4712	2.37546	0.030857	0.0436638	-3.55531
ENSMUSG00000085523	NA	2.8062	-1.59266	2.25561	0.038989	0.0545007	-3.71323
ENSMUSG00000115270	NA	2.80553	-0.86605	3.17392	0.00610335	0.00925224	-2.2208
ENSMUSG00000107549	NA	2.80194	-1.70471	2.45936	0.0261461	0.0373136	-3.38539
ENSMUSG00000035458	Tnni3	2.80009	-0.68319	2.54515	0.022039	0.0317361	-3.3349
ENSMUSG00000112627	4933412E12Rik	2.7947	-1.52297	3.16988	0.00615461	0.00932866	-2.18042
ENSMUSG00000021348	Prl7d1	2.79061	-1.45098	3.44978	0.00344224	0.00531719	-1.68047
ENSMUSG00000082711	NA	2.78389	-0.49779	3.08132	0.00739161	0.0111216	-2.40051
ENSMUSG00000108137	NA	2.78285	-0.811579	2.86426	0.0115504	0.0170774	-2.77432
ENSMUSG00000022144	Gdnf	2.77974	-1.28781	2.30089	0.0357052	0.0501594	-3.70588
ENSMUSG00000101014	NA	2.77599	-1.56813	2.36427	0.0315426	0.0446023	-3.56325
ENSMUSG00000078922	Tgtp1	2.76105	-1.33968	2.43313	0.02754	0.0391996	-3.43442
ENSMUSG00000097756	A730056A06Rik	2.75793	-1.55306	2.00496	0.0628145	0.0854474	-4.11538
ENSMUSG00000104156	NA	2.75774	-1.38125	2.93076	0.0100787	0.0149983	-2.58668
ENSMUSG00000104874	NA	2.75583	-1.80715	2.05202	0.0575146	0.0786123	-3.98968
ENSMUSG00000104214	NA	2.75504	-0.527427	2.49515	0.0243513	0.0348891	-3.44176
ENSMUSG00000006235	Epor	2.75187	-1.05849	2.7867	0.0135319	0.0198759	-2.87851
ENSMUSG00000100594	2810414N06Rik	2.74824	-1.86889	2.26335	0.0384079	0.0537363	-3.72397
ENSMUSG00000115122	NA	2.74045	-1.49972	2.33907	0.0331399	0.0467198	-3.59227
ENSMUSG00000106643	NA	2.73951	-1.56821	2.10109	0.0524268	0.0720615	-3.95649
ENSMUSG00000066797	Zfp648	2.72869	-0.791176	2.38032	0.0305637	0.0432682	-3.60519
ENSMUSG00000031293	Rs1	2.72392	-1.0902	2.07342	0.0552434	0.0756538	-4.05906
ENSMUSG00000120963	NA	2.72229	-1.85282	1.95463	0.0689689	0.0932537	-4.11493
ENSMUSG00000096850	NA	2.7161	-1.10843	2.5656	0.0211555	0.0305292	-3.2381
ENSMUSG00000108615	Gm4973	2.7159	-0.894841	2.99828	0.0087724	0.0131281	-2.51168
ENSMUSG00000121102	NA	2.71555	-1.30794	2.31192	0.0349457	0.0491426	-3.63458
ENSMUSG00000074417	Pira12	2.71352	-1.73237	2.12402	0.050194	0.0691785	-3.91247
ENSMUSG00000048534	Jaml	2.71332	-1.33763	2.51274	0.0235126	0.0337558	-3.31288
ENSMUSG00000103940	NA	2.71314	-1.48733	2.02637	0.0603506	0.0822178	-4.12631
ENSMUSG00000027525	Phactr3	2.71195	-1.54463	2.04285	0.0585142	0.0798843	-4.03634
ENSMUSG00000103846	NA	2.71152	-1.73594	1.9925	0.0642905	0.0873433	-4.11697
ENSMUSG00000113918	Gm6566	2.71101	-1.28279	2.31567	0.0346909	0.0488031	-3.62915
ENSMUSG00000085867	NA	2.70917	-1.75612	2.18757	0.0444553	0.0617337	-3.82842
ENSMUSG00000029121	Crmp1	2.70177	-1.22722	2.49479	0.0243688	0.034912	-3.36139
ENSMUSG00000119774	LOC115489800	2.70142	-0.980484	2.21605	0.0420856	0.0586058	-3.84905
ENSMUSG00000104990	NA	2.69763	-1.50564	2.45417	0.0264161	0.037678	-3.38281
ENSMUSG00000106896	NA	2.6971	-1.08931	2.62316	0.0188457	0.0273234	-3.15258
ENSMUSG00000048108	Tmem72	2.69559	-0.530637	2.37724	0.0307494	0.0435171	-3.60897
ENSMUSG00000041730	Prrxl1	2.69358	-1.88861	2.43308	0.0275429	0.0392013	-3.421
ENSMUSG00000066748	Olfr145	2.6925	-1.03107	2.99778	0.00878139	0.0131407	-2.49179
ENSMUSG00000041957	Pkp2	2.69181	-0.684832	2.86466	0.011541	0.0170646	-2.76987
ENSMUSG00000057054	Inca1	2.69158	-1.04498	2.18432	0.0447328	0.0620915	-3.92696
ENSMUSG00000111032	Olfr1543-ps1	2.68959	-1.5162	2.08229	0.0543252	0.0745031	-3.97412
ENSMUSG00000042388	Dlgap3	2.68696	-0.833656	2.47481	0.0253562	0.0362509	-3.45745
ENSMUSG00000118936	Gm22614	2.68527	-0.778708	2.53306	0.022578	0.032467	-3.33682
ENSMUSG00000087641	NA	2.67823	-1.14168	2.68514	0.0166302	0.0242231	-3.0628
ENSMUSG00000113073	NA	2.67465	-0.716525	2.22199	0.0416066	0.0579718	-3.96612
ENSMUSG00000120016	NA	2.67439	-2.41658	2.36233	0.031663	0.0447698	-3.57637
ENSMUSG00000027748	Trpc4	2.67043	-1.25153	2.66241	0.017412	0.0253149	-3.09733
ENSMUSG00000119427	Gm24830	2.66566	-1.06728	2.15092	0.0476861	0.0659909	-3.93837
ENSMUSG00000113664	NA	2.66455	-1.18124	2.53861	0.0223293	0.0321303	-3.28773
ENSMUSG00000027880	Slc25a54	2.66252	-1.21441	2.57394	0.0208045	0.0300385	-3.25498
ENSMUSG00000119636	Mir3470b	2.65723	-1.4175	2.09786	0.0527482	0.0724851	-4.00678
ENSMUSG00000064387	Snora73a	2.65496	-1.25749	2.08777	0.053766	0.0738145	-4.01084
ENSMUSG00000120316	NA	2.65325	-1.82017	2.13819	0.0488582	0.0674578	-3.94319
ENSMUSG00000032511	Scn5a	2.65292	-1.14505	2.66183	0.0174322	0.0253426	-3.0813
ENSMUSG00000070908	Gm13288	2.64983	-1.27768	2.07979	0.0545829	0.0748099	-4.02703
ENSMUSG00000031224	Magee2	2.64948	-1.44656	2.32733	0.0339096	0.0477406	-3.67265
ENSMUSG00000085466	NA	2.64888	-1.36512	2.22937	0.0410184	0.0571922	-3.76246
ENSMUSG00000111865	NA	2.64304	-1.26435	2.40582	0.0290663	0.0412386	-3.52547
ENSMUSG00000042195	Slc35f2	2.63574	-1.1894	2.42766	0.0278398	0.0396033	-3.47093
ENSMUSG00000113195	NA	2.63392	-0.585328	2.51376	0.0234647	0.0336958	-3.47143
ENSMUSG00000036330	Slc18a1	2.63276	-0.163741	3.50547	0.00306583	0.00474909	-1.63253
ENSMUSG00000035491	Fthl17a	2.62592	-1.48919	2.97171	0.00926539	0.0138414	-2.54074
ENSMUSG00000064540	NA	2.61993	-0.526424	2.66287	0.0173959	0.025293	-3.14341
ENSMUSG00000055679	Ctsr	2.61222	-1.25396	2.76835	0.0140468	0.0206076	-2.9155
ENSMUSG00000107134	NA	2.61202	-1.15178	3.15409	0.00635913	0.00962141	-2.21918
ENSMUSG00000006488	Prl7a1	2.61053	-1.91684	2.46914	0.0256436	0.0366499	-3.38298
ENSMUSG00000001027	Scn4a	2.61032	-0.801179	2.31634	0.0346458	0.0487489	-3.72561
ENSMUSG00000040543	Pitpnm3	2.60749	-0.779071	3.03822	0.00807933	0.0121256	-2.4461
ENSMUSG00000087597	NA	2.60475	-1.34745	2.78701	0.0135235	0.019865	-2.8496
ENSMUSG00000102778	NA	2.60134	-2.00641	2.45256	0.0265005	0.0377935	-3.38402
ENSMUSG00000106583	4930447N08Rik	2.59428	-1.57611	2.06229	0.0564138	0.0771702	-4.00125
ENSMUSG00000104512	NA	2.59004	-1.58588	1.97043	0.0669805	0.0907717	-4.17037
ENSMUSG00000030433	Sbk2	2.58948	-1.71808	2.21208	0.0424086	0.0590182	-3.74522
ENSMUSG00000081519	NA	2.58678	-1.39862	2.34448	0.0327909	0.0462781	-3.55338
ENSMUSG00000051113	Garin5a	2.58172	-0.677885	2.85269	0.0118269	0.0174721	-2.8488
ENSMUSG00000004542	Psg19	2.57973	-1.02057	3.15468	0.00635134	0.00961029	-2.24901
ENSMUSG00000114860	NA	2.57346	-1.31095	2.37121	0.0311156	0.0440184	-3.5634
ENSMUSG00000098573	NA	2.57337	-1.4333	2.01043	0.062176	0.0846207	-4.10529
ENSMUSG00000120575	NA	2.57215	-1.13255	2.76688	0.014089	0.0206654	-2.92097
ENSMUSG00000022543	Dnaaf8	2.57181	-1.05043	2.72447	0.0153566	0.0224513	-2.99245
ENSMUSG00000109234	NA	2.57096	-2.35933	2.43857	0.0272454	0.0387929	-3.41296
ENSMUSG00000044795	Cyb5d1	2.57087	-0.457452	2.67157	0.0170925	0.0248751	-3.13988
ENSMUSG00000085114	1600025M17Rik	2.56834	-2.52106	2.26087	0.0385934	0.0539788	-3.65878
ENSMUSG00000084459	Gm24598	2.56816	-1.16136	2.34269	0.0329062	0.0464171	-3.61738
ENSMUSG00000073119	Speer4a	2.5675	-0.93771	2.58774	0.0202364	0.029247	-3.27177
ENSMUSG00000109387	NA	2.56717	-0.926074	2.90652	0.0105927	0.0157249	-2.70286
ENSMUSG00000031297	Slc7a3	2.5623	-1.58065	1.9721	0.0667736	0.090508	-4.17004
ENSMUSG00000111094	NA	2.55769	-1.19709	2.4914	0.0245336	0.0351412	-3.37168
ENSMUSG00000121050	NA	2.54953	-1.37963	2.15549	0.0472711	0.0654578	-4.00706
ENSMUSG00000083830	Gm8839	2.54899	-1.27716	2.45194	0.0265332	0.0378352	-3.43305
ENSMUSG00000063535	Zfp773	2.54815	-1.28843	2.48704	0.0247472	0.0354287	-3.37882
ENSMUSG00000086593	Gm16548	2.54203	-1.47835	1.95745	0.0686111	0.0928099	-4.17269
ENSMUSG00000032773	Chrm1	2.53997	-1.33459	2.1405	0.0486436	0.0671932	-3.98803
ENSMUSG00000097785	B230217O12Rik	2.53792	-1.16875	1.99523	0.0639642	0.0869199	-4.16431
ENSMUSG00000098158	Gm4804	2.52901	-1.08607	2.19083	0.044178	0.0613679	-3.8818
ENSMUSG00000073400	Trim10	2.52657	-1.19362	2.38571	0.0302414	0.042845	-3.60164
ENSMUSG00000068536	Aoc1l1	2.52626	-0.907593	3.04501	0.00796684	0.0119625	-2.44557
ENSMUSG00000111481	NA	2.52412	-1.39189	1.98546	0.0651376	0.0884269	-4.15851
ENSMUSG00000107689	NA	2.52294	-0.728052	2.29828	0.0358872	0.0504085	-3.77032
ENSMUSG00000104664	NA	2.52165	-1.21332	2.42685	0.0278842	0.0396614	-3.46981
ENSMUSG00000074071	Fam169b	2.51993	-1.29765	2.14401	0.0483187	0.0667706	-3.96441
ENSMUSG00000021441	Cts6	2.51958	-1.6093	2.88043	0.0111742	0.0165446	-2.70692
ENSMUSG00000086502	NA	2.51606	-1.23389	2.14777	0.0479736	0.066347	-3.91941
ENSMUSG00000110326	NA	2.51247	-1.31324	2.26732	0.0381133	0.0533412	-3.71062
ENSMUSG00000034792	Gna15	2.51183	-0.795055	2.02492	0.0605153	0.0824267	-4.19723
ENSMUSG00000074758	Gm5535	2.50996	-1.15598	2.14717	0.0480285	0.0664146	-4.00456
ENSMUSG00000000686	Abhd15	2.50757	-1.73448	2.38601	0.030223	0.0428245	-3.56418
ENSMUSG00002075217	NA	2.4972	-1.31842	2.27976	0.0372037	0.0521179	-3.71465
ENSMUSG00000043789	Vwce	2.49682	-1.28813	2.0453	0.0582464	0.0795434	-4.1187
ENSMUSG00000100839	NA	2.49603	-1.20582	2.16272	0.0466228	0.0645967	-3.9045
ENSMUSG00000116262	NA	2.49493	-1.37795	2.60504	0.0195456	0.0282933	-3.1718
ENSMUSG00000111759	Gm4800	2.48336	-0.918478	2.47929	0.0251316	0.0359508	-3.412
ENSMUSG00000102048	NA	2.48178	-1.14955	2.4	0.029402	0.0417069	-3.5452
ENSMUSG00000104291	NA	2.47748	-0.694755	2.64485	0.01804	0.0262002	-3.1865
ENSMUSG00000114733	Gm4815	2.47223	-1.65844	1.95647	0.0687348	0.09296	-4.14582
ENSMUSG00000105052	NA	2.46853	-0.8181	2.76929	0.0140202	0.0205699	-2.93441
ENSMUSG00000040432	Ltb4r2	2.46764	-0.859267	2.31384	0.0348153	0.0489718	-3.73674
ENSMUSG00000100313	NA	2.46656	-0.741236	3.04783	0.0079207	0.0118965	-2.46854
ENSMUSG00000023266	Frs3	2.46451	-0.731702	2.94695	0.00974916	0.0145365	-2.63831
ENSMUSG00000090370	NA	2.45752	-0.780318	2.63092	0.0185535	0.0269157	-3.19485
ENSMUSG00000121172	NA	2.45377	-1.17562	2.58844	0.0202083	0.0292122	-3.26185
ENSMUSG00000115411	Gm6986	2.45224	-1.40538	2.51309	0.0234965	0.0337347	-3.33646
ENSMUSG00000105079	NA	2.44969	-1.15294	3.13716	0.00658582	0.0099507	-2.27184
ENSMUSG00000064653	Gm26129	2.44202	-1.03077	2.40271	0.0292453	0.04149	-3.50894
ENSMUSG00000052005	NA	2.44094	-0.840136	2.33293	0.0335404	0.047245	-3.74328
ENSMUSG00000056648	Hoxb8	2.43993	-0.973334	2.9656	0.00938249	0.0140078	-2.61079
ENSMUSG00000080747	NA	2.43886	-1.69849	2.10301	0.0522362	0.071822	-3.9309
ENSMUSG00000106158	NA	2.43577	-0.980386	2.5032	0.0239639	0.0343677	-3.38929
ENSMUSG00000097619	4833422M21Rik	2.43558	-1.68913	1.96986	0.0670513	0.090862	-4.15074
ENSMUSG00000056687	Gm11696	2.43147	-0.648442	2.59303	0.0200229	0.0289575	-3.31756
ENSMUSG00000097366	Gm8177	2.42877	-1.29635	2.4368	0.0273411	0.0389241	-3.4422
ENSMUSG00000111556	Gm19299	2.42573	-1.07643	1.95624	0.0687644	0.0929944	-4.26344
ENSMUSG00000117575	NA	2.42395	-1.36884	2.59103	0.0201036	0.0290685	-3.24481
ENSMUSG00000085391	NA	2.42154	-1.13346	2.71241	0.0157369	0.0229843	-3.02432
ENSMUSG00000120970	NA	2.40833	-1.11967	2.32623	0.0339831	0.047841	-3.67961
ENSMUSG00000057716	Tmem178b	2.40744	-0.732504	2.68449	0.0166519	0.024253	-3.12264
ENSMUSG00000059991	Nptx2	2.40516	-0.96418	2.25492	0.0390408	0.0545645	-3.79193
ENSMUSG00000062342	Serpinb9e	2.39829	-2.17247	2.10828	0.0517173	0.071153	-3.94188
ENSMUSG00000090707	NA	2.39388	-0.984576	2.6315	0.0185321	0.0268864	-3.18334
ENSMUSG00000090038	Gm16573	2.39004	-1.84245	1.95362	0.0690977	0.0934049	-4.16232
ENSMUSG00000046413	NA	2.38892	-1.1389	2.56936	0.0209966	0.0303059	-3.22721
ENSMUSG00000073012	Fnd3c2	2.38833	-0.914977	2.51558	0.0233798	0.0335781	-3.34696
ENSMUSG00000097455	NA	2.38784	-1.40438	2.21556	0.0421256	0.0586503	-3.81736
ENSMUSG00000089662	NA	2.38459	-0.629781	2.20025	0.0433851	0.0603091	-3.98156
ENSMUSG00000114095	NA	2.38105	-0.909115	2.03626	0.0592427	0.0807886	-4.16055
ENSMUSG00000082461	NA	2.38037	-1.35404	2.46873	0.0256644	0.0366731	-3.38181
ENSMUSG00000115097	NA	2.37933	-1.58536	2.02236	0.0608054	0.0828168	-4.05949
ENSMUSG00000027556	Car1	2.37927	-1.66439	2.36878	0.0312646	0.0442234	-3.61817
ENSMUSG00000113680	NA	2.37613	-1.33942	1.94064	0.070774	0.0955124	-4.32765
ENSMUSG00000112324	NA	2.37576	-0.787907	2.35822	0.0319194	0.0451119	-3.68744
ENSMUSG00000116951	NA	2.37278	-1.40663	2.08044	0.0545152	0.0747373	-4.05125
ENSMUSG00000093273	Mir3064	2.37234	-0.892979	1.98068	0.065719	0.0891391	-4.19821
ENSMUSG00000033006	Sox10	2.36894	-1.30304	2.06671	0.0559459	0.0765682	-4.07542
ENSMUSG00000049721	Gal3st1	2.36816	-0.944318	2.2872	0.0366699	0.0514192	-3.73948
ENSMUSG00000029288	Ambn	2.36623	-1.35647	2.30713	0.0352739	0.0495788	-3.65045
ENSMUSG00000108255	NA	2.36265	-1.21741	2.22344	0.0414905	0.0578138	-3.86469
ENSMUSG00002075877	NA	2.36145	-1.56108	2.13245	0.0493954	0.0681418	-3.90675
ENSMUSG00000086814	NA	2.35904	-0.751011	2.60639	0.0194926	0.0282203	-3.27518
ENSMUSG00000052135	Foxo6	2.35161	-0.810331	2.68036	0.0167917	0.024447	-3.09244
ENSMUSG00000105184	NA	2.35	-1.02649	2.04661	0.0581032	0.0793626	-4.12859
ENSMUSG00000086542	NA	2.34543	-1.06814	2.51317	0.0234924	0.0337311	-3.364
ENSMUSG00000105283	Gm33370	2.34289	-1.06192	2.24981	0.0394293	0.0550742	-3.81283
ENSMUSG00000118012	NA	2.3409	-0.690859	2.29294	0.0362626	0.0509034	-3.77982
ENSMUSG00000028644	Ermap	2.3408	0.143092	2.13926	0.0487582	0.0673346	-4.22585
ENSMUSG00002076468	NA	2.33726	-1.59836	2.18566	0.0446185	0.0619563	-3.94447
ENSMUSG00000074113	NA	2.33195	-1.31759	2.48082	0.0250554	0.0358512	-3.38203
ENSMUSG00000083761	NA	2.32888	-1.17223	2.0867	0.0538747	0.0739499	-4.02215
ENSMUSG00000024503	Spink1	2.32586	-1.90518	2.04904	0.0578382	0.0790301	-4.11774
ENSMUSG00000080615	NA	2.32279	-0.651337	2.72058	0.0154784	0.0226233	-3.0973
ENSMUSG00000111424	NA	2.32191	-0.715831	2.6685	0.0171989	0.0250231	-3.16725
ENSMUSG00000105506	NA	2.32143	-1.26002	2.43821	0.0272647	0.0388179	-3.50105
ENSMUSG00000102908	Gm7558	2.31981	-1.41435	2.04043	0.0587813	0.080214	-4.07058
ENSMUSG00000116641	NA	2.31949	-0.990407	2.25999	0.0386593	0.0540674	-3.75296
ENSMUSG00000036602	Alx1	2.31607	-0.592039	2.61306	0.0192328	0.0278662	-3.24052
ENSMUSG00000107011	NA	2.31513	-1.36632	2.01483	0.0616676	0.0839547	-4.1337
ENSMUSG00000091649	Phf11b	2.31473	-0.825468	1.94288	0.0704821	0.0951476	-4.34598
ENSMUSG00000049709	Nlrp10	2.31131	-2.1595	1.96013	0.068271	0.0923839	-4.2236
ENSMUSG00000107741	Gm2011	2.30494	-1.09876	2.04995	0.0577391	0.0789094	-4.10598
ENSMUSG00000085471	NA	2.3022	-0.170176	3.21312	0.00562718	0.00855755	-2.21685
ENSMUSG00000109984	NA	2.30066	-0.801697	2.45303	0.0264762	0.0377613	-3.47964
ENSMUSG00000021624	Cd180	2.29574	-0.917107	2.35314	0.0322391	0.0455374	-3.69278
ENSMUSG00000117399	Gm19689	2.2934	-1.09574	2.48684	0.0247573	0.0354384	-3.38629
ENSMUSG00000070803	Cited4	2.29278	-0.324726	2.88628	0.0110412	0.0163595	-2.79197
ENSMUSG00000118352	NA	2.28893	-1.3036	2.19904	0.0434861	0.0604413	-3.83867
ENSMUSG00000005237	Dnah2	2.28524	-0.9435	2.71717	0.0155858	0.0227757	-3.01143
ENSMUSG00000074862	BC025920	2.283	-0.20684	2.86147	0.0116165	0.0171728	-2.87921
ENSMUSG00000049112	Oxtr	2.28237	-0.663502	2.4691	0.0256455	0.0366503	-3.51555
ENSMUSG00000095180	Rhox5	2.27843	-1.69877	2.17119	0.0458734	0.0636265	-3.8602
ENSMUSG00000109154	NA	2.27401	-1.3588	2.27292	0.0377014	0.0527815	-3.79808
ENSMUSG00000112512	NA	2.27265	-0.933741	2.80137	0.0131335	0.0193154	-2.91451
ENSMUSG00000086201	NA	2.27106	-1.13386	2.30485	0.0354312	0.0497871	-3.71344
ENSMUSG00000074871	Ctsm	2.26952	-0.774352	2.8195	0.0126566	0.0186415	-2.87506
ENSMUSG00000026295	Spp2	2.26174	-1.56244	2.48644	0.0247769	0.0354642	-3.5213
ENSMUSG00000020014	Cfap54	2.25851	-0.518421	3.37375	0.0040316	0.00619622	-1.89825
ENSMUSG00000022651	Retnlg	2.25558	0.851583	2.67438	0.0169957	0.0247374	-3.40961
ENSMUSG00000020904	Cfap52	2.25341	-1.09628	2.5279	0.022812	0.0327863	-3.32989
ENSMUSG00000105021	NA	2.25337	-0.561427	3.34393	0.00428932	0.00657806	-1.96426
ENSMUSG00000106887	NA	2.25296	-1.07311	2.25452	0.0390708	0.0545978	-3.87198
ENSMUSG00000070798	Psg25	2.24528	-1.07427	2.63034	0.0185751	0.0269453	-3.19591
ENSMUSG00000117832	NA	2.24437	-0.58377	3.02645	0.00827776	0.0124149	-2.51935
ENSMUSG00000119142	Gm23143	2.23919	-0.364089	2.01637	0.0614905	0.083724	-4.31301
ENSMUSG00000041673	Lrrc18	2.23561	-0.693389	2.68446	0.016653	0.0242531	-3.13043
ENSMUSG00000059203	Il1rapl2	2.23177	-0.603216	2.28575	0.036773	0.0515539	-3.79941
ENSMUSG00000118698	Gm25890	2.22894	-0.715592	2.35855	0.0318987	0.0450884	-3.66376
ENSMUSG00000107509	NA	2.228	-0.713764	2.55462	0.0216255	0.0311768	-3.40128
ENSMUSG00000022577	Ly6h	2.22148	-0.684155	2.74363	0.0147709	0.0216194	-3.05365
ENSMUSG00000053588	NA	2.21852	-1.10248	2.05563	0.0571263	0.0781059	-4.10638
ENSMUSG00000111933	NA	2.21782	-1.36555	1.95954	0.0683463	0.0924744	-4.2441
ENSMUSG00000084869	NA	2.21429	-1.30937	1.96755	0.0673397	0.0912116	-4.25467
ENSMUSG00000085626	NA	2.21378	-0.747168	2.16923	0.0460452	0.0638528	-3.9586
ENSMUSG00000009394	Syn2	2.21222	-0.893917	1.91867	0.0736944	0.0992281	-4.38582
ENSMUSG00000103030	NA	2.21215	-1.19059	2.33424	0.0334549	0.0471366	-3.73569
ENSMUSG00002075439	NA	2.2065	-0.521474	2.19442	0.0438738	0.0609646	-3.9311
ENSMUSG00000030109	Slc6a12	2.20618	-0.55364	2.2022	0.0432232	0.0600985	-3.93717
ENSMUSG00000070225	n-R5s33	2.205	-0.331031	2.6119	0.0192777	0.0279276	-3.31103
ENSMUSG00000040907	Atp1a3	2.2006	-1.27064	2.13327	0.0493177	0.0680478	-3.94158
ENSMUSG00000004842	Pou1f1	2.20053	-1.00012	2.44792	0.0267454	0.0381155	-3.50841
ENSMUSG00000092131	BC050972	2.19836	-0.36922	1.95105	0.0694269	0.0938268	-4.40874
ENSMUSG00000047631	Apof	2.19697	-0.8834	2.08973	0.0535664	0.0735496	-4.18982
ENSMUSG00000117752	Gm35554	2.19572	-1.0306	2.59033	0.0201316	0.0291052	-3.2342
ENSMUSG00000112411	NA	2.19378	-1.70034	2.08294	0.0542585	0.0744164	-4.07247
ENSMUSG00000035759	Bbs10	2.19331	-0.609842	1.91732	0.0738774	0.0994623	-4.3973
ENSMUSG00000085360	NA	2.19327	-0.589492	2.52953	0.022738	0.0326842	-3.41898
ENSMUSG00000083422	NA	2.18939	-1.30894	1.95513	0.0689058	0.0931741	-4.23137
ENSMUSG00000093277	Gm26236	2.1889	-0.469155	2.19172	0.0441021	0.0612703	-3.94149
ENSMUSG00000035694	Caps2	2.18786	-0.978683	2.11098	0.0514528	0.0708067	-4.03231
ENSMUSG00002075410	NA	2.18399	-1.5023	1.9917	0.0643852	0.0874486	-4.12869
ENSMUSG00000084796	NA	2.18114	0.141945	2.90054	0.0107232	0.0159154	-2.86357
ENSMUSG00000117545	Gm30794	2.17961	-0.971029	1.93227	0.0718739	0.0969015	-4.27386
ENSMUSG00000022886	Prl2a1	2.1769	-0.641775	2.4286	0.027788	0.0395322	-3.59069
ENSMUSG00000030518	Fam189a1	2.17597	-1.40689	2.06475	0.0561535	0.0768236	-4.04941
ENSMUSG00000119961	NA	2.17503	-0.800301	2.2808	0.0371289	0.0520198	-3.79831
ENSMUSG00000082039	NA	2.17039	-0.966932	2.54734	0.021943	0.0316117	-3.35431
ENSMUSG00000103103	NA	2.16623	-0.71247	2.59402	0.0199832	0.0289021	-3.28955
ENSMUSG00000049241	Hcar1	2.16405	-1.13689	2.38411	0.0303367	0.0429746	-3.60363
ENSMUSG00000047746	Fbxo40	2.1621	-0.31556	2.20332	0.0431299	0.0599764	-3.99813
ENSMUSG00000053749	Gm9920	2.16207	-1.01343	2.55466	0.0216237	0.0311763	-3.37834
ENSMUSG00000121061	NA	2.16157	-0.959169	2.48021	0.0250855	0.0358872	-3.47924
ENSMUSG00000000202	Btbd17	2.15919	-1.26597	2.02992	0.0599505	0.081703	-4.11337
ENSMUSG00000028546	Elavl4	2.15762	-0.379509	2.64763	0.0179389	0.0260585	-3.22983
ENSMUSG00000096225	Lhx8	2.15557	-1.56898	1.97701	0.0661677	0.0897145	-4.26394
ENSMUSG00000002769	Gnmt	2.15143	-0.728362	2.53211	0.0226213	0.0325249	-3.4066
ENSMUSG00000039563	2210406O10Rik	2.15055	-1.37299	2.11911	0.0506648	0.0697922	-3.99887
ENSMUSG00000110738	NA	2.14919	-1.18395	2.14681	0.0480612	0.0664472	-3.94956
ENSMUSG00000101930	Gm5441	2.14751	-0.0854886	2.3426	0.0329117	0.0464219	-3.82014
ENSMUSG00002074943	NA	2.14682	-0.689771	2.70419	0.0160009	0.0233466	-3.08281
ENSMUSG00000102939	NA	2.14571	0.0143756	2.60984	0.0193577	0.0280361	-3.35798
ENSMUSG00000002032	Tmem25	2.14375	-0.826001	2.29339	0.036231	0.0508622	-3.78624
ENSMUSG00000101462	NA	2.14149	-0.829621	2.10179	0.0523574	0.0719795	-4.09358
ENSMUSG00000115339	NA	2.13657	-1.05594	2.41275	0.0286719	0.0407176	-3.53723
ENSMUSG00000033213	AA467197	2.13334	-1.60566	1.99986	0.0634151	0.0862163	-4.17503
ENSMUSG00000105442	NA	2.13269	-1.44566	2.03851	0.0589932	0.0804782	-4.1477
ENSMUSG00000006575	Rundc3a	2.13144	-1.55177	1.91589	0.0740727	0.0997008	-4.23592
ENSMUSG00000110751	NA	2.12991	-1.19359	2.079	0.0546638	0.0749161	-4.05339
ENSMUSG00000115138	NA	2.12965	-0.822498	2.38084	0.0305324	0.043235	-3.66025
ENSMUSG00000033470	Cysltr2	2.12724	-1.0492	2.30101	0.0356971	0.0501512	-3.72202
ENSMUSG00000054793	Cadm4	2.12437	-1.47564	1.92045	0.0734547	0.0989176	-4.28004
ENSMUSG00000084970	NA	2.1214	-0.93858	2.27619	0.0374626	0.0524673	-3.8001
ENSMUSG00000035509	Fbxl21	2.1179	-0.935154	2.04058	0.0587649	0.0801966	-4.15364
ENSMUSG00000037224	Zfyve28	2.11333	-0.432365	2.08691	0.0538532	0.0739249	-4.22017
ENSMUSG00000021198	Unc79	2.11242	-1.25109	2.03645	0.0592209	0.0807638	-4.10597
ENSMUSG00000020848	Doc2b	2.11023	-0.759154	2.67123	0.0171044	0.0248906	-3.15157
ENSMUSG00000082967	NA	2.09738	-1.28312	2.11139	0.0514133	0.0707568	-3.98045
ENSMUSG00000050663	Trhde	2.09591	-0.89044	2.7238	0.0153774	0.0224802	-3.13873
ENSMUSG00000035270	Impg2	2.09582	-1.31624	2.19398	0.0439114	0.061013	-3.93186
ENSMUSG00000093739	NA	2.0934	-1.08288	2.22836	0.0410978	0.0572956	-3.86728
ENSMUSG00000001155	Ftcd	2.0925	-1.09911	1.96135	0.0681173	0.0921929	-4.22813
ENSMUSG00000077711	NA	2.09116	-0.990861	2.18139	0.0449851	0.0624261	-3.91918
ENSMUSG00000074452	Pate2	2.08876	-0.479187	2.78048	0.0137045	0.0201228	-2.99594
ENSMUSG00000100811	NA	2.08801	-1.08125	2.37979	0.0305957	0.0433107	-3.63209
ENSMUSG00000038555	Reep2	2.088	-0.300931	2.07402	0.0551799	0.0755716	-4.21881
ENSMUSG00000114891	NA	2.08565	-0.311752	2.44934	0.0266703	0.038016	-3.60984
ENSMUSG00000047281	Sfn	2.07965	-0.642886	2.0979	0.0527443	0.0724843	-4.16899
ENSMUSG00000030219	Erp27	2.07279	-0.995176	1.94834	0.0697761	0.0942639	-4.35848
ENSMUSG00000116919	NA	2.06898	-1.244	1.97866	0.0659655	0.0894514	-4.18774
ENSMUSG00000110129	NA	2.06743	-0.969894	2.39844	0.0294926	0.0418273	-3.60408
ENSMUSG00000120300	NA	2.06743	-0.969894	2.39844	0.0294926	0.0418273	-3.60408
ENSMUSG00000085603	NA	2.06526	-1.27144	2.23269	0.0407557	0.0568583	-3.84758
ENSMUSG00000121567	NA	2.05724	-1.39746	1.99249	0.0642917	0.0873433	-4.18415
ENSMUSG00000071073	Lrrc73	2.05073	-0.212223	2.80025	0.0131635	0.0193569	-3.02465
ENSMUSG00000054976	Nyap2	2.0502	0.137855	2.4109	0.0287765	0.040854	-3.7603
ENSMUSG00000105019	NA	2.04794	-0.636701	2.7892	0.0134631	0.019779	-2.96608
ENSMUSG00000077192	Snora17	2.04745	-0.937315	2.51037	0.0236239	0.0339067	-3.42008
ENSMUSG00000118247	Gm7662	2.0431	-1.11782	2.07246	0.0553426	0.0757849	-4.06458
ENSMUSG00000111132	NA	2.04043	-0.896068	2.32472	0.034083	0.0479693	-3.73244
ENSMUSG00000107448	NA	2.03681	-0.133487	2.38934	0.0300257	0.0425587	-3.74279
ENSMUSG00000089639	NA	2.034	-1.32045	1.94695	0.0699557	0.0944775	-4.19923
ENSMUSG00000106981	NA	2.03312	-0.658623	2.07826	0.0547401	0.0750113	-4.19371
ENSMUSG00000084133	Gm12856	2.03196	-1.16467	1.96677	0.0674364	0.0913144	-4.25903
ENSMUSG00000073016	Uprt	2.03188	-0.954384	2.27321	0.0376807	0.0527558	-3.79031
ENSMUSG00000120139	NA	2.02831	-1.10663	1.93114	0.0720242	0.0970922	-4.30865
ENSMUSG00000026832	Cytip	2.02762	-1.09813	2.39796	0.0295203	0.0418639	-3.67132
ENSMUSG00000116226	NA	2.02522	-0.00540823	2.6837	0.0166784	0.0242869	-3.26085
ENSMUSG00000049562	Ap5b1	2.02438	-1.03641	2.22818	0.0411126	0.0573126	-3.85585
ENSMUSG00000112592	NA	2.02338	-0.815826	2.46939	0.0256307	0.0366338	-3.48039
ENSMUSG00000062551	Prl2c1	2.02282	-0.230584	2.39281	0.0298212	0.0422742	-3.68063
ENSMUSG00000097662	Gm2093	2.01682	-1.33675	2.03281	0.0596271	0.0812925	-4.08568
ENSMUSG00000120008	NA	2.01511	-0.456132	2.26138	0.0385554	0.0539359	-3.9331
ENSMUSG00000097442	NA	2.01486	-0.915031	2.25694	0.0388885	0.0543672	-3.80745
ENSMUSG00000084607	Gm22208	2.0143	-0.685324	1.96486	0.0676762	0.0916242	-4.4075
ENSMUSG00000066170	NA	2.01338	-1.17621	2.0775	0.0548191	0.0751149	-4.10094
ENSMUSG00000094439	NA	2.01265	-1.03245	1.98212	0.0655434	0.0889173	-4.28021
ENSMUSG00000093662	NA	2.00582	-2.0996	2.06998	0.0556027	0.0761174	-4.06029
ENSMUSG00000055833	1700034H15Rik	2.00564	-1.27091	1.93585	0.0714015	0.0963237	-4.25953
ENSMUSG00000115100	NA	2.00428	-0.22147	2.3344	0.0334443	0.0471277	-3.87125
ENSMUSG00000019796	Lrp11	1.99639	-0.231337	2.50781	0.023745	0.0340693	-3.56054
ENSMUSG00000115570	NA	1.99389	-0.279402	2.31891	0.0344719	0.0485105	-3.86725
ENSMUSG00000031382	Asb11	1.99275	-0.352079	2.41153	0.0287407	0.0408083	-3.6455
ENSMUSG00000111471	NA	1.99225	-0.786052	1.9283	0.0724023	0.097578	-4.33242
ENSMUSG00000057715	A830018L16Rik	1.99187	-0.637186	2.70187	0.0160765	0.0234523	-3.18392
ENSMUSG00000055494	NA	1.98769	-0.481927	2.50461	0.0238969	0.0342784	-3.52477
ENSMUSG00000019888	Mgat4c	1.98489	-0.566482	2.21129	0.0424735	0.059101	-4.01415
ENSMUSG00000043013	Onecut1	1.97843	-2.01696	2.01597	0.0615361	0.0837808	-4.14759
ENSMUSG00000034762	Glis1	1.97666	-0.584487	2.46585	0.0258116	0.0368637	-3.53841
ENSMUSG00000039196	Orm1	1.97601	-1.22767	2.07866	0.0546994	0.0749602	-4.08168
ENSMUSG00000119988	NA	1.97569	-0.627278	2.30986	0.0350864	0.0493246	-3.80925
ENSMUSG00000117008	NA	1.97022	-0.590993	1.92269	0.0731524	0.0985345	-4.44191
ENSMUSG00000084798	4930533B01Rik	1.96582	-0.646136	2.04874	0.0578705	0.0790693	-4.24163
ENSMUSG00000066720	Cldn9	1.95823	-1.04486	2.13273	0.0493685	0.0681133	-4.01466
ENSMUSG00000051839	Gypa	1.94571	0.781084	2.33764	0.0332327	0.0468446	-3.9502
ENSMUSG00000074768	Bhmt	1.94121	-1.48487	1.92633	0.0726647	0.0979257	-4.37271
ENSMUSG00000106334	NA	1.93679	-0.585365	2.04106	0.0587112	0.0801283	-4.27552
ENSMUSG00000120276	NA	1.92826	-0.450562	2.25986	0.038669	0.0540775	-3.92304
ENSMUSG00000114939	NA	1.92714	-1.09288	2.1056	0.0519806	0.0714928	-4.03767
ENSMUSG00000064294	Aox3	1.92331	-1.39258	1.96675	0.0674391	0.0913144	-4.25148
ENSMUSG00000098597	Mir6418	1.92313	-0.934274	2.19994	0.0434107	0.0603403	-3.94453
ENSMUSG00000040740	Slc25a34	1.92206	-0.574835	2.31128	0.0349895	0.0491979	-3.83961
ENSMUSG00000103482	NA	1.92106	-0.726746	2.06367	0.0562679	0.0769754	-4.20402
ENSMUSG00000119805	Snord14c	1.91904	-1.46302	1.9493	0.0696526	0.0941144	-4.27099
ENSMUSG00000030909	Anks4b	1.90664	-1.32056	2.06568	0.0560554	0.0767037	-4.07906
ENSMUSG00000041479	Syt15	1.90656	-0.349283	2.14794	0.0479578	0.0663335	-4.08746
ENSMUSG00000085499	Gm15713	1.89889	-0.781012	2.12431	0.0501665	0.0691448	-4.03811
ENSMUSG00000016552	Foxred2	1.8971	-0.659205	2.42594	0.0279345	0.0397226	-3.69658
ENSMUSG00000104886	NA	1.8935	-0.353507	2.20625	0.0428874	0.0596581	-4.0417
ENSMUSG00000018259	Prl8a2	1.89279	-0.573525	2.25197	0.0392646	0.0548546	-3.88763
ENSMUSG00000037358	Dipk2b	1.89074	-0.496864	2.30674	0.0353007	0.0496101	-3.79041
ENSMUSG00000112008	NA	1.89006	-0.861316	2.08437	0.054112	0.0742478	-4.13433
ENSMUSG00000065647	Gm25896	1.88887	-0.430705	2.48064	0.0250643	0.0358616	-3.53614
ENSMUSG00000022902	Stfa2	1.88777	0.688	1.98242	0.0655065	0.0888728	-4.63365
ENSMUSG00000039813	Tbc1d2	1.8867	-1.41297	2.082	0.054355	0.0745347	-4.11567
ENSMUSG00000042828	Trim72	1.88549	-1.15756	2.00378	0.0629532	0.0856131	-4.215
ENSMUSG00000022941	Ripply3	1.88546	-0.150122	2.17952	0.0451471	0.0626389	-4.08697
ENSMUSG00000021345	Prl8a6	1.88359	-0.0668718	2.25027	0.0393937	0.0550315	-3.94032
ENSMUSG00000096916	Zfp850	1.88079	-0.785357	2.21646	0.0420522	0.058563	-3.96399
ENSMUSG00000065287	Gm24451	1.87288	-0.475163	2.22422	0.0414279	0.0577301	-3.96105
ENSMUSG00000029861	Fam131b	1.86576	-0.547681	2.10313	0.052225	0.071811	-4.15459
ENSMUSG00000106753	NA	1.86358	0.0154381	1.98497	0.0651965	0.0884959	-4.52204
ENSMUSG00000083522	NA	1.85268	-1.2095	2.05694	0.0569851	0.0779273	-4.11327
ENSMUSG00000055298	Ctsj	1.84772	-0.259877	2.16337	0.0465646	0.0645242	-4.08021
ENSMUSG00000024134	Six2	1.84223	-1.11581	2.08043	0.0545163	0.0747373	-4.06677
ENSMUSG00000069306	H4c17	1.84074	-0.522502	2.14223	0.0484836	0.0669806	-4.07701
ENSMUSG00000108808	NA	1.83807	-0.792098	1.91635	0.07401	0.0996287	-4.44729
ENSMUSG00000087575	NA	1.83392	-1.01549	2.08033	0.0545272	0.0747429	-4.07871
ENSMUSG00000027580	Helz2	1.82928	-0.300696	2.05061	0.057668	0.0788171	-4.30056
ENSMUSG00000047180	Neurl3	1.82738	-0.632965	2.11507	0.0510546	0.0702896	-4.13412
ENSMUSG00000103132	NA	1.81802	0.293357	2.42725	0.0278622	0.0396326	-3.77372
ENSMUSG00000115356	NA	1.8137	-0.87159	2.33385	0.0334801	0.0471691	-3.73218
ENSMUSG00000110711	NA	1.80789	-0.589458	2.2912	0.0363852	0.0510591	-3.83431
ENSMUSG00000120870	NA	1.80445	-0.890028	1.98245	0.0655033	0.0888728	-4.29162
ENSMUSG00000113793	NA	1.80016	-0.572451	2.08794	0.0537481	0.0737946	-4.16402
ENSMUSG00000108686	NA	1.80006	-0.431289	2.13111	0.0495209	0.0683021	-4.11532
ENSMUSG00000114998	NA	1.79981	-0.81266	2.234	0.0406532	0.0567189	-3.88984
ENSMUSG00000043953	Ccrl2	1.79801	-0.761641	2.04222	0.0585833	0.0799637	-4.21595
ENSMUSG00000102651	NA	1.79755	-0.348391	2.0685	0.055758	0.0763252	-4.30084
ENSMUSG00000022615	Tymp	1.797	-0.661898	2.00376	0.0629552	0.0856131	-4.32892
ENSMUSG00000110928	NA	1.78475	-0.750928	2.18529	0.0446502	0.0619925	-3.99306
ENSMUSG00000075010	AW112010	1.78389	-0.622688	2.35961	0.0318325	0.0450035	-3.83398
ENSMUSG00000064280	Ccdc146	1.78339	-0.302061	2.3159	0.0346751	0.048784	-3.87128
ENSMUSG00000082381	NA	1.78232	-0.828211	2.01374	0.0617935	0.0841208	-4.22944
ENSMUSG00000029832	Nfe2l3	1.77962	-1.35714	1.93857	0.071045	0.0958604	-4.37736
ENSMUSG00000021439	Ctsq	1.77855	-0.149088	2.22462	0.0413959	0.0576928	-3.95445
ENSMUSG00000082283	NA	1.77694	-1.05061	2.09586	0.0529488	0.0727471	-4.09031
ENSMUSG00000120160	NA	1.76774	-0.633396	2.28845	0.0365806	0.0513072	-3.94259
ENSMUSG00000108489	NA	1.76764	-0.592769	2.21557	0.0421247	0.0586503	-4.01409
ENSMUSG00000037686	Aspg	1.76522	-1.51895	1.94453	0.0702685	0.0948768	-4.35568
ENSMUSG00000040812	Agbl2	1.76329	-0.776077	2.15487	0.0473278	0.0655322	-4.01834
ENSMUSG00000056596	Trnp1	1.76223	-1.73071	1.94735	0.0699034	0.0944128	-4.29296
ENSMUSG00000050675	Gp1ba	1.75997	-0.290445	2.33879	0.033158	0.0467423	-3.84364
ENSMUSG00000009350	Mpo	1.75858	-0.386144	2.46872	0.0256649	0.0366731	-3.61254
ENSMUSG00000064515	n-R5s162	1.75816	-0.710525	1.94149	0.0706635	0.0953807	-4.37332
ENSMUSG00000029553	Tfec	1.75554	-0.72597	2.34306	0.0328824	0.0463895	-3.82981
ENSMUSG00000027071	P2rx3	1.75522	-0.993171	1.9811	0.0656675	0.0890747	-4.24744
ENSMUSG00000067224	Gm3695	1.75264	-0.885655	2.14076	0.0486192	0.0671638	-4.04443
ENSMUSG00000087175	Gm15133	1.74883	-0.5382	2.51756	0.0232879	0.0334506	-3.51495
ENSMUSG00000052581	Lrrtm4	1.74811	-0.774915	1.9751	0.0664026	0.0900219	-4.34347
ENSMUSG00000119981	NA	1.74783	-0.582874	2.00365	0.0629677	0.0856239	-4.35893
ENSMUSG00000108216	NA	1.74579	-0.650015	2.25741	0.0388528	0.0543208	-3.86928
ENSMUSG00000026312	Cdh7	1.73478	-0.708975	2.18972	0.0442716	0.0614901	-4.02779
ENSMUSG00000112759	NA	1.73195	-0.0250115	2.46323	0.0259458	0.0370457	-3.66405
ENSMUSG00000003505	Psg18	1.7308	-0.173524	2.28624	0.0367384	0.051512	-3.84981
ENSMUSG00000008789	Ceacam5	1.72567	-0.322567	2.11032	0.0515174	0.0708869	-4.12064
ENSMUSG00000105328	NA	1.72467	-0.579479	2.20543	0.0429552	0.0597448	-4.01408
ENSMUSG00000024027	Glp1r	1.72096	-0.380846	2.17329	0.0456885	0.0633822	-4.07572
ENSMUSG00000118036	Gm6386	1.71775	-0.931711	2.16458	0.0464572	0.0643795	-4.00928
ENSMUSG00000063646	Jakmip1	1.71453	-0.529895	1.95018	0.0695395	0.0939733	-4.4083
ENSMUSG00000117255	NA	1.71355	-0.935758	1.94685	0.0699678	0.0944881	-4.37314
ENSMUSG00000004552	Ctse	1.70669	0.952571	2.93728	0.00994471	0.014812	-2.98355
ENSMUSG00000058794	Nfe2	1.69724	-0.169594	2.17199	0.0458025	0.0635322	-4.13769
ENSMUSG00000108610	NA	1.69706	-0.753415	1.9792	0.0658997	0.0893732	-4.32648
ENSMUSG00000063919	Srrm4	1.69698	-0.724919	1.92495	0.0728498	0.0981571	-4.46472
ENSMUSG00000031098	Syt8	1.69691	0.260197	2.39916	0.0294504	0.0417728	-3.93247
ENSMUSG00000110635	NA	1.69072	-0.726583	1.94788	0.0698354	0.0943383	-4.43669
ENSMUSG00000016200	Syt14	1.68802	-0.0643254	1.97257	0.0667149	0.0904341	-4.44206
ENSMUSG00000099448	Gm18801	1.68766	-0.654618	2.16706	0.0462373	0.0640948	-4.09335
ENSMUSG00000113341	NA	1.68635	-0.491629	1.94323	0.0704375	0.0950933	-4.48491
ENSMUSG00000092888	Gm22122	1.68569	-0.74834	2.03829	0.0590172	0.080506	-4.24195
ENSMUSG00000100605	Gm29243	1.67431	-0.7409	2.03404	0.0594894	0.0811099	-4.24256
ENSMUSG00000105119	NA	1.67418	-0.162911	2.1343	0.0492213	0.067923	-4.18554
ENSMUSG00000073922	Olfr659	1.66256	-0.613744	2.13635	0.0490298	0.0676715	-4.12702
ENSMUSG00000095193	Gm20939	1.66096	-0.153346	1.95698	0.0686704	0.0928807	-4.44828
ENSMUSG00000121138	NA	1.65918	-0.483909	2.04852	0.0578942	0.0790968	-4.30947
ENSMUSG00000078793	Gm5155	1.65642	0.393557	1.97132	0.066871	0.0906289	-4.39666
ENSMUSG00000041193	Pla2g5	1.64809	0.161039	2.37225	0.031052	0.0439341	-3.92334
ENSMUSG00000035283	Adrb1	1.6471	-0.830813	2.09177	0.0533601	0.0732939	-4.12293
ENSMUSG00000028654	Mycl	1.64233	-0.79765	2.08541	0.0540059	0.0741254	-4.16994
ENSMUSG00000017692	Rhbdl3	1.63252	-0.0234032	2.14694	0.0480493	0.066435	-4.19184
ENSMUSG00000081730	NA	1.6305	-0.994253	1.91594	0.0740651	0.0996967	-4.42694
ENSMUSG00000083764	Gm11516	1.63044	-0.496607	2.22966	0.0409954	0.0571637	-3.96826
ENSMUSG00000047911	Npm2	1.61917	-0.469757	2.25274	0.0392062	0.0547801	-3.93618
ENSMUSG00000020911	Krt19	1.61898	-0.581074	2.0374	0.0591159	0.0806306	-4.22037
ENSMUSG00000082032	NA	1.61742	-0.3667	1.94231	0.0705571	0.095243	-4.43953
ENSMUSG00000118625	NA	1.61399	-0.0209093	2.10369	0.0521695	0.0717437	-4.25401
ENSMUSG00000030283	St8sia1	1.58665	0.324702	2.29417	0.036176	0.050798	-4.04713
ENSMUSG00000120138	NA	1.58596	-1.27599	1.98996	0.0645942	0.0877271	-4.32977
ENSMUSG00000001943	Vsig2	1.58311	-0.538282	2.18273	0.0448697	0.0622737	-4.09631
ENSMUSG00000107653	Gm31520	1.58232	-0.421262	2.07984	0.054578	0.0748078	-4.28534
ENSMUSG00000108522	NA	1.57928	-0.762094	1.95427	0.0690146	0.0933098	-4.3655
ENSMUSG00000058153	Sez6l	1.5785	-0.499025	2.03953	0.0588798	0.0803384	-4.31282
ENSMUSG00000044367	Slc16a13	1.57245	-0.869814	2.01158	0.0620435	0.0844508	-4.28335
ENSMUSG00000035504	Reep6	1.55484	-0.814098	2.14276	0.0484345	0.0669171	-4.12697
ENSMUSG00000097497	NA	1.55114	0.0217912	2.40871	0.0289012	0.041023	-3.76269
ENSMUSG00000111160	NA	1.54659	0.224096	2.39469	0.029711	0.0421261	-3.81094
ENSMUSG00000038522	Mfsd4b1	1.54136	-0.528128	2.14513	0.0482162	0.066647	-4.10803
ENSMUSG00000106944	NA	1.53339	-0.824394	1.96753	0.0673424	0.0912116	-4.39563
ENSMUSG00000047230	Cldn2	1.52585	-0.140674	2.15064	0.0477117	0.0660221	-4.19479
ENSMUSG00000095438	NA	1.52008	0.58269	2.20436	0.0430439	0.0598645	-4.18829
ENSMUSG00000106214	NA	1.51586	-0.103521	2.11959	0.050618	0.0697366	-4.24768
ENSMUSG00000105689	NA	1.50783	-0.162806	2.0656	0.0560636	0.0767102	-4.30956
ENSMUSG00000070305	Mpzl3	1.50496	-0.128131	2.4159	0.0284939	0.0404789	-3.75368
ENSMUSG00000026890	Lhx6	1.50226	-0.21509	1.99171	0.0643846	0.0874486	-4.43798
ENSMUSG00000105202	NA	1.50199	-0.348675	2.08504	0.0540444	0.0741735	-4.27213
ENSMUSG00000103476	Strit1	1.49496	-0.144141	2.18458	0.0447107	0.0620686	-4.14241
ENSMUSG00000102721	NA	1.49363	0.457918	1.98304	0.0654316	0.0887932	-4.53488
ENSMUSG00000086944	NA	1.49192	-0.391255	1.95118	0.0694103	0.0938102	-4.40412
ENSMUSG00000053963	Stum	1.48984	-0.402789	1.9245	0.0729094	0.0982253	-4.48622
ENSMUSG00000039620	Trmt9b	1.48983	0.684073	2.04748	0.0580079	0.0792423	-4.59933
ENSMUSG00000000308	Ckmt1	1.48255	-0.534117	1.95262	0.0692263	0.0935672	-4.40486
ENSMUSG00000072612	Gm10382	1.47662	-0.946013	1.91508	0.0741818	0.0998355	-4.4475
ENSMUSG00000112243	NA	1.47418	-0.161141	2.01965	0.0611145	0.0832326	-4.40831
ENSMUSG00000061815	Rufy4	1.47069	0.294081	2.10664	0.0518782	0.0713654	-4.34827
ENSMUSG00000092384	NA	1.46122	-0.121338	2.10161	0.0523758	0.0720003	-4.22695
ENSMUSG00000102931	NA	1.4504	-0.130863	1.94768	0.0698612	0.0943673	-4.51536
ENSMUSG00000086697	NA	1.44978	-0.508123	1.92574	0.0727437	0.0980261	-4.49715
ENSMUSG00000019732	Calr3	1.44425	0.0493967	2.11592	0.0509722	0.070185	-4.27936
ENSMUSG00000120873	NA	1.41844	-0.41114	2.08442	0.0541075	0.0742462	-4.34705
ENSMUSG00000091144	Phf11c	1.41598	-0.170243	1.9929	0.0642425	0.0872872	-4.46029
ENSMUSG00000084965	NA	1.40422	-0.425389	1.96446	0.0677261	0.0916861	-4.43752
ENSMUSG00000104903	NA	1.3047	0.193409	2.00073	0.0633117	0.086081	-4.49685
ENSMUSG00000025777	Gdap1	1.29766	0.0144476	2.09948	0.0525876	0.0722734	-4.32582
ENSMUSG00000115812	NA	1.27496	0.13349	1.93514	0.0714954	0.0964385	-4.63309
ENSMUSG00000106121	NA	1.1748	0.138192	1.93104	0.0720371	0.0970977	-4.64212
ENSMUSG00000115148	NA	1.16974	-0.0404667	1.93335	0.0717321	0.09674	-4.59393
ENSMUSG00000037735	2810032G03Rik	1.15792	0.545475	2.03997	0.0588322	0.0802785	-4.54846
ENSMUSG00000037904	Ankrd9	-0.806477	1.27284	-2.04123	0.058693	0.0801084	-4.76533
ENSMUSG00000121195	NA	-0.828489	1.15743	-1.93105	0.0720357	0.0970977	-4.92048
ENSMUSG00000046550	Spin2c	-0.838095	1.16051	-2.00401	0.0629259	0.0855882	-4.82676
ENSMUSG00000033781	Asb13	-0.851288	1.7455	-1.98902	0.0647077	0.0878704	-4.96197
ENSMUSG00000079467	Gm14966	-0.851461	1.60595	-1.94955	0.0696201	0.0940764	-4.97451
ENSMUSG00000049038	Mterf2	-0.853382	1.45623	-1.93341	0.0717237	0.0967346	-4.98399
ENSMUSG00000081376	NA	-0.856241	1.38982	-2.00914	0.0623264	0.0848096	-4.83673
ENSMUSG00000059554	Ccdc28a	-0.872265	1.38185	-2.31492	0.0347419	0.0488716	-4.32776
ENSMUSG00000068487	NA	-0.87231	0.993392	-2.04371	0.05842	0.0797705	-4.68673
ENSMUSG00000100280	NA	-0.874478	1.21387	-1.95697	0.0686719	0.0928807	-4.90441
ENSMUSG00000020752	Recql5	-0.876034	1.37097	-1.94553	0.0701384	0.0947127	-4.92727
ENSMUSG00000116694	Gm6440	-0.877359	0.952238	-1.93005	0.0721684	0.0972687	-4.85555
ENSMUSG00000092412	NA	-0.878403	1.6055	-1.98918	0.0646883	0.0878496	-4.93176
ENSMUSG00000085762	NA	-0.884924	1.56699	-2.08447	0.0541021	0.0742435	-4.77455
ENSMUSG00000024379	Tslp	-0.889886	1.21747	-2.144	0.0483194	0.0667706	-4.58532
ENSMUSG00000019577	Pdk4	-0.890848	2.1689	-1.93634	0.0713382	0.0962441	-5.15443
ENSMUSG00000058430	Rpl27a-ps2	-0.893527	1.21346	-1.96777	0.0673118	0.0911813	-4.85749
ENSMUSG00000006731	B4galnt1	-0.894495	1.39039	-1.99845	0.0635813	0.0864262	-4.84175
ENSMUSG00000078598	Skint5	-0.89875	0.98148	-1.96883	0.0671804	0.0910258	-4.83028
ENSMUSG00000080758	NA	-0.901498	1.14514	-2.02597	0.0603959	0.0822743	-4.77195
ENSMUSG00000091842	Gm16490	-0.901938	1.47776	-2.23137	0.04086	0.0569874	-4.49897
ENSMUSG00000114739	NA	-0.909867	1.15126	-1.96868	0.067198	0.091044	-4.86528
ENSMUSG00000042320	Prox2	-0.910052	1.40696	-2.04583	0.0581883	0.0794738	-4.80475
ENSMUSG00000040009	Gnaz	-0.912992	1.73657	-2.50905	0.023686	0.0339883	-4.0329
ENSMUSG00000103756	NA	-0.917539	1.02198	-2.00375	0.0629559	0.0856131	-4.75787
ENSMUSG00000091223	NA	-0.919833	1.5638	-2.20581	0.0429238	0.059705	-4.53659
ENSMUSG00000038527	C1rl	-0.921352	1.20597	-1.94331	0.0704271	0.0950851	-4.91932
ENSMUSG00000029211	Gabra4	-0.921448	0.996974	-2.08426	0.0541233	0.0742586	-4.61984
ENSMUSG00000044813	Shb	-0.925126	1.86578	-1.98458	0.0652442	0.0885552	-4.99753
ENSMUSG00000083892	NA	-0.925566	1.67903	-2.29218	0.0363159	0.0509684	-4.42046
ENSMUSG00000037846	Rtkn2	-0.926438	1.5317	-2.11672	0.0508956	0.0700838	-4.72914
ENSMUSG00000106720	NA	-0.928654	1.53857	-2.11061	0.0514888	0.0708519	-4.69224
ENSMUSG00000039519	Cyp7b1	-0.9293	1.05877	-2.16812	0.0461436	0.0639811	-4.52149
ENSMUSG00000114833	NA	-0.935299	1.21696	-2.0496	0.0577769	0.0789561	-4.72
ENSMUSG00000087479	Gm16835	-0.937859	1.28986	-2.13721	0.048949	0.0675684	-4.61576
ENSMUSG00000116627	NA	-0.938999	1.29151	-2.05404	0.0572971	0.0783247	-4.75249
ENSMUSG00000065847	Gm25188	-0.941485	1.93625	-2.20165	0.0432684	0.0601576	-4.64491
ENSMUSG00000006574	Slc4a1	-0.942188	2.482	-2.03125	0.0598014	0.0815251	-5.09488
ENSMUSG00000111345	NA	-0.942294	1.74376	-2.04289	0.0585106	0.0798843	-4.88251
ENSMUSG00000024421	Lama3	-0.949226	1.22204	-1.95409	0.0690379	0.0933355	-4.90449
ENSMUSG00000034758	Tle6	-0.949303	1.36042	-2.29094	0.036404	0.0510823	-4.3567
ENSMUSG00000085936	NA	-0.949755	1.87511	-2.1136	0.0511978	0.0704779	-4.79673
ENSMUSG00000044751	NA	-0.950298	1.24955	-2.07581	0.0549947	0.0753367	-4.68155
ENSMUSG00000030214	Plbd1	-0.951177	1.18151	-2.16005	0.0468613	0.0649026	-4.50387
ENSMUSG00000029084	Cd38	-0.952587	1.65927	-2.05517	0.0571757	0.0781686	-4.8319
ENSMUSG00000042909	Olfr648	-0.952594	0.958383	-1.97806	0.0660391	0.0895456	-4.8131
ENSMUSG00000056679	Gpr173	-0.952617	1.20686	-1.9798	0.0658261	0.0892788	-4.86662
ENSMUSG00000084205	NA	-0.957575	1.01323	-2.23779	0.0403566	0.0563373	-4.36089
ENSMUSG00000033898	Cfhr2	-0.958048	1.32573	-1.93478	0.0715426	0.0964962	-4.96037
ENSMUSG00000034437	NA	-0.960325	1.49442	-2.13165	0.0494702	0.0682408	-4.64142
ENSMUSG00000003752	Itpkc	-0.962058	1.23231	-2.13997	0.0486926	0.0672525	-4.602
ENSMUSG00000095123	NA	-0.962804	1.43246	-2.42501	0.0279858	0.039793	-4.13747
ENSMUSG00000083820	Ndufs6b	-0.964999	0.963227	-2.24203	0.0400273	0.0558883	-4.34683
ENSMUSG00000093484	NA	-0.965455	1.25767	-2.10974	0.0515743	0.0709607	-4.67023
ENSMUSG00000066838	Zfp772	-0.967795	0.770061	-2.12896	0.0497248	0.0685619	-4.569
ENSMUSG00000029158	Yipf7	-0.969528	1.82778	-1.94739	0.0698977	0.0944109	-5.02072
ENSMUSG00000087002	NA	-0.972007	2.2247	-2.12027	0.0505534	0.0696519	-4.85066
ENSMUSG00000014503	Pkd2l2	-0.972272	1.9646	-2.42678	0.027888	0.0396642	-4.25657
ENSMUSG00000107690	NA	-0.972392	0.977862	-2.03041	0.0598957	0.0816385	-4.6741
ENSMUSG00000039232	Stx11	-0.972649	1.22137	-1.99608	0.0638629	0.0867983	-4.82808
ENSMUSG00000090001	NA	-0.972679	1.19006	-2.12477	0.0501222	0.0690882	-4.62114
ENSMUSG00000034105	Meak7	-0.974226	1.49176	-2.24993	0.0394196	0.0550642	-4.48261
ENSMUSG00000040613	Apobec1	-0.974813	1.48401	-2.47764	0.0252142	0.0360573	-4.06824
ENSMUSG00000037991	Rmi2	-0.979085	0.980499	-2.21579	0.0421069	0.0586318	-4.38942
ENSMUSG00000058050	NA	-0.979237	0.541229	-1.96096	0.0681666	0.0922541	-4.71281
ENSMUSG00000042763	Maneal	-0.980363	0.916997	-2.09033	0.0535065	0.0734812	-4.6337
ENSMUSG00000032083	Apoa1	-0.980817	0.837221	-1.92356	0.0730358	0.0983835	-4.99016
ENSMUSG00000102577	NA	-0.981385	1.09328	-2.08338	0.0542138	0.0743642	-4.67952
ENSMUSG00000037243	Zfp692	-0.981853	1.49289	-2.09001	0.0535385	0.0735159	-4.73631
ENSMUSG00000097042	NA	-0.98236	2.1578	-2.22847	0.0410897	0.0572879	-4.66392
ENSMUSG00000069083	Gm10259	-0.983133	1.22932	-1.984	0.0653141	0.0886396	-4.8324
ENSMUSG00000025648	Pfkfb4	-0.984169	1.39922	-2.07146	0.0554475	0.0759239	-4.72387
ENSMUSG00000052675	Zfp112	-0.984194	1.2881	-2.24546	0.039762	0.0555284	-4.41851
ENSMUSG00000112822	NA	-0.985918	1.49493	-2.23631	0.0404718	0.056491	-4.4614
ENSMUSG00000095234	Gm21586	-0.986479	1.07585	-2.05487	0.0572079	0.0782077	-4.70978
ENSMUSG00000041907	Gpr45	-0.988778	0.869397	-2.02762	0.0602097	0.0820461	-4.67637
ENSMUSG00000027655	Dhx35	-0.988963	0.940546	-2.22544	0.0413306	0.0576091	-4.36634
ENSMUSG00000091315	Gm17214	-0.99023	0.800784	-1.97476	0.0664445	0.0900732	-4.77013
ENSMUSG00000056418	NA	-0.991794	0.986431	-2.03871	0.0589713	0.0804533	-4.71492
ENSMUSG00000105179	NA	-0.994397	0.942381	-2.04535	0.0582402	0.0795399	-4.69064
ENSMUSG00000082966	Gm14614	-0.995082	1.08853	-2.45875	0.0261777	0.0373549	-4.015
ENSMUSG00000036292	Gramd1c	-0.996154	1.26419	-2.27025	0.0378976	0.053046	-4.38209
ENSMUSG00000031442	Mcf2l	-0.997062	1.39709	-2.4504	0.0266146	0.0379418	-4.05396
ENSMUSG00000101316	NA	-0.997261	0.90787	-2.1793	0.0451658	0.062661	-4.45501
ENSMUSG00000082874	Rpl15-ps1	-0.998452	1.24261	-2.14435	0.0482876	0.0667392	-4.60588
ENSMUSG00000045917	Tmem268	-0.998825	1.42618	-2.36116	0.0317361	0.0448702	-4.25042
ENSMUSG00000084946	NA	-0.998937	1.74247	-2.32275	0.034215	0.048152	-4.38661
ENSMUSG00000114453	Gm17805	-0.999675	0.922756	-2.21433	0.042225	0.0587813	-4.39863
ENSMUSG00000070425	Xntrpc	-1.00002	1.15894	-2.02684	0.0602979	0.0821561	-4.78341
ENSMUSG00000040105	Plpp6	-1.00183	2.19061	-2.8437	0.0120464	0.0177808	-3.52338
ENSMUSG00000107578	NA	-1.00265	1.23538	-2.26728	0.0381163	0.053342	-4.34707
ENSMUSG00002074924	NA	-1.01031	1.14969	-2.40881	0.0288954	0.0410174	-4.09051
ENSMUSG00000022790	Igsf11	-1.01068	1.08006	-1.96217	0.0680143	0.0920593	-4.84586
ENSMUSG00000001983	Taco1	-1.01154	1.49347	-2.14704	0.0480402	0.0664266	-4.61035
ENSMUSG00000050705	2310061I04Rik	-1.01286	1.95906	-2.16516	0.0464059	0.0643205	-4.68664
ENSMUSG00000104671	NA	-1.01614	1.18353	-2.06789	0.0558223	0.0764038	-4.69939
ENSMUSG00000081405	Gm13142	-1.01643	1.06537	-2.34421	0.0328084	0.0462998	-4.20007
ENSMUSG00000084917	NA	-1.01645	2.05602	-2.74591	0.0147027	0.0215267	-3.6998
ENSMUSG00000035595	Fam174c	-1.01778	2.21416	-2.89809	0.0107773	0.0159893	-3.41022
ENSMUSG00000044268	NA	-1.01787	1.44997	-2.1204	0.0505405	0.0696385	-4.67038
ENSMUSG00000074345	Tnfaip8l3	-1.01816	1.67043	-2.34624	0.0326777	0.0461273	-4.32602
ENSMUSG00000114213	A430090L17Rik	-1.0193	0.844025	-2.03015	0.0599252	0.0816737	-4.72525
ENSMUSG00000116618	NA	-1.02004	0.634653	-1.9557	0.0688327	0.093081	-4.71241
ENSMUSG00000103857	NA	-1.02086	1.10748	-2.03061	0.0598735	0.0816133	-4.72361
ENSMUSG00000028989	Angptl7	-1.02181	1.04041	-2.13817	0.0488597	0.0674578	-4.54204
ENSMUSG00000037681	Esyt3	-1.02216	1.26806	-2.2355	0.0405352	0.0565686	-4.41554
ENSMUSG00000111514	NA	-1.0232	0.718634	-1.968	0.0672835	0.0911487	-4.75678
ENSMUSG00000083743	NA	-1.0235	1.37742	-2.0659	0.0560315	0.0766806	-4.73815
ENSMUSG00000056055	Sag	-1.02534	1.52844	-2.50378	0.0239362	0.0343325	-4.01527
ENSMUSG00000090098	Alms1-ps2	-1.02608	1.58994	-2.25378	0.0391272	0.0546732	-4.48584
ENSMUSG00000027867	Spag17	-1.02817	1.46785	-2.46694	0.0257557	0.0367934	-4.06552
ENSMUSG00000026383	Epb41l5	-1.02874	1.26744	-2.2922	0.036315	0.0509684	-4.3241
ENSMUSG00000104685	NA	-1.02892	0.743431	-1.92022	0.0734853	0.0989526	-4.82907
ENSMUSG00000032948	Lipi	-1.02973	0.894975	-1.96946	0.067101	0.0909238	-4.77404
ENSMUSG00000087489	NA	-1.02984	1.31721	-2.54051	0.0222447	0.0320149	-3.90331
ENSMUSG00000039754	Alkbh4	-1.02984	1.28488	-2.01114	0.0620944	0.0845148	-4.80382
ENSMUSG00000036246	Gmip	-1.03103	1.70381	-2.57143	0.0209096	0.0301863	-3.92891
ENSMUSG00000115022	NA	-1.03155	0.826548	-2.09098	0.0534398	0.0733956	-4.60693
ENSMUSG00000109613	NA	-1.0317	0.941867	-2.1522	0.0475691	0.0658497	-4.4913
ENSMUSG00000086040	Wipf3	-1.03424	0.693728	-1.9861	0.0650604	0.0883275	-4.74242
ENSMUSG00000034768	Asb16	-1.03522	1.59705	-2.17054	0.0459306	0.0637018	-4.61217
ENSMUSG00000111417	NA	-1.03617	0.782053	-2.01201	0.0619936	0.0843881	-4.68625
ENSMUSG00000039137	Whrn	-1.03623	1.05029	-2.42295	0.0280997	0.0399395	-4.04178
ENSMUSG00000102930	NA	-1.03629	1.51118	-2.01866	0.0612272	0.083381	-4.86008
ENSMUSG00000078349	AW011738	-1.03971	0.621607	-1.92141	0.0733249	0.0987487	-4.80708
ENSMUSG00000094695	Gm21953	-1.04063	1.06578	-2.16302	0.0465956	0.0645631	-4.5204
ENSMUSG00000109679	NA	-1.0407	1.72973	-2.16112	0.0467652	0.0647818	-4.63001
ENSMUSG00000006344	Ggt5	-1.04083	1.68306	-2.1501	0.0477603	0.0660769	-4.6899
ENSMUSG00000082826	NA	-1.0409	0.93836	-2.15709	0.0471274	0.0652629	-4.48355
ENSMUSG00000114103	Gm8557	-1.0416	1.12884	-2.56352	0.0212436	0.0306484	-3.80905
ENSMUSG00000110156	Gm42067	-1.04285	1.12069	-1.96392	0.0677942	0.0917669	-4.83863
ENSMUSG00000097245	Gm5421	-1.04345	1.00672	-1.92156	0.0733044	0.0987272	-4.90558
ENSMUSG00000083553	NA	-1.04595	1.12146	-2.05677	0.0570035	0.0779477	-4.69335
ENSMUSG00000089442	Gm22529	-1.0465	0.861006	-2.2219	0.0416136	0.0579779	-4.36193
ENSMUSG00000024593	Megf10	-1.04865	1.85873	-2.09017	0.0535225	0.0734986	-4.82281
ENSMUSG00000017802	Retreg3	-1.04903	1.91061	-2.36735	0.0313528	0.0443425	-4.3591
ENSMUSG00000045180	Shroom2	-1.04974	1.84143	-2.60628	0.0194966	0.0282242	-3.89142
ENSMUSG00000119895	Gm22513	-1.05134	1.76468	-2.3804	0.030559	0.0432643	-4.27041
ENSMUSG00000032968	Inha	-1.05138	1.58975	-2.26338	0.0384059	0.0537363	-4.44756
ENSMUSG00000111985	NA	-1.05143	1.14321	-2.15195	0.0475922	0.0658775	-4.55881
ENSMUSG00000079553	Kifc1	-1.05227	1.05612	-2.16757	0.0461923	0.0640365	-4.47228
ENSMUSG00000102692	Dchs2	-1.05279	0.989813	-2.00403	0.0629235	0.0855882	-4.77491
ENSMUSG00000095591	NA	-1.05362	0.851664	-2.25971	0.0386804	0.0540901	-4.27666
ENSMUSG00000089687	Rab42	-1.05385	1.1628	-1.96399	0.0677849	0.09176	-4.87919
ENSMUSG00000028599	Tnfrsf1b	-1.0542	1.02413	-2.26103	0.0385813	0.0539652	-4.34418
ENSMUSG00000045114	Prrt2	-1.05476	0.811854	-1.96701	0.0674062	0.0912812	-4.77842
ENSMUSG00000081797	Gm8662	-1.05667	0.722549	-2.20783	0.0427571	0.0594806	-4.32854
ENSMUSG00000106757	NA	-1.05714	1.4616	-2.3421	0.0329441	0.0464616	-4.26897
ENSMUSG00000038319	Kcnh2	-1.05734	0.998574	-2.21707	0.0420029	0.058498	-4.38199
ENSMUSG00000029597	Sds	-1.05806	0.84795	-2.30305	0.0355555	0.0499554	-4.22223
ENSMUSG00000043290	Zfp784	-1.05839	0.985935	-2.16166	0.0467174	0.0647237	-4.45877
ENSMUSG00000049092	Gpr137c	-1.05938	1.066	-2.09348	0.0531884	0.0730625	-4.61034
ENSMUSG00000104043	NA	-1.06008	1.42338	-2.30674	0.0353003	0.0496101	-4.33524
ENSMUSG00000106831	NA	-1.06111	1.2169	-2.21517	0.0421573	0.0586908	-4.45821
ENSMUSG00000028572	Hook1	-1.06151	1.28378	-2.28991	0.0364769	0.051178	-4.31896
ENSMUSG00000103722	NA	-1.06203	1.85683	-2.34551	0.0327246	0.0461906	-4.35306
ENSMUSG00000019864	Rtn4ip1	-1.06207	1.32201	-2.45039	0.0266149	0.0379418	-4.05058
ENSMUSG00000055720	Ubl7	-1.06249	1.02936	-2.29889	0.0358445	0.0503518	-4.2526
ENSMUSG00000103223	NA	-1.06384	0.624256	-1.95937	0.0683672	0.0924971	-4.74042
ENSMUSG00000071350	Setdb2	-1.06453	1.41965	-2.50903	0.023687	0.0339883	-3.95583
ENSMUSG00000113568	Gm46369	-1.06491	1.30925	-2.62211	0.0188856	0.0273776	-3.72532
ENSMUSG00000051111	Sv2c	-1.06588	1.3247	-1.9333	0.0717388	0.0967431	-4.9566
ENSMUSG00000102297	NA	-1.06631	1.64681	-1.93135	0.0719965	0.0970608	-5.02712
ENSMUSG00000038453	Srcin1	-1.06795	0.559301	-2.01653	0.0614717	0.0837035	-4.62673
ENSMUSG00000060029	4930473A02Rik	-1.06827	1.15133	-2.16039	0.0468307	0.0648684	-4.51145
ENSMUSG00000111151	Gm5120	-1.06988	1.63557	-2.95913	0.00950804	0.0141885	-3.17417
ENSMUSG00000105572	NA	-1.07027	1.6898	-2.03817	0.0590305	0.0805192	-4.83747
ENSMUSG00000022686	B3gnt5	-1.07194	1.68573	-2.19795	0.043577	0.0605637	-4.60678
ENSMUSG00000106682	NA	-1.07431	1.68668	-2.35246	0.0322819	0.0455949	-4.30607
ENSMUSG00000116940	NA	-1.07438	1.21134	-1.96	0.0682877	0.0924008	-4.89108
ENSMUSG00000049641	Vgll2	-1.07557	1.86743	-2.00811	0.0624464	0.0849676	-4.91514
ENSMUSG00000036551	Akap14	-1.07563	1.08917	-2.35047	0.0324081	0.0457584	-4.20115
ENSMUSG00000113123	NA	-1.07759	1.05562	-2.07688	0.0548833	0.0751982	-4.6759
ENSMUSG00000029056	Pank4	-1.07832	1.04712	-2.26174	0.0385283	0.0539014	-4.32703
ENSMUSG00000083397	NA	-1.07854	1.26844	-2.5514	0.0217653	0.031368	-3.85853
ENSMUSG00000007888	Crlf1	-1.07855	1.03607	-2.23046	0.0409316	0.0570819	-4.37701
ENSMUSG00000020319	Wdpcp	-1.07922	1.21593	-2.43071	0.0276725	0.0393756	-4.07167
ENSMUSG00000040350	Trim7	-1.08006	1.74419	-2.35398	0.0321858	0.045468	-4.31302
ENSMUSG00002076419	NA	-1.08046	0.812385	-1.92395	0.0729832	0.0983188	-4.81499
ENSMUSG00000027875	Hmgcs2	-1.081	1.11761	-2.28593	0.0367602	0.0515393	-4.35121
ENSMUSG00000100967	NA	-1.08143	0.692331	-2.11744	0.050826	0.0700012	-4.51484
ENSMUSG00000104121	NA	-1.08222	0.86647	-1.98713	0.064936	0.0881642	-4.76684
ENSMUSG00000028040	Efna4	-1.08273	1.74678	-2.39731	0.0295581	0.0419148	-4.24748
ENSMUSG00000020781	Tsen54	-1.08399	1.19847	-2.54287	0.02214	0.0318705	-3.85466
ENSMUSG00000097163	NA	-1.08539	0.85774	-2.0838	0.0541707	0.0743098	-4.59857
ENSMUSG00000081254	NA	-1.08707	1.38546	-2.08326	0.0542263	0.0743768	-4.69238
ENSMUSG00000009772	Nuak2	-1.0876	1.0315	-2.4706	0.025569	0.0365504	-3.9773
ENSMUSG00000108291	NA	-1.08793	1.28389	-2.11752	0.050818	0.0699945	-4.64355
ENSMUSG00000101335	NA	-1.08842	1.8224	-2.68975	0.0164758	0.0240125	-3.722
ENSMUSG00000085811	Cep112it	-1.08885	0.88254	-2.08761	0.0537815	0.0738312	-4.60502
ENSMUSG00000080797	Gm15760	-1.08943	0.651833	-2.12906	0.0497153	0.0685531	-4.45961
ENSMUSG00000029348	Asphd2	-1.08948	1.23642	-2.2883	0.0365911	0.0513144	-4.35029
ENSMUSG00000104515	NA	-1.08957	1.31567	-2.26859	0.0380199	0.0532139	-4.35509
ENSMUSG00000041609	Bicdl1	-1.09041	1.14769	-2.04459	0.0583232	0.0796433	-4.75882
ENSMUSG00000082815	Gm5678	-1.09131	1.44308	-2.63524	0.0183929	0.0266915	-3.75176
ENSMUSG00000043870	Gm5809	-1.09151	0.792522	-1.93535	0.0714683	0.0964079	-4.8287
ENSMUSG00000097876	NA	-1.09515	1.01267	-1.96715	0.0673899	0.0912673	-4.80072
ENSMUSG00000082729	NA	-1.09515	1.70601	-2.45127	0.0265684	0.0378806	-4.13596
ENSMUSG00000091020	Gm5828	-1.09522	0.951965	-2.26124	0.0385658	0.0539469	-4.30895
ENSMUSG00000082264	NA	-1.09549	0.988287	-1.93793	0.071129	0.0959679	-4.85509
ENSMUSG00000116626	NA	-1.09579	1.8875	-2.04245	0.0585589	0.0799403	-4.88237
ENSMUSG00000084910	NA	-1.09609	1.33995	-2.23622	0.0404792	0.0564976	-4.50893
ENSMUSG00000117060	NA	-1.09712	0.955402	-2.18048	0.0450634	0.0625267	-4.44228
ENSMUSG00000082315	Gm16523	-1.09766	1.62364	-2.57615	0.0207128	0.02991	-3.89497
ENSMUSG00000026458	Ppfia4	-1.0982	1.31042	-2.56512	0.0211757	0.0305564	-3.82098
ENSMUSG00000048200	Cracr2b	-1.09841	0.91783	-2.34228	0.0329322	0.0464478	-4.155
ENSMUSG00000024913	Lrp5	-1.09842	1.41093	-2.49952	0.0241402	0.0346002	-4.01149
ENSMUSG00000020669	Sh3yl1	-1.09904	1.04718	-1.96838	0.0672355	0.0910893	-4.8097
ENSMUSG00000117458	Gm6552	-1.09923	1.16188	-2.41838	0.0283546	0.0402862	-4.10515
ENSMUSG00000090667	Mdfic2	-1.09929	0.633727	-1.96713	0.0673919	0.0912673	-4.73382
ENSMUSG00000118294	NA	-1.0996	1.15006	-2.60086	0.0197104	0.0285206	-3.76735
ENSMUSG00000093485	NA	-1.09977	1.52208	-2.54622	0.0219919	0.031676	-3.9401
ENSMUSG00000071291	Zfp58	-1.10004	1.0996	-2.05601	0.057085	0.0780543	-4.67356
ENSMUSG00000087107	AI662270	-1.10111	1.86505	-2.33962	0.0331041	0.0466762	-4.39503
ENSMUSG00000093919	NA	-1.10124	1.25989	-2.16654	0.0462834	0.0641548	-4.52632
ENSMUSG00000046318	Ccbe1	-1.10176	1.04975	-1.9218	0.0732726	0.0986904	-4.90513
ENSMUSG00000081391	NA	-1.10209	1.02618	-2.09987	0.0525479	0.0722234	-4.60024
ENSMUSG00000100441	Gm7266	-1.10268	1.47942	-2.83609	0.0122349	0.0180518	-3.37421
ENSMUSG00000107212	Gm5302	-1.10367	0.899315	-2.53009	0.0227128	0.0326501	-3.81279
ENSMUSG00000049928	Glp2r	-1.10408	0.730975	-2.18548	0.0446338	0.0619737	-4.37118
ENSMUSG00000023826	Prkn	-1.10544	1.37125	-2.11467	0.0510939	0.0703393	-4.64044
ENSMUSG00000049336	Tenm2	-1.10581	1.51748	-2.28414	0.0368889	0.0517	-4.40807
ENSMUSG00000028246	Faxc	-1.10642	1.30067	-2.45477	0.0263848	0.0376408	-4.03532
ENSMUSG00000060678	H4c3	-1.10694	1.52539	-2.47829	0.0251816	0.0360177	-4.06225
ENSMUSG00000097616	1110019D14Rik	-1.10705	1.27138	-2.23556	0.0405308	0.0565661	-4.42099
ENSMUSG00000031949	Adat1	-1.10747	0.541502	-2.12846	0.0497714	0.0686175	-4.41229
ENSMUSG00000084116	Gm12460	-1.10802	1.51635	-2.81268	0.0128338	0.0188899	-3.42416
ENSMUSG00000107201	NA	-1.10839	1.9194	-2.74605	0.0146985	0.021522	-3.6332
ENSMUSG00000113987	NA	-1.10856	1.6739	-2.29459	0.036146	0.0507624	-4.41849
ENSMUSG00000096177	Gm5070	-1.10861	0.489599	-1.97888	0.0659386	0.0894205	-4.65635
ENSMUSG00000083086	NA	-1.10947	1.31927	-2.4462	0.0268369	0.0382385	-4.06603
ENSMUSG00000120539	NA	-1.10977	0.730958	-2.31019	0.0350639	0.0492962	-4.1925
ENSMUSG00000104973	NA	-1.11118	1.43306	-2.40007	0.0293977	0.0417035	-4.21354
ENSMUSG00000114713	Gm9633	-1.11182	0.771047	-1.99196	0.0643546	0.0874179	-4.70876
ENSMUSG00000085611	NA	-1.11254	0.839904	-2.27279	0.037711	0.0527916	-4.26373
ENSMUSG00000029999	Tgfa	-1.11327	1.9136	-2.09097	0.0534408	0.0733956	-4.85684
ENSMUSG00000002980	Bcam	-1.11369	1.61885	-2.52634	0.0228832	0.0328865	-3.99064
ENSMUSG00000051403	Ppp1r37	-1.11384	1.017	-2.42648	0.0279049	0.0396857	-4.0505
ENSMUSG00000040472	Rabggta	-1.11424	1.44547	-2.21405	0.0422478	0.0588093	-4.49238
ENSMUSG00000106071	NA	-1.11477	1.12993	-2.22765	0.0411545	0.0573673	-4.40091
ENSMUSG00000034947	Tmem106a	-1.1157	1.92375	-2.06835	0.0557738	0.0763421	-4.90723
ENSMUSG00000045730	Adrb2	-1.11628	1.17508	-2.68548	0.0166187	0.0242095	-3.58196
ENSMUSG00000102101	Zbtb11os1	-1.11666	1.08686	-1.95791	0.0685516	0.0927351	-4.86107
ENSMUSG00000073067	9130019P16Rik	-1.11733	1.70459	-2.88628	0.0110413	0.0163595	-3.31026
ENSMUSG00000045555	Mettl24	-1.11757	1.32202	-2.54104	0.022221	0.0319829	-3.9505
ENSMUSG00000120334	NA	-1.1187	1.42861	-2.62361	0.0188289	0.0273007	-3.756
ENSMUSG00000095315	Gm10130	-1.12128	1.63698	-1.9166	0.0739755	0.0995883	-5.04685
ENSMUSG00000083974	NA	-1.12234	1.21294	-2.13838	0.04884	0.0674392	-4.57257
ENSMUSG00000105124	Gm5297	-1.12296	1.18233	-2.66791	0.0172197	0.0250501	-3.61413
ENSMUSG00000034116	Vav1	-1.12392	0.95275	-2.02583	0.0604119	0.0822911	-4.68247
ENSMUSG00000052446	Zfp961	-1.12496	1.63422	-2.60337	0.0196111	0.0283863	-3.85547
ENSMUSG00000112790	NA	-1.12516	1.298	-2.12993	0.0496329	0.068448	-4.58249
ENSMUSG00000082476	Gm12242	-1.12537	0.567987	-2.27192	0.0377751	0.0528779	-4.20541
ENSMUSG00000037523	Mavs	-1.126	1.72638	-2.35586	0.0320678	0.0453099	-4.31752
ENSMUSG00000082296	NA	-1.1263	1.24435	-2.64475	0.0180437	0.0262038	-3.67925
ENSMUSG00000077506	NA	-1.12783	1.29282	-2.68736	0.0165556	0.0241253	-3.61712
ENSMUSG00000105700	NA	-1.12841	1.19273	-2.25563	0.0389874	0.0545007	-4.38339
ENSMUSG00000021913	Ogdhl	-1.12854	1.36429	-2.35788	0.0319411	0.0451396	-4.2251
ENSMUSG00000087368	BC065397	-1.12864	1.54494	-2.55648	0.021545	0.031071	-3.88769
ENSMUSG00000027716	Trpc3	-1.12932	1.25785	-2.11724	0.0508449	0.0700229	-4.60562
ENSMUSG00000081263	Gm14859	-1.13019	0.920289	-2.46037	0.0260935	0.0372445	-3.92363
ENSMUSG00000096920	Rps19-ps8	-1.13065	1.04475	-2.50322	0.0239632	0.0343677	-3.89262
ENSMUSG00000024579	Pcyox1l	-1.13172	0.888566	-2.10809	0.0517356	0.0711737	-4.55427
ENSMUSG00000048482	Bdnf	-1.13389	0.82346	-2.13622	0.0490415	0.0676833	-4.46206
ENSMUSG00000038204	Asb10	-1.13532	1.06177	-1.985	0.0651929	0.0884959	-4.73013
ENSMUSG00000050973	Gdpgp1	-1.13592	1.00809	-1.98798	0.0648334	0.0880357	-4.76074
ENSMUSG00000043614	Vps37d	-1.13642	1.02355	-2.04229	0.058576	0.0799587	-4.75264
ENSMUSG00000084328	NA	-1.13746	1.22347	-2.4567	0.0262839	0.0375017	-3.99817
ENSMUSG00000027635	Dsn1	-1.13765	2.03617	-2.8596	0.0116609	0.017235	-3.43502
ENSMUSG00000036086	Zranb3	-1.13831	2.17403	-2.5342	0.0225267	0.0324016	-4.08352
ENSMUSG00000037166	Ppp1r14a	-1.13874	1.45991	-1.99581	0.0638955	0.0868372	-4.91938
ENSMUSG00000102649	NA	-1.1411	2.1185	-3.2118	0.00564257	0.00857917	-2.74939
ENSMUSG00000081319	Gm12936	-1.14137	1.04423	-2.48738	0.0247308	0.0354075	-3.93153
ENSMUSG00000055561	Spink5	-1.14148	0.902527	-1.94081	0.0707519	0.0954883	-4.81968
ENSMUSG00000081848	Gm14925	-1.14188	0.807063	-2.44574	0.026861	0.0382704	-3.97327
ENSMUSG00000113877	NA	-1.14236	1.17223	-2.07635	0.0549381	0.0752686	-4.6549
ENSMUSG00000082051	Gm16072	-1.14286	1.04681	-2.47782	0.0252052	0.0360491	-3.93983
ENSMUSG00000036185	Sapcd1	-1.14356	0.963541	-2.02661	0.0603237	0.0821861	-4.72389
ENSMUSG00000050174	Nudt6	-1.14388	1.62397	-2.61145	0.0192953	0.0279512	-3.82034
ENSMUSG00000015053	Gata2	-1.14464	1.22947	-2.53536	0.0224746	0.0323288	-3.89637
ENSMUSG00000036819	Jmjd4	-1.14474	1.94899	-2.88033	0.0111765	0.0165468	-3.36109
ENSMUSG00000064941	Gm23238	-1.14561	1.85619	-2.92148	0.0102724	0.0152731	-3.26409
ENSMUSG00000109495	NA	-1.14668	0.912085	-2.38839	0.0300818	0.0426355	-4.05884
ENSMUSG00000118559	A930007A09Rik	-1.14727	0.601659	-2.05786	0.0568869	0.0778076	-4.5841
ENSMUSG00000040183	Ankrd6	-1.14801	1.25108	-2.18455	0.0447135	0.0620686	-4.49474
ENSMUSG00000056445	Hoxaas2	-1.14822	1.66299	-2.31224	0.0349241	0.0491185	-4.37495
ENSMUSG00000034422	Parp14	-1.14878	1.66195	-2.78091	0.0136923	0.0201063	-3.51721
ENSMUSG00000068245	Phf11d	-1.14897	1.19107	-2.70575	0.0159505	0.0232762	-3.53954
ENSMUSG00000027470	Mylk2	-1.14917	1.96213	-2.45439	0.0264047	0.0376643	-4.17333
ENSMUSG00000115410	NA	-1.14938	0.650836	-2.21322	0.0423159	0.0588966	-4.31984
ENSMUSG00000044707	Ccnjl	-1.14987	0.870619	-2.04345	0.0584483	0.0798042	-4.61084
ENSMUSG00000033676	Gabrb3	-1.14991	1.17529	-2.46814	0.0256945	0.0367108	-3.96705
ENSMUSG00000062554	NA	-1.15066	1.07169	-1.98299	0.0654377	0.0887959	-4.78276
ENSMUSG00000118250	Gm5234	-1.15165	1.30017	-2.84647	0.0119783	0.0176863	-3.31774
ENSMUSG00000107054	NA	-1.15182	1.21142	-2.8417	0.0120955	0.0178486	-3.30859
ENSMUSG00000005968	Tuft1	-1.15216	1.2709	-2.41175	0.0287284	0.0407935	-4.09788
ENSMUSG00000030207	Fam234b	-1.15234	1.63304	-2.85152	0.0118553	0.0175106	-3.37642
ENSMUSG00000099924	NA	-1.15242	0.729317	-2.28376	0.0369156	0.051734	-4.1969
ENSMUSG00000096687	Mfsd4b4	-1.15289	1.07199	-2.71217	0.0157444	0.0229938	-3.51958
ENSMUSG00000105457	NA	-1.15306	1.78562	-2.03716	0.0591428	0.0806623	-4.88128
ENSMUSG00000072980	Oip5	-1.15344	1.13075	-2.48524	0.0248362	0.0355445	-3.92886
ENSMUSG00000071553	Cpa2	-1.15364	1.45737	-2.38503	0.0302818	0.0428995	-4.24
ENSMUSG00000052566	Hook2	-1.15427	1.65871	-2.8175	0.0127083	0.0187127	-3.47668
ENSMUSG00000100671	NA	-1.15436	1.3897	-2.86895	0.0114401	0.0169212	-3.30544
ENSMUSG00000114312	Gm18077	-1.1546	1.29666	-2.48792	0.0247038	0.0353757	-4.00058
ENSMUSG00000107608	NA	-1.15471	0.91457	-2.29696	0.0359799	0.0505355	-4.25821
ENSMUSG00000038010	Ccdc138	-1.156	1.32662	-2.81604	0.0127463	0.0187673	-3.38008
ENSMUSG00000020657	Dnajc27	-1.15647	1.76252	-2.77923	0.0137394	0.0201714	-3.53495
ENSMUSG00000027670	Ocstamp	-1.15666	2.25721	-2.04695	0.058066	0.0793167	-4.98871
ENSMUSG00000046991	Wdr27	-1.15669	1.38757	-2.58789	0.0202305	0.0292404	-3.81613
ENSMUSG00000026274	Pask	-1.15715	1.64428	-2.87501	0.011299	0.0167226	-3.31293
ENSMUSG00002075574	NA	-1.15745	1.234	-2.21992	0.0417728	0.058185	-4.41175
ENSMUSG00000096373	Vmn2r31	-1.15752	0.91044	-2.14382	0.0483362	0.0667897	-4.50302
ENSMUSG00000081974	Gm11960	-1.15818	1.24901	-2.13151	0.0494836	0.068255	-4.61042
ENSMUSG00000109390	NA	-1.15848	0.889581	-1.99929	0.0634816	0.0863014	-4.72573
ENSMUSG00000121109	NA	-1.15875	0.927484	-1.99851	0.0635743	0.0864221	-4.76369
ENSMUSG00000048572	Tmem252	-1.16011	1.47432	-2.32473	0.0340825	0.0479693	-4.32032
ENSMUSG00000117503	Gm7527	-1.16077	1.16363	-2.45509	0.0263684	0.0376198	-4.01735
ENSMUSG00000115918	NA	-1.16248	1.38467	-2.69198	0.0164017	0.0239076	-3.61376
ENSMUSG00000020937	Plcd3	-1.16259	0.903916	-2.21164	0.042445	0.0590651	-4.40924
ENSMUSG00000025321	Itgb8	-1.16318	2.027	-3.26006	0.00510522	0.00778964	-2.63756
ENSMUSG00000083258	Gm5939	-1.16325	0.662987	-2.37106	0.031125	0.0440288	-4.02657
ENSMUSG00000024376	Epb41l4a	-1.16335	1.3199	-2.49252	0.024479	0.0350675	-3.96344
ENSMUSG00000091361	Gm5277	-1.16359	1.13448	-2.52114	0.0231219	0.0332208	-3.88476
ENSMUSG00000103979	NA	-1.1645	1.55059	-2.82752	0.0124511	0.0183523	-3.38579
ENSMUSG00000017718	Afmid	-1.16675	1.54977	-2.68625	0.0165928	0.0241766	-3.68331
ENSMUSG00000074398	Gm15441	-1.16749	0.603399	-2.11799	0.0507723	0.069936	-4.45628
ENSMUSG00000105176	NA	-1.16759	1.40952	-2.35649	0.0320277	0.0452591	-4.25159
ENSMUSG00000034059	Ypel4	-1.16801	0.830524	-2.01794	0.0613096	0.083488	-4.66531
ENSMUSG00000041757	Plekha6	-1.16964	0.953174	-2.00688	0.0625894	0.0851569	-4.75838
ENSMUSG00000121501	NA	-1.17002	1.2888	-2.2443	0.0398515	0.0556498	-4.38258
ENSMUSG00002075855	NA	-1.17002	0.753219	-1.94137	0.0706794	0.0953964	-4.77927
ENSMUSG00000026955	Sapcd2	-1.17083	1.24683	-2.64969	0.0178646	0.025954	-3.66169
ENSMUSG00000026062	Slc9a2	-1.17102	1.42106	-2.77936	0.0137358	0.0201675	-3.43549
ENSMUSG00000080800	NA	-1.17121	1.0378	-2.66458	0.0173358	0.0252091	-3.61265
ENSMUSG00000046463	NA	-1.17174	1.50961	-2.25519	0.0390206	0.0545415	-4.45497
ENSMUSG00000024180	Pgap6	-1.17213	0.376447	-2.11576	0.0509878	0.0702021	-4.44547
ENSMUSG00000115238	Gm19236	-1.17242	1.22498	-2.66114	0.0174565	0.0253745	-3.6203
ENSMUSG00000072762	4930522L14Rik	-1.17255	1.43756	-2.8215	0.0126051	0.018568	-3.39974
ENSMUSG00000087201	NA	-1.17272	1.63625	-2.14511	0.0482178	0.066647	-4.6552
ENSMUSG00000110791	NA	-1.17285	1.52834	-2.16785	0.0461676	0.0640063	-4.59878
ENSMUSG00000038637	Lrrc56	-1.173	0.862066	-2.59675	0.0198737	0.0287475	-3.65657
ENSMUSG00000021708	Rasgrf2	-1.17332	0.846293	-2.28828	0.0365928	0.0513144	-4.22055
ENSMUSG00000103933	NA	-1.17335	0.823075	-2.39192	0.0298739	0.0423463	-4.03511
ENSMUSG00000032452	Clstn2	-1.17337	1.2971	-2.41476	0.0285582	0.0405596	-4.121
ENSMUSG00000102644	Thap6	-1.17413	1.28861	-2.40846	0.0289154	0.0410405	-4.13092
ENSMUSG00000053687	Dpep2	-1.17422	0.625367	-2.11214	0.05134	0.0706605	-4.46079
ENSMUSG00000114023	NA	-1.17432	1.42233	-2.54558	0.0220202	0.0317125	-3.89378
ENSMUSG00000107091	NA	-1.17471	1.79419	-3.05551	0.00779626	0.0117136	-2.9928
ENSMUSG00000108401	NA	-1.17485	0.852208	-2.07439	0.0551417	0.0755286	-4.57903
ENSMUSG00000078588	Ccdc24	-1.17534	1.55174	-3.03062	0.00820684	0.0123135	-3.00882
ENSMUSG00000066861	Oas1g	-1.17692	0.488349	-2.05704	0.0569742	0.0779173	-4.49478
ENSMUSG00000000183	Fgf6	-1.17723	1.18378	-2.14837	0.0479186	0.0662877	-4.52802
ENSMUSG00000102697	Pcdhac2	-1.1775	1.53683	-2.55776	0.0214901	0.0309958	-3.92343
ENSMUSG00000052373	Mpp3	-1.17782	1.76015	-2.59416	0.0199774	0.0288955	-3.8628
ENSMUSG00000040649	Rimklb	-1.17799	1.16318	-2.7492	0.0146047	0.0213876	-3.45485
ENSMUSG00000120883	NA	-1.1799	1.71856	-2.06581	0.0560415	0.0766894	-4.84865
ENSMUSG00000103973	NA	-1.18028	1.64898	-2.6881	0.0165309	0.0240912	-3.68291
ENSMUSG00000031379	Pir	-1.1813	1.1851	-1.91514	0.0741744	0.0998316	-4.93792
ENSMUSG00000053559	Smagp	-1.18136	1.36145	-2.83497	0.012263	0.0180873	-3.32672
ENSMUSG00000113186	A330076C08Rik	-1.18164	1.52175	-2.87124	0.0113865	0.0168452	-3.32611
ENSMUSG00000037438	NA	-1.18218	1.25728	-2.44448	0.0269286	0.0383618	-4.02934
ENSMUSG00000049122	Frmd3	-1.1822	1.59766	-2.71136	0.0157702	0.0230253	-3.6255
ENSMUSG00000110348	Gm4157	-1.18283	1.35253	-2.0307	0.0598633	0.0816044	-4.76328
ENSMUSG00000053684	Kics2	-1.18297	0.700737	-2.16024	0.0468442	0.064883	-4.38703
ENSMUSG00000112441	NA	-1.18347	0.515927	-2.13327	0.0493179	0.0680478	-4.41065
ENSMUSG00000026141	Col19a1	-1.18445	0.878855	-2.34654	0.0326588	0.0461036	-4.07506
ENSMUSG00000109108	NA	-1.18544	1.10539	-2.13909	0.0487747	0.0673532	-4.52545
ENSMUSG00000030641	Ddias	-1.18578	1.30942	-2.30379	0.0355043	0.0498866	-4.30963
ENSMUSG00000074930	Gm13981	-1.18586	0.942234	-2.6421	0.0181404	0.0263407	-3.62895
ENSMUSG00000102211	NA	-1.18722	1.15202	-2.22046	0.0417296	0.0581322	-4.40348
ENSMUSG00000105950	NA	-1.18782	1.72292	-2.47552	0.0253206	0.0362024	-4.06356
ENSMUSG00000029403	Cdkl2	-1.188	1.48817	-2.37715	0.0307547	0.0435217	-4.1837
ENSMUSG00000031982	Arv1	-1.18843	0.882333	-2.54741	0.0219397	0.031609	-3.77184
ENSMUSG00000024862	Klc2	-1.18847	1.64102	-3.02533	0.00829685	0.0124427	-3.01409
ENSMUSG00000072761	Gm6712	-1.18882	2.15417	-3.55149	0.002786	0.00432722	-2.11884
ENSMUSG00000034258	Flvcr2	-1.18907	1.50349	-2.81932	0.0126613	0.0186471	-3.40137
ENSMUSG00000024246	Thumpd2	-1.19061	2.10397	-2.41998	0.0282651	0.0401642	-4.3086
ENSMUSG00000105935	NA	-1.19118	1.80344	-2.15176	0.0476099	0.0658937	-4.68836
ENSMUSG00000031165	Was	-1.19213	0.818119	-2.38723	0.0301509	0.0427278	-4.01432
ENSMUSG00000021732	Fgf10	-1.19243	1.12119	-2.26389	0.0383679	0.0536872	-4.40773
ENSMUSG00000024174	Pot1b	-1.19324	1.62852	-3.12055	0.00681601	0.010283	-2.84078
ENSMUSG00000121357	NA	-1.1935	1.57979	-2.97718	0.00916157	0.0136928	-3.11058
ENSMUSG00000106133	NA	-1.19379	1.71481	-2.48507	0.0248443	0.0355538	-4.09322
ENSMUSG00000097565	NA	-1.19458	1.12977	-2.29395	0.0361915	0.0508132	-4.28189
ENSMUSG00000086377	4930529C04Rik	-1.19525	1.4362	-2.33549	0.0333729	0.0470331	-4.30298
ENSMUSG00000103092	Pcdha5	-1.19613	1.54529	-2.61095	0.0193145	0.0279754	-3.82618
ENSMUSG00000094076	Gm4767	-1.19682	0.889522	-1.98784	0.0648497	0.0880524	-4.74269
ENSMUSG00000110869	NA	-1.19702	1.20617	-2.65785	0.0175728	0.0255401	-3.63566
ENSMUSG00000052407	Ccdc171	-1.19747	1.10613	-2.35935	0.0318489	0.0450239	-4.15219
ENSMUSG00000088820	Gm25224	-1.19788	1.42649	-2.1462	0.0481173	0.0665206	-4.61193
ENSMUSG00002076472	NA	-1.19794	1.25316	-2.48619	0.0247891	0.0354793	-3.98834
ENSMUSG00000084911	NA	-1.19945	1.56867	-2.28929	0.0365207	0.0512362	-4.41577
ENSMUSG00000033685	Ucp2	-1.19946	1.77671	-3.2855	0.00484271	0.00739937	-2.52645
ENSMUSG00000107591	Gm6794	-1.19991	1.67332	-3.05546	0.00779696	0.0117138	-2.98654
ENSMUSG00000082872	NA	-1.20019	1.02478	-2.64119	0.0181735	0.026387	-3.62861
ENSMUSG00000020806	Rhbdf2	-1.20057	1.18734	-2.27423	0.0376057	0.0526643	-4.32921
ENSMUSG00000084153	NA	-1.2006	1.57333	-2.40611	0.02905	0.0412182	-4.17977
ENSMUSG00000105914	Gm19243	-1.20072	1.30604	-2.57575	0.0207292	0.0299317	-3.84615
ENSMUSG00000078302	Foxd1	-1.20073	1.10264	-2.61117	0.019306	0.0279649	-3.69088
ENSMUSG00000102570	NA	-1.20083	0.974847	-2.25942	0.0387023	0.0541172	-4.3571
ENSMUSG00000037325	Bbs7	-1.20096	1.91221	-3.50157	0.00309076	0.00478637	-2.14709
ENSMUSG00000039942	Ptger4	-1.20107	1.51412	-2.79811	0.013221	0.0194402	-3.4449
ENSMUSG00000105893	Wdr46-ps	-1.2011	0.982787	-2.49587	0.0243165	0.0348461	-3.87658
ENSMUSG00000055725	Paqr3	-1.20152	0.639761	-2.2088	0.0426773	0.0593734	-4.32612
ENSMUSG00000046994	Mars2	-1.20166	1.65777	-2.28178	0.0370581	0.0519271	-4.42062
ENSMUSG00000115975	NA	-1.20252	1.03423	-2.59117	0.0200977	0.0290619	-3.7249
ENSMUSG00000070371	Prss36	-1.20261	1.15261	-2.54352	0.0221113	0.0318312	-3.8529
ENSMUSG00000093668	Pou5f2	-1.20265	1.44057	-2.84403	0.0120382	0.01777	-3.33202
ENSMUSG00000102331	NA	-1.20312	1.68646	-3.16437	0.00622522	0.00942918	-2.75875
ENSMUSG00000110758	NA	-1.20347	1.61921	-2.79368	0.0133407	0.0196044	-3.47136
ENSMUSG00000000552	Zfp385a	-1.2036	1.31458	-2.73807	0.0149385	0.0218575	-3.50153
ENSMUSG00000109873	NA	-1.20396	1.59286	-2.48904	0.0246488	0.0352993	-4.04539
ENSMUSG00000036560	Lgi4	-1.20414	1.37933	-2.41529	0.0285283	0.0405251	-4.16639
ENSMUSG00000025739	Gng13	-1.20416	1.64325	-3.24062	0.0053153	0.00810232	-2.6196
ENSMUSG00000025789	St8sia2	-1.20436	1.2471	-2.93274	0.0100377	0.0149404	-3.11875
ENSMUSG00000019842	Traf3ip2	-1.20474	1.03621	-2.40723	0.0289857	0.0411376	-4.09832
ENSMUSG00000110489	NA	-1.20556	1.34683	-2.23262	0.0407619	0.0568634	-4.42066
ENSMUSG00000089857	Zfp882	-1.20582	1.54713	-2.7634	0.014189	0.0208051	-3.51518
ENSMUSG00000090117	NA	-1.20653	0.602216	-2.07126	0.0554681	0.0759473	-4.5526
ENSMUSG00000106847	Peg13	-1.20655	1.47562	-2.92055	0.0102921	0.0152994	-3.2239
ENSMUSG00000026959	Grin1	-1.20683	1.18687	-2.42473	0.0280011	0.0398105	-4.05665
ENSMUSG00000056296	Synpr	-1.20689	0.711531	-2.61412	0.0191918	0.0278105	-3.61007
ENSMUSG00000121428	NA	-1.20785	0.42285	-2.07044	0.0555542	0.0760558	-4.51444
ENSMUSG00000120183	NA	-1.20837	0.804184	-2.35131	0.0323549	0.0456951	-4.11097
ENSMUSG00000098492	Gm19353	-1.20938	1.65747	-2.79732	0.0132422	0.0194687	-3.48433
ENSMUSG00000062906	Hdac10	-1.20941	1.59573	-2.99635	0.00880727	0.0131776	-3.08323
ENSMUSG00000087449	NA	-1.20958	0.747977	-2.25748	0.038848	0.0543175	-4.2288
ENSMUSG00000081670	NA	-1.20977	0.559412	-2.03901	0.0589382	0.0804132	-4.59421
ENSMUSG00000085116	Gm2735	-1.21004	1.33583	-3.09394	0.00720147	0.0108473	-2.83408
ENSMUSG00000103502	NA	-1.21006	1.10094	-2.15143	0.0476392	0.0659301	-4.53699
ENSMUSG00000039616	Mocos	-1.21008	0.650423	-1.95369	0.0690898	0.0933999	-4.75981
ENSMUSG00000084186	NA	-1.2113	0.465295	-2.40695	0.0290015	0.0411574	-3.94201
ENSMUSG00000114036	NA	-1.21149	0.885654	-2.28067	0.037138	0.0520292	-4.22069
ENSMUSG00000032842	Abcc10	-1.21166	0.689994	-2.12159	0.0504261	0.0694895	-4.47847
ENSMUSG00000108171	Gm43915	-1.21307	1.42249	-2.35448	0.0321544	0.0454265	-4.24743
ENSMUSG00000083374	Gm11449	-1.21321	1.08228	-1.972	0.0667856	0.0905188	-4.83884
ENSMUSG00000105970	NA	-1.21395	1.25171	-2.23928	0.0402404	0.0561786	-4.4132
ENSMUSG00000103815	NA	-1.214	1.15458	-2.38195	0.030466	0.0431465	-4.11278
ENSMUSG00000050069	Grem2	-1.21404	0.995019	-2.08077	0.0544819	0.0746994	-4.64816
ENSMUSG00000059319	Olfr295	-1.21421	1.1774	-2.38796	0.0301076	0.0426693	-4.14025
ENSMUSG00000090069	Gm1604a	-1.21425	1.24774	-2.63622	0.0183564	0.0266403	-3.69455
ENSMUSG00000047443	Erfe	-1.21447	0.415686	-1.9325	0.0718445	0.0968678	-4.69163
ENSMUSG00000118449	Gm3625	-1.21483	0.379375	-2.23528	0.0405523	0.0565889	-4.20473
ENSMUSG00000100320	NA	-1.21615	1.23101	-2.2549	0.039042	0.0545645	-4.37653
ENSMUSG00000061527	Krt5	-1.21616	0.813355	-1.95852	0.0684755	0.0926378	-4.77359
ENSMUSG00000108268	NA	-1.21632	1.40576	-2.28346	0.0369373	0.0517613	-4.3426
ENSMUSG00000072847	NA	-1.21782	1.57477	-3.04977	0.00788915	0.0118499	-2.98341
ENSMUSG00000083270	Gm13498	-1.21827	1.10616	-2.7976	0.0132346	0.0194589	-3.35419
ENSMUSG00000024055	Cyp4f13	-1.21837	0.939678	-2.08038	0.054522	0.0747404	-4.61678
ENSMUSG00000040213	Kyat3	-1.22031	1.23564	-2.54745	0.021938	0.0316087	-3.84055
ENSMUSG00000031805	Jak3	-1.22052	1.15246	-2.50907	0.0236854	0.0339883	-3.88064
ENSMUSG00000106978	NA	-1.22053	1.37285	-2.3163	0.0346481	0.048749	-4.2848
ENSMUSG00000031639	Tlr3	-1.22101	1.02293	-2.39384	0.029761	0.0421944	-4.07883
ENSMUSG00000082520	NA	-1.22151	1.53854	-2.34332	0.0328657	0.0463741	-4.27281
ENSMUSG00000056569	Mpz	-1.22166	2.19504	-2.17234	0.0457723	0.0634944	-4.78688
ENSMUSG00000054715	Zscan22	-1.2227	1.32073	-2.15187	0.0475993	0.0658832	-4.58823
ENSMUSG00000020021	Fgd6	-1.22355	1.23251	-2.24251	0.0399896	0.0558391	-4.38697
ENSMUSG00000019890	Nts	-1.22437	1.33095	-1.91826	0.07375	0.0992969	-4.93494
ENSMUSG00000039878	Slc39a5	-1.22509	1.20098	-2.99144	0.00889665	0.0133077	-3.01304
ENSMUSG00000117278	NA	-1.22534	1.62664	-2.85141	0.011858	0.0175133	-3.35874
ENSMUSG00000104763	9830132P13Rik	-1.22541	0.755983	-2.21891	0.0418546	0.0582952	-4.31811
ENSMUSG00000083246	Gm11839	-1.22587	1.63578	-2.87396	0.0113232	0.0167562	-3.29555
ENSMUSG00000046794	Ppp1r3b	-1.22599	2.1304	-3.07239	0.00752916	0.0113223	-3.05106
ENSMUSG00000067212	H2-T23	-1.22602	1.57603	-2.60787	0.0194347	0.0281402	-3.85141
ENSMUSG00000007030	Vwa7	-1.22604	0.990403	-2.15254	0.0475384	0.0658155	-4.51361
ENSMUSG00000057092	Fxyd3	-1.22607	1.35323	-2.56402	0.0212223	0.0306196	-3.88032
ENSMUSG00000113585	NA	-1.22618	1.26303	-2.34856	0.0325299	0.0459276	-4.23028
ENSMUSG00000040093	Bmf	-1.22626	1.77266	-3.13821	0.00657151	0.00993045	-2.8447
ENSMUSG00000056144	Trim34a	-1.22656	1.66001	-2.80526	0.0130296	0.0191704	-3.4404
ENSMUSG00000023330	Dtwd1	-1.2268	1.49044	-3.12409	0.00676635	0.0102101	-2.80859
ENSMUSG00000035835	Plppr3	-1.22722	1.33902	-2.35351	0.0322156	0.0455072	-4.27469
ENSMUSG00000097471	5830432E09Rik	-1.22764	1.52764	-2.61458	0.0191741	0.0277866	-3.80375
ENSMUSG00000060068	NA	-1.22815	1.30447	-2.93125	0.0100685	0.0149841	-3.1488
ENSMUSG00000006345	Ggt1	-1.22849	1.08919	-2.38703	0.0301625	0.0427416	-4.0942
ENSMUSG00000112980	D430020J02Rik	-1.22944	1.51475	-3.09373	0.00720461	0.0108513	-2.87885
ENSMUSG00000025665	Rps6ka6	-1.22953	1.65142	-2.55915	0.0214305	0.0309119	-3.91395
ENSMUSG00000106427	NA	-1.22982	1.37483	-2.48786	0.0247069	0.0353779	-3.95559
ENSMUSG00000104166	NA	-1.23002	1.56586	-3.40163	0.00380461	0.00585801	-2.27246
ENSMUSG00000027196	Alkbh3os1	-1.23017	1.74727	-3.23432	0.00538521	0.0082066	-2.63779
ENSMUSG00000085687	NA	-1.23044	1.72458	-2.43991	0.0271732	0.0386952	-4.16313
ENSMUSG00000054580	Pla2r1	-1.23107	1.07063	-2.50248	0.0239981	0.0344078	-3.8854
ENSMUSG00000110899	NA	-1.232	1.74088	-2.20338	0.043125	0.0599734	-4.57431
ENSMUSG00000094622	Gm3055	-1.23294	1.54924	-3.17218	0.00612536	0.00928496	-2.6793
ENSMUSG00000022840	Adcy5	-1.23361	0.777185	-2.38147	0.0304943	0.0431839	-4.03559
ENSMUSG00000025645	Ccdc51	-1.2342	0.851089	-2.3683	0.0312942	0.0442625	-4.14038
ENSMUSG00000114759	NA	-1.23431	1.81668	-2.95354	0.00961796	0.0143476	-3.19548
ENSMUSG00000097533	NA	-1.23442	1.48781	-2.76148	0.0142445	0.0208781	-3.51281
ENSMUSG00000081800	NA	-1.2351	1.15969	-2.92404	0.0102187	0.0151953	-3.12917
ENSMUSG00000054204	Alkal2	-1.23571	1.05603	-2.44739	0.0267737	0.0381534	-4.01298
ENSMUSG00000045268	Zfp691	-1.23584	1.16218	-2.93466	0.00999827	0.0148827	-3.09033
ENSMUSG00000042498	Radx	-1.23654	0.242167	-2.10614	0.0519279	0.0714293	-4.38501
ENSMUSG00000058979	Hdhd5	-1.2373	1.46159	-2.85058	0.011878	0.0175417	-3.31518
ENSMUSG00000114064	NA	-1.23761	0.590811	-2.14785	0.0479666	0.0663415	-4.36538
ENSMUSG00000100555	NA	-1.23923	1.68812	-3.16463	0.00622185	0.00942473	-2.78311
ENSMUSG00000107620	NA	-1.23964	0.923967	-2.10379	0.0521593	0.0717342	-4.55487
ENSMUSG00000113472	NA	-1.23989	1.21923	-2.29083	0.0364115	0.0510895	-4.30667
ENSMUSG00000048406	NA	-1.24159	1.03698	-2.15865	0.0469867	0.0650722	-4.49543
ENSMUSG00000039908	Slc26a11	-1.24231	1.42982	-2.84267	0.0120716	0.0178156	-3.31984
ENSMUSG00000096718	Zfp781	-1.24235	1.66508	-3.37831	0.00399355	0.00613945	-2.29931
ENSMUSG00000102856	NA	-1.24253	1.74856	-3.08168	0.00738617	0.0111141	-2.95895
ENSMUSG00000057778	Cyb5d2	-1.24268	1.73938	-2.80956	0.0129158	0.019008	-3.46017
ENSMUSG00000063594	Gng8	-1.24276	0.655182	-2.44689	0.0268003	0.0381888	-3.92098
ENSMUSG00000043342	Hoxd9	-1.2434	1.07532	-2.09434	0.0531012	0.0729474	-4.65855
ENSMUSG00000107730	NA	-1.24379	1.15166	-2.82841	0.0124285	0.0183202	-3.32545
ENSMUSG00000106962	NA	-1.24398	1.60648	-2.21996	0.0417699	0.0581847	-4.54929
ENSMUSG00000102160	NA	-1.24416	1.41258	-2.90931	0.0105322	0.0156425	-3.19935
ENSMUSG00000034245	Hdac11	-1.24515	1.15806	-2.46058	0.0260827	0.0372314	-3.99984
ENSMUSG00000063145	Bbs5	-1.24557	1.12581	-2.83012	0.012385	0.0182611	-3.28575
ENSMUSG00000094958	NA	-1.24607	0.766054	-2.43593	0.0273882	0.0389887	-3.90946
ENSMUSG00000028454	Pigo	-1.24753	1.71781	-2.7212	0.0154586	0.0225974	-3.63186
ENSMUSG00000116632	Magef1	-1.24897	1.49721	-3.06857	0.00758877	0.0114112	-2.91842
ENSMUSG00000110515	Gm9644	-1.24931	1.18924	-2.74824	0.014633	0.0214275	-3.46784
ENSMUSG00000113159	NA	-1.25187	0.955133	-2.1127	0.0512856	0.0705899	-4.54646
ENSMUSG00000034786	Gpsm3	-1.25195	1.42416	-2.61627	0.019109	0.0276941	-3.77603
ENSMUSG00000050875	Minar2	-1.25196	1.21612	-2.33294	0.0335397	0.047245	-4.24472
ENSMUSG00000103364	NA	-1.25313	1.15565	-2.46115	0.0260533	0.0371919	-4.00157
ENSMUSG00000085527	NA	-1.25353	0.577484	-2.45201	0.0265296	0.0378326	-3.87482
ENSMUSG00000120777	NA	-1.25412	1.41932	-2.73936	0.0148995	0.0218018	-3.54737
ENSMUSG00000118021	NA	-1.25417	1.03741	-2.82014	0.01264	0.0186183	-3.2947
ENSMUSG00000102190	NA	-1.25429	0.530322	-2.46155	0.0260324	0.0371645	-3.84046
ENSMUSG00000046295	Ankle1	-1.25432	0.990066	-2.20307	0.0431509	0.0600018	-4.42601
ENSMUSG00000106772	NA	-1.25433	1.32977	-3.08633	0.00731553	0.0110131	-2.83952
ENSMUSG00000028307	Aldob	-1.25453	0.816329	-2.55306	0.0216931	0.0312702	-3.88903
ENSMUSG00000085437	1700047A11Rik	-1.25466	0.54914	-2.28505	0.0368234	0.0516181	-4.15444
ENSMUSG00000026972	Arrdc1	-1.25491	1.74318	-3.25793	0.0051278	0.00782247	-2.59615
ENSMUSG00000029095	Ablim2	-1.25529	1.64369	-2.21392	0.0422589	0.058821	-4.53861
ENSMUSG00000053228	Ceacam3	-1.25562	1.41507	-2.22475	0.0413852	0.0576817	-4.41936
ENSMUSG00000044636	Csrnp2	-1.25602	1.34142	-2.37858	0.0306684	0.043408	-4.14719
ENSMUSG00000039114	Nrn1	-1.2563	1.22754	-2.2399	0.0401919	0.0561145	-4.47783
ENSMUSG00000030720	Cln3	-1.25689	1.87934	-3.33387	0.00437991	0.00671277	-2.46964
ENSMUSG00000062101	Zfp119b	-1.25709	1.45825	-2.73474	0.0150398	0.0219998	-3.53549
ENSMUSG00000108195	NA	-1.25755	1.49961	-2.42115	0.0282	0.0400743	-4.14693
ENSMUSG00000081046	NA	-1.25777	0.977408	-2.74422	0.0147531	0.0215948	-3.4442
ENSMUSG00000018411	Mapt	-1.25786	1.60268	-2.22094	0.0416907	0.0580817	-4.48601
ENSMUSG00000031022	BC051019	-1.25835	1.18219	-2.85207	0.0118419	0.017492	-3.28381
ENSMUSG00000037366	Pafah2	-1.25859	1.57108	-2.71248	0.0157344	0.0229822	-3.62461
ENSMUSG00000050945	Zfp438	-1.2589	1.58402	-2.81817	0.012691	0.0186883	-3.43627
ENSMUSG00000082417	NA	-1.26069	1.12386	-2.18967	0.0442758	0.0614921	-4.47939
ENSMUSG00000115025	Gm4240	-1.26084	2.1303	-3.69606	0.00206285	0.00323026	-1.78708
ENSMUSG00000068115	Ninl	-1.26106	1.51094	-2.49989	0.0241225	0.0345771	-3.97988
ENSMUSG00000081829	Gm15460	-1.26275	1.43004	-2.86933	0.0114312	0.0169091	-3.2948
ENSMUSG00000042826	Fgf11	-1.26374	0.661589	-2.07613	0.0549609	0.0752952	-4.52353
ENSMUSG00000039347	Atp6v0e2	-1.26428	1.78937	-3.22852	0.00545042	0.00830022	-2.62377
ENSMUSG00000028139	Riiad1	-1.26477	0.982701	-2.62374	0.0188238	0.0272952	-3.63367
ENSMUSG00000045362	Tnfrsf26	-1.26496	1.30638	-2.797	0.0132509	0.0194803	-3.37251
ENSMUSG00000102950	NA	-1.26753	1.77639	-2.63759	0.0183059	0.0265705	-3.8123
ENSMUSG00000066042	Med18	-1.26844	1.46578	-3.04426	0.00797931	0.0119796	-2.93496
ENSMUSG00000096992	Gm26788	-1.26903	1.64955	-3.0824	0.00737524	0.0110985	-2.91558
ENSMUSG00000115002	NA	-1.26915	1.44725	-2.33704	0.0332721	0.0468971	-4.30221
ENSMUSG00000113041	NA	-1.27011	1.69529	-3.14227	0.00651651	0.00985072	-2.80679
ENSMUSG00000083186	NA	-1.27034	1.16534	-3.03117	0.00819757	0.0123005	-2.88617
ENSMUSG00000107009	NA	-1.27038	1.59606	-2.88593	0.0110492	0.0163694	-3.28463
ENSMUSG00000109498	NA	-1.27048	1.44574	-2.18334	0.0448168	0.0622043	-4.55016
ENSMUSG00000037752	Xkr8	-1.2705	1.06311	-2.51759	0.0232866	0.0334506	-3.87766
ENSMUSG00000069892	9930111J21Rik2	-1.27164	1.02795	-2.00529	0.0627761	0.0854004	-4.75697
ENSMUSG00000074166	AW146154	-1.27205	1.94383	-3.00079	0.00872714	0.013064	-3.13241
ENSMUSG00000007805	Twist2	-1.27286	1.03228	-2.52096	0.0231303	0.0332308	-3.88539
ENSMUSG00000025429	Pstpip2	-1.27309	1.15326	-2.67583	0.016946	0.0246667	-3.60116
ENSMUSG00000027796	Smad9	-1.2734	1.46514	-2.98878	0.00894566	0.0133783	-3.07901
ENSMUSG00000104969	NA	-1.27413	2.15419	-3.50722	0.0030547	0.00473319	-2.16795
ENSMUSG00000035722	Abca7	-1.27484	1.51704	-2.98415	0.00903112	0.0135034	-3.0847
ENSMUSG00000082634	Gm12900	-1.27561	1.54829	-2.90598	0.0106043	0.01574	-3.26076
ENSMUSG00000113600	Gm7868	-1.27567	1.50758	-2.60974	0.0193615	0.0280398	-3.80296
ENSMUSG00000073236	2500004C02Rik	-1.27603	1.45521	-3.04623	0.0079469	0.0119342	-2.95367
ENSMUSG00000029414	Kntc1	-1.27687	1.98092	-3.16632	0.00620007	0.00939494	-2.84937
ENSMUSG00000041135	Ripk2	-1.27687	1.39197	-2.91873	0.0103306	0.0153524	-3.20558
ENSMUSG00000107352	NA	-1.27718	1.10341	-2.64051	0.0181985	0.0264216	-3.6325
ENSMUSG00000025377	Tepsin	-1.27767	1.32372	-2.94553	0.00977754	0.0145758	-3.10954
ENSMUSG00000080774	NA	-1.27767	0.982395	-2.76781	0.0140623	0.020629	-3.39335
ENSMUSG00000031574	Star	-1.27796	1.69555	-3.52182	0.00296335	0.00459586	-2.08615
ENSMUSG00000054737	Zfp182	-1.27807	2.1676	-3.05396	0.00782123	0.0117495	-3.07036
ENSMUSG00000116941	NA	-1.27866	1.50071	-2.82635	0.0124809	0.0183926	-3.3763
ENSMUSG00000008496	Pou2f2	-1.27914	1.82245	-3.22561	0.00548337	0.00834577	-2.70201
ENSMUSG00000035735	Dagla	-1.27923	1.35381	-2.64036	0.0182039	0.0264277	-3.68647
ENSMUSG00000121538	NA	-1.28031	2.13697	-2.12739	0.049873	0.0687532	-4.80534
ENSMUSG00000113643	Gm40598	-1.28048	0.952782	-2.80172	0.013124	0.0193027	-3.31291
ENSMUSG00000030826	Bcat2	-1.28068	1.07689	-2.70206	0.0160703	0.0234464	-3.53919
ENSMUSG00000051022	Hs3st1	-1.28123	0.841416	-2.44904	0.0266862	0.0380336	-3.96652
ENSMUSG00000104626	NA	-1.28207	1.84699	-2.94437	0.00980089	0.0146077	-3.22105
ENSMUSG00000003418	St8sia6	-1.28238	1.88997	-2.83092	0.0123648	0.0182325	-3.47768
ENSMUSG00000031767	Nudt7	-1.28279	1.73475	-2.84538	0.0120049	0.017722	-3.41509
ENSMUSG00000044617	Zbtb39	-1.2828	1.16438	-2.75066	0.0145614	0.0213298	-3.44645
ENSMUSG00000102302	NA	-1.28322	1.89396	-2.79669	0.0132594	0.0194914	-3.54157
ENSMUSG00000103255	Pcdhac1	-1.28337	1.51487	-2.84583	0.011994	0.0177083	-3.36396
ENSMUSG00000110357	A030001D20Rik	-1.28376	1.99924	-2.64732	0.0179502	0.0260731	-3.83277
ENSMUSG00000087236	Kif28	-1.28428	0.783748	-2.07456	0.0551245	0.0755098	-4.52978
ENSMUSG00000028456	Unc13b	-1.28518	1.2744	-2.28166	0.0370672	0.0519366	-4.33539
ENSMUSG00000099908	NA	-1.28557	0.773112	-2.05339	0.0573669	0.0784153	-4.5984
ENSMUSG00000018334	Ksr1	-1.2863	2.06949	-2.48391	0.0249016	0.0356334	-4.15264
ENSMUSG00000035692	Isg15	-1.28681	0.740103	-2.03597	0.0592752	0.0808278	-4.64267
ENSMUSG00000029167	Ppargc1a	-1.28684	1.97477	-3.61632	0.00243467	0.00379332	-1.90438
ENSMUSG00000092260	Zfp963	-1.28697	0.704449	-2.12187	0.0503996	0.0694574	-4.46809
ENSMUSG00000109642	NA	-1.28914	1.39496	-3.14612	0.00646485	0.00977666	-2.73949
ENSMUSG00000116238	NA	-1.28937	0.91377	-2.64496	0.0180359	0.0261959	-3.59206
ENSMUSG00000005089	Slc1a2	-1.28977	1.18408	-2.8652	0.0115282	0.0170468	-3.26889
ENSMUSG00000087213	2810408I11Rik	-1.28996	1.71407	-3.35309	0.00420848	0.00645723	-2.3803
ENSMUSG00000120784	NA	-1.29095	0.855254	-2.5857	0.0203195	0.0293633	-3.70246
ENSMUSG00000084941	Gm11944	-1.29127	1.2254	-2.88199	0.0111387	0.0164953	-3.23656
ENSMUSG00000030747	Dgat2	-1.29167	1.80411	-2.58809	0.0202223	0.0292305	-3.93994
ENSMUSG00000083346	Gm8260	-1.29205	1.16437	-2.42889	0.0277718	0.0395117	-4.01057
ENSMUSG00000024592	C330018D20Rik	-1.29227	1.68187	-3.36792	0.0040808	0.0062692	-2.36457
ENSMUSG00000019214	Chtf18	-1.29239	1.80871	-3.73812	0.0018903	0.00296577	-1.64098
ENSMUSG00000083912	NA	-1.29269	1.30911	-2.68379	0.0166756	0.0242843	-3.60144
ENSMUSG00000096856	Gm10778	-1.29321	0.951755	-2.20111	0.0433138	0.0602169	-4.39854
ENSMUSG00000027983	Cyp2u1	-1.29385	1.33325	-2.82602	0.0124893	0.0184037	-3.36388
ENSMUSG00000037321	Tap1	-1.29425	1.67748	-3.06776	0.00760158	0.0114297	-2.96162
ENSMUSG00000104318	Pcdha7	-1.29495	1.52165	-2.91204	0.0104734	0.0155604	-3.23682
ENSMUSG00000032456	Nmnat3	-1.29517	0.963934	-2.34297	0.0328881	0.0463946	-4.11914
ENSMUSG00000047819	Tigd4	-1.29546	1.79814	-2.95043	0.00967964	0.0144357	-3.21862
ENSMUSG00000002781	Tmem143	-1.29645	1.50008	-3.02418	0.00831658	0.0124706	-2.98972
ENSMUSG00000040721	Zfhx2	-1.29791	1.47705	-2.99931	0.00875382	0.0131021	-3.0554
ENSMUSG00000082908	NA	-1.29834	1.64689	-3.12029	0.00681967	0.0102878	-2.83539
ENSMUSG00000015970	Chdh	-1.29836	1.30835	-3.07819	0.00743965	0.01119	-2.82933
ENSMUSG00000049231	NA	-1.29938	1.25017	-3.19096	0.00589161	0.00894024	-2.61377
ENSMUSG00000106535	NA	-1.30079	0.332067	-1.93267	0.0718215	0.0968486	-4.62845
ENSMUSG00000119994	NA	-1.3022	1.14786	-3.11299	0.00692339	0.0104399	-2.74603
ENSMUSG00000083390	Gm13121	-1.30234	0.953016	-2.56958	0.0209872	0.0302944	-3.72018
ENSMUSG00000050103	Agmo	-1.30254	0.967764	-2.08209	0.0543464	0.0745276	-4.59982
ENSMUSG00000010064	Slc38a3	-1.30263	1.80801	-2.16828	0.0461294	0.0639655	-4.70387
ENSMUSG00000103976	NA	-1.3031	1.92128	-3.0031	0.00868563	0.0130045	-3.13007
ENSMUSG00000026525	Opn3	-1.30325	0.949817	-2.11332	0.051225	0.0705109	-4.57852
ENSMUSG00000078747	Gm20878	-1.30425	1.16076	-2.70733	0.0158995	0.0232033	-3.54841
ENSMUSG00000103707	Pcdha6	-1.30493	1.51753	-2.91628	0.0103827	0.0154278	-3.22782
ENSMUSG00000007440	Pcdha10	-1.30493	1.51753	-2.91628	0.0103827	0.0154278	-3.22782
ENSMUSG00000091083	NA	-1.30526	1.77303	-3.2973	0.00472553	0.00722484	-2.52823
ENSMUSG00000103770	Pcdha9	-1.30556	1.52356	-2.90772	0.0105666	0.0156883	-3.2452
ENSMUSG00000116184	NA	-1.3057	0.993072	-2.70776	0.0158858	0.0231848	-3.46537
ENSMUSG00000099969	NA	-1.30652	1.3259	-3.23232	0.00540754	0.00823834	-2.54788
ENSMUSG00000102312	Pcdha3	-1.30725	1.51691	-2.89914	0.0107541	0.0159569	-3.26117
ENSMUSG00000104148	Pcdha2	-1.30753	1.51779	-2.90901	0.0105387	0.0156511	-3.24158
ENSMUSG00000121347	NA	-1.30757	1.91518	-2.79094	0.0134156	0.0197119	-3.50658
ENSMUSG00000021572	Cep72	-1.30788	0.850082	-2.85962	0.0116605	0.017235	-3.16754
ENSMUSG00000097649	NA	-1.30829	1.48323	-3.107	0.00700965	0.0105649	-2.85826
ENSMUSG00000099906	Lincmd1	-1.30832	2.39173	-2.75369	0.0144721	0.0212061	-3.72665
ENSMUSG00000103800	Pcdha8	-1.30891	1.51956	-2.92451	0.0102087	0.0151816	-3.21193
ENSMUSG00000026806	Ddx31	-1.31033	1.77395	-3.08455	0.00734252	0.011053	-2.93797
ENSMUSG00000021904	Sema3g	-1.31046	0.966187	-2.27354	0.0376559	0.0527278	-4.24269
ENSMUSG00000029521	Chek2	-1.31053	1.12744	-2.33026	0.0337159	0.0474831	-4.22931
ENSMUSG00000100033	Gm8337	-1.3108	1.88082	-3.29156	0.00478216	0.00730991	-2.53181
ENSMUSG00000023284	Zfp605	-1.31102	1.59837	-2.97022	0.00929374	0.0138819	-3.13234
ENSMUSG00000104940	NA	-1.31114	0.536765	-2.07416	0.0551664	0.0755577	-4.46902
ENSMUSG00000090877	Hspa1b	-1.31137	1.32591	-2.29583	0.0360589	0.0506432	-4.30199
ENSMUSG00000103009	NA	-1.31199	1.24335	-2.67105	0.0171106	0.024898	-3.63166
ENSMUSG00000084118	NA	-1.31263	1.47275	-3.11838	0.00684665	0.0103263	-2.8228
ENSMUSG00000017412	Cacnb4	-1.31337	1.53007	-2.91045	0.0105075	0.0156101	-3.25206
ENSMUSG00000110674	NA	-1.31441	1.69843	-3.26967	0.00500444	0.00764011	-2.57112
ENSMUSG00000033356	Pus7l	-1.31478	1.42179	-2.92224	0.0102564	0.0152504	-3.1744
ENSMUSG00000111825	Gm10646	-1.31537	1.1673	-2.69501	0.0163011	0.0237705	-3.56761
ENSMUSG00000100164	2610306M01Rik	-1.31567	1.04877	-2.59072	0.0201157	0.0290841	-3.77268
ENSMUSG00000112346	NA	-1.31615	0.939659	-2.12974	0.0496505	0.068468	-4.5692
ENSMUSG00000104252	Pcdha4	-1.31677	1.53865	-2.96078	0.00947593	0.0141425	-3.14403
ENSMUSG00000091736	Yy2	-1.31796	1.69408	-2.5203	0.023161	0.0332726	-4.01552
ENSMUSG00000116959	NA	-1.31849	1.432	-2.96017	0.00948779	0.0141592	-3.109
ENSMUSG00000036553	Sh3tc1	-1.31927	1.46144	-2.49148	0.0245294	0.0351375	-4.01338
ENSMUSG00000082530	NA	-1.31979	1.13764	-2.85246	0.0118324	0.017479	-3.23994
ENSMUSG00000106869	NA	-1.31996	0.395068	-2.10347	0.0521913	0.0717692	-4.39708
ENSMUSG00000032783	Troap	-1.32027	1.0351	-2.23427	0.0406317	0.0566924	-4.34501
ENSMUSG00000097207	6030443J06Rik	-1.32052	0.804213	-2.51339	0.023482	0.0337183	-3.79861
ENSMUSG00000061740	Cyp2d22	-1.3211	1.46569	-3.54086	0.00284828	0.00442145	-2.00014
ENSMUSG00000036845	Lin37	-1.32115	1.56003	-3.48824	0.00317765	0.00491747	-2.07429
ENSMUSG00000058147	Xlr3c	-1.32116	2.36591	-3.15512	0.0063456	0.00960226	-2.95301
ENSMUSG00000109131	NA	-1.3223	1.89986	-3.0844	0.00734479	0.0110557	-2.96377
ENSMUSG00000103310	Pcdha12	-1.32242	1.52621	-2.94091	0.00987079	0.0147058	-3.18046
ENSMUSG00000025017	Pik3ap1	-1.32281	1.247	-2.72062	0.0154769	0.0226226	-3.52051
ENSMUSG00000079669	Gm17396	-1.3229	1.41639	-2.88677	0.0110302	0.0163467	-3.21883
ENSMUSG00000113504	NA	-1.3235	0.740745	-2.27697	0.0374063	0.0523951	-4.17865
ENSMUSG00000063558	Aox1	-1.32377	1.03135	-2.65894	0.0175342	0.0254857	-3.58004
ENSMUSG00000021596	Mctp1	-1.32402	1.51709	-2.895	0.0108456	0.0160841	-3.2538
ENSMUSG00000048163	Selplg	-1.3242	1.08003	-2.55003	0.0218252	0.0314523	-3.78667
ENSMUSG00000070282	NA	-1.32545	0.108735	-2.06051	0.0566032	0.0774244	-4.4045
ENSMUSG00000033594	Spata2l	-1.32589	0.594041	-2.28434	0.0368744	0.0516862	-4.15234
ENSMUSG00000028341	Nr4a3	-1.32612	1.0697	-2.23136	0.0408612	0.0569874	-4.34499
ENSMUSG00000027650	Tti1	-1.32615	1.77287	-2.82958	0.0123987	0.01828	-3.44401
ENSMUSG00000028587	Orc1	-1.32658	1.03541	-2.23655	0.0404529	0.0564681	-4.34418
ENSMUSG00000109975	Gm19196	-1.32666	0.57332	-2.2348	0.0405899	0.0566379	-4.28035
ENSMUSG00000102672	NA	-1.32667	2.00747	-3.61933	0.00241948	0.00377045	-1.89581
ENSMUSG00000084260	NA	-1.3267	1.667	-3.04574	0.00795491	0.0119454	-2.97914
ENSMUSG00000071724	Smpd5	-1.32729	1.65638	-3.01355	0.00850079	0.0127399	-3.05453
ENSMUSG00000062012	Zfp13	-1.32742	1.18081	-2.72958	0.0151981	0.0222269	-3.50617
ENSMUSG00000031750	Il34	-1.32744	0.995254	-2.31111	0.0350012	0.0492113	-4.24146
ENSMUSG00000107780	NA	-1.32746	1.55359	-2.96078	0.00947595	0.0141425	-3.15265
ENSMUSG00000031448	Adprhl1	-1.328	2.58304	-3.67955	0.00213486	0.00333875	-1.88046
ENSMUSG00000081096	Gm12691	-1.32802	0.461854	-2.53996	0.0222692	0.0320481	-3.68767
ENSMUSG00000104378	NA	-1.32965	1.22968	-2.61306	0.0192326	0.0278662	-3.74278
ENSMUSG00000051000	Fhip1a	-1.32985	1.65267	-3.11943	0.00683188	0.0103055	-2.84303
ENSMUSG00000020491	2810021J22Rik	-1.331	1.47211	-2.46859	0.0256711	0.0366797	-4.0796
ENSMUSG00000105495	NA	-1.33242	1.38749	-2.55619	0.0215578	0.0310873	-3.9042
ENSMUSG00000085310	NA	-1.33247	1.58164	-2.75024	0.0145737	0.0213464	-3.55483
ENSMUSG00000118124	NA	-1.33265	0.687092	-2.13693	0.0489757	0.067601	-4.42258
ENSMUSG00000091183	Gm5141	-1.33368	1.36767	-2.81506	0.0127717	0.0188035	-3.37565
ENSMUSG00000094372	NA	-1.33379	1.99941	-3.67913	0.00213673	0.00334143	-1.79826
ENSMUSG00000038807	Rap1gap2	-1.33393	1.79728	-3.10714	0.00700768	0.0105627	-2.86077
ENSMUSG00000085242	NA	-1.33459	0.986384	-2.51215	0.0235404	0.0337912	-3.81748
ENSMUSG00000103000	NA	-1.33474	1.59107	-3.09032	0.00725553	0.010925	-2.90603
ENSMUSG00000032519	Slc25a38	-1.33478	1.76627	-3.16424	0.00622692	0.00943112	-2.8023
ENSMUSG00000063314	NA	-1.33519	1.85307	-3.02434	0.00831385	0.0124674	-3.07243
ENSMUSG00000080998	Gm5384	-1.33548	1.42938	-3.5207	0.00297026	0.00460592	-2.01725
ENSMUSG00000082587	Gm12129	-1.3363	1.16579	-1.92455	0.0729022	0.0982216	-4.90898
ENSMUSG00000039617	NA	-1.33641	1.51181	-2.9899	0.00892504	0.0133493	-3.04863
ENSMUSG00000116165	Pdxp	-1.33672	1.67071	-2.99743	0.00878771	0.0131493	-3.08721
ENSMUSG00000097086	NA	-1.33681	0.74036	-2.42426	0.0280273	0.0398417	-3.95237
ENSMUSG00000110411	NA	-1.33746	2.58598	-3.13142	0.00666453	0.0100675	-3.01276
ENSMUSG00000111854	NA	-1.33782	1.07432	-2.60219	0.0196577	0.0284462	-3.69345
ENSMUSG00000030606	Hapln3	-1.33973	1.36593	-2.52444	0.0229704	0.0330096	-3.90819
ENSMUSG00000117819	NA	-1.34006	1.70601	-3.0032	0.00868397	0.0130029	-3.08327
ENSMUSG00000085085	1700086P04Rik	-1.34031	1.57137	-2.71441	0.0156732	0.0228973	-3.61207
ENSMUSG00000052584	Serp2	-1.34092	1.70796	-3.15382	0.00636261	0.00962601	-2.80065
ENSMUSG00000023032	Slc4a8	-1.34129	0.978124	-2.63303	0.0184748	0.0268069	-3.60912
ENSMUSG00000111684	NA	-1.34134	0.63583	-2.57796	0.0206378	0.0298076	-3.64084
ENSMUSG00000119996	NA	-1.34138	1.76891	-2.92995	0.0100955	0.0150222	-3.22538
ENSMUSG00000085711	NA	-1.34142	1.66125	-2.58555	0.0203259	0.0293706	-3.87076
ENSMUSG00000025154	Arhgap19	-1.34143	1.50336	-3.35554	0.00418709	0.00642711	-2.32233
ENSMUSG00000044566	Cage1	-1.34244	0.92947	-2.32595	0.0340012	0.0478634	-4.1587
ENSMUSG00000041809	Efhc1	-1.34289	1.32024	-2.76406	0.0141701	0.0207801	-3.46538
ENSMUSG00000015652	Steap1	-1.34346	1.40299	-2.47128	0.0255347	0.0365038	-4.01443
ENSMUSG00000111339	NA	-1.34351	0.601559	-2.5056	0.0238494	0.0342124	-3.71473
ENSMUSG00000079105	C7	-1.34427	1.17676	-2.33431	0.03345	0.0471328	-4.25312
ENSMUSG00000099034	NA	-1.3444	1.48338	-3.23223	0.0054086	0.00823939	-2.58095
ENSMUSG00000033717	Adra2a	-1.34563	1.57659	-2.53283	0.0225886	0.0324801	-3.99005
ENSMUSG00000087528	NA	-1.34591	1.26483	-2.54378	0.0220996	0.0318165	-3.88608
ENSMUSG00000059483	Gm5528	-1.34645	1.41787	-3.48314	0.0032115	0.00496845	-2.07786
ENSMUSG00000083754	Gm7803	-1.34663	1.29356	-2.51724	0.0233028	0.0334697	-3.9186
ENSMUSG00000037640	Zfp60	-1.34733	2.09273	-2.67378	0.0170166	0.0247661	-3.81334
ENSMUSG00000093769	H3c14	-1.34749	1.50367	-2.8783	0.0112231	0.0166136	-3.27061
ENSMUSG00000027508	Pag1	-1.34803	2.05338	-3.64384	0.00229933	0.00358906	-1.86718
ENSMUSG00000104436	NA	-1.3483	1.8292	-3.4029	0.00379461	0.00584383	-2.31439
ENSMUSG00000041372	B4galnt3	-1.34918	0.884772	-2.23213	0.0408	0.0569093	-4.32354
ENSMUSG00000102206	Pcdha11	-1.34935	1.56439	-3.01572	0.00846285	0.0126848	-3.04083
ENSMUSG00000030494	Rhpn2	-1.3494	1.40099	-2.82931	0.0124055	0.0182888	-3.3764
ENSMUSG00000107168	NA	-1.34981	1.9278	-2.66865	0.0171938	0.0250175	-3.78664
ENSMUSG00000048503	Tlcd5	-1.3499	0.970115	-3.24032	0.00531867	0.00810688	-2.48297
ENSMUSG00000106169	Mir6948	-1.35148	0.134966	-1.98254	0.0654914	0.0888633	-4.59613
ENSMUSG00000068877	Selenbp2	-1.35157	1.13314	-2.65369	0.0177211	0.0257506	-3.62535
ENSMUSG00000075389	NA	-1.35174	1.46485	-3.34519	0.00427811	0.00656132	-2.36421
ENSMUSG00000110598	NA	-1.35196	1.29209	-3.26731	0.00502901	0.00767603	-2.4484
ENSMUSG00000044197	Gpr146	-1.35214	1.9555	-3.50683	0.00305714	0.00473664	-2.15304
ENSMUSG00000017491	Rarb	-1.35222	1.76242	-2.99495	0.00883269	0.0132139	-3.08871
ENSMUSG00000116624	NA	-1.35336	1.52119	-2.33498	0.0334066	0.0470776	-4.34419
ENSMUSG00000099759	1700030C10Rik	-1.3536	1.65161	-2.20025	0.0433856	0.0603091	-4.56119
ENSMUSG00000081769	Gm12216	-1.35389	1.11571	-2.89706	0.0108001	0.016022	-3.12056
ENSMUSG00000111363	Gm35024	-1.35405	0.938777	-2.13088	0.0495429	0.0683281	-4.52981
ENSMUSG00000031506	Ptpn7	-1.35421	0.914095	-2.66513	0.0173166	0.0251827	-3.53613
ENSMUSG00000056888	Glipr1	-1.35484	1.75623	-3.86675	0.00144762	0.0022869	-1.3534
ENSMUSG00000024411	Aqp4	-1.35507	2.24583	-1.96087	0.0681779	0.0922636	-5.0784
ENSMUSG00000086199	Bcas3os1	-1.35562	1.62738	-2.64385	0.0180762	0.0262493	-3.76655
ENSMUSG00000041538	H2-Ob	-1.35606	1.67114	-3.28771	0.00482048	0.00736694	-2.50849
ENSMUSG00000119004	Gm23264	-1.35615	1.8942	-3.69539	0.00206575	0.00323457	-1.71979
ENSMUSG00000026639	Lamb3	-1.35706	0.386644	-2.15026	0.0477464	0.0660619	-4.3632
ENSMUSG00000115505	NA	-1.35729	1.55406	-2.58048	0.0205337	0.0296592	-3.89285
ENSMUSG00000106229	NA	-1.35736	1.01598	-2.54702	0.021957	0.0316298	-3.79795
ENSMUSG00000054057	A930004D18Rik	-1.35782	1.47747	-2.93673	0.00995584	0.0148269	-3.13613
ENSMUSG00000037868	Egr2	-1.35789	1.33077	-2.82656	0.0124755	0.0183858	-3.3199
ENSMUSG00000050132	Sarm1	-1.35822	1.20794	-2.94722	0.00974373	0.0145294	-3.07671
ENSMUSG00000095940	Gm16416	-1.35837	1.19761	-3.12981	0.00668667	0.0100975	-2.72314
ENSMUSG00000035868	Zfp983	-1.35846	1.82141	-2.87938	0.0111983	0.016578	-3.34844
ENSMUSG00000103002	NA	-1.35855	0.671177	-2.7081	0.0158747	0.0231702	-3.43888
ENSMUSG00000048502	Duxbl1	-1.35931	1.46921	-3.37963	0.00398269	0.00612447	-2.27508
ENSMUSG00000031202	Rab39b	-1.35938	1.04944	-2.25472	0.0390557	0.0545801	-4.30723
ENSMUSG00000050545	Fam228b	-1.3594	1.9718	-3.41678	0.00368665	0.00568354	-2.2824
ENSMUSG00000082013	Gm13216	-1.35956	1.12613	-3.27258	0.00497433	0.00759519	-2.41601
ENSMUSG00000036353	P2ry12	-1.3598	1.34643	-2.79519	0.0132998	0.0195495	-3.42008
ENSMUSG00000051232	Tmem199	-1.35993	2.00895	-2.74938	0.0145993	0.021381	-3.65129
ENSMUSG00000094249	NA	-1.36012	1.63872	-3.504	0.00307521	0.00476329	-2.06829
ENSMUSG00000028386	Slc46a2	-1.36039	1.60625	-2.94537	0.00978072	0.0145796	-3.16202
ENSMUSG00000111846	NA	-1.36121	1.36759	-1.97547	0.066357	0.0899656	-4.88058
ENSMUSG00000030737	Slco2b1	-1.36183	1.69778	-2.44507	0.0268967	0.0383188	-4.12873
ENSMUSG00000087269	NA	-1.36222	1.26903	-2.88695	0.0110261	0.0163418	-3.18252
ENSMUSG00000049036	Tmem121	-1.36272	1.46127	-3.41058	0.0037345	0.00575368	-2.22007
ENSMUSG00000103041	NA	-1.36282	1.54048	-2.92913	0.0101125	0.0150466	-3.18814
ENSMUSG00000081593	Gm11841	-1.3633	1.63422	-3.32994	0.00441576	0.00676582	-2.39451
ENSMUSG00000097748	Gm26533	-1.36344	1.48813	-3.10031	0.0071073	0.0107084	-2.84175
ENSMUSG00000100707	NA	-1.36401	0.989032	-2.99589	0.00881557	0.0131892	-2.94436
ENSMUSG00000033834	Tpbpa	-1.36513	3.048	-2.29163	0.0363548	0.0510197	-4.32018
ENSMUSG00000018900	Slc22a5	-1.36536	2.23167	-4.26069	0.000642762	0.00103634	-0.674496
ENSMUSG00000121483	NA	-1.3654	0.492844	-2.47756	0.0252182	0.0360607	-3.77748
ENSMUSG00000022180	Slc7a8	-1.3654	1.59647	-2.86982	0.0114197	0.0168933	-3.29449
ENSMUSG00000016493	Cd46	-1.36592	1.37018	-2.73588	0.015005	0.0219504	-3.52311
ENSMUSG00000022335	Zfat	-1.36601	1.19486	-3.13984	0.0065494	0.00989771	-2.68428
ENSMUSG00000105282	NA	-1.36607	1.58959	-2.45934	0.026147	0.0373136	-4.0908
ENSMUSG00000089791	NA	-1.36642	1.64841	-2.4675	0.025727	0.0367548	-4.06768
ENSMUSG00000102083	Gm5259	-1.36691	1.47398	-2.88174	0.0111443	0.0165021	-3.29286
ENSMUSG00000111375	Btbd8	-1.36709	2.26742	-2.94212	0.00984631	0.0146714	-3.34771
ENSMUSG00000052572	Dlg2	-1.36712	1.86105	-3.02065	0.00837723	0.0125573	-3.07765
ENSMUSG00000101464	Gm7436	-1.36775	1.84061	-3.41615	0.00369149	0.00569061	-2.29781
ENSMUSG00000041731	Pgm5	-1.36828	1.73517	-3.22688	0.0054689	0.00832549	-2.62363
ENSMUSG00002076297	NA	-1.36849	1.68731	-2.80396	0.0130642	0.0192187	-3.42831
ENSMUSG00000025383	Il23a	-1.36884	1.72751	-3.21256	0.00563372	0.00856631	-2.68669
ENSMUSG00000029298	Gbp9	-1.36953	1.03023	-2.64793	0.0179282	0.0260446	-3.62366
ENSMUSG00000103133	NA	-1.36969	1.53365	-3.56447	0.00271179	0.00421434	-1.89947
ENSMUSG00000001420	Tmem79	-1.36982	1.10673	-2.92838	0.0101281	0.0150668	-3.08379
ENSMUSG00000083723	NA	-1.37102	1.00176	-2.92122	0.0102779	0.0152803	-3.10293
ENSMUSG00000037653	Kctd8	-1.37106	0.223248	-1.9396	0.0709097	0.0956837	-4.64576
ENSMUSG00000087331	1810021B22Rik	-1.3711	0.846918	-2.44098	0.0271159	0.038616	-3.94794
ENSMUSG00000111548	Gm8162	-1.3713	1.3024	-2.88903	0.0109792	0.0162767	-3.24619
ENSMUSG00000100916	Lhb	-1.37139	1.06163	-2.33128	0.0336487	0.0473945	-4.21828
ENSMUSG00000044288	Cnr1	-1.37167	1.70177	-3.6537	0.00225265	0.00351946	-1.75882
ENSMUSG00000046380	Jrk	-1.372	1.34643	-2.97797	0.00914681	0.0136717	-3.06443
ENSMUSG00000035923	Myf6	-1.37273	2.5187	-2.50712	0.0237773	0.0341135	-4.1967
ENSMUSG00000121018	NA	-1.37276	1.64639	-2.98656	0.00898657	0.0134386	-3.13909
ENSMUSG00000097155	NA	-1.37285	1.28454	-3.35423	0.00419849	0.00644325	-2.30022
ENSMUSG00000050930	Map10	-1.37289	1.57158	-3.10468	0.00704339	0.0106143	-2.8651
ENSMUSG00000022092	Ppp3cc	-1.37344	1.21897	-2.65274	0.0177552	0.0257985	-3.66908
ENSMUSG00000095432	Zfp748	-1.37346	1.55102	-2.88654	0.0110354	0.0163534	-3.2715
ENSMUSG00000002083	Bbc3	-1.37347	1.41721	-2.97026	0.00929304	0.0138818	-3.06586
ENSMUSG00000103442	Pcdha1	-1.3751	1.56266	-3.16629	0.00620047	0.00939494	-2.74576
ENSMUSG00000000884	Gnb1l	-1.37541	2.00261	-3.49507	0.00313286	0.00484986	-2.18117
ENSMUSG00000027834	Serpini1	-1.37614	1.42353	-2.95271	0.00963446	0.0143703	-3.10977
ENSMUSG00000081968	Rpl23a-ps2	-1.37642	1.10918	-2.56131	0.0213377	0.0307801	-3.7958
ENSMUSG00000038916	Soga3	-1.37704	0.899074	-2.6379	0.0182946	0.0265577	-3.6305
ENSMUSG00000028681	Ptch2	-1.37756	1.25681	-3.1797	0.00603074	0.00914659	-2.62424
ENSMUSG00000070601	Vmn2r84	-1.37779	1.05381	-3.0978	0.00714421	0.0107633	-2.74548
ENSMUSG00000024907	Gal	-1.37826	1.85863	-3.09426	0.00719666	0.0108416	-2.94975
ENSMUSG00000107066	NA	-1.37845	0.909378	-2.9425	0.00983866	0.014661	-3.03416
ENSMUSG00000048164	NA	-1.37855	0.916891	-3.03299	0.0081668	0.0122561	-2.82421
ENSMUSG00000073647	NA	-1.37963	1.92945	-2.55251	0.021717	0.0313005	-4.0196
ENSMUSG00000033313	Fbxl8	-1.37964	0.872057	-2.72944	0.0152025	0.0222318	-3.4291
ENSMUSG00000055489	Ano5	-1.37986	1.62977	-2.87402	0.0113219	0.0167554	-3.31001
ENSMUSG00000106432	NA	-1.38097	0.704459	-2.0708	0.0555167	0.0760092	-4.57721
ENSMUSG00000070942	Il1rl2	-1.38164	1.08839	-2.60244	0.019648	0.0284359	-3.71572
ENSMUSG00000047343	Mettl21c	-1.38217	2.60841	-3.20248	0.00575271	0.00873636	-2.88552
ENSMUSG00000033595	Lgi3	-1.38317	0.998279	-2.14764	0.0479852	0.0663588	-4.55032
ENSMUSG00000087221	NA	-1.38411	0.888227	-2.46562	0.0258232	0.0368779	-3.95177
ENSMUSG00000033576	Apol6	-1.38485	1.38635	-2.96344	0.00942423	0.0140682	-3.0875
ENSMUSG00000086193	NA	-1.38658	0.814679	-2.46256	0.0259806	0.037093	-3.90388
ENSMUSG00000035235	Trim13	-1.3866	2.00201	-2.85421	0.0117903	0.0174215	-3.43477
ENSMUSG00000029651	Mtus2	-1.38661	1.94078	-3.34264	0.00430084	0.00659525	-2.47723
ENSMUSG00000092241	Gm20522	-1.3871	1.40298	-2.89627	0.0108175	0.0160456	-3.2808
ENSMUSG00000097675	1700101I11Rik	-1.3872	1.48349	-3.14661	0.00645828	0.0097674	-2.71232
ENSMUSG00000057280	Musk	-1.3873	2.21969	-2.8082	0.0129516	0.0190594	-3.55472
ENSMUSG00000063611	NA	-1.38734	1.17471	-2.51134	0.0235784	0.0338435	-3.92744
ENSMUSG00000120430	NA	-1.38781	1.02927	-2.46537	0.0258358	0.0368934	-3.93514
ENSMUSG00000120806	NA	-1.38857	1.22848	-2.13252	0.0493882	0.0681362	-4.52431
ENSMUSG00000051648	Kctd19	-1.38857	0.810374	-2.37867	0.0306626	0.0434026	-4.09616
ENSMUSG00000062470	Fbxl12os	-1.38875	0.914131	-2.96099	0.00947187	0.0141383	-2.97805
ENSMUSG00000083049	NA	-1.39155	0.0488031	-2.27621	0.0374617	0.0524673	-4.03914
ENSMUSG00000052776	Oas1a	-1.39183	0.608124	-2.53641	0.0224274	0.0322631	-3.67738
ENSMUSG00000047123	Ticam1	-1.39194	1.71383	-2.9987	0.00876478	0.0131176	-3.11869
ENSMUSG00002075115	NA	-1.39367	1.07913	-2.85722	0.0117179	0.0173181	-3.19932
ENSMUSG00000097473	NA	-1.39379	1.41347	-3.19577	0.00583317	0.00885365	-2.62598
ENSMUSG00000036832	Lpar3	-1.3945	1.04668	-2.49553	0.0243327	0.0348671	-3.93119
ENSMUSG00000030329	Pianp	-1.39508	1.3033	-2.96678	0.00935964	0.0139756	-3.06511
ENSMUSG00000109652	NA	-1.3952	1.91725	-3.37041	0.00405969	0.00623852	-2.40687
ENSMUSG00000073652	Apol7d	-1.39586	0.987294	-2.74488	0.0147333	0.0215673	-3.4391
ENSMUSG00000112734	NA	-1.39732	2.20412	-3.82181	0.00158897	0.0025039	-1.57206
ENSMUSG00000024109	Nrxn1	-1.39735	1.80839	-3.17471	0.00609329	0.00923826	-2.79133
ENSMUSG00000005611	Irag1	-1.3977	0.921484	-2.04908	0.0578333	0.0790283	-4.66099
ENSMUSG00000078957	1700060C20Rik	-1.39876	0.760555	-2.5838	0.0203974	0.029472	-3.6388
ENSMUSG00000027261	Hao1	-1.39886	1.21496	-2.09765	0.0527695	0.0725098	-4.673
ENSMUSG00000096870	NA	-1.39916	2.05852	-3.23107	0.00542166	0.00825871	-2.68287
ENSMUSG00000028931	Kcnab2	-1.39917	1.67801	-2.88871	0.0109864	0.0162863	-3.32397
ENSMUSG00000019082	Slc25a22	-1.39926	1.3771	-2.93668	0.00995687	0.0148271	-3.13124
ENSMUSG00000049764	Zfp280b	-1.39935	1.68351	-3.20483	0.00572474	0.00869629	-2.6613
ENSMUSG00000114369	NA	-1.39941	1.68066	-2.77026	0.0139925	0.0205321	-3.55673
ENSMUSG00000111030	NA	-1.39965	1.23244	-2.69297	0.0163685	0.0238624	-3.56432
ENSMUSG00000115087	NA	-1.40007	1.53994	-2.77354	0.0138994	0.0204009	-3.50221
ENSMUSG00000091058	NA	-1.4004	1.371	-3.06419	0.00765774	0.0115118	-2.87822
ENSMUSG00000030882	Dnhd1	-1.40071	0.794115	-2.54451	0.0220676	0.0317746	-3.71069
ENSMUSG00000111908	NA	-1.40231	1.30642	-2.84294	0.0120651	0.0178072	-3.28211
ENSMUSG00000020623	Map2k6	-1.40256	1.37992	-3.20952	0.00566931	0.00861625	-2.62945
ENSMUSG00000038970	Lmtk2	-1.40275	1.64715	-2.87595	0.0112773	0.0166916	-3.32024
ENSMUSG00000049285	Mblac1	-1.40282	1.63888	-3.64131	0.00231141	0.00360767	-1.76674
ENSMUSG00000071256	Zfp213	-1.4033	1.62625	-3.16039	0.00627673	0.00950197	-2.75845
ENSMUSG00000108601	NA	-1.40331	1.83656	-3.75658	0.00181924	0.00285815	-1.61512
ENSMUSG00000097175	NA	-1.40364	1.29617	-3.02158	0.00836131	0.0125351	-2.94947
ENSMUSG00000084844	NA	-1.40472	1.18127	-2.96854	0.00932595	0.013929	-3.00892
ENSMUSG00000104828	NA	-1.40533	1.60527	-2.70428	0.015998	0.023344	-3.64706
ENSMUSG00000050270	Tmem220	-1.40566	1.5887	-2.98217	0.00906814	0.0135578	-3.13202
ENSMUSG00000023349	Clec4n	-1.40569	1.42764	-2.60238	0.0196504	0.0284375	-3.8356
ENSMUSG00000036437	Npy1r	-1.40678	0.761521	-2.25243	0.0392294	0.0548089	-4.245
ENSMUSG00000038425	Poli	-1.40715	1.41305	-3.12088	0.00681145	0.0102768	-2.77788
ENSMUSG00000028268	Gbp3	-1.40758	1.65226	-3.25019	0.00521087	0.00794809	-2.57303
ENSMUSG00000067158	Col4a4	-1.4077	1.81445	-2.89497	0.0108464	0.0160841	-3.29378
ENSMUSG00000112023	Lilrb4b	-1.40784	1.35289	-3.28482	0.00484954	0.00740878	-2.41686
ENSMUSG00000079043	Fastkd5	-1.4079	1.70496	-3.09088	0.00724707	0.010913	-2.90893
ENSMUSG00000091952	NA	-1.4082	1.71567	-3.16484	0.00621914	0.00942193	-2.78043
ENSMUSG00000106457	NA	-1.4083	1.93672	-3.34869	0.00424714	0.00651564	-2.46867
ENSMUSG00000084950	Gm5577	-1.40833	1.25144	-2.87129	0.0113853	0.0168446	-3.24097
ENSMUSG00000106576	Gm4866	-1.40857	1.13978	-3.27727	0.00492607	0.0075236	-2.42513
ENSMUSG00002076142	NA	-1.40862	0.277662	-2.44939	0.0266678	0.0380149	-3.79388
ENSMUSG00000082641	NA	-1.40916	1.71594	-3.8718	0.00143257	0.00226378	-1.34796
ENSMUSG00000104822	NA	-1.40917	2.06865	-3.40254	0.00379745	0.00584738	-2.35403
ENSMUSG00000035246	Pcyt1b	-1.40988	1.28336	-3.35521	0.00418996	0.00643061	-2.27674
ENSMUSG00000055493	Epm2a	-1.40999	1.77366	-2.58208	0.0204677	0.0295716	-3.90629
ENSMUSG00000105289	NA	-1.41021	1.53106	-2.29398	0.0361893	0.0508132	-4.36714
ENSMUSG00000097634	NA	-1.41045	1.08027	-2.55455	0.0216287	0.0311793	-3.80954
ENSMUSG00000042203	Tbc1d22b	-1.41083	1.78183	-3.72074	0.00195976	0.00307234	-1.64988
ENSMUSG00000002058	Unc119	-1.41104	1.88786	-3.15919	0.00629238	0.0095237	-2.82793
ENSMUSG00000069874	Irgm2	-1.41115	0.932925	-2.75103	0.0145504	0.0213152	-3.39142
ENSMUSG00000119163	Gm24539	-1.41129	1.81869	-2.38297	0.0304043	0.0430648	-4.28548
ENSMUSG00000026627	Pacc1	-1.41162	1.56057	-2.91565	0.0103961	0.0154466	-3.23855
ENSMUSG00000065721	NA	-1.41226	1.29265	-2.85359	0.0118051	0.0174422	-3.31776
ENSMUSG00000024749	Tmc1	-1.41239	0.985041	-2.8995	0.0107461	0.0159473	-3.11678
ENSMUSG00000103032	NA	-1.41335	1.63673	-2.93851	0.00991948	0.0147764	-3.18366
ENSMUSG00000120319	NA	-1.4136	1.53294	-3.5839	0.00260442	0.00405148	-1.8775
ENSMUSG00000010751	Tnfrsf22	-1.41366	0.873684	-2.46444	0.0258837	0.0369595	-3.90972
ENSMUSG00000098009	NA	-1.41439	1.51775	-3.24956	0.00521767	0.00795791	-2.53558
ENSMUSG00000066687	Zbtb16	-1.41469	1.97759	-4.04348	0.00100453	0.00160138	-1.02869
ENSMUSG00000103696	NA	-1.41472	1.48825	-2.6957	0.0162784	0.0237405	-3.63233
ENSMUSG00000099746	NA	-1.41531	2.00917	-2.43906	0.027219	0.0387579	-4.21905
ENSMUSG00000097877	NA	-1.41534	0.931497	-2.46684	0.0257605	0.0367979	-3.91943
ENSMUSG00000104385	Gm7449	-1.41664	1.63231	-2.28858	0.0365714	0.0512975	-4.43264
ENSMUSG00000058922	NA	-1.41666	1.98782	-2.50302	0.0239725	0.0343778	-4.08537
ENSMUSG00000087658	Hotairm1	-1.41716	1.50433	-3.79714	0.00167237	0.00263305	-1.45981
ENSMUSG00000108496	NA	-1.41846	1.2842	-3.1919	0.00588024	0.00892387	-2.6132
ENSMUSG00000041346	Wrap53	-1.41881	1.31523	-2.72735	0.015267	0.0223232	-3.5448
ENSMUSG00000108701	NA	-1.41883	1.31432	-3.13015	0.0066821	0.010092	-2.7539
ENSMUSG00000068686	Cd59b	-1.41911	0.0171334	-2.19539	0.0437924	0.0608554	-4.19138
ENSMUSG00000030610	Det1	-1.42018	1.46014	-2.96379	0.00941753	0.0140591	-3.11005
ENSMUSG00000049799	Lrrc19	-1.42165	1.22066	-2.28534	0.0368029	0.0515925	-4.32062
ENSMUSG00000029878	Dbpht2	-1.42308	1.34288	-3.20648	0.00570515	0.00866892	-2.6077
ENSMUSG00000102982	NA	-1.42364	1.85139	-3.46569	0.00333024	0.00514707	-2.17972
ENSMUSG00000055305	Zfp93	-1.42559	0.393119	-1.96594	0.0675407	0.0914464	-4.5917
ENSMUSG00000087430	NA	-1.42605	1.92092	-3.15965	0.00628639	0.00951529	-2.8281
ENSMUSG00000025779	Ly96	-1.42653	1.0908	-2.65041	0.0178386	0.0259179	-3.60916
ENSMUSG00000082516	NA	-1.42695	1.03159	-2.54189	0.0221832	0.0319306	-3.79127
ENSMUSG00000029468	P2rx7	-1.42698	1.16636	-2.72728	0.0152692	0.0223249	-3.50339
ENSMUSG00000042988	Notum	-1.42706	1.30902	-3.3128	0.00457582	0.00700277	-2.41242
ENSMUSG00000026578	Ccdc181	-1.42719	1.80006	-3.32483	0.00446289	0.00683518	-2.45934
ENSMUSG00000025207	Sema4g	-1.42847	0.843048	-2.87256	0.0113558	0.0168021	-3.1179
ENSMUSG00000117747	NA	-1.42858	1.73126	-3.82242	0.00158696	0.00250109	-1.41214
ENSMUSG00000080825	NA	-1.42893	0.952378	-3.09356	0.00720716	0.0108544	-2.74101
ENSMUSG00000042784	Muc1	-1.42949	0.742097	-2.32899	0.0338001	0.0475955	-4.08414
ENSMUSG00000025141	Myadml2	-1.43029	2.27123	-3.19289	0.00586813	0.00890611	-2.79559
ENSMUSG00000106825	NA	-1.43032	1.12503	-3.2116	0.005645	0.00858168	-2.54646
ENSMUSG00000115171	NA	-1.43106	1.31172	-3.48631	0.00319044	0.00493621	-2.02379
ENSMUSG00000060843	Ctnna3	-1.43121	2.05899	-3.42856	0.00359753	0.00554965	-2.29906
ENSMUSG00000037318	Traf3ip3	-1.43125	2.3571	-3.33535	0.00436641	0.00669395	-2.56272
ENSMUSG00000113843	Gm6129	-1.43165	1.55662	-2.99404	0.00884919	0.0132377	-3.09473
ENSMUSG00000108955	NA	-1.43168	1.11782	-2.71142	0.0157683	0.023024	-3.50582
ENSMUSG00000037126	Psd	-1.43183	1.53101	-3.67109	0.0021727	0.00339623	-1.68998
ENSMUSG00000029735	Tpk1	-1.43196	1.54179	-2.71661	0.0156034	0.0227999	-3.6234
ENSMUSG00000055900	Tmem69	-1.43219	1.63948	-3.88637	0.00138996	0.00219819	-1.30525
ENSMUSG00000036863	Syde2	-1.43367	1.42826	-3.0448	0.00797043	0.0119671	-2.9503
ENSMUSG00000001247	Lsr	-1.43368	1.5939	-3.63622	0.00233603	0.00364506	-1.78893
ENSMUSG00000087250	NA	-1.43402	1.60292	-2.19565	0.0437708	0.0608292	-4.54456
ENSMUSG00000062257	Opcml	-1.43442	1.55676	-3.77735	0.00174247	0.00273989	-1.48604
ENSMUSG00000086224	NA	-1.43491	0.997245	-2.50102	0.0240681	0.0345059	-3.88052
ENSMUSG00000017697	Ada	-1.43512	1.85316	-2.90879	0.0105434	0.0156559	-3.26295
ENSMUSG00000028005	Gucy1b1	-1.43527	2.03578	-3.71299	0.00199159	0.00312113	-1.72717
ENSMUSG00000044991	Shld1	-1.43567	1.04103	-3.08324	0.0073624	0.0110799	-2.83817
ENSMUSG00000107171	NA	-1.43633	1.60949	-3.70961	0.0020056	0.00314286	-1.6401
ENSMUSG00000082878	NA	-1.43643	1.59056	-3.1098	0.00696917	0.0105068	-2.83228
ENSMUSG00000068696	Gpr88	-1.4365	0.0351058	-1.99233	0.06431	0.0873628	-4.51796
ENSMUSG00000027420	Bfsp1	-1.43658	1.86226	-3.31236	0.00457997	0.00700863	-2.50402
ENSMUSG00000113106	NA	-1.43664	0.925857	-2.66645	0.0172703	0.0251204	-3.59989
ENSMUSG00000022449	Adamts20	-1.43666	0.906754	-2.51266	0.0235165	0.0337591	-3.84643
ENSMUSG00000114179	NA	-1.43673	1.59559	-3.93227	0.001264	0.00200215	-1.20833
ENSMUSG00000105041	NA	-1.43773	1.72164	-3.64433	0.00229695	0.00358586	-1.7974
ENSMUSG00000047428	Dlk2	-1.43801	-0.105269	-2.19371	0.0439337	0.0610402	-4.14915
ENSMUSG00000097080	1700086O06Rik	-1.43835	1.59976	-3.20172	0.00576169	0.00874818	-2.65172
ENSMUSG00000022842	Ece2	-1.43849	1.32125	-2.87334	0.0113378	0.0167766	-3.25063
ENSMUSG00000044968	Napepld	-1.43887	1.1826	-2.42292	0.0281017	0.0399397	-4.08749
ENSMUSG00000107143	NA	-1.43959	1.3473	-3.22827	0.00545316	0.00830383	-2.5629
ENSMUSG00000120261	NA	-1.43993	1.37424	-2.71362	0.0156981	0.0229306	-3.58255
ENSMUSG00000107932	NA	-1.44101	1.94812	-2.96735	0.00934872	0.0139602	-3.21423
ENSMUSG00000052613	Pcdh15	-1.44151	1.75453	-3.6679	0.00218715	0.00341857	-1.75912
ENSMUSG00000004994	Ccdc130	-1.44182	2.08198	-4.14035	0.000822827	0.00131825	-0.844694
ENSMUSG00000035769	Xylb	-1.44191	0.997797	-3.18885	0.00591745	0.00897787	-2.53115
ENSMUSG00000043068	Fam89a	-1.44293	1.59302	-2.9067	0.0105888	0.0157201	-3.27518
ENSMUSG00000120162	NA	-1.44325	0.820688	-2.53788	0.0223617	0.0321707	-3.74841
ENSMUSG00000094374	Gm5435	-1.44388	0.959658	-2.46953	0.0256236	0.0366261	-3.92999
ENSMUSG00000038580	Sct	-1.44397	2.09206	-3.23487	0.00537912	0.00819789	-2.61449
ENSMUSG00002075873	NA	-1.4446	1.40239	-3.50768	0.00305173	0.00472893	-2.00766
ENSMUSG00000046191	Pcdhb20	-1.44472	1.70616	-3.74074	0.00188006	0.00295075	-1.62887
ENSMUSG00000121479	NA	-1.44521	1.5411	-3.65046	0.00226788	0.00354224	-1.75863
ENSMUSG00000115301	Gm6330	-1.44533	1.64914	-3.2116	0.00564492	0.00858168	-2.6714
ENSMUSG00000082510	NA	-1.44541	0.972965	-2.63001	0.0185877	0.0269618	-3.61558
ENSMUSG00000040722	Scamp5	-1.4456	1.35685	-3.0398	0.00805301	0.0120886	-2.93464
ENSMUSG00000097903	NA	-1.44573	0.725256	-2.30733	0.0352599	0.0495623	-4.1264
ENSMUSG00000032105	Pdzd3	-1.44574	0.844291	-2.42454	0.0280117	0.0398221	-3.94394
ENSMUSG00000041261	Car8	-1.44593	1.91886	-2.7095	0.0158297	0.0231076	-3.74113
ENSMUSG00000062713	Sim2	-1.44594	2.20749	-3.20224	0.00575547	0.00873935	-2.81439
ENSMUSG00000073371	NA	-1.44608	1.22092	-2.91017	0.0105137	0.0156171	-3.14902
ENSMUSG00000098041	NA	-1.44608	1.10847	-2.62471	0.0187871	0.0272455	-3.66291
ENSMUSG00000086740	NA	-1.44729	1.69026	-4.07628	0.000938858	0.00149912	-0.923816
ENSMUSG00000050936	NA	-1.44731	1.77982	-3.13718	0.00658555	0.0099507	-2.82731
ENSMUSG00000064247	Plcxd1	-1.44736	1.60098	-3.20584	0.00571269	0.00867918	-2.64171
ENSMUSG00000097089	NA	-1.44741	1.48968	-2.77783	0.0137784	0.0202273	-3.44085
ENSMUSG00000113262	Gm48551	-1.44777	1.31543	-3.44558	0.00347238	0.00536262	-2.0971
ENSMUSG00000069208	Zfp825	-1.44944	1.8417	-3.74655	0.00185752	0.002916	-1.62538
ENSMUSG00000021175	Cdca7l	-1.4495	1.56571	-3.12888	0.00669963	0.010115	-2.78773
ENSMUSG00000051147	Nat2	-1.44954	0.614327	-2.19151	0.0441201	0.0612914	-4.32267
ENSMUSG00000038302	Afg1l	-1.44981	0.656238	-2.4878	0.0247101	0.0353801	-3.79839
ENSMUSG00000121430	NA	-1.45028	1.27655	-2.46631	0.025788	0.0368348	-4.0559
ENSMUSG00000102780	NA	-1.45081	2.18624	-2.98916	0.00893852	0.0133686	-3.19914
ENSMUSG00000029060	Mib2	-1.45122	1.23269	-3.50638	0.00306	0.00474074	-1.97039
ENSMUSG00000024897	Apba1	-1.45137	1.46896	-3.16477	0.00622008	0.00942271	-2.72235
ENSMUSG00000103123	NA	-1.45142	0.883777	-2.43232	0.0275844	0.0392578	-3.97003
ENSMUSG00000049313	Sorl1	-1.45158	1.74132	-3.3113	0.00459014	0.0070237	-2.458
ENSMUSG00000026630	Batf3	-1.45208	1.54045	-2.01006	0.0622192	0.0846689	-4.8911
ENSMUSG00000118318	Vmn1r183	-1.45283	1.13301	-3.2304	0.00542919	0.00826961	-2.51907
ENSMUSG00000101589	Rbm6-ps1	-1.45296	1.72181	-3.33469	0.00437247	0.00670276	-2.40161
ENSMUSG00000106822	NA	-1.4532	2.01699	-3.11697	0.00686661	0.010355	-2.90501
ENSMUSG00000088254	Gm24289	-1.45416	2.16746	-3.64751	0.00228182	0.00356301	-1.88603
ENSMUSG00000065087	Snord22	-1.45431	1.05509	-2.6084	0.0194137	0.0281116	-3.67405
ENSMUSG00000021176	Efcab11	-1.45464	1.30298	-2.75176	0.0145288	0.0212863	-3.48739
ENSMUSG00000116560	NA	-1.45539	1.11654	-2.16116	0.0467618	0.0647811	-4.49764
ENSMUSG00000086167	NA	-1.45549	1.75706	-3.43291	0.00356513	0.0055016	-2.25197
ENSMUSG00000019590	Cyb561	-1.45598	1.7359	-3.10277	0.00707116	0.0106555	-2.90785
ENSMUSG00000083287	NA	-1.45608	1.9337	-2.46595	0.0258062	0.0368583	-4.15001
ENSMUSG00000111082	NA	-1.45742	1.40604	-3.16983	0.00615525	0.009329	-2.67999
ENSMUSG00000037025	Foxa2	-1.45744	2.033	-2.50283	0.0239817	0.0343865	-4.14782
ENSMUSG00000030424	Zfp939	-1.45755	0.741173	-2.32576	0.0340142	0.0478786	-4.15516
ENSMUSG00000063698	Sfxn4	-1.45873	1.51676	-3.26002	0.00510563	0.00778973	-2.51172
ENSMUSG00000081595	NA	-1.45932	1.04295	-2.95603	0.00956889	0.0142754	-2.99596
ENSMUSG00000069171	Nr2f1	-1.45973	1.37342	-3.00395	0.00867048	0.0129836	-2.98185
ENSMUSG00000032578	Cish	-1.45974	1.71093	-3.51809	0.00298642	0.00463	-2.11158
ENSMUSG00000035842	Ddx11	-1.46151	1.25603	-2.21271	0.0423575	0.0589508	-4.45837
ENSMUSG00000029073	Cptp	-1.46242	2.03797	-3.88008	0.00140821	0.0022264	-1.41684
ENSMUSG00000106073	NA	-1.46279	1.29519	-2.12882	0.0497373	0.0685747	-4.65016
ENSMUSG00000103624	NA	-1.46305	1.85393	-2.92491	0.0102004	0.0151702	-3.31045
ENSMUSG00000092416	Zfp141	-1.46358	1.76411	-3.92449	0.0012845	0.00203403	-1.22422
ENSMUSG00000021416	Eci3	-1.46378	0.923709	-2.42472	0.0280018	0.0398105	-3.99914
ENSMUSG00000074207	Adh1	-1.46391	0.84428	-2.5458	0.0220108	0.0317011	-3.78867
ENSMUSG00000061397	Krt79	-1.46393	1.09467	-2.18185	0.0449451	0.0623745	-4.45203
ENSMUSG00000025491	Ifitm1	-1.46468	0.979697	-2.53402	0.0225349	0.0324113	-3.81642
ENSMUSG00000084098	Gm13422	-1.46493	1.26582	-2.97359	0.00922955	0.0137916	-3.01663
ENSMUSG00000028845	Tekt2	-1.46506	-0.0100107	-2.13727	0.0489442	0.067566	-4.24956
ENSMUSG00000050538	NA	-1.46567	1.40396	-3.42375	0.00363363	0.00560338	-2.16028
ENSMUSG00000028927	Padi2	-1.46588	2.66592	-3.40264	0.00379666	0.00584657	-2.49032
ENSMUSG00000048779	P2ry6	-1.46621	1.1774	-2.96813	0.00933386	0.013939	-3.03123
ENSMUSG00000120995	NA	-1.4668	1.37967	-2.77245	0.0139303	0.0204422	-3.42586
ENSMUSG00000089809	A930011G23Rik	-1.46696	1.87482	-3.39635	0.00384663	0.00592104	-2.3301
ENSMUSG00000020268	Lyrm7	-1.467	1.71217	-2.91873	0.0103306	0.0153524	-3.24774
ENSMUSG00000034755	Pcdh11x	-1.46704	2.06769	-3.08082	0.00739928	0.0111323	-3.00095
ENSMUSG00000037463	Fbxo27	-1.46743	0.814576	-1.984	0.0653145	0.0886396	-4.69481
ENSMUSG00000099329	NA	-1.46763	1.61442	-3.21284	0.00563048	0.00856197	-2.62408
ENSMUSG00000104707	Gm43649	-1.46764	1.51346	-3.6126	0.0024536	0.00382254	-1.8198
ENSMUSG00000106057	NA	-1.46781	1.73965	-3.44321	0.00348959	0.00538768	-2.2242
ENSMUSG00000029312	Klhl8	-1.46809	1.8213	-3.53943	0.00285677	0.00443369	-2.03764
ENSMUSG00000025089	Gfra1	-1.46833	2.69669	-3.462	0.00335588	0.00518597	-2.39
ENSMUSG00000094627	NA	-1.46877	1.30638	-2.6228	0.0188593	0.0273413	-3.70733
ENSMUSG00000044645	NA	-1.46896	1.40552	-3.13017	0.00668183	0.010092	-2.76054
ENSMUSG00000075593	Gal3st4	-1.46898	1.79369	-3.26395	0.00506417	0.00772808	-2.58031
ENSMUSG00000078503	Zfp990	-1.47066	2.3212	-4.07427	0.000942743	0.00150521	-1.04244
ENSMUSG00000048997	Atxn7l2	-1.47127	1.28585	-3.02928	0.00822964	0.0123445	-2.98408
ENSMUSG00000073421	H2-Ab1	-1.47143	2.24213	-2.79495	0.0133064	0.0195579	-3.6374
ENSMUSG00000040811	Eml2	-1.47158	0.805289	-2.69334	0.0163564	0.0238479	-3.48647
ENSMUSG00000023206	Il15ra	-1.47207	1.3111	-3.39345	0.00386986	0.00595596	-2.23312
ENSMUSG00000116237	NA	-1.47221	1.41202	-3.23491	0.00537867	0.00819777	-2.52995
ENSMUSG00000103996	NA	-1.47239	1.02251	-3.1051	0.00703724	0.0106058	-2.71927
ENSMUSG00000107529	NA	-1.47243	1.37383	-3.65255	0.00225804	0.00352737	-1.69028
ENSMUSG00000102964	NA	-1.47259	2.90176	-2.02751	0.0602223	0.0820582	-5.1563
ENSMUSG00000089646	NA	-1.47278	0.282936	-2.35843	0.0319063	0.0450964	-3.91707
ENSMUSG00000115414	NA	-1.47387	1.74415	-3.75761	0.00181535	0.00285225	-1.5962
ENSMUSG00000040594	Ranbp17	-1.47394	0.759173	-2.54875	0.0218809	0.0315285	-3.73894
ENSMUSG00000050919	Zfp366	-1.47457	0.968362	-2.78355	0.013619	0.02	-3.33388
ENSMUSG00000028033	Kcnq5	-1.47571	1.87017	-3.5908	0.00256734	0.0039956	-1.95119
ENSMUSG00000091285	NA	-1.47576	0.937736	-3.02082	0.00837428	0.0125537	-2.87414
ENSMUSG00000033126	Ybey	-1.47587	2.08782	-4.08399	0.000924047	0.00147579	-0.98447
ENSMUSG00000046415	B430212C06Rik	-1.47645	1.19717	-3.301	0.00468936	0.00717104	-2.39679
ENSMUSG00000054520	Sh3bp2	-1.47874	1.6409	-3.42579	0.00361827	0.00558047	-2.21827
ENSMUSG00000030368	Ceacam11	-1.47891	3.02942	-2.3554	0.0320965	0.0453477	-4.21892
ENSMUSG00000076122	Mir503	-1.47902	1.13531	-2.44165	0.0270796	0.0385693	-4.0084
ENSMUSG00000070495	Ctcfl	-1.47951	1.57803	-3.48109	0.00322526	0.00498868	-2.06679
ENSMUSG00000030735	Gm9755	-1.47962	1.83633	-3.74085	0.00187962	0.00295027	-1.61748
ENSMUSG00000028519	Dab1	-1.47974	0.899821	-2.71846	0.0155448	0.0227188	-3.43365
ENSMUSG00000100450	Gm9443	-1.48078	1.847	-3.17426	0.00609907	0.00924639	-2.78263
ENSMUSG00000029499	Pxmp2	-1.48122	1.32149	-2.35608	0.032054	0.0452934	-4.235
ENSMUSG00000027859	Ngf	-1.48149	0.704764	-2.75895	0.0143182	0.0209833	-3.33505
ENSMUSG00000025507	Pidd1	-1.48203	0.371097	-2.68514	0.01663	0.0242231	-3.37788
ENSMUSG00000000049	Apoh	-1.48204	0.850791	-1.94875	0.0697231	0.094204	-4.89947
ENSMUSG00000115667	Gm10389	-1.48233	1.95783	-3.24832	0.00523106	0.00797778	-2.65861
ENSMUSG00000035228	Ccdc106	-1.48254	0.961218	-2.91897	0.0103254	0.0153468	-3.08031
ENSMUSG00000054708	Ankrd24	-1.48348	1.56679	-3.35394	0.00420099	0.00644629	-2.34927
ENSMUSG00000054612	Mgmt	-1.48419	1.77207	-3.58013	0.00262493	0.00408252	-1.9818
ENSMUSG00000009734	Pou6f2	-1.48422	1.19439	-2.28833	0.0365891	0.0513144	-4.26997
ENSMUSG00000035365	Parpbp	-1.48442	1.89988	-3.37303	0.00403762	0.00620504	-2.39822
ENSMUSG00000020364	Zfp354a	-1.48448	1.07029	-3.02243	0.00834658	0.0125139	-2.91489
ENSMUSG00000025737	Wdr24	-1.48487	1.66096	-3.69625	0.00206205	0.00322924	-1.69533
ENSMUSG00000040276	Pacsin1	-1.48501	1.74708	-3.16259	0.00624821	0.00946075	-2.78058
ENSMUSG00000101655	2310040G24Rik	-1.48622	1.82728	-2.45473	0.026387	0.0376414	-4.12995
ENSMUSG00000070304	Scn2b	-1.48633	1.27866	-3.22994	0.00543432	0.00827685	-2.51648
ENSMUSG00000112222	NA	-1.48641	1.49253	-3.87289	0.00142933	0.00225881	-1.32444
ENSMUSG00000055022	Cntn1	-1.48698	1.43035	-2.76935	0.0140184	0.0205687	-3.48289
ENSMUSG00000100534	NA	-1.48721	1.68838	-3.50563	0.00306481	0.00474786	-2.08541
ENSMUSG00000114045	NA	-1.48726	1.50581	-3.73929	0.00188572	0.00295942	-1.54023
ENSMUSG00000073633	Fbxo36	-1.48734	1.32248	-2.69832	0.0161924	0.0236183	-3.59678
ENSMUSG00000032860	P2ry2	-1.48765	1.28873	-3.24428	0.00527514	0.00804332	-2.48606
ENSMUSG00000031255	Sytl4	-1.48772	1.63724	-3.40991	0.00373971	0.0057613	-2.27253
ENSMUSG00000032372	Plscr2	-1.48784	1.33586	-3.6479	0.00228	0.00356041	-1.71701
ENSMUSG00000039457	Ppl	-1.48833	1.8886	-3.94825	0.00122291	0.00193915	-1.20497
ENSMUSG00000105776	NA	-1.48924	1.18016	-2.06516	0.0561102	0.0767691	-4.74231
ENSMUSG00000075359	NA	-1.48934	1.48553	-3.62125	0.00240985	0.00375598	-1.78124
ENSMUSG00000038742	Angptl6	-1.48939	1.96678	-3.77752	0.00174185	0.00273911	-1.59309
ENSMUSG00000115095	NA	-1.48971	0.850905	-2.58141	0.0204951	0.0296074	-3.70129
ENSMUSG00000001656	Hoxc11	-1.48994	1.52702	-3.30385	0.00466162	0.00712961	-2.46201
ENSMUSG00002074875	NA	-1.4901	1.14044	-3.33455	0.00437372	0.00670376	-2.30858
ENSMUSG00000106147	Snord3a	-1.4901	1.14044	-3.33455	0.00437372	0.00670376	-2.30858
ENSMUSG00000118071	NA	-1.49015	1.22454	-2.94279	0.0098328	0.0146532	-3.08564
ENSMUSG00000037624	Kcnk2	-1.49071	1.94814	-3.85707	0.00147696	0.0023319	-1.42157
ENSMUSG00000020604	Arsg	-1.49083	1.66337	-3.05261	0.00784294	0.0117813	-2.97503
ENSMUSG00000033029	1700088E04Rik	-1.49241	1.78621	-3.45927	0.00337498	0.0052144	-2.18439
ENSMUSG00000046182	Gsg1l	-1.49259	1.18872	-2.52147	0.0231067	0.0332011	-3.8476
ENSMUSG00000036815	Dpp10	-1.4926	1.12006	-3.05806	0.00775528	0.0116544	-2.84336
ENSMUSG00000031362	Xlr4c	-1.49281	1.23041	-3.17689	0.00606589	0.00919864	-2.63843
ENSMUSG00000098789	Jmjd7	-1.49322	1.08752	-2.929	0.0101152	0.0150495	-3.1066
ENSMUSG00000022831	Hcls1	-1.49342	1.55142	-3.25234	0.00518766	0.00791323	-2.5629
ENSMUSG00000038188	Scarf1	-1.49344	1.6559	-3.68545	0.00210884	0.0032997	-1.71956
ENSMUSG00000039062	Anpep	-1.49344	1.37561	-2.942	0.0098488	0.0146741	-3.14065
ENSMUSG00000027314	Dll4	-1.49345	0.987767	-2.42609	0.0279263	0.0397135	-3.97656
ENSMUSG00000097729	NA	-1.49359	2.13025	-3.60568	0.00248913	0.0038768	-1.95072
ENSMUSG00000025815	Dhtkd1	-1.49496	0.965111	-2.52296	0.023038	0.0331046	-3.82522
ENSMUSG00000032298	Neil1	-1.49544	0.820518	-3.01167	0.00853364	0.0127865	-2.86576
ENSMUSG00000094189	NA	-1.49557	1.80163	-4.18803	0.000746033	0.00119828	-0.728918
ENSMUSG00000100104	NA	-1.49561	2.08234	-4.00427	0.0010892	0.00173238	-1.14268
ENSMUSG00000105939	NA	-1.49636	1.57487	-3.47657	0.00325571	0.00503436	-2.10352
ENSMUSG00000105728	NA	-1.49648	1.44556	-1.92496	0.0728473	0.0981571	-4.93464
ENSMUSG00000048439	Nupl2	-1.49654	1.20321	-3.29406	0.00475736	0.007273	-2.39759
ENSMUSG00000109695	Gm31166	-1.4972	1.67557	-2.76684	0.01409	0.0206655	-3.50501
ENSMUSG00000111593	NA	-1.49759	1.70863	-3.42636	0.00361397	0.00557423	-2.22229
ENSMUSG00000097255	Rpl31-ps7	-1.49779	1.50356	-3.37617	0.00401139	0.00616558	-2.32107
ENSMUSG00000117871	NA	-1.49928	0.814551	-2.45836	0.0261977	0.0373811	-3.95477
ENSMUSG00000039934	Gsap	-1.4994	2.13679	-4.45949	0.000428504	0.000697846	-0.229906
ENSMUSG00000089669	Tnfsf13	-1.50074	1.99243	-3.72973	0.00192354	0.00301685	-1.70023
ENSMUSG00000063543	NA	-1.50116	1.48275	-3.30592	0.00464164	0.00709955	-2.43139
ENSMUSG00000102516	NA	-1.50164	1.66867	-4.08672	0.00091887	0.00146773	-0.885384
ENSMUSG00000115234	NA	-1.50166	2.17561	-2.78406	0.0136048	0.0199805	-3.61924
ENSMUSG00000116928	Gm18169	-1.50175	1.66541	-4.36642	0.000517862	0.000839021	-0.334576
ENSMUSG00000042425	Frmpd3	-1.50188	1.11088	-3.38166	0.00396585	0.00609985	-2.20889
ENSMUSG00000104963	NA	-1.502	1.55568	-3.51113	0.00302992	0.00469645	-2.0425
ENSMUSG00000024935	Slc1a1	-1.50235	2.06524	-3.37827	0.00399392	0.0061396	-2.44399
ENSMUSG00000029641	Rasl11a	-1.50258	1.44173	-2.81491	0.0127757	0.018808	-3.35985
ENSMUSG00000015980	Lrrc27	-1.50267	0.605445	-2.53022	0.0227067	0.0326435	-3.73864
ENSMUSG00000054556	Gm4876	-1.50282	1.27878	-3.59797	0.00252936	0.00393806	-1.79048
ENSMUSG00000104923	NA	-1.50293	1.8788	-3.53487	0.00288398	0.00447529	-2.05783
ENSMUSG00000044948	Cfap43	-1.50296	1.19292	-2.69279	0.0163745	0.0238696	-3.57702
ENSMUSG00000030048	Gkn3	-1.50395	1.95979	-3.54131	0.00284561	0.00441763	-2.06846
ENSMUSG00000097797	NA	-1.50416	1.38508	-3.18042	0.0060217	0.0091335	-2.64527
ENSMUSG00000117725	NA	-1.50419	1.95425	-3.3592	0.0041554	0.00638113	-2.42705
ENSMUSG00000045441	Gprin3	-1.50448	2.25053	-4.18341	0.000753149	0.00120944	-0.839669
ENSMUSG00000024118	Tedc2	-1.50467	1.73632	-4.18834	0.000745563	0.00119761	-0.704775
ENSMUSG00000097777	NA	-1.50514	2.05985	-3.24406	0.00527754	0.00804643	-2.67277
ENSMUSG00000096948	NA	-1.5057	2.22131	-3.88264	0.00140075	0.00221492	-1.44959
ENSMUSG00000074037	Mc1r	-1.50616	1.54529	-3.56351	0.00271724	0.00422221	-1.93062
ENSMUSG00000086266	Igf2os	-1.50742	1.25128	-2.71201	0.0157493	0.0229994	-3.55997
ENSMUSG00000028573	Fggy	-1.50752	1.61677	-2.98101	0.00908974	0.0135883	-3.10104
ENSMUSG00000062794	Zfp599	-1.50851	1.18317	-2.53857	0.0223311	0.0321308	-3.87644
ENSMUSG00000035506	Slc12a8	-1.50894	0.975554	-2.56168	0.0213221	0.0307595	-3.75407
ENSMUSG00000036091	Hyal3	-1.50925	1.25122	-3.26807	0.00502111	0.00766502	-2.45352
ENSMUSG00000115867	NA	-1.50939	0.954521	-3.21756	0.00557568	0.00848217	-2.47041
ENSMUSG00000109274	NA	-1.5098	1.11984	-3.08048	0.00740445	0.0111394	-2.79929
ENSMUSG00000116535	Gm5962	-1.51022	1.42308	-3.32623	0.00444996	0.00681633	-2.37085
ENSMUSG00000079445	B3gnt7	-1.51104	1.74996	-3.59071	0.00256783	0.00399598	-1.90453
ENSMUSG00000090077	Lime1	-1.51175	1.94804	-3.55099	0.00278888	0.00433139	-2.03659
ENSMUSG00000035045	Zc3h12b	-1.51195	1.5457	-2.91037	0.0105092	0.0156115	-3.22685
ENSMUSG00000074136	4930513N10Rik	-1.51208	1.97336	-3.10948	0.0069738	0.0105131	-2.9138
ENSMUSG00000091604	NA	-1.51311	0.737918	-2.89975	0.0107405	0.01594	-3.05996
ENSMUSG00002075041	NA	-1.51394	0.595688	-2.63732	0.0183159	0.0265833	-3.53255
ENSMUSG00000024818	Slc25a45	-1.51397	0.535158	-2.62901	0.0186251	0.0270142	-3.49363
ENSMUSG00000039545	Flicr	-1.51451	1.17768	-2.76091	0.0142612	0.0209012	-3.43181
ENSMUSG00000109055	NA	-1.5149	1.14996	-3.18431	0.00597337	0.00906207	-2.60922
ENSMUSG00000117711	NA	-1.51558	1.75863	-3.8613	0.00146407	0.00231238	-1.38915
ENSMUSG00000029925	Tbxas1	-1.51591	1.46202	-3.56884	0.0026873	0.00417716	-1.91385
ENSMUSG00000114102	NA	-1.51593	1.25911	-2.76698	0.0140862	0.0206627	-3.41899
ENSMUSG00000021483	Cdk20	-1.51608	1.26511	-3.2267	0.00547099	0.00832809	-2.57386
ENSMUSG00000074227	Spint2	-1.51624	1.48264	-3.14946	0.0064203	0.00971129	-2.74301
ENSMUSG00000016356	Col20a1	-1.5163	0.143671	-2.45161	0.0265505	0.0378575	-3.77358
ENSMUSG00000086968	4933431E20Rik	-1.51632	1.63875	-3.68224	0.00212294	0.00332129	-1.72604
ENSMUSG00000077361	Gm23481	-1.51643	1.83938	-3.59079	0.0025674	0.0039956	-1.90428
ENSMUSG00000051517	Arhgef39	-1.51732	1.46741	-2.4907	0.0245679	0.035188	-4.01411
ENSMUSG00000018752	Tnfsfm13	-1.51738	2.04385	-3.63641	0.0023351	0.00364387	-1.89947
ENSMUSG00000115512	NA	-1.51753	1.92764	-4.55111	0.000355886	0.000582301	-0.00417459
ENSMUSG00000065743	Gm25008	-1.51754	2.4602	-2.61274	0.0192451	0.0278822	-4.02299
ENSMUSG00000107624	NA	-1.51833	1.65725	-3.37944	0.00398426	0.00612603	-2.32219
ENSMUSG00000044676	Zfp612	-1.51856	2.0605	-3.59169	0.00256261	0.0039887	-1.96977
ENSMUSG00000057229	Dmac2	-1.52046	1.928	-3.26499	0.00505331	0.00771258	-2.62655
ENSMUSG00000086012	NA	-1.5218	1.38994	-3.43374	0.00355892	0.00549241	-2.15298
ENSMUSG00000009292	Trpm2	-1.52315	1.4873	-3.3855	0.00393435	0.00605183	-2.29841
ENSMUSG00000058873	NA	-1.52321	1.56928	-3.37889	0.00398875	0.00613251	-2.32086
ENSMUSG00000090381	NA	-1.52373	1.97487	-4.01627	0.00106256	0.00169148	-1.08345
ENSMUSG00000027995	Tlr2	-1.52521	1.57629	-3.94801	0.0012235	0.00193996	-1.15306
ENSMUSG00000041406	BC055324	-1.5258	2.28866	-4.14686	0.000811897	0.00130112	-0.896212
ENSMUSG00000086247	Gm15787	-1.52618	1.38487	-2.77254	0.0139275	0.0204395	-3.44581
ENSMUSG00000117679	Apbb3	-1.52661	1.58484	-4.00521	0.0010871	0.00172929	-1.04774
ENSMUSG00000011096	Akt1s1	-1.52679	1.49944	-3.69452	0.00206948	0.00323996	-1.66032
ENSMUSG00000049382	Krt8	-1.52793	2.48601	-2.77712	0.0137986	0.0202556	-3.64806
ENSMUSG00000036009	Mettl25	-1.52835	1.89938	-4.17416	0.000767593	0.001232	-0.767206
ENSMUSG00000114605	NA	-1.52955	1.76305	-4.22785	0.000687499	0.00110685	-0.605958
ENSMUSG00000106749	NA	-1.52993	1.15429	-3.21072	0.00565521	0.0085966	-2.52624
ENSMUSG00000049173	Myoz3	-1.53037	1.97706	-4.19207	0.000739876	0.00118873	-0.711801
ENSMUSG00000051378	Kif18b	-1.53172	1.50725	-3.66092	0.00221913	0.00346783	-1.71054
ENSMUSG00000094259	NA	-1.53192	1.46347	-3.52489	0.00294447	0.00456691	-1.97633
ENSMUSG00000020829	Slc46a1	-1.53202	2.21768	-3.6404	0.0023158	0.00361426	-1.91613
ENSMUSG00000097183	NA	-1.53275	1.69093	-3.31688	0.00453722	0.00694612	-2.46948
ENSMUSG00000103835	NA	-1.53403	1.42276	-3.32461	0.00446492	0.00683781	-2.38725
ENSMUSG00000025279	Dnase1l3	-1.53422	1.43442	-3.66066	0.00222033	0.00346946	-1.67546
ENSMUSG00000107432	NA	-1.53453	2.1008	-3.75033	0.00184301	0.00289425	-1.66325
ENSMUSG00000097145	9230114K14Rik	-1.53468	1.76738	-3.49027	0.00316426	0.00489743	-2.11959
[truncated: 14,337 more rows]

## Sheet: P3 | E_RvsC
ENSEMBL	COMMON	logFC	AveExpr	t	P.Value	adj.P.Val	B
ENSMUSG00000026542	Apcs	4.52622	-1.67948	5.84099	2.88382e-05	0.0487676	0.961464
ENSMUSG00000000049	Apoh	3.45779	0.850791	5.23396	9.173e-05	0.0960282	1.36182
ENSMUSG00000061808	Ttr	3.44962	2.20267	7.21834	2.51252e-06	0.0122466	4.7405
ENSMUSG00000022868	Ahsg	3.31002	3.01821	7.34679	2.02755e-06	0.0122466	5.1921
ENSMUSG00000028001	Fga	3.28264	1.22123	6.82212	4.93706e-06	0.0180894	3.91174
ENSMUSG00000066366	Serpina1a	3.27738	1.05546	8.07751	6.23595e-07	0.0122466	5.56728
ENSMUSG00000028307	Aldob	3.22911	0.816329	7.15706	2.78535e-06	0.0122466	4.07229
ENSMUSG00000033831	Fgb	3.22285	1.57184	6.08468	1.83755e-05	0.0385615	2.96243
ENSMUSG00000005681	Apoa2	3.21173	1.1728	5.79381	3.1497e-05	0.0494593	2.37096
ENSMUSG00000033860	Fgg	3.19069	2.25559	6.48203	8.9674e-06	0.0281628	3.72474
ENSMUSG00000029368	Alb	3.16495	4.9844	5.46015	5.92673e-05	0.0766431	1.91909
ENSMUSG00000054932	Afp	3.13708	4.09829	6.01078	2.10488e-05	0.0385615	2.99098
ENSMUSG00000079015	Serpina1c	3.12325	0.449246	6.2381	1.3894e-05	0.0381806	2.77592
ENSMUSG00000022875	Kng1	2.93533	1.49216	5.65878	4.06075e-05	0.0595144	2.23993
ENSMUSG00000030359	Pzp	2.90317	1.50574	5.46952	5.82126e-05	0.0766431	1.89471
ENSMUSG00000032554	Trf	2.53005	5.25933	7.22779	2.473e-06	0.0122466	5.04239
ENSMUSG00000071178	Serpina1b	2.49152	1.3359	5.40565	6.58049e-05	0.0803697	1.79965
ENSMUSG00000032083	Apoa1	2.40222	0.837221	5.26965	8.55834e-05	0.0940733	1.44667
ENSMUSG00000073876	Gm13305	2.13999	3.98205	6.14963	1.63181e-05	0.0385615	3.24829
ENSMUSG00000078735	Il11ra2	2.12878	3.97554	6.04423	1.97918e-05	0.0385615	3.0626
ENSMUSG00000027562	Car2	1.36931	4.17154	5.33808	7.49607e-05	0.0867334	1.78026

## Sheet: P3 | E_RvsRest
ENSEMBL	COMMON	logFC	AveExpr	t	P.Value	adj.P.Val	B
ENSMUSG00000109452	NA	6.40898	-2.36778	4.37967	0.000504065	0.000811763	-0.151846
ENSMUSG00000027690	Slc2a2	6.08826	-2.36143	4.71012	0.000258348	0.000423592	0.525096
ENSMUSG00000084848	4933408N05Rik	6.08411	-2.74456	4.14161	0.000820702	0.00130439	-0.527748
ENSMUSG00000026542	Apcs	5.89816	-1.67948	5.69469	3.79451e-05	6.52932e-05	2.34618
ENSMUSG00000086391	1700042O10Rik	5.73315	-2.63422	3.26285	0.0050757	0.00765901	-1.99016
ENSMUSG00000030244	Gys2	5.66648	-2.82875	4.49341	0.000400003	0.00064831	0.153221
ENSMUSG00000028730	Cfap57	5.65682	-2.28665	3.85286	0.00148991	0.00233109	-0.969113
ENSMUSG00000112950	NA	5.50665	-2.14221	3.33232	0.00439403	0.00666103	-1.86225
ENSMUSG00000084047	Gm14984	5.48533	-1.96795	3.58758	0.0025846	0.00398623	-1.43285
ENSMUSG00000025475	Adgra1	5.38602	-1.90516	4.36083	0.0005238	0.000842063	-0.0790014
ENSMUSG00000090671	NA	5.23344	-2.42649	3.15911	0.00629342	0.00942984	-2.16305
ENSMUSG00000092680	Snord55	5.21687	-2.88053	3.52002	0.00297446	0.00456351	-1.54171
ENSMUSG00000120522	NA	5.17998	-2.05226	3.57523	0.00265181	0.00408818	-1.45024
ENSMUSG00000029656	C8b	5.15383	-2.24297	4.08018	0.00093133	0.00147478	-0.524736
ENSMUSG00000035557	Krt17	5.1449	-2.51203	3.25283	0.00518242	0.00781737	-2.02012
ENSMUSG00000038224	Serpinf2	5.13968	-1.13907	5.02633	0.000137749	0.00022912	1.20577
ENSMUSG00000108806	NA	5.09812	-2.82274	3.64962	0.00227186	0.00351499	-1.35456
ENSMUSG00000090079	NA	5.08306	-1.27638	3.15662	0.0063259	0.0094772	-2.18765
ENSMUSG00000065272	Snord57	5.01602	-2.15436	3.33563	0.00436388	0.00661715	-1.85591
ENSMUSG00000006411	Nectin4	4.98866	-2.24968	3.55892	0.00274327	0.00422296	-1.47893
ENSMUSG00000091277	NA	4.9592	-1.99916	2.96549	0.00938451	0.0138472	-2.49221
ENSMUSG00000041750	Cd1d2	4.95767	-2.57234	2.71061	0.0157943	0.0228782	-2.91011
ENSMUSG00000024503	Spink1	4.93558	-1.90518	4.34316	0.000543028	0.000871954	-0.0308297
ENSMUSG00000030762	Aqp8	4.82959	-2.6025	3.62531	0.0023896	0.00369352	-1.33768
ENSMUSG00000035875	AI182371	4.80481	-1.60391	4.71737	0.00025462	0.000417573	0.59863
ENSMUSG00000087968	Gm25395	4.7887	-2.19152	2.89943	0.0107477	0.0157855	-2.60568
ENSMUSG00000050765	Gm5084	4.75354	-2.01013	3.57968	0.00262739	0.00405138	-1.43529
ENSMUSG00000104093	A330015K06Rik	4.70649	-1.9983	3.37254	0.00404179	0.00614742	-1.79924
ENSMUSG00000115591	NA	4.67705	-2.50634	2.40967	0.0288468	0.0407249	-3.39
ENSMUSG00000027249	F2	4.66377	-0.734523	4.59972	0.000322607	0.000526283	0.455098
ENSMUSG00000087395	NA	4.62743	-1.88521	3.79563	0.00167761	0.00261825	-1.05009
ENSMUSG00000038782	1700028J19Rik	4.59941	-1.60965	4.28213	0.000615167	0.000984698	-0.199859
ENSMUSG00000120940	NA	4.55127	-2.11045	4.39753	0.000486052	0.000783499	0.0222279
ENSMUSG00000103544	NA	4.50839	-2.17339	3.29233	0.00477449	0.00721787	-1.93712
ENSMUSG00000104618	Mir1839	4.49839	-1.66436	3.21944	0.00555394	0.00835714	-2.05821
ENSMUSG00000109854	NA	4.49008	-2.25233	2.56497	0.0211822	0.0303435	-3.15025
ENSMUSG00002076102	NA	4.48286	-1.6095	3.13675	0.00659143	0.00985688	-2.20143
ENSMUSG00000093662	NA	4.47887	-2.0996	4.63568	0.000300051	0.000490251	0.475262
ENSMUSG00000108391	NA	4.46227	-1.84294	2.98768	0.00896593	0.0132562	-2.46454
ENSMUSG00000043013	Onecut1	4.45391	-2.01696	4.55245	0.000354926	0.000577464	0.331762
ENSMUSG00000103788	NA	4.43378	-2.45827	3.50579	0.00306379	0.00469597	-1.5534
ENSMUSG00000041730	Prrxl1	4.4185	-1.88861	3.99613	0.00110767	0.0017441	-0.683438
ENSMUSG00000052270	Fpr2	4.40434	-1.7263	2.8532	0.0118147	0.0172834	-2.68717
ENSMUSG00000023926	Rhag	4.39166	-1.34786	4.2295	0.000685191	0.00109312	-0.237274
ENSMUSG00000120842	NA	4.38255	-1.41558	2.9199	0.0103059	0.0151559	-2.59488
ENSMUSG00000121133	NA	4.3803	-1.52489	3.88361	0.00139796	0.00219034	-0.890207
ENSMUSG00000103546	NA	4.37916	-2.22595	3.12841	0.00670609	0.0100242	-2.21822
ENSMUSG00000102662	NA	4.3508	-1.65649	3.50804	0.00304947	0.004675	-1.5509
ENSMUSG00000103630	NA	4.34859	-1.32919	3.70595	0.00202092	0.00313867	-1.19523
ENSMUSG00000110824	NA	4.30855	-2.15534	2.90693	0.0105838	0.0155479	-2.59196
ENSMUSG00000119862	Gm25328	4.27247	-1.90903	3.16915	0.00616394	0.00924464	-2.14576
ENSMUSG00000071177	Serpina1d	4.26978	-1.70361	3.80578	0.00164267	0.00256554	-1.00779
ENSMUSG00000078795	Ceacam15	4.23635	-2.36117	4.39933	0.000484273	0.000780689	0.0324905
ENSMUSG00000025934	Gsta3	4.22961	-1.72936	3.96638	0.00117792	0.00185231	-0.713447
ENSMUSG00000103899	NA	4.21007	-2.87175	2.21044	0.0425429	0.0588919	-3.67876
ENSMUSG00000106856	NA	4.20763	-2.31497	2.56263	0.0212816	0.0304771	-3.1778
ENSMUSG00000037106	Fer1l6	4.20318	-1.29443	4.5034	0.000391984	0.000635782	0.24339
ENSMUSG00000120418	NA	4.19614	-2.14283	2.85382	0.0117997	0.0172625	-2.68021
ENSMUSG00000022949	Clic6	4.19304	-1.97793	2.50947	0.0236662	0.033734	-3.24208
ENSMUSG00000090555	Gm8893	4.19178	-1.78306	3.59837	0.00252727	0.00390083	-1.38528
ENSMUSG00000034528	Hsd17b13	4.1823	-1.5779	3.46572	0.00333001	0.00509442	-1.6376
ENSMUSG00000043385	Olfr267	4.17617	-1.57251	2.88231	0.0111314	0.016325	-2.64797
ENSMUSG00000032021	Crtam	4.16095	-2.19998	2.6284	0.0186481	0.0268579	-3.08409
ENSMUSG00000031936	Hephl1	4.13145	-2.41621	2.62366	0.0188269	0.0271031	-3.0556
ENSMUSG00000040522	Tlr8	4.10847	-2.86373	2.2484	0.0395366	0.0549205	-3.62174
ENSMUSG00000085114	1600025M17Rik	4.10275	-2.52106	3.61276	0.00245278	0.00378851	-1.37956
ENSMUSG00000120149	NA	4.0776	-2.17572	2.90377	0.0106525	0.0156468	-2.61979
ENSMUSG00000120079	NA	4.07359	-1.70535	3.76367	0.00179266	0.00279363	-1.09138
ENSMUSG00000092103	Gm17039	4.06932	-1.76268	3.59955	0.00252108	0.00389155	-1.39202
ENSMUSG00000116719	Gm29719	4.02999	-2.45585	2.05298	0.0574112	0.077962	-3.91873
ENSMUSG00000022986	Krt75	4.02796	-1.86785	2.77856	0.0137581	0.020029	-2.81499
ENSMUSG00000117333	NA	4.02796	-0.813637	3.99507	0.00111011	0.00174768	-0.660116
ENSMUSG00000039238	Zfp750	4.0072	-1.93967	2.9189	0.010327	0.0151849	-2.57523
ENSMUSG00000025991	Cps1	4.00613	-0.888976	4.31755	0.000572194	0.000917648	-0.0729335
ENSMUSG00000111633	Gm39377	3.9983	-2.405	2.52025	0.0231629	0.0330529	-3.25458
ENSMUSG00000085419	NA	3.9964	-2.99301	2.35095	0.0323776	0.0454527	-3.4775
ENSMUSG00000037432	Fer1l5	3.96114	-1.6833	3.55916	0.00274194	0.00422121	-1.45825
ENSMUSG00000024518	Rax	3.95929	-1.87084	3.15457	0.00635274	0.00951477	-2.17075
ENSMUSG00000085106	NA	3.95474	-1.3248	2.87704	0.0112522	0.0164946	-2.66802
ENSMUSG00000059481	Plg	3.95095	-1.15553	4.50293	0.000392355	0.000636336	0.278947
ENSMUSG00000026285	Pdcd1	3.93792	-2.22191	2.78805	0.0134948	0.0196575	-2.80174
ENSMUSG00000062342	Serpinb9e	3.92571	-2.17247	3.45119	0.00343216	0.00524632	-1.6493
ENSMUSG00000060613	Cyp2c70	3.8953	-2.04038	4.56859	0.000343531	0.000559545	0.400659
ENSMUSG00000087024	B230119M05Rik	3.87471	-1.57954	3.05645	0.00778115	0.0115668	-2.34241
ENSMUSG00000118505	Etv3l	3.8456	-1.47793	3.2683	0.00501867	0.00757505	-1.97348
ENSMUSG00000085568	Gm14858	3.84468	-1.5715	3.29975	0.00470149	0.00711388	-1.91909
ENSMUSG00000000562	Adora3	3.84397	-1.87993	2.9533	0.00962281	0.0141883	-2.53744
ENSMUSG00000120905	NA	3.84302	-2.38562	2.32747	0.0339004	0.0474964	-3.54015
ENSMUSG00000086245	NA	3.8222	-1.09875	3.44586	0.0034704	0.0053033	-1.66984
ENSMUSG00000108558	Psg-ps1	3.82019	-2.78273	3.54078	0.00284874	0.00437796	-1.50126
ENSMUSG00000107017	NA	3.81715	-1.99944	2.49764	0.0242309	0.0344896	-3.27774
ENSMUSG00000059674	Cdh24	3.80323	-1.23209	3.09491	0.007187	0.0107183	-2.30488
ENSMUSG00000109199	NA	3.79067	-1.46127	3.06799	0.007598	0.0113044	-2.35097
ENSMUSG00000040163	1700034J05Rik	3.78469	-0.827037	3.19397	0.00585496	0.00879383	-2.13556
ENSMUSG00000024479	Mal2	3.78453	-2.43626	2.75046	0.0145674	0.0211707	-2.84647
ENSMUSG00000108732	NA	3.77662	-1.76248	2.85115	0.0118642	0.0173535	-2.71434
ENSMUSG00000113432	NA	3.77369	-1.56825	2.5428	0.0221428	0.0316424	-3.22457
ENSMUSG00000081756	NA	3.74952	-1.12605	2.86373	0.011563	0.0169309	-2.69673
ENSMUSG00000038725	Pkhd1l1	3.74856	-1.59298	3.55242	0.00278065	0.0042784	-1.46935
ENSMUSG00000118502	NA	3.73533	-1.55885	3.3822	0.00396139	0.00602889	-1.77204
ENSMUSG00000109040	NA	3.71461	-1.70678	3.65198	0.00226074	0.00349852	-1.29273
ENSMUSG00000024391	Apom	3.71387	-0.853372	4.95551	0.000158425	0.000262537	1.11367
ENSMUSG00000121117	NA	3.71305	-2.33915	2.93756	0.0099389	0.0146387	-2.5397
ENSMUSG00000120252	NA	3.70842	-1.91261	2.72157	0.0154473	0.0224036	-2.91254
ENSMUSG00000081243	NA	3.70634	-1.79753	3.10783	0.00699773	0.0104453	-2.25331
ENSMUSG00000084780	Gm15350	3.70034	-2.31763	2.10652	0.0518904	0.0709163	-3.89334
ENSMUSG00000079645	NA	3.69235	-1.96245	3.3393	0.00433076	0.00656784	-1.84991
ENSMUSG00000049420	Tmem200a	3.69041	-1.41104	3.15578	0.0063369	0.00949239	-2.22188
ENSMUSG00000121001	NA	3.65347	-2.36833	2.26422	0.0383431	0.0533435	-3.65446
ENSMUSG00000112756	NA	3.64264	-2.26302	2.56495	0.0211828	0.0303435	-3.16241
ENSMUSG00000086884	NA	3.63827	-1.75614	3.35539	0.00418836	0.0063611	-1.82703
ENSMUSG00000101784	NA	3.63188	-1.82581	2.35173	0.0323282	0.0453862	-3.53568
ENSMUSG00000085735	NA	3.62298	-1.3372	3.00232	0.00869962	0.0128798	-2.49392
ENSMUSG00000037482	Erv3	3.6142	-1.84609	3.20357	0.00573972	0.00862724	-2.08665
ENSMUSG00000075020	NA	3.61385	-2.02693	3.00735	0.00861002	0.0127532	-2.43158
ENSMUSG00000100158	NA	3.60498	-1.51793	2.62931	0.0186139	0.0268105	-3.09704
ENSMUSG00000082057	Gm15789	3.59831	-1.98823	2.77551	0.0138438	0.0201511	-2.841
ENSMUSG00000042118	Bhmt2	3.59297	-2.48564	2.4174	0.0284095	0.0401385	-3.42456
ENSMUSG00000027270	Lamp5	3.58919	-1.57103	3.15408	0.00635929	0.00952334	-2.1731
ENSMUSG00000060807	Serpina6	3.58304	-1.83313	3.1087	0.00698515	0.0104279	-2.29257
ENSMUSG00000084252	NA	3.58184	-1.6966	2.98332	0.0090466	0.0133728	-2.51809
ENSMUSG00002076652	NA	3.57712	-1.08003	3.23801	0.00534417	0.00805196	-2.03358
ENSMUSG00000074336	Apoc4	3.57025	-1.34009	4.27341	0.000626238	0.00100169	-0.153498
ENSMUSG00000054422	Fabp1	3.56811	-0.784771	3.64233	0.00230655	0.00356817	-1.42134
ENSMUSG00000027489	Necab3	3.56713	-1.70539	2.67694	0.0169081	0.0244336	-3.01202
ENSMUSG00000098620	NA	3.5612	-1.90553	3.44642	0.00346633	0.00529745	-1.65786
ENSMUSG00000061947	Serpina10	3.55984	-1.92245	3.32434	0.00446742	0.00676856	-1.87888
ENSMUSG00000097090	NA	3.55411	-1.39948	3.30038	0.00469537	0.00710559	-1.9191
ENSMUSG00000036923	Stox1	3.55379	-1.77083	2.99121	0.0089009	0.0131645	-2.46159
ENSMUSG00000027246	Ell3	3.5504	-1.80242	2.68014	0.0167992	0.0242856	-3.00092
ENSMUSG00000116429	NA	3.54469	-1.75166	2.8265	0.012477	0.0182232	-2.76485
ENSMUSG00000112833	Gm36595	3.53786	-2.35462	2.21225	0.0423948	0.0587054	-3.69751
ENSMUSG00000105957	NA	3.53765	-1.34838	3.3756	0.00401618	0.00610984	-1.79448
ENSMUSG00000108741	NA	3.53639	-1.40125	2.86253	0.0115914	0.0169691	-2.70425
ENSMUSG00000085314	NA	3.53589	-2.13237	2.20438	0.0430416	0.0595373	-3.75857
ENSMUSG00000110326	NA	3.52694	-1.31324	3.17965	0.00603127	0.00905061	-2.13649
ENSMUSG00000103998	NA	3.50795	-1.56049	2.77218	0.0139378	0.0202839	-2.85055
ENSMUSG00000085771	NA	3.50532	-1.80647	2.54415	0.0220833	0.0315636	-3.21029
ENSMUSG00000062518	Zfp534	3.47518	-1.28173	3.40576	0.00377211	0.00574917	-1.73447
ENSMUSG00000029005	Draxin	3.44517	-1.51517	3.0779	0.0074441	0.0110852	-2.32802
ENSMUSG00000001249	Hpn	3.44294	-1.95022	2.602	0.0196654	0.0282676	-3.10712
ENSMUSG00000104945	Gm35715	3.4424	-2.31978	2.15925	0.0469328	0.0645582	-3.79623
ENSMUSG00000005986	Ankrd13d	3.4408	-1.29878	2.88352	0.0111037	0.0162878	-2.65333
ENSMUSG00000109234	NA	3.43877	-2.35933	3.25949	0.00511122	0.00771208	-1.99012
ENSMUSG00000117779	NA	3.4371	-1.41084	3.38912	0.00390487	0.00594575	-1.76673
ENSMUSG00000064634	Gm22620	3.43623	-1.23783	3.24376	0.00528083	0.00796253	-2.06053
ENSMUSG00000036216	Leap2	3.43146	-1.69287	2.92834	0.0101289	0.0149106	-2.58119
ENSMUSG00000068299	Nat8f4	3.43078	-1.17966	2.84767	0.011949	0.017474	-2.74517
ENSMUSG00000117948	NA	3.41956	-1.326	3.23529	0.00537435	0.00809577	-2.0629
ENSMUSG00000101503	NA	3.4174	-1.2346	2.64713	0.0179573	0.0258868	-3.1067
ENSMUSG00000030125	Lrrc23	3.41003	-1.45592	3.48654	0.00318891	0.00488332	-1.58845
ENSMUSG00000107208	NA	3.40448	-1.10254	2.59308	0.0200207	0.0287539	-3.17959
ENSMUSG00000100627	NA	3.39954	-1.59998	3.0166	0.0084474	0.0125233	-2.42504
ENSMUSG00000047631	Apof	3.39847	-0.8834	3.22783	0.00545813	0.00821804	-2.14336
ENSMUSG00000070473	Cldn3	3.38439	-2.14577	2.7454	0.0147179	0.0213823	-2.8633
ENSMUSG00000031444	F10	3.37785	-1.10872	3.86433	0.0014549	0.00227793	-0.935153
ENSMUSG00000107136	NA	3.36225	-2.57852	1.93844	0.0710625	0.0954039	-4.08418
ENSMUSG00000074768	Bhmt	3.36066	-1.48487	3.32536	0.00445803	0.00675479	-1.91692
ENSMUSG00000029377	Ereg	3.35807	-1.10863	3.1853	0.00596113	0.00894903	-2.14271
ENSMUSG00000099543	NA	3.3565	-2.30484	2.10599	0.0519426	0.0709788	-3.92637
ENSMUSG00000053111	Fank1	3.3557	-1.91971	2.52144	0.023108	0.0329789	-3.2629
ENSMUSG00000022445	Cyp2d26	3.34588	-1.049	3.29732	0.00472526	0.00714739	-2.02977
ENSMUSG00000102059	Gm20257	3.34441	-1.35302	3.17106	0.00613961	0.00920941	-2.15569
ENSMUSG00000064016	Gm648	3.34334	-2.88506	3.05097	0.00786957	0.0116958	-2.34814
ENSMUSG00000046215	Rprml	3.3399	-2.25815	2.33906	0.0331409	0.0464797	-3.52908
ENSMUSG00000072963	NA	3.33687	-2.50259	2.24683	0.0396574	0.0550744	-3.65669
ENSMUSG00000117037	NA	3.33602	-2.21882	2.13351	0.0492955	0.0675884	-3.8377
ENSMUSG00000023949	Tcte1	3.3247	-1.29183	3.04088	0.00803504	0.0119329	-2.40327
ENSMUSG00000112794	NA	3.30799	-1.21828	3.2792	0.00490644	0.00741226	-2.008
ENSMUSG00000065547	Mir199a-1	3.30582	-1.83405	2.44613	0.0268408	0.0380419	-3.37149
ENSMUSG00000042604	Kcna4	3.30302	-2.10106	2.12906	0.0497145	0.0681162	-3.83305
ENSMUSG00000080223	NA	3.30059	-1.63062	3.01131	0.00853996	0.0126554	-2.48448
ENSMUSG00000085636	NA	3.29756	-1.92716	2.48519	0.0248385	0.0353202	-3.31008
ENSMUSG00000060780	Lrrtm1	3.29129	-1.56612	3.51047	0.00303407	0.00465237	-1.55059
ENSMUSG00000026479	Lamc2	3.28779	-1.58059	2.30483	0.035432	0.0495287	-3.61326
ENSMUSG00000103207	NA	3.28351	-0.831451	3.61321	0.00245049	0.00378524	-1.36982
ENSMUSG00000056215	Lrguk	3.27336	-1.65823	2.79157	0.0133985	0.0195222	-2.80066
ENSMUSG00000035491	Fthl17a	3.27077	-1.48919	3.69962	0.00204767	0.0031791	-1.20359
ENSMUSG00000005947	Itgae	3.27059	-1.37565	3.34949	0.00424003	0.00643601	-1.84158
ENSMUSG00000104947	NA	3.2649	-1.91201	1.99035	0.0645476	0.0870562	-4.09377
ENSMUSG00000073234	Gm8773	3.26098	-2.09977	2.86264	0.0115887	0.0169663	-2.71876
ENSMUSG00000111069	NA	3.2557	-1.75848	2.92281	0.0102445	0.0150696	-2.61861
ENSMUSG00000085558	NA	3.24913	-1.51907	2.25659	0.0389149	0.0540946	-3.71174
ENSMUSG00000120406	NA	3.24559	-0.877776	3.29494	0.00474873	0.00718042	-1.96045
ENSMUSG00000006488	Prl7a1	3.2438	-1.91684	3.06833	0.00759253	0.0112971	-2.33812
ENSMUSG00000021879	Dnah12	3.23842	-2.28112	2.25219	0.0392476	0.0545329	-3.64312
ENSMUSG00000121060	NA	3.22861	-1.82226	2.51125	0.0235824	0.0336232	-3.25749
ENSMUSG00000107140	NA	3.22026	-1.6052	2.7446	0.0147417	0.0214156	-2.90926
ENSMUSG00000087492	NA	3.21904	-1.31944	2.30173	0.0356467	0.0498066	-3.70616
ENSMUSG00000104512	NA	3.21484	-1.58588	2.44346	0.0269826	0.0382231	-3.4149
ENSMUSG00000118004	NA	3.20468	-1.41321	2.1142	0.0511388	0.0699543	-3.97594
ENSMUSG00000065489	Mir365-2	3.20447	-2.43344	2.37818	0.0306923	0.0432166	-3.4853
ENSMUSG00000064816	Gm22357	3.20311	-1.59578	2.55706	0.0215201	0.0307946	-3.19373
ENSMUSG00000019756	Prl8a1	3.20229	-2.1488	3.43574	0.00354417	0.00541265	-1.68098
ENSMUSG00000043110	Lrrn4	3.19755	-1.7839	2.92584	0.0101809	0.0149821	-2.58033
ENSMUSG00000097464	NA	3.19576	-1.78958	2.84156	0.012099	0.017684	-2.7194
ENSMUSG00000103570	NA	3.19431	-2.58159	2.34181	0.032963	0.0462449	-3.53442
ENSMUSG00000047222	Rnase2a	3.19215	-1.93574	3.39402	0.00386529	0.00588752	-1.75609
ENSMUSG00000099061	NA	3.19003	-1.13055	3.11687	0.00686809	0.010256	-2.28796
ENSMUSG00000047384	A730013G03Rik	3.18076	-1.86784	2.60578	0.0195164	0.0280644	-3.17558
ENSMUSG00000074796	Slc4a11	3.17998	-1.51321	2.73512	0.0150284	0.021819	-2.92176
ENSMUSG00000049625	Tifab	3.17921	-1.46275	3.1032	0.00706497	0.0105421	-2.30485
ENSMUSG00000110020	NA	3.17803	-1.5769	2.65132	0.017806	0.0256822	-3.09285
ENSMUSG00000089876	Tmem102	3.17614	-1.32172	2.22301	0.0415244	0.0575401	-3.86319
ENSMUSG00000031645	F11	3.17385	-1.80699	2.32099	0.0343323	0.0480617	-3.60387
ENSMUSG00000103507	NA	3.172	-1.51208	2.07951	0.0546113	0.0743851	-3.98159
ENSMUSG00000052212	Cd177	3.17092	-1.64158	2.27269	0.0377182	0.0525573	-3.65238
ENSMUSG00000102352	NA	3.16639	-1.6276	2.32993	0.0337376	0.0472865	-3.57262
ENSMUSG00000061510	NA	3.16483	-2.01192	2.16719	0.0462257	0.0636613	-3.84258
ENSMUSG00000113076	NA	3.16337	-1.38035	2.44749	0.0267683	0.037949	-3.41431
ENSMUSG00000006200	Rhox6	3.15691	-1.6636	3.63028	0.00236506	0.00365661	-1.33033
ENSMUSG00000020609	Apob	3.15669	-0.980932	3.18657	0.00594552	0.00892681	-2.28011
ENSMUSG00000047990	C2cd4a	3.1533	-1.45902	2.17685	0.0453785	0.0625534	-3.84532
ENSMUSG00000112627	4933412E12Rik	3.15261	-1.52297	3.56912	0.00268573	0.00413815	-1.44452
ENSMUSG00000028558	Calr4	3.14276	-1.58267	2.24358	0.0399075	0.0554042	-3.76533
ENSMUSG00000096157	Gm5472	3.14129	-1.7884	2.45696	0.0262705	0.037272	-3.35118
ENSMUSG00000032172	Olfm2	3.14065	-1.83183	2.54287	0.02214	0.0316405	-3.26173
ENSMUSG00000108979	NA	3.13621	-1.92667	2.16774	0.0461767	0.0636018	-3.86285
ENSMUSG00000081778	Gm6325	3.12559	-1.70772	2.63564	0.0183782	0.0264796	-3.06408
ENSMUSG00000020875	Hoxb9	3.12099	-0.938866	3.20657	0.00570406	0.00857715	-2.16377
ENSMUSG00000114860	NA	3.11433	-1.31095	2.86584	0.011513	0.0168633	-2.70782
ENSMUSG00000074113	NA	3.11419	-1.31759	3.31044	0.00459832	0.00696208	-1.90952
ENSMUSG00000104633	NA	3.11332	-1.2479	2.4585	0.0261903	0.037163	-3.47175
ENSMUSG00000039496	Cdnf	3.10714	-1.50845	2.36809	0.0313072	0.0440433	-3.55561
ENSMUSG00000023828	Slc22a3	3.10334	-0.507492	4.36306	0.00052143	0.00083858	-0.00993699
ENSMUSG00000023279	Bmp15	3.09972	-1.23853	2.50981	0.0236506	0.0337138	-3.35633
ENSMUSG00000107108	Gm9936	3.09364	-1.20493	2.88359	0.0111022	0.0162866	-2.71098
ENSMUSG00000114608	Gm36161	3.08881	-1.39641	2.18172	0.0449568	0.0619916	-3.88189
ENSMUSG00000086606	NA	3.08841	-1.86392	2.41826	0.0283616	0.0400733	-3.45423
ENSMUSG00000086150	Bach2os	3.0858	-1.52237	2.20623	0.042889	0.0593477	-3.8217
ENSMUSG00000116621	Gm7483	3.07068	-1.78727	2.44137	0.0270946	0.0383695	-3.37857
ENSMUSG00000103486	NA	3.07013	-2.14584	2.24332	0.0399271	0.055428	-3.67719
ENSMUSG00000039518	Cdsn	3.06861	-1.36096	2.68686	0.0165723	0.0239758	-3.03854
ENSMUSG00000020155	Kcnmb1	3.06779	-1.78718	2.30875	0.0351625	0.0491675	-3.63501
ENSMUSG00000104869	NA	3.06465	-1.82393	2.25273	0.0392071	0.05448	-3.68567
ENSMUSG00000109046	NA	3.05664	-1.49194	2.47083	0.0255573	0.0363023	-3.36838
ENSMUSG00000112745	NA	3.05385	-1.15998	3.07101	0.00755073	0.0112364	-2.40088
ENSMUSG00000109644	0610005C13Rik	3.04967	-1.68446	2.1937	0.0439348	0.0606736	-3.81133
ENSMUSG00000112442	NA	3.04563	-2.20206	2.2097	0.0426031	0.0589715	-3.73746
ENSMUSG00000090191	9230105E05Rik	3.04392	-1.54651	2.33007	0.0337289	0.0472803	-3.58056
ENSMUSG00000073650	Catip	3.04128	-1.30131	2.57494	0.0207632	0.0297851	-3.29993
ENSMUSG00000104675	NA	3.03777	-1.81896	2.01201	0.0619933	0.083822	-4.04326
ENSMUSG00000083116	NA	3.03352	-1.5146	2.84538	0.012005	0.0175547	-2.75126
ENSMUSG00000121056	NA	3.02813	-1.78234	2.07737	0.0548326	0.0746726	-3.97433
ENSMUSG00000111765	Gm10635	3.02651	-0.931535	2.8017	0.0131245	0.0191357	-2.84621
ENSMUSG00000004540	Psg17	3.01462	-1.20794	3.56768	0.00269378	0.00414939	-1.46348
ENSMUSG00000103746	1700001G17Rik	3.01199	-1.25821	2.74821	0.014634	0.0212647	-2.92176
ENSMUSG00000056145	AI504432	3.00868	-1.91415	2.5052	0.0238686	0.034007	-3.2862
ENSMUSG00000117608	NA	3.00844	-1.57637	2.08467	0.054082	0.0737006	-4.03385
ENSMUSG00000082052	Ywhaq-ps2	3.00837	-2.09121	2.2698	0.0379306	0.0528266	-3.6494
ENSMUSG00000065836	Gm23502	3.00506	-1.56763	2.36328	0.0316041	0.0444349	-3.54208
ENSMUSG00000074141	Il4i1b	3.00466	-0.707722	3.33036	0.004412	0.00668735	-1.91439
ENSMUSG00000102953	NA	3.00244	-1.89207	2.48531	0.0248324	0.0353138	-3.30898
ENSMUSG00000082515	NA	2.98773	-1.56008	2.03174	0.0597462	0.0809629	-4.08336
ENSMUSG00000004113	Cacna1b	2.98719	-0.992986	2.86965	0.0114237	0.0167371	-2.75662
ENSMUSG00000068048	Rhox9	2.98015	-1.95651	3.07626	0.00746936	0.0111191	-2.34245
ENSMUSG00000106583	4930447N08Rik	2.97104	-1.57611	2.35724	0.031981	0.0449389	-3.53392
ENSMUSG00000054484	Tmem62	2.96757	-0.951316	2.62781	0.0186702	0.0268863	-3.16507
ENSMUSG00000120016	NA	2.9671	-2.41658	2.62222	0.0188815	0.027178	-3.1346
ENSMUSG00000106230	Gm29811	2.96163	-0.641716	3.22951	0.00543918	0.00819175	-2.10138
ENSMUSG00000009596	Taf7l	2.96032	-1.04853	2.74927	0.0146026	0.0212205	-2.95212
ENSMUSG00000114431	NA	2.95944	-1.97477	2.2133	0.0423095	0.0585909	-3.7276
ENSMUSG00000062859	Tcp11	2.95289	-0.825306	3.02014	0.00838612	0.0124333	-2.50906
ENSMUSG00000081402	Gm15455	2.9486	-1.50928	2.72508	0.0153375	0.0222502	-2.93006
ENSMUSG00000055430	Nap1l5	2.93757	-1.42355	2.86439	0.0115473	0.0169113	-2.70451
ENSMUSG00000065105	Gm26130	2.93165	-1.4233	2.5993	0.0197721	0.0284116	-3.18631
ENSMUSG00000020826	Nos2	2.92949	-1.35713	2.78089	0.0136928	0.0199379	-2.84682
ENSMUSG00000108852	NA	2.92668	-2.37625	1.9337	0.0716855	0.0961874	-4.11271
ENSMUSG00000089648	Gm15790	2.91779	-1.69445	2.72513	0.0153361	0.0222497	-2.95271
ENSMUSG00000001155	Ftcd	2.8897	-1.09911	2.70659	0.0159233	0.0230604	-2.99439
ENSMUSG00000046748	Tmem45a2	2.88858	-1.54267	2.13081	0.0495495	0.0679028	-3.9332
ENSMUSG00000021999	Cpb2	2.88813	-1.23179	3.24123	0.00530859	0.0080022	-2.15264
ENSMUSG00000107411	NA	2.88025	-1.46542	1.9142	0.0743023	0.0994679	-4.25689
ENSMUSG00000044364	Tmem74b	2.87406	-1.47213	2.85809	0.011697	0.017118	-2.7235
ENSMUSG00002075562	NA	2.87279	-0.943661	2.8001	0.0131674	0.0191958	-2.8303
ENSMUSG00000081712	NA	2.8704	-1.83608	2.70934	0.015835	0.0229341	-2.97884
ENSMUSG00000093695	NA	2.86682	-2.26645	2.33573	0.0333571	0.0467651	-3.58071
ENSMUSG00000024409	Psors1c2	2.86274	-2.2851	1.95866	0.0684569	0.0920801	-4.09673
ENSMUSG00000026387	Sctr	2.86254	-2.16201	2.2062	0.042891	0.0593477	-3.77325
ENSMUSG00000114354	NA	2.8563	-1.25277	2.86158	0.0116139	0.0170009	-2.73463
ENSMUSG00000059742	Kcnh7	2.8538	-1.57659	2.98281	0.00905619	0.0133852	-2.51767
ENSMUSG00000108476	NA	2.85177	-1.51471	2.79183	0.0133913	0.0195144	-2.84778
ENSMUSG00000111065	NA	2.8475	-0.95545	2.63124	0.0185416	0.0267115	-3.15533
ENSMUSG00000007591	Tssk4	2.84483	-1.58116	2.50923	0.0236779	0.0337484	-3.33023
ENSMUSG00000086598	Btbd18	2.84391	-1.10263	2.46444	0.0258839	0.0367449	-3.45976
ENSMUSG00000083849	Gm13477	2.84073	-1.34579	2.91846	0.0103364	0.0151977	-2.64105
ENSMUSG00000117322	6330415G19Rik	2.83779	-1.67648	2.39268	0.029829	0.0420521	-3.50885
ENSMUSG00000097320	NA	2.83729	-1.00502	2.66606	0.0172841	0.0249573	-3.14889
ENSMUSG00000074650	NA	2.83213	-0.922127	3.16669	0.00619532	0.00928917	-2.23465
ENSMUSG00000119636	Mir3470b	2.81466	-1.4175	2.22104	0.041683	0.0577561	-3.80935
ENSMUSG00000021347	Prl7b1	2.81427	-2.55866	2.75796	0.0143469	0.0208585	-2.86449
ENSMUSG00000121270	NA	2.80388	-1.86371	2.59692	0.019867	0.0285425	-3.1448
ENSMUSG00000098710	Mir7067	2.79718	-0.901886	3.04186	0.00801884	0.0119096	-2.40967
ENSMUSG00000116123	NA	2.79448	-1.12404	2.76524	0.0141361	0.0205657	-2.88337
ENSMUSG00000107206	NA	2.79178	-1.39796	2.27767	0.0373557	0.0520753	-3.6846
ENSMUSG00002075601	NA	2.79031	-0.943062	2.99819	0.00877403	0.0129865	-2.51517
ENSMUSG00000097576	NA	2.78978	-1.61481	2.1546	0.0473519	0.0650981	-3.8584
ENSMUSG00000097305	NA	2.78444	-0.973572	3.12383	0.00676989	0.0101183	-2.29826
ENSMUSG00000060459	Kng2	2.77917	-1.66762	2.45211	0.0265246	0.037618	-3.45732
ENSMUSG00000095609	Gm21188	2.7763	-1.25275	2.06332	0.056305	0.0765687	-4.06059
ENSMUSG00000019987	Arg1	2.77214	-0.728254	3.37069	0.00405735	0.00616937	-1.90422
ENSMUSG00000021441	Cts6	2.77173	-1.6093	3.16681	0.00619379	0.00928752	-2.18581
ENSMUSG00000120875	NA	2.76642	-1.39181	2.5008	0.0240789	0.0342843	-3.315
ENSMUSG00000021348	Prl7d1	2.76538	-1.45098	3.41442	0.00370484	0.005649	-1.74618
ENSMUSG00000108197	NA	2.76519	-1.69478	2.03153	0.0597703	0.0809856	-4.1065
ENSMUSG00000097011	Gm4651	2.76291	-1.49459	2.70144	0.0160905	0.0232965	-2.98624
ENSMUSG00000070798	Psg25	2.75715	-1.07427	3.22637	0.00547475	0.00824249	-2.1037
ENSMUSG00000027643	Ghrh	2.75444	-2.08182	2.30786	0.0352235	0.0492466	-3.63125
ENSMUSG00000030350	Prmt8	2.75251	-0.751054	2.66625	0.0172772	0.0249489	-3.1424
ENSMUSG00000097433	NA	2.75077	-2.09411	2.20036	0.0433758	0.0599505	-3.77281
ENSMUSG00000102250	NA	2.74037	-1.4466	2.51168	0.0235622	0.0335965	-3.35156
ENSMUSG00000095180	Rhox5	2.73935	-1.69877	2.61003	0.0193505	0.0278385	-3.13428
ENSMUSG00000115003	NA	2.73483	-1.08817	2.17628	0.0454277	0.0626134	-3.92768
ENSMUSG00000002992	Apoc2	2.7318	-0.626915	3.07201	0.00753506	0.0112138	-2.49748
ENSMUSG00000109350	Apoc2l	2.7318	-0.626915	3.07201	0.00753506	0.0112138	-2.49748
ENSMUSG00000105506	NA	2.73093	-1.26002	2.86432	0.0115489	0.0169125	-2.74725
ENSMUSG00000109116	Sycp1-ps1	2.72906	-2.20032	2.437	0.02733	0.0386854	-3.3864
ENSMUSG00000109251	E230032D23Rik	2.72888	-1.22509	2.82763	0.0124483	0.0181848	-2.8149
ENSMUSG00000025386	Pde6g	2.71691	-1.65129	2.25892	0.0387394	0.0538642	-3.74346
ENSMUSG00000120847	NA	2.71429	-0.963777	2.57932	0.0205815	0.0295323	-3.25812
ENSMUSG00000034538	Zfp418	2.70995	-1.16701	2.54289	0.0221391	0.0316405	-3.28098
ENSMUSG00000103354	NA	2.70543	-1.00519	2.47062	0.0255682	0.0363132	-3.42552
ENSMUSG00000018986	Slfn3	2.70279	-0.493089	3.71091	0.0020002	0.00310737	-1.24906
ENSMUSG00000053980	NA	2.70152	-1.45014	2.30647	0.035319	0.049377	-3.62786
ENSMUSG00000028640	Tfap2c	2.6983	-1.42354	2.68479	0.0166417	0.024066	-3.00988
ENSMUSG00000085327	Gm16104	2.69549	-0.82882	3.27543	0.00494495	0.00746787	-2.04592
ENSMUSG00000055818	A230083G16Rik	2.69471	-1.07191	2.40796	0.0289441	0.0408596	-3.51965
ENSMUSG00000111409	NA	2.69014	-0.8206	3.05089	0.0078709	0.011697	-2.41467
ENSMUSG00000087640	NA	2.68885	-0.861007	2.36472	0.031515	0.0443182	-3.6433
ENSMUSG00000066752	NA	2.6888	-1.961	2.05906	0.0567581	0.0771467	-3.99343
ENSMUSG00000080205	NA	2.68603	-1.31221	2.93164	0.0100605	0.0148109	-2.61658
ENSMUSG00000120064	NA	2.68404	-1.26768	2.19293	0.0439998	0.0607558	-3.82822
ENSMUSG00000049709	Nlrp10	2.68369	-2.1595	2.27626	0.0374579	0.0522078	-3.72268
ENSMUSG00000027556	Car1	2.68122	-1.66439	2.65821	0.0175603	0.0253394	-3.11362
ENSMUSG00000077431	Gm22591	2.67715	-1.78819	2.33977	0.0330949	0.0464211	-3.57835
ENSMUSG00000030789	Itgax	2.67151	-1.99684	2.23731	0.0403942	0.0560481	-3.73696
ENSMUSG00000044903	Psg22	2.67126	-1.97626	2.69748	0.0162198	0.0234775	-3.0098
ENSMUSG00000107358	NA	2.67041	-1.91251	2.14606	0.0481299	0.0661016	-3.85506
ENSMUSG00000085702	NA	2.66818	-0.66556	2.66373	0.0173657	0.0250684	-3.14245
ENSMUSG00000038665	Dgki	2.65858	-0.350295	3.06897	0.00758261	0.0112831	-2.48475
ENSMUSG00000113680	NA	2.65777	-1.33942	2.16856	0.0461044	0.0635063	-3.96482
ENSMUSG00000103636	NA	2.65397	-1.68475	2.38857	0.0300716	0.042386	-3.50834
ENSMUSG00000106063	NA	2.65313	-1.38893	2.57013	0.0209639	0.0300536	-3.23988
ENSMUSG00000064653	Gm26129	2.65063	-1.03077	2.60264	0.0196398	0.0282345	-3.16737
ENSMUSG00000060512	0610040J01Rik	2.65007	-1.47201	2.01612	0.0615194	0.0831965	-4.1847
ENSMUSG00000058360	NA	2.6493	-1.11298	2.51103	0.0235931	0.033634	-3.34433
ENSMUSG00000120476	NA	2.64899	-1.66949	2.11929	0.0506472	0.0693293	-4.01344
ENSMUSG00000037798	Mat1a	2.64848	-0.295262	3.04303	0.00799958	0.0118826	-2.68866
ENSMUSG00000039954	Stk32a	2.64258	-0.638215	2.50122	0.0240588	0.0342579	-3.42018
ENSMUSG00000114635	NA	2.64119	-0.450309	2.16429	0.0464833	0.0639974	-4.01944
ENSMUSG00000069324	Gm5096	2.63929	-1.7905	3.01519	0.00847212	0.0125582	-2.4993
ENSMUSG00000111246	NA	2.63897	-1.38389	2.06606	0.0560149	0.076193	-4.10886
ENSMUSG00000121154	NA	2.63608	-1.56111	2.63931	0.0182427	0.0262862	-3.13326
ENSMUSG00000029123	Stk32b	2.63281	-0.498434	2.16747	0.0462008	0.0636311	-4.02954
ENSMUSG00000010311	Optc	2.63023	-1.06415	2.9354	0.00998317	0.0147019	-2.63451
ENSMUSG00000027301	Oxt	2.62314	-1.17798	2.91477	0.0104149	0.0153069	-2.6487
ENSMUSG00000095895	NA	2.61596	-0.665866	2.84881	0.0119212	0.0174357	-2.81018
ENSMUSG00000080938	NA	2.61594	-1.54739	2.27965	0.0372118	0.0518944	-3.6873
ENSMUSG00000097309	NA	2.61353	-1.35915	2.44121	0.0271034	0.038377	-3.44292
ENSMUSG00000103360	NA	2.61064	-1.71209	2.32313	0.034189	0.0478793	-3.63586
ENSMUSG00000101942	Gm19582	2.60958	-2.19544	2.11009	0.0515396	0.0704674	-3.92708
ENSMUSG00000106518	NA	2.60899	-1.12539	2.28426	0.03688	0.0514546	-3.75892
ENSMUSG00000108318	NA	2.60688	-1.81819	2.68283	0.016708	0.024157	-3.04667
ENSMUSG00000097593	NA	2.60434	-1.35153	2.29728	0.0359571	0.0502212	-3.66565
ENSMUSG00000109828	NA	2.59902	-1.35437	2.4248	0.0279976	0.0395845	-3.50625
ENSMUSG00000085416	1700019G24Rik	2.59508	-1.71586	2.00152	0.0632191	0.0853691	-4.10225
ENSMUSG00000105429	NA	2.59447	-1.35623	2.55787	0.0214852	0.0307487	-3.21854
ENSMUSG00000012350	Ehf	2.59131	-1.49828	1.93053	0.0721046	0.0967202	-4.22218
ENSMUSG00000104106	NA	2.58653	-0.938531	2.87739	0.0112442	0.0164839	-2.72399
ENSMUSG00000082190	Gm13641	2.58172	-1.23779	2.84353	0.0120505	0.0176165	-2.76906
ENSMUSG00000025257	Ribc1	2.57902	-1.18106	2.62777	0.0186719	0.0268869	-3.19603
ENSMUSG00000097231	NA	2.5744	-1.28419	2.49791	0.0242175	0.0344728	-3.37274
ENSMUSG00000058488	Kl	2.57326	-1.41005	2.76184	0.0142342	0.0207016	-2.91164
ENSMUSG00000078519	NA	2.57272	-2.40664	2.04586	0.0581852	0.0789477	-3.97366
ENSMUSG00000102973	NA	2.57218	-1.45925	2.30441	0.0354614	0.0495665	-3.6693
ENSMUSG00000102037	Bcl2a1a	2.57026	-0.370801	2.58682	0.0202739	0.0291118	-3.2843
ENSMUSG00000106379	Lhfpl3	2.5694	-0.895949	3.1074	0.00700388	0.010453	-2.34106
ENSMUSG00000085626	NA	2.56907	-0.747168	2.51363	0.0234709	0.0334728	-3.37569
ENSMUSG00000026295	Spp2	2.56412	-1.56244	2.81722	0.0127156	0.0185593	-2.92094
ENSMUSG00000120660	NA	2.56386	-1.41774	2.28356	0.0369303	0.0515183	-3.72389
ENSMUSG00000079015	Serpina1c	2.56066	0.449246	4.14776	0.000810383	0.00128846	-0.589429
ENSMUSG00000046899	Prl7a2	2.56052	-1.15373	3.2428	0.00529129	0.00797722	-2.0749
ENSMUSG00000013483	Card14	2.55804	-1.42798	2.15648	0.0471822	0.0648811	-3.88917
ENSMUSG00000111789	NA	2.55721	-1.33023	2.7624	0.014218	0.020682	-2.90138
ENSMUSG00000097002	NA	2.54978	-1.62297	2.34729	0.0326109	0.0457685	-3.59286
ENSMUSG00000051726	Kcnf1	2.54856	-1.50199	2.38259	0.0304271	0.0428624	-3.58506
ENSMUSG00000107495	NA	2.54754	-1.68905	1.99744	0.0637012	0.0859936	-4.1357
ENSMUSG00000080759	Gm15573	2.54566	-1.84636	1.93026	0.072141	0.0967631	-4.19532
ENSMUSG00000050558	Prokr2	2.53654	-1.52499	2.08091	0.0544668	0.0741929	-4.01248
ENSMUSG00000096225	Lhx8	2.53362	-1.56898	2.31556	0.0346982	0.0485461	-3.71266
ENSMUSG00000114325	Rpl13-ps2	2.52037	-1.58795	2.30291	0.0355653	0.049696	-3.62586
ENSMUSG00000019828	Grm1	2.51963	-1.18473	2.38357	0.0303689	0.0427886	-3.59615
ENSMUSG00000026979	Psd4	2.5155	-0.860926	2.59494	0.019946	0.0286522	-3.29086
ENSMUSG00000108199	NA	2.51405	-0.682643	2.20325	0.0431358	0.0596489	-3.92651
ENSMUSG00000089614	Gm23505	2.51003	-1.1149	2.27614	0.0374662	0.0522161	-3.75842
ENSMUSG00000085867	NA	2.50618	-1.75612	2.01417	0.0617435	0.0834892	-4.09557
ENSMUSG00002075921	NA	2.504	-0.692961	2.10243	0.0522938	0.071432	-4.16644
ENSMUSG00000029811	Aoc1	2.50247	-2.21456	2.0965	0.0528847	0.0721808	-3.94437
ENSMUSG00002076600	NA	2.49666	-1.5466	2.18194	0.0449379	0.0619693	-3.85308
ENSMUSG00000118017	NA	2.48939	-0.113016	3.44528	0.00347457	0.00530931	-1.90513
ENSMUSG00000021214	Akr1c18	2.48626	-1.00939	2.46951	0.0256245	0.0363907	-3.47109
ENSMUSG00000006575	Rundc3a	2.48456	-1.55177	2.23139	0.0408583	0.0566599	-3.74926
ENSMUSG00000022766	Serpind1	2.47992	-0.844508	2.79966	0.0131792	0.0192116	-2.98685
ENSMUSG00000042751	Nmnat2	2.47691	-0.897763	2.24599	0.0397216	0.0551601	-3.85997
ENSMUSG00000106025	NA	2.47576	-0.89002	2.36659	0.0313992	0.0441638	-3.65904
ENSMUSG00000050345	4930486L24Rik	2.47289	-0.760145	2.115	0.0510615	0.0698659	-4.04997
ENSMUSG00000043648	Pld6	2.46475	-1.70277	2.10469	0.0520701	0.0711442	-3.93228
ENSMUSG00000041237	Pklr	2.46316	-1.0808	2.09408	0.0531278	0.0724947	-4.02485
ENSMUSG00000095385	D630033O11Rik	2.45458	-1.31839	2.2347	0.0405982	0.056317	-3.76435
ENSMUSG00000120082	NA	2.45178	-1.16995	2.11865	0.0507093	0.0694056	-3.99626
ENSMUSG00000097792	NA	2.44595	-0.7635	2.76226	0.014222	0.0206866	-2.94538
ENSMUSG00000114715	NA	2.44237	-1.05856	2.81392	0.0128016	0.0186798	-2.84607
ENSMUSG00000085466	NA	2.43819	-1.36512	2.04584	0.0581873	0.0789477	-4.049
ENSMUSG00000087041	NA	2.43631	-1.12447	2.51599	0.0233609	0.0333268	-3.32052
ENSMUSG00000024437	NA	2.43243	-1.31311	2.48128	0.0250321	0.0355863	-3.42731
ENSMUSG00000064581	Gm25133	2.41961	-1.4552	2.3631	0.0316151	0.0444475	-3.58678
ENSMUSG00000027880	Slc25a54	2.41788	-1.21441	2.32998	0.0337344	0.047285	-3.67115
ENSMUSG00000031101	Sash3	2.41629	-0.652359	2.08447	0.0541022	0.0737236	-4.11884
ENSMUSG00002075334	NA	2.41624	-1.22517	2.01189	0.0620073	0.0838358	-4.13863
ENSMUSG00000004542	Psg19	2.40984	-1.02057	2.94318	0.00982496	0.0144767	-2.64137
ENSMUSG00000104576	NA	2.4083	-0.969643	2.54196	0.0221803	0.031694	-3.31628
ENSMUSG00000120882	NA	2.40751	-1.27029	2.13156	0.0494791	0.0678167	-3.94032
ENSMUSG00000100685	NA	2.40317	-1.60081	2.34096	0.0330178	0.0463189	-3.68636
ENSMUSG00000072769	NA	2.39847	-1.39742	2.23923	0.0402442	0.0558505	-3.76456
ENSMUSG00000032890	Rims3	2.3984	-1.12737	2.94692	0.0097496	0.0143695	-2.63027
ENSMUSG00000109813	Olfr1279	2.39808	-0.907892	3.01379	0.00849651	0.0125935	-2.50384
ENSMUSG00000067261	Foxd3	2.39736	-0.692963	2.26734	0.0381123	0.0530393	-3.85332
ENSMUSG00000103216	NA	2.3775	-0.790257	2.30329	0.0355386	0.0496682	-3.77011
ENSMUSG00000100204	Gm4849	2.37381	-1.23868	2.67049	0.01713	0.0247494	-3.10196
ENSMUSG00000117120	NA	2.37269	-1.08628	2.27231	0.0377459	0.0525893	-3.79601
ENSMUSG00000102792	NA	2.37166	-1.36826	2.25794	0.0388134	0.0539603	-3.73929
ENSMUSG00000106391	NA	2.36977	-0.960249	2.35535	0.0320994	0.0450939	-3.65572
ENSMUSG00000065176	Rnu12	2.36238	-1.50729	2.21897	0.0418494	0.0579757	-3.83803
ENSMUSG00000073555	Gm4951	2.35501	-0.602009	2.52099	0.0231288	0.0330064	-3.43122
ENSMUSG00000087521	AI646519	2.35198	-0.616134	2.02275	0.0607612	0.082247	-4.35196
ENSMUSG00000104910	NA	2.35159	-0.843924	2.23985	0.0401959	0.0557905	-3.83618
ENSMUSG00000090173	Fbxw10	2.35058	-1.31167	2.36184	0.0316936	0.0445523	-3.61531
ENSMUSG00000105347	NA	2.35039	-0.136099	2.5703	0.020957	0.0300455	-3.40033
ENSMUSG00000083522	NA	2.3475	-1.2095	2.6037	0.0195981	0.0281763	-3.19806
ENSMUSG00000115518	Gm10791	2.3411	-1.41076	2.00442	0.0628778	0.0849342	-4.09992
ENSMUSG00000026726	Cubn	2.34028	-0.764336	2.65019	0.0178468	0.0257342	-3.17777
ENSMUSG00000036523	Greb1	2.33793	-1.09412	2.79164	0.0133965	0.0195207	-2.92418
ENSMUSG00000066537	Vmn2r57	2.33044	-1.08576	2.53779	0.0223659	0.0319468	-3.36967
ENSMUSG00000085776	5430402O13Rik	2.32916	-1.82408	1.95069	0.0694732	0.0933785	-4.14787
ENSMUSG00000089663	NA	2.32556	-1.29416	1.97344	0.0666075	0.0897242	-4.22394
ENSMUSG00000109998	NA	2.32465	-0.648024	2.10051	0.0524849	0.0716708	-4.15522
ENSMUSG00000097662	Gm2093	2.32327	-1.33675	2.33861	0.0331696	0.0465169	-3.59679
ENSMUSG00000100706	NA	2.323	-0.870031	2.66189	0.0174303	0.0251601	-3.13022
ENSMUSG00000110772	NA	2.32144	-1.07866	2.0264	0.0603468	0.0817162	-4.13793
ENSMUSG00000035540	Gc	2.31451	0.164006	3.02864	0.00824041	0.012228	-2.7174
ENSMUSG00000054679	Srsf12	2.31172	-0.830411	2.72785	0.0152518	0.0221317	-3.02671
ENSMUSG00000112622	NA	2.2976	-1.28824	2.05963	0.0566978	0.0770742	-4.12849
ENSMUSG00000074912	Gm14207	2.29529	-1.42985	2.14995	0.0477745	0.0656503	-3.95704
ENSMUSG00000022543	Dnaaf8	2.29414	-1.05043	2.42278	0.0281095	0.0397376	-3.51747
ENSMUSG00000030909	Anks4b	2.29373	-1.32056	2.48113	0.0250396	0.0355946	-3.39387
ENSMUSG00000021187	Tc2n	2.29117	-0.516209	2.71454	0.015669	0.0227117	-3.08491
ENSMUSG00000083761	NA	2.2906	-1.17223	2.04721	0.0580371	0.0787634	-4.08215
ENSMUSG00000105804	NA	2.29031	-0.674586	2.87168	0.0113763	0.0166708	-2.81365
ENSMUSG00000109095	NA	2.29015	-0.928054	2.27238	0.0377412	0.0525861	-3.81139
ENSMUSG00000020901	Pik3r5	2.28961	-0.995994	2.10089	0.0524469	0.0716233	-4.02979
ENSMUSG00000105442	NA	2.28356	-1.44566	2.17721	0.0453471	0.062514	-3.92394
ENSMUSG00000075569	Pms2	2.27911	-1.1947	2.14455	0.0482688	0.0662757	-3.99995
ENSMUSG00000097805	NA	2.27175	-0.80691	2.23971	0.0402069	0.0558023	-3.85388
ENSMUSG00000101414	NA	2.26738	-1.11847	2.46788	0.0257078	0.036502	-3.45364
ENSMUSG00000082265	NA	2.26646	-1.61481	2.37395	0.0309487	0.0435553	-3.60622
ENSMUSG00000091661	NA	2.26312	-1.03103	1.91167	0.0746478	0.0998939	-4.3406
ENSMUSG00000028874	Fgr	2.26224	-1.26541	2.71969	0.0155062	0.022486	-3.04812
ENSMUSG00000024552	Slc14a2	2.26209	-0.786422	2.39933	0.0294408	0.0415369	-3.60419
ENSMUSG00000053044	Cd8b1	2.26176	-1.21526	2.33633	0.0333181	0.0467133	-3.65199
ENSMUSG00000097282	NA	2.26089	-1.0807	2.4415	0.0270879	0.0383625	-3.53771
ENSMUSG00000066158	AY512931	2.26032	-0.857646	1.91472	0.0742308	0.0993843	-4.39915
ENSMUSG00000039063	Echdc3	2.25965	-0.46168	2.57241	0.0208686	0.0299286	-3.34
ENSMUSG00000112549	NA	2.25759	-1.21683	2.30101	0.0356971	0.0498707	-3.73411
ENSMUSG00000085837	Kcnmb4os2	2.25658	-1.02946	2.12781	0.0498333	0.0682577	-3.98391
ENSMUSG00000002108	Nr1h3	2.25652	-0.771826	2.1023	0.0523066	0.0714451	-4.14783
ENSMUSG00000110761	NA	2.25357	-1.05259	2.49242	0.0244836	0.0348403	-3.40309
ENSMUSG00000106991	NA	2.23963	-1.23823	2.63056	0.0185669	0.0267463	-3.18452
ENSMUSG00000089818	NA	2.23838	-0.749382	2.59141	0.0200882	0.0288489	-3.26615
ENSMUSG00000085633	NA	2.23406	-0.461416	2.09005	0.0535341	0.0730123	-4.14676
ENSMUSG00000102917	NA	2.23136	-0.496975	2.56165	0.0213233	0.030533	-3.39211
ENSMUSG00000103668	NA	2.23124	-0.922961	2.55757	0.0214981	0.0307652	-3.32077
ENSMUSG00000030895	Hpx	2.22901	-0.216158	3.61439	0.00244446	0.00377673	-1.48466
ENSMUSG00000087369	Gm14696	2.22172	-1.18589	2.13076	0.0495539	0.0679046	-3.9558
ENSMUSG00000108266	Gm5305	2.2151	-1.34745	2.41053	0.0287978	0.0406688	-3.52574
ENSMUSG00000000049	Apoh	2.2117	0.850791	2.91321	0.0104483	0.015355	-3.14612
ENSMUSG00000049916	2610318N02Rik	2.21118	-1.05875	2.29801	0.0359063	0.0501597	-3.73805
ENSMUSG00000021123	Rdh12	2.19984	-1.03667	2.29301	0.0362577	0.0506217	-3.73671
ENSMUSG00000087207	NA	2.19954	-1.12459	2.03745	0.0591109	0.0801513	-4.11241
ENSMUSG00000106617	Gm36266	2.19803	-0.52281	2.65722	0.0175954	0.0253884	-3.25879
ENSMUSG00000087623	NA	2.19762	-0.90921	2.26202	0.0385077	0.0535589	-3.88742
ENSMUSG00000115598	Gm9290	2.19359	-1.0474	2.25464	0.0390619	0.0542852	-3.82194
ENSMUSG00000097383	1500026H17Rik	2.18559	-0.959526	2.08666	0.053879	0.0734377	-4.08686
ENSMUSG00000000409	Lck	2.1746	-1.26253	2.19599	0.0437415	0.0604332	-3.88115
ENSMUSG00000068536	Aoc1l1	2.16963	-0.907593	2.61184	0.0192801	0.0277445	-3.23338
ENSMUSG00000062444	Ap3b2	2.16289	-1.43651	2.39501	0.0296924	0.0418622	-3.56594
ENSMUSG00000020926	Adam11	2.16215	-0.718658	2.55884	0.0214435	0.030695	-3.35785
ENSMUSG00000109225	NA	2.16183	-0.822085	2.29355	0.0362197	0.0505719	-3.74869
ENSMUSG00000028356	Ambp	2.16	-0.1557	2.68607	0.0165987	0.0240085	-3.37327
ENSMUSG00000110030	NA	2.15534	-1.01634	2.73179	0.0151301	0.0219623	-3.05742
ENSMUSG00000097911	NA	2.14929	-0.475668	2.44351	0.0269801	0.0382221	-3.60303
ENSMUSG00000121353	NA	2.14229	-0.876498	2.18759	0.0444532	0.0613318	-4.0051
ENSMUSG00000114660	NA	2.14201	-0.392017	2.30308	0.0355533	0.0496856	-3.78615
ENSMUSG00000055679	Ctsr	2.1358	-1.25396	2.26212	0.0384996	0.0535511	-3.79126
ENSMUSG00000061576	Dpp6	2.13494	-0.601162	2.26791	0.0380699	0.0529869	-3.9063
ENSMUSG00000117987	NA	2.12037	-0.523217	2.01848	0.0612482	0.0828755	-4.29931
ENSMUSG00000104664	NA	2.11886	-1.21332	2.03331	0.0595713	0.0807458	-4.10637
ENSMUSG00000100872	NA	2.11865	-1.36451	1.91218	0.0745779	0.0998187	-4.31416
ENSMUSG00000006522	Itih3	2.11825	-0.0238576	2.71912	0.0155242	0.0225091	-3.38619
ENSMUSG00000096793	NA	2.11798	-0.948678	2.10951	0.0515968	0.0705413	-4.04557
ENSMUSG00000046168	Kcnrg	2.10693	-0.743399	2.57257	0.0208619	0.029921	-3.31964
ENSMUSG00000113027	NA	2.10419	-0.292812	2.12008	0.0505712	0.0692339	-4.11387
ENSMUSG00000115066	NA	2.0949	-1.40626	2.0575	0.0569251	0.0773641	-4.08681
ENSMUSG00000022753	Tmem30c	2.09115	-0.866748	2.7132	0.0157114	0.0227701	-3.09296
ENSMUSG00000106691	NA	2.08897	-0.280289	2.50778	0.0237464	0.0338439	-3.49491
ENSMUSG00000037440	Vnn1	2.08698	-1.2769	2.1206	0.0505211	0.0691696	-4.01757
ENSMUSG00000101867	NA	2.07979	-1.16822	1.95521	0.068896	0.092648	-4.34594
ENSMUSG00000087597	NA	2.07756	-1.34745	2.21563	0.04212	0.0583433	-3.81998
ENSMUSG00000020847	Rph3al	2.06597	-1.00834	2.16464	0.0464519	0.0639608	-3.98005
ENSMUSG00000096965	3300005D01Rik	2.06463	-0.0931175	2.09251	0.0532859	0.0726968	-4.1347
ENSMUSG00000113035	5830428M24Rik	2.06238	-0.872034	2.28893	0.0365468	0.0510124	-3.79162
ENSMUSG00000093909	NA	2.05934	-0.918185	2.45899	0.0261651	0.0371298	-3.58407
ENSMUSG00000042246	Tmc7	2.05127	-0.915039	2.45527	0.0263586	0.0373898	-3.53688
ENSMUSG00000052658	5830454E08Rik	2.04329	-1.46167	2.04693	0.0580682	0.0787959	-4.21189
ENSMUSG00000112358	NA	2.04128	-0.596084	2.34458	0.0327843	0.0460031	-3.7139
ENSMUSG00000111741	NA	2.03374	-0.988676	2.28841	0.0365835	0.0510604	-3.77816
ENSMUSG00000100084	2310068J16Rik	2.03326	-0.76245	2.14953	0.0478125	0.0656985	-4.02173
ENSMUSG00000021403	Serpinb9b	2.02701	-1.27796	2.09247	0.0532895	0.0726973	-4.02387
ENSMUSG00000109783	NA	2.02384	-0.872172	1.91463	0.0742443	0.0993963	-4.41599
ENSMUSG00000044231	Nhlrc1	2.0234	-0.916627	2.01116	0.0620915	0.0839444	-4.26024
ENSMUSG00000097641	NA	2.02235	-0.626536	2.10771	0.0517729	0.0707733	-4.14697
ENSMUSG00000106596	NA	2.01643	-1.36855	1.99186	0.0643672	0.0868554	-4.18051
ENSMUSG00000108053	NA	2.01386	-0.452505	2.28747	0.0366503	0.0511471	-3.88823
ENSMUSG00000105901	Gm7291	2.00997	-0.886858	2.56543	0.0211627	0.0303187	-3.33412
ENSMUSG00000094145	Vmn2r20	2.00762	-0.960794	2.29444	0.0361567	0.0504872	-3.81581
ENSMUSG00000053821	NA	2.00312	0.00755937	2.1393	0.0487547	0.0669054	-4.23771
ENSMUSG00000050114	Prdx6b	1.9918	-1.19216	2.19554	0.0437793	0.0604779	-3.90309
ENSMUSG00000098897	Gm19013	1.9806	-0.887933	2.2801	0.0371794	0.0518526	-3.79338
ENSMUSG00000102864	NA	1.97834	-0.740012	2.15338	0.0474622	0.0652416	-4.04545
ENSMUSG00000010601	Apol7a	1.97131	-0.806301	2.28791	0.036619	0.0511066	-3.79825
ENSMUSG00000074715	Ccl28	1.97055	-0.655192	2.28501	0.0368262	0.0513828	-3.87211
ENSMUSG00000079364	Gm3558	1.96284	-0.101982	2.36721	0.0313609	0.0441156	-3.77205
ENSMUSG00000121341	NA	1.9627	-0.507243	2.02414	0.0606033	0.0820434	-4.27358
ENSMUSG00000082726	NA	1.96006	-0.875259	2.13186	0.0494509	0.0677845	-4.05282
ENSMUSG00000073607	Gm10548	1.9554	-0.845684	2.3652	0.0314854	0.0442794	-3.68222
ENSMUSG00000113769	5033406O09Rik	1.94891	-0.869037	2.14635	0.0481036	0.0660696	-4.09245
ENSMUSG00000064776	Gm25203	1.94605	-1.1361	2.04712	0.058047	0.078772	-4.10397
ENSMUSG00000052415	Tchh	1.94063	-0.446147	2.37448	0.0309163	0.043518	-3.75224
ENSMUSG00000112510	NA	1.93877	-0.606218	2.02849	0.0601118	0.0814081	-4.29893
ENSMUSG00000106108	NA	1.93563	-0.864143	2.20397	0.0430758	0.0595809	-3.89488
ENSMUSG00000114756	NA	1.93538	-1.16059	2.24139	0.0400763	0.0556316	-3.82587
ENSMUSG00000103146	NA	1.93328	-0.797347	2.05373	0.0573302	0.0778714	-4.18075
ENSMUSG00000112811	Gm7422	1.93231	-1.03144	2.20008	0.0433991	0.0599753	-3.91735
ENSMUSG00000041301	Cftr	1.92191	-1.21578	1.9979	0.0636469	0.0859257	-4.2655
ENSMUSG00000051951	Xkr4	1.92183	-0.598204	2.161	0.0467762	0.0643549	-4.03762
ENSMUSG00000050350	Gpr18	1.92098	-0.728219	2.18577	0.0446091	0.061539	-3.97735
ENSMUSG00000022886	Prl2a1	1.9176	-0.641775	2.13719	0.0489514	0.0671544	-4.08444
ENSMUSG00000044854	1700056E22Rik	1.91684	-0.766852	2.26883	0.0380019	0.0529056	-3.85886
ENSMUSG00000120876	NA	1.91533	-0.642214	2.32806	0.0338614	0.0474448	-3.79399
ENSMUSG00000044390	Tigd3	1.91454	-0.162072	2.599	0.0197843	0.0284273	-3.39192
ENSMUSG00002075158	NA	1.91239	-0.930724	1.99988	0.0634118	0.0856135	-4.23723
ENSMUSG00000057370	Gm8724	1.90801	-0.581993	2.62129	0.0189169	0.0272273	-3.28622
ENSMUSG00000104168	NA	1.90776	-1.03004	1.91413	0.0743112	0.0994694	-4.31662
ENSMUSG00000099370	Platr10	1.90604	-1.19994	1.94635	0.0700325	0.0941015	-4.29833
ENSMUSG00000049562	Ap5b1	1.90568	-1.03641	2.09301	0.0532357	0.0726328	-4.07408
ENSMUSG00000101493	NA	1.904	-0.745072	2.43838	0.0272557	0.0385877	-3.57358
ENSMUSG00000110409	NA	1.8923	-0.709834	2.1935	0.043952	0.0606935	-3.96441
ENSMUSG00000112332	NA	1.89229	-0.508149	1.9836	0.0653631	0.0880965	-4.30383
ENSMUSG00000058620	Adra2b	1.89159	-0.491251	2.26949	0.0379535	0.052845	-3.91095
ENSMUSG00000020258	Glyctk	1.89141	-0.879853	2.42475	0.0280001	0.0395854	-3.63398
ENSMUSG00000092309	NA	1.89106	-0.491153	1.96863	0.0672047	0.0904843	-4.39199
ENSMUSG00002074861	NA	1.88803	-1.02803	2.32833	0.0338435	0.0474258	-3.72404
ENSMUSG00000112117	Rmst	1.88784	-1.20668	2.11115	0.0514362	0.0703349	-4.05516
ENSMUSG00000042677	Zc3h12a	1.88616	-0.336859	2.32819	0.0338525	0.0474354	-3.81346
ENSMUSG00000048004	Tmem196	1.88464	-1.02989	1.95274	0.0692103	0.0930422	-4.27579
ENSMUSG00000108143	NA	1.88374	-0.862313	2.04962	0.0577757	0.0784328	-4.21897
ENSMUSG00000069072	Slc7a14	1.86922	-0.683546	2.21933	0.0418205	0.0579394	-3.9582
ENSMUSG00000121178	NA	1.86664	-0.358906	2.08614	0.0539319	0.0735052	-4.208
ENSMUSG00000107990	NA	1.86569	-0.656497	2.32258	0.0342262	0.0479255	-3.81719
ENSMUSG00000021730	Hcn1	1.86236	-0.764822	2.20012	0.0433959	0.0599746	-3.97107
ENSMUSG00000026344	Lypd1	1.85614	-0.872392	2.01779	0.0613273	0.0829623	-4.19285
ENSMUSG00000048478	Spata33	1.84885	-0.124556	2.64536	0.0180214	0.0259775	-3.30872
ENSMUSG00000030206	Gsg1	1.83626	-0.260313	2.41127	0.0287553	0.040614	-3.70376
ENSMUSG00000112241	NA	1.83354	-0.699221	1.97442	0.0664869	0.0895672	-4.33784
ENSMUSG00000022871	Fetub	1.83329	-1.14225	2.0285	0.0601104	0.0814081	-4.18595
ENSMUSG00000091003	NA	1.82998	-0.989193	2.02808	0.0601579	0.0814655	-4.2014
ENSMUSG00000116705	NA	1.82689	-0.313811	2.13863	0.0488171	0.0669784	-4.11901
ENSMUSG00000045007	Tubg2	1.82245	-0.829596	1.94015	0.0708387	0.0951266	-4.36509
ENSMUSG00000100680	1810044D09Rik	1.822	-0.741695	2.13634	0.0490302	0.0672541	-4.07308
ENSMUSG00000103760	NA	1.82071	-0.756749	2.32851	0.033832	0.0474126	-3.73965
ENSMUSG00000083166	NA	1.81443	-1.03397	2.21095	0.0425014	0.058842	-3.93177
ENSMUSG00000120575	NA	1.80499	-1.13255	1.93384	0.0716674	0.096169	-4.31749
ENSMUSG00000092905	NA	1.79626	-0.847745	2.14552	0.0481799	0.0661662	-4.0618
ENSMUSG00000099946	Gm9496	1.79372	-0.789116	2.14905	0.0478568	0.0657553	-4.02238
ENSMUSG00000066366	Serpina1a	1.79339	1.05546	3.60787	0.00247784	0.00382642	-1.83042
ENSMUSG00000062551	Prl2c1	1.79074	-0.230584	2.11524	0.0510381	0.0698383	-4.15016
ENSMUSG00000096256	NA	1.77914	-0.416971	2.60849	0.0194104	0.0279211	-3.40014
ENSMUSG00000079415	Cntf	1.77809	-0.24213	2.361	0.0317458	0.0446228	-3.77183
ENSMUSG00000111132	NA	1.7778	-0.896068	2.02012	0.0610603	0.0826265	-4.23123
ENSMUSG00000106532	Gm5714	1.77757	-0.965967	2.11466	0.0510949	0.0699029	-4.10986
ENSMUSG00000041771	Slc24a4	1.77634	-0.492156	2.4568	0.0262789	0.0372816	-3.55963
ENSMUSG00000069258	Prl2b1	1.77599	-0.102147	2.26311	0.038426	0.0534521	-3.88657
ENSMUSG00000070345	Hsf5	1.77433	-1.12754	1.97002	0.0670323	0.0902578	-4.28879
ENSMUSG00000091669	NA	1.76825	-1.17664	1.92134	0.0733347	0.0982563	-4.32465
ENSMUSG00000020335	Zfp354b	1.76662	-0.388237	2.05681	0.0569991	0.0774598	-4.25282
ENSMUSG00000020524	Gria1	1.76634	-0.327481	2.26538	0.0382569	0.0532338	-3.97781
ENSMUSG00000084277	NA	1.76175	-0.765862	2.09092	0.053446	0.0728972	-4.12685
ENSMUSG00000038522	Mfsd4b1	1.76141	-0.528128	2.44658	0.0268168	0.0380104	-3.59039
ENSMUSG00000086127	NA	1.76108	-0.977331	2.21365	0.0422803	0.0585542	-3.90774
ENSMUSG00000073927	Olfr652	1.75769	-0.582305	2.19153	0.0441185	0.0609043	-4.06236
ENSMUSG00000045518	Onecut3	1.74964	-1.02217	2.07446	0.0551344	0.0750557	-4.13302
ENSMUSG00000044574	NA	1.74453	-0.0879964	2.17429	0.0456012	0.0628406	-4.0795
ENSMUSG00000110480	NA	1.74232	-0.720139	2.18971	0.0442727	0.0611057	-4.05392
ENSMUSG00000043157	Arl11	1.74211	-0.702153	2.05879	0.056787	0.0771811	-4.21441
ENSMUSG00000120975	NA	1.74135	-0.577527	2.03263	0.0596473	0.0808388	-4.23112
ENSMUSG00000114172	NA	1.73625	-0.431102	2.48581	0.0248081	0.035286	-3.569
ENSMUSG00000102775	NA	1.72984	-0.775933	2.11985	0.0505931	0.0692595	-4.12978
ENSMUSG00000115484	Gm33121	1.71941	-0.96812	2.11349	0.0512084	0.0700452	-4.06214
ENSMUSG00000004328	Hif3a	1.71864	-0.621484	1.97039	0.0669856	0.090201	-4.34284
ENSMUSG00000095961	Vmn2r102	1.71848	-0.756245	2.14509	0.0482192	0.0662118	-4.06681
ENSMUSG00000021219	Rgs6	1.70967	-0.0974988	2.62524	0.0187671	0.0270206	-3.43145
ENSMUSG00000025876	Unc5a	1.70943	-1.03111	1.94506	0.0701992	0.0943082	-4.31924
ENSMUSG00000051486	Pcdhb11	1.70661	-0.578616	2.26178	0.0385255	0.0535804	-3.9352
ENSMUSG00000083573	NA	1.69102	-0.805621	2.07258	0.0553304	0.0753086	-4.17709
ENSMUSG00000018259	Prl8a2	1.68561	-0.573525	2.0026	0.0630921	0.0852028	-4.29483
ENSMUSG00000082877	NA	1.6818	-0.744193	2.22435	0.0414171	0.0573986	-3.94387
ENSMUSG00000047033	Pcdhb15	1.68133	-1.07462	1.94085	0.0707471	0.0950152	-4.33787
ENSMUSG00000120138	NA	1.67946	-1.27599	2.09889	0.0526457	0.0718859	-4.1515
ENSMUSG00000055897	Ppp4r1l-ps	1.67744	-0.771812	2.01818	0.0612823	0.0829065	-4.25216
ENSMUSG00000091775	NA	1.67486	-0.375142	2.20328	0.0431329	0.0596486	-4.09618
ENSMUSG00000040264	Gbp2b	1.67476	-0.652799	1.92975	0.0722087	0.0968303	-4.45623
ENSMUSG00000002769	Gnmt	1.65623	-0.728362	1.94067	0.0707705	0.0950408	-4.39455
ENSMUSG00000003505	Psg18	1.65493	-0.173524	2.18325	0.0448252	0.0618216	-4.02233
ENSMUSG00000114066	NA	1.65472	-0.720541	2.20285	0.0431689	0.0596909	-3.98461
ENSMUSG00000084803	5830444B04Rik	1.65447	-0.663556	1.95205	0.0692986	0.0931495	-4.41045
ENSMUSG00000054931	Zkscan4	1.65145	-0.0781297	2.21441	0.0422186	0.0584724	-4.07164
ENSMUSG00000085295	NA	1.65107	-0.511778	2.04138	0.0586766	0.0795969	-4.24872
ENSMUSG00000074871	Ctsm	1.64523	-0.774352	2.03998	0.0588307	0.0797911	-4.22282
ENSMUSG00000058441	Panx2	1.64154	-0.419077	1.92296	0.073116	0.0979752	-4.51362
ENSMUSG00000109863	NA	1.63599	-0.337872	2.1143	0.05113	0.0699467	-4.23903
ENSMUSG00000005681	Apoa2	1.63476	1.1728	2.58254	0.0204488	0.0293533	-3.88746
ENSMUSG00000058463	NA	1.63473	-0.336752	2.53535	0.022475	0.0320922	-3.50727
ENSMUSG00000085414	NA	1.63343	-0.591352	2.09632	0.0529031	0.0722015	-4.24115
ENSMUSG00000087286	Gm9013	1.62984	-0.495504	2.15713	0.0471238	0.0648048	-4.10896
ENSMUSG00000102837	NA	1.62772	-0.369055	1.96538	0.0676108	0.0909977	-4.4537
ENSMUSG00000044367	Slc16a13	1.62391	-0.869814	2.07245	0.0553439	0.0753222	-4.18379
ENSMUSG00000120623	NA	1.62155	0.036614	2.02971	0.0599744	0.081242	-4.40962
ENSMUSG00000060727	NA	1.61866	-0.399375	2.16425	0.0464861	0.0639974	-4.09558
ENSMUSG00000057058	Skap1	1.61738	-0.209544	2.12606	0.0499998	0.0684772	-4.27125
ENSMUSG00000082226	Gm715	1.61467	0.0271191	2.45839	0.0261963	0.0371692	-3.72634
ENSMUSG00000111987	NA	1.61216	-0.445238	2.14708	0.0480368	0.0659902	-4.11038
ENSMUSG00000097893	NA	1.60542	-0.540426	2.26806	0.0380587	0.0529746	-3.90159
ENSMUSG00000020396	Nefh	1.60008	-0.713495	1.95269	0.0692168	0.0930453	-4.3632
ENSMUSG00000076218	Mir692-1	1.59421	-0.565879	2.0812	0.0544379	0.0741626	-4.24188
ENSMUSG00000081483	NA	1.58904	-0.413807	2.10369	0.0521695	0.0712756	-4.19887
ENSMUSG00000040564	Apoc1	1.58727	-0.113878	1.9912	0.0644454	0.0869449	-4.67073
ENSMUSG00000026686	Lmx1a	1.57866	0.0313707	2.08795	0.0537469	0.0732712	-4.35071
ENSMUSG00000113852	NA	1.57093	0.18969	2.42523	0.0279737	0.0395558	-3.78591
ENSMUSG00000005951	Shpk	1.57029	-0.0187847	2.34193	0.032955	0.0462366	-3.96506
ENSMUSG00000064487	Gm23736	1.56331	-0.348189	1.92387	0.072994	0.0978177	-4.50668
ENSMUSG00000082828	NA	1.55681	-0.940128	2.03816	0.0590314	0.0800485	-4.22346
ENSMUSG00000054453	Sytl5	1.55671	0.143716	1.95369	0.0690891	0.0928849	-4.54108
ENSMUSG00000121297	NA	1.55015	-0.43529	2.00702	0.0625737	0.0845391	-4.36894
ENSMUSG00000023159	Psg29	1.55015	-0.272507	1.94566	0.0701213	0.0942093	-4.38129
ENSMUSG00000108176	NA	1.54479	-0.354593	2.02228	0.0608146	0.0823143	-4.38315
ENSMUSG00000040314	Ctsg	1.54195	-0.778623	1.97778	0.0660735	0.0890213	-4.35241
ENSMUSG00000084968	NA	1.54049	-0.0989413	1.9344	0.0715934	0.0960872	-4.51378
ENSMUSG00000083482	Gm14706	1.52855	-0.921447	1.92456	0.0729021	0.0977005	-4.37512
ENSMUSG00000032537	Ephb1	1.52543	-0.454106	1.91576	0.0740895	0.0992132	-4.53613
ENSMUSG00000110874	D030045P18Rik	1.52184	-0.332442	2.07482	0.055097	0.0750187	-4.26641
ENSMUSG00000116255	Gm20564	1.51531	-0.875893	2.0531	0.0573982	0.0779541	-4.21069
ENSMUSG00000106291	NA	1.51234	-0.396511	2.04786	0.0579665	0.0786773	-4.30675
ENSMUSG00000070547	Mrgprb1	1.50768	0.396361	2.13279	0.0493629	0.0676723	-4.36321
ENSMUSG00000082566	Gm11485	1.5038	-0.842843	1.98023	0.0657741	0.0886341	-4.30934
ENSMUSG00000107389	NA	1.50373	-0.95619	1.91558	0.074115	0.0992413	-4.40104
ENSMUSG00000084196	NA	1.5016	-0.602348	2.13154	0.0494805	0.0678167	-4.13269
ENSMUSG00000029130	Rnf32	1.48969	0.14751	2.00499	0.0628107	0.0848541	-4.48427
ENSMUSG00000118159	NA	1.4817	-0.648966	1.91413	0.0743125	0.0994694	-4.48482
ENSMUSG00000117546	NA	1.47704	-0.0124144	2.40992	0.0288322	0.0407095	-3.79639
ENSMUSG00000121382	NA	1.45881	-0.379626	2.09729	0.0528053	0.0720814	-4.25296
ENSMUSG00000111171	NA	1.4317	-0.311366	2.19009	0.04424	0.0610644	-4.09408
ENSMUSG00000023882	Zfp54	1.41511	-0.31424	2.28713	0.0366749	0.0511749	-3.97838
ENSMUSG00000118184	NA	1.40848	-0.131902	2.00883	0.0623623	0.0842742	-4.43037
ENSMUSG00000103792	NA	1.40102	-0.660104	1.94278	0.0704957	0.0946891	-4.45833
ENSMUSG00000025644	Gm7628	1.39026	-0.103079	2.02603	0.0603886	0.0817629	-4.39225
ENSMUSG00000109115	NA	1.32642	-0.0727143	2.06244	0.0563978	0.0766902	-4.43228
ENSMUSG00000028001	Fga	1.32562	1.22123	2.44833	0.0267238	0.0378882	-4.17148
ENSMUSG00000050587	Lrrc4c	1.31547	-0.0972371	2.14656	0.048084	0.066051	-4.24031
ENSMUSG00000015599	Ttbk1	1.31001	-0.463889	1.94996	0.0695674	0.0934937	-4.45282
ENSMUSG00000028307	Aldob	1.21299	0.816329	2.47075	0.0255617	0.0363063	-4.0429
ENSMUSG00000083049	NA	1.2011	0.0488031	1.97039	0.0669861	0.090201	-4.55494
ENSMUSG00000007646	Rad51c	-0.750087	1.65762	-2.00326	0.0630137	0.0851021	-4.91737
ENSMUSG00000025789	St8sia2	-0.799519	1.2471	-1.94407	0.0703277	0.0944692	-4.91872
ENSMUSG00000056698	Elmod3	-0.799861	1.56859	-1.91162	0.0746544	0.0998967	-5.05867
ENSMUSG00000086894	Gm15708	-0.805405	1.42643	-2.09376	0.0531601	0.0725343	-4.72871
ENSMUSG00000114605	NA	-0.810223	1.76305	-2.23758	0.0403732	0.056026	-4.53888
ENSMUSG00000118383	NA	-0.820531	1.80747	-1.954	0.06905	0.0928381	-5.06162
ENSMUSG00000045268	Zfp691	-0.82672	1.16218	-1.96069	0.0682009	0.0917526	-4.86483
ENSMUSG00000099034	NA	-0.831562	1.48338	-1.99704	0.0637481	0.0860517	-4.89406
ENSMUSG00000116590	NA	-0.838178	1.60409	-2.05435	0.057264	0.0777911	-4.8019
ENSMUSG00000039715	Dync2i2	-0.842387	1.58601	-2.37445	0.0309183	0.0435181	-4.31304
ENSMUSG00000100635	NA	-0.844639	1.20302	-1.91716	0.0738994	0.0989767	-4.9606
ENSMUSG00000104621	NA	-0.844879	1.58437	-2.09136	0.0534013	0.0728408	-4.7667
ENSMUSG00000063434	Sorcs3	-0.846244	1.33658	-1.9463	0.070039	0.0941044	-4.95516
ENSMUSG00000095325	Zfp870	-0.848015	1.61097	-1.9546	0.0689728	0.0927456	-4.96254
ENSMUSG00000048481	Mypop	-0.849738	1.66	-2.05359	0.057346	0.0778879	-4.83196
ENSMUSG00000020723	Cacng4	-0.859735	1.51351	-1.93004	0.0721704	0.0967908	-5.04433
ENSMUSG00000019831	Wasf1	-0.861938	1.86946	-2.10214	0.052323	0.071463	-4.82379
ENSMUSG00000118519	NA	-0.862748	1.36812	-1.96563	0.0675789	0.0909603	-4.90415
ENSMUSG00000071037	Camkmt	-0.863705	1.468	-2.09738	0.0527971	0.0720747	-4.73035
ENSMUSG00000058567	Gm2531	-0.864574	1.31177	-1.93697	0.0712543	0.0956439	-4.94649
ENSMUSG00000042873	Lhfpl4	-0.864682	1.5275	-2.32412	0.034123	0.0477962	-4.33539
ENSMUSG00000081405	Gm13142	-0.864764	1.06537	-1.99096	0.0644744	0.0869787	-4.80957
ENSMUSG00000119947	NA	-0.872519	1.47362	-2.20555	0.0429453	0.0594153	-4.51565
ENSMUSG00000099329	NA	-0.873924	1.61442	-1.91135	0.0746925	0.0999415	-5.03949
ENSMUSG00000038987	Cfap157	-0.874628	1.51945	-2.06378	0.056256	0.0765068	-4.79466
ENSMUSG00000107824	Gm6443	-0.879875	0.766304	-1.99526	0.0639598	0.0863322	-4.73551
ENSMUSG00000029557	Mrm2	-0.880121	1.50028	-2.18584	0.0446025	0.0615338	-4.57174
ENSMUSG00000022335	Zfat	-0.884013	1.19486	-2.0298	0.0599642	0.0812333	-4.74925
ENSMUSG00000090001	NA	-0.886219	1.19006	-1.93243	0.0718533	0.0964007	-4.94097
ENSMUSG00000018659	Pnpo	-0.88918	1.74307	-2.25875	0.0387523	0.0538788	-4.49665
ENSMUSG00000023206	Il15ra	-0.8913	1.3111	-2.0523	0.0574847	0.078057	-4.77575
ENSMUSG00000082013	Gm13216	-0.891564	1.12613	-2.14352	0.0483642	0.0663985	-4.55225
ENSMUSG00000038267	Slc22a23	-0.89278	1.87563	-2.06891	0.0557152	0.0757995	-4.88462
ENSMUSG00000037855	Zfp365	-0.89439	1.98932	-2.16129	0.0467504	0.0643235	-4.74326
ENSMUSG00000020812	Snhg16	-0.89751	1.7406	-2.25517	0.0390216	0.0542326	-4.5377
ENSMUSG00000066489	Rpl26-ps2	-0.902834	1.1184	-1.96773	0.0673163	0.090629	-4.85841
ENSMUSG00000118107	NA	-0.903965	1.37536	-2.23234	0.0407835	0.0565633	-4.45249
ENSMUSG00000094574	NA	-0.908196	1.47491	-2.09658	0.0528767	0.0721745	-4.71556
ENSMUSG00000117747	NA	-0.911969	1.73126	-2.43743	0.027307	0.0386553	-4.15283
ENSMUSG00000059277	R74862	-0.912197	1.61144	-2.31951	0.0344319	0.0481932	-4.38626
ENSMUSG00000114194	Gm3800	-0.913344	0.831298	-1.96152	0.0680962	0.0916174	-4.77455
ENSMUSG00000015053	Gata2	-0.915362	1.22947	-2.02399	0.06062	0.0820609	-4.80333
ENSMUSG00000031958	Ldhd	-0.915436	1.28161	-2.08491	0.0540574	0.0736717	-4.66929
ENSMUSG00000059244	NA	-0.918894	1.65727	-2.46642	0.0257823	0.036603	-4.12924
ENSMUSG00000106144	NA	-0.918894	1.65727	-2.46642	0.0257823	0.036603	-4.12924
ENSMUSG00000031200	Mtcp1	-0.919014	0.88174	-1.91484	0.0742144	0.0993684	-4.86648
ENSMUSG00000097552	Rps19-ps12	-0.919907	0.854704	-1.93762	0.07117	0.0955365	-4.84175
ENSMUSG00000031373	Car5b	-0.920273	1.76999	-2.39793	0.0295224	0.0416385	-4.25652
ENSMUSG00000023284	Zfp605	-0.923288	1.59837	-2.08898	0.0536429	0.073143	-4.77083
ENSMUSG00000044268	NA	-0.924905	1.44997	-1.92278	0.0731399	0.0980013	-4.99866
ENSMUSG00000070304	Scn2b	-0.925457	1.27866	-2.0094	0.0622964	0.0842007	-4.79672
ENSMUSG00000093677	NA	-0.925858	1.32593	-2.06962	0.0556403	0.0757069	-4.72879
ENSMUSG00000048921	Zfp689	-0.930361	1.67094	-1.99239	0.0643028	0.0867738	-4.94362
ENSMUSG00000020623	Map2k6	-0.931731	1.37992	-2.12866	0.049753	0.0681604	-4.67402
ENSMUSG00000086556	NA	-0.933752	1.43981	-2.07161	0.0554322	0.0754331	-4.77691
ENSMUSG00000039419	Cntnap2	-0.93411	0.751514	-1.98472	0.0652266	0.0879287	-4.71275
ENSMUSG00000035126	Dnai4	-0.93477	1.7818	-2.06003	0.0566547	0.0770204	-4.85231
ENSMUSG00000087658	Hotairm1	-0.935797	1.50433	-2.50448	0.0239031	0.0340517	-4.02408
ENSMUSG00000075359	NA	-0.937478	1.48553	-2.27685	0.0374149	0.0521546	-4.39731
ENSMUSG00000117458	Gm6552	-0.937598	1.16188	-2.05948	0.0567137	0.077091	-4.7361
ENSMUSG00000029348	Asphd2	-0.937686	1.23642	-1.96619	0.0675089	0.0908716	-4.90172
ENSMUSG00000028599	Tnfrsf1b	-0.938274	1.02413	-2.00885	0.0623602	0.0842742	-4.77541
ENSMUSG00000106057	NA	-0.939927	1.73965	-2.20195	0.0432435	0.059779	-4.61996
ENSMUSG00000083270	Gm13498	-0.941261	1.10616	-2.15826	0.0470217	0.0646725	-4.52908
ENSMUSG00000063689	H2ac21	-0.94365	1.49438	-2.20234	0.0432111	0.0597417	-4.56149
ENSMUSG00000090256	Alms1-ps1	-0.943977	1.2951	-2.02959	0.0599883	0.0812558	-4.79049
ENSMUSG00000000739	Sult5a1	-0.94507	1.55192	-2.13964	0.0487228	0.06687	-4.66525
ENSMUSG00000090812	Samd15	-0.948439	1.57338	-2.53823	0.0223463	0.0319208	-3.98403
ENSMUSG00000113262	Gm48551	-0.948719	1.31543	-2.25561	0.0389886	0.0541935	-4.38946
ENSMUSG00000080998	Gm5384	-0.950022	1.42938	-2.50076	0.0240807	0.0342847	-4.02401
ENSMUSG00000053746	Ptrh1	-0.950541	1.55183	-2.23314	0.0407206	0.0564824	-4.5108
ENSMUSG00000081800	NA	-0.95311	1.15969	-2.25292	0.0391925	0.0544632	-4.38548
ENSMUSG00000105302	NA	-0.953488	1.35763	-1.98832	0.0647925	0.087381	-4.86652
ENSMUSG00000035735	Dagla	-0.954555	1.35381	-1.96739	0.0673598	0.090682	-4.8845
ENSMUSG00000056679	Gpr173	-0.9566	1.20686	-1.98416	0.0652947	0.0880152	-4.85737
ENSMUSG00000094259	NA	-0.958077	1.46347	-2.20228	0.0432162	0.059745	-4.52847
ENSMUSG00000070601	Vmn2r84	-0.958283	1.05381	-2.15192	0.0475949	0.0654199	-4.51704
ENSMUSG00000089839	Rps19-ps11	-0.959738	1.51473	-2.32248	0.0342329	0.0479317	-4.36343
ENSMUSG00000029878	Dbpht2	-0.960958	1.34288	-2.16295	0.0466019	0.0641352	-4.58476
ENSMUSG00000118294	NA	-0.964667	1.15006	-2.27816	0.03732	0.0520289	-4.35801
ENSMUSG00000097155	NA	-0.96469	1.28454	-2.35391	0.0321907	0.0452134	-4.23427
ENSMUSG00000083554	NA	-0.965704	1.86185	-2.52821	0.022798	0.0325449	-4.05121
ENSMUSG00000108152	NA	-0.966929	1.64577	-2.51537	0.0233897	0.0333658	-4.02195
ENSMUSG00000016493	Cd46	-0.967026	1.37018	-1.93458	0.0715692	0.0960606	-4.95843
ENSMUSG00000083898	NA	-0.969069	1.50517	-2.2706	0.0378721	0.0527517	-4.43616
ENSMUSG00000069986	Gm8054	-0.969855	0.830034	-1.9619	0.0680478	0.0915579	-4.7597
ENSMUSG00000045394	Epcam	-0.971316	1.01697	-1.95544	0.0688667	0.0926143	-4.82524
ENSMUSG00000113853	NA	-0.971463	1.74851	-2.001	0.0632804	0.0854467	-4.93378
ENSMUSG00000074782	4833422C13Rik	-0.972606	1.75516	-2.10309	0.0522286	0.0713519	-4.78273
ENSMUSG00000111985	NA	-0.9727	1.14321	-1.98736	0.0649075	0.0875307	-4.83527
ENSMUSG00000020431	Adcy1	-0.973325	1.83385	-2.42975	0.027725	0.0392155	-4.21301
ENSMUSG00000081700	NA	-0.973444	0.813354	-2.05608	0.0570778	0.0775477	-4.62546
ENSMUSG00000098789	Jmjd7	-0.975692	1.08752	-1.91176	0.0746355	0.0998836	-4.95022
ENSMUSG00000078598	Skint5	-0.975788	0.98148	-2.13314	0.0493304	0.067632	-4.55224
ENSMUSG00000101856	1700096K18Rik	-0.975835	1.32469	-1.9634	0.0678592	0.0913152	-4.90469
ENSMUSG00000032578	Cish	-0.976386	1.71093	-2.34945	0.0324734	0.0455813	-4.39955
ENSMUSG00000084079	NA	-0.980107	0.860752	-2.22884	0.0410602	0.056922	-4.35772
ENSMUSG00000039070	Cpa4	-0.980505	1.04751	-2.14283	0.0484278	0.0664816	-4.55046
ENSMUSG00000111457	Gm18996	-0.98244	1.21469	-1.99304	0.064225	0.0866742	-4.84237
ENSMUSG00000105692	NA	-0.982712	0.913759	-1.92722	0.0725463	0.0972534	-4.83031
ENSMUSG00000087060	NA	-0.984556	1.52887	-2.28718	0.0366712	0.0511731	-4.41027
ENSMUSG00000082596	Gm14227	-0.985718	0.795091	-1.9501	0.0695493	0.0934751	-4.77932
ENSMUSG00000038208	Pgap3	-0.986249	1.66114	-2.09627	0.0529076	0.0722031	-4.7629
ENSMUSG00000024164	C3	-0.986712	2.20147	-2.3991	0.0294539	0.0415499	-4.46799
ENSMUSG00000084127	Gm13169	-0.988045	0.952284	-1.92754	0.0725035	0.0972019	-4.86058
ENSMUSG00000024897	Apba1	-0.988824	1.46896	-2.15378	0.0474262	0.0651962	-4.63462
ENSMUSG00000028989	Angptl7	-0.989752	1.04041	-2.06686	0.0559308	0.076088	-4.66139
ENSMUSG00000113002	NA	-0.990552	0.566305	-2.05056	0.0576734	0.0783036	-4.57305
ENSMUSG00000088875	Gm25862	-0.991928	1.57083	-2.04756	0.0579992	0.0787168	-4.85097
ENSMUSG00000045275	Lca5l	-0.992112	1.66205	-2.36396	0.031562	0.0443786	-4.28785
ENSMUSG00000078197	NA	-0.992261	1.86903	-2.48561	0.0248178	0.0352953	-4.12696
ENSMUSG00000038527	C1rl	-0.992424	1.20597	-2.08877	0.0536639	0.0731671	-4.67472
ENSMUSG00000101711	NA	-0.99276	1.20819	-1.93929	0.0709505	0.0952709	-4.91616
ENSMUSG00000070034	Sp110	-0.994804	0.872431	-2.01736	0.0613772	0.0830195	-4.7321
ENSMUSG00000034023	Fancd2	-0.994887	1.73439	-2.16424	0.0464872	0.0639974	-4.69959
ENSMUSG00000113450	Zfp935	-0.99523	1.90807	-2.41378	0.0286134	0.0404188	-4.27818
ENSMUSG00000087413	Gm11266	-0.995477	1.5306	-2.18199	0.0449333	0.0619669	-4.61341
ENSMUSG00000006651	Aplp1	-0.997989	1.40992	-2.19476	0.0438455	0.0605579	-4.5458
ENSMUSG00000091315	Gm17214	-0.998134	0.800784	-1.9873	0.0649151	0.0875356	-4.74785
ENSMUSG00000073771	Btbd19	-1.00104	1.5665	-2.03041	0.059896	0.0811458	-4.89548
ENSMUSG00000108394	NA	-1.00198	1.78435	-2.53519	0.0224824	0.0321006	-4.00855
ENSMUSG00000039304	Tnfsf10	-1.00384	0.679908	-1.99092	0.0644792	0.0869798	-4.66832
ENSMUSG00000035769	Xylb	-1.00386	0.997797	-2.21808	0.0419213	0.0580717	-4.36475
ENSMUSG00000047619	Ddi1	-1.00412	1.10647	-1.96634	0.0674911	0.0908533	-4.86493
ENSMUSG00000107149	Gm30708	-1.00522	0.909622	-2.23732	0.0403928	0.0560481	-4.32774
ENSMUSG00000091058	NA	-1.00542	1.371	-2.19711	0.0436481	0.0603117	-4.51086
ENSMUSG00000114833	NA	-1.0078	1.21696	-2.20354	0.0431117	0.0596268	-4.45375
ENSMUSG00000119994	NA	-1.00799	1.14786	-2.4061	0.0290503	0.041007	-4.099
ENSMUSG00000022554	Hgh1	-1.01104	1.77316	-2.3554	0.0320967	0.0450939	-4.38023
ENSMUSG00000068463	C730014E05Rik	-1.01172	2.21736	-2.73051	0.0151696	0.0220183	-3.75568
ENSMUSG00000021095	Gsc	-1.01252	1.90184	-2.54906	0.0218676	0.0312675	-4.04812
ENSMUSG00000067424	Zfp563	-1.01351	1.28992	-1.97225	0.0667552	0.0899177	-4.8641
ENSMUSG00000114829	Gm9130	-1.01454	0.810518	-2.18573	0.0446124	0.0615397	-4.41209
ENSMUSG00000106576	Gm4866	-1.01559	1.13978	-2.35988	0.0318156	0.044718	-4.19062
ENSMUSG00000116778	NA	-1.01766	0.760741	-2.2471	0.0396362	0.0550485	-4.28889
ENSMUSG00000032202	Rab27a	-1.01832	1.42955	-2.06996	0.0556051	0.0756637	-4.74714
ENSMUSG00000054580	Pla2r1	-1.01974	1.07063	-2.06937	0.0556671	0.0757386	-4.65218
ENSMUSG00000097408	NA	-1.01975	0.564608	-1.9578	0.0685665	0.0922219	-4.72858
ENSMUSG00000027419	Pcsk2	-1.02176	1.45607	-2.16997	0.0459807	0.0633477	-4.58658
ENSMUSG00000002908	Kcnn1	-1.02189	1.33001	-2.27822	0.0373155	0.0520259	-4.34549
ENSMUSG00000109055	NA	-1.02303	1.14996	-2.1481	0.0479432	0.0658685	-4.56324
ENSMUSG00000106978	NA	-1.02329	1.37285	-1.93899	0.0709903	0.0953186	-4.9306
ENSMUSG00000094595	Fsbp	-1.02396	1.27448	-1.97127	0.0668763	0.0900698	-4.84174
ENSMUSG00000080851	Gm12094	-1.0241	1.32374	-2.47607	0.0252929	0.0359454	-4.02757
ENSMUSG00000112691	Gm8681	-1.02597	1.7733	-2.43593	0.027388	0.03876	-4.18166
ENSMUSG00000027168	Pax6	-1.02598	1.48278	-2.07261	0.055327	0.0753086	-4.78257
ENSMUSG00000101429	BC055402	-1.02613	0.694165	-1.94489	0.070222	0.0943331	-4.74314
ENSMUSG00000051444	Bbs12	-1.02698	0.915936	-2.03952	0.058881	0.0798544	-4.70712
ENSMUSG00000100967	NA	-1.02765	0.692331	-2.0083	0.0624237	0.084352	-4.69618
ENSMUSG00000031671	Setd6	-1.03036	1.38578	-2.15528	0.0472906	0.065022	-4.58544
ENSMUSG00000102383	NA	-1.0309	0.808229	-1.98516	0.0651735	0.0878625	-4.71898
ENSMUSG00000060798	Intu	-1.03102	1.54205	-2.45992	0.0261167	0.0370634	-4.11685
ENSMUSG00000037216	Lipt1	-1.03166	0.684387	-2.06665	0.0559531	0.0761136	-4.53197
ENSMUSG00000049100	Pcdh10	-1.03215	1.15989	-1.99074	0.0645007	0.0870036	-4.81825
ENSMUSG00000111082	NA	-1.03344	1.40604	-2.24481	0.0398122	0.0552789	-4.43999
ENSMUSG00000022842	Ece2	-1.03344	1.32125	-2.06145	0.0565035	0.0768291	-4.74088
ENSMUSG00000105939	NA	-1.03451	1.57487	-2.39997	0.0294037	0.0414899	-4.20633
ENSMUSG00000095940	Gm16416	-1.03569	1.19761	-2.38265	0.030424	0.0428607	-4.15297
ENSMUSG00000113585	NA	-1.0363	1.26303	-1.98204	0.0655526	0.0883411	-4.8637
ENSMUSG00000009772	Nuak2	-1.03792	1.0315	-2.35336	0.0322254	0.0452506	-4.18936
ENSMUSG00000100235	NA	-1.03797	0.924136	-2.30149	0.0356634	0.0498268	-4.20568
ENSMUSG00000037747	D630013N20Rik	-1.03887	1.49659	-2.77241	0.0139313	0.0202757	-3.50142
ENSMUSG00000041429	Nthl1	-1.03971	1.29212	-2.05147	0.0575746	0.0781743	-4.80057
ENSMUSG00000085192	NA	-1.04355	1.48174	-1.94706	0.0699406	0.0939838	-4.96968
ENSMUSG00000045466	Zfp956	-1.04367	1.07319	-1.9302	0.0721489	0.0967678	-4.90141
ENSMUSG00000057234	Mettl15	-1.04531	1.51542	-1.91183	0.0746263	0.0998774	-5.00445
ENSMUSG00000114113	NA	-1.04699	1.68125	-2.29675	0.0359948	0.0502705	-4.39741
ENSMUSG00000077505	Gm24233	-1.047	1.89238	-1.99411	0.0640972	0.086507	-4.98629
ENSMUSG00000112061	NA	-1.04796	1.3697	-2.64837	0.0179123	0.0258271	-3.70476
ENSMUSG00000102692	Dchs2	-1.04811	0.989813	-1.99141	0.06442	0.086916	-4.79386
ENSMUSG00000078452	Raet1a	-1.04838	1.84795	-2.39164	0.0298902	0.0421358	-4.31544
ENSMUSG00000120675	NA	-1.04866	1.3254	-1.93059	0.0720978	0.096717	-4.9787
ENSMUSG00000040310	Alx4	-1.04904	0.916078	-2.1885	0.044376	0.0612329	-4.44099
ENSMUSG00000108067	NA	-1.04908	1.15028	-2.21513	0.0421603	0.0583953	-4.42168
ENSMUSG00000052133	Sema5b	-1.05035	0.779538	-2.09619	0.0529159	0.07221	-4.5569
ENSMUSG00000026429	Ube2t	-1.0506	1.66594	-1.98575	0.0651027	0.0877725	-4.96654
ENSMUSG00000018459	Slc13a3	-1.05091	0.489741	-1.9175	0.073853	0.0989206	-4.7191
ENSMUSG00000083016	NA	-1.05169	1.47018	-2.5589	0.021441	0.0306934	-3.8843
ENSMUSG00000107608	NA	-1.05188	0.91457	-2.08945	0.0535956	0.0730876	-4.61781
ENSMUSG00000111854	NA	-1.05826	1.07432	-2.05629	0.0570547	0.0775252	-4.66849
ENSMUSG00000086247	Gm15787	-1.05878	1.38487	-1.921	0.0733797	0.0983047	-4.97325
ENSMUSG00000079445	B3gnt7	-1.05934	1.74996	-2.51392	0.0234576	0.0334582	-4.03234
ENSMUSG00000091183	Gm5141	-1.06055	1.36767	-2.23519	0.0405595	0.0562668	-4.45298
ENSMUSG00000046152	Fut10	-1.06078	1.50235	-2.37676	0.0307785	0.0433323	-4.19864
ENSMUSG00000121377	NA	-1.06106	0.416862	-1.92584	0.0727296	0.0974813	-4.72843
ENSMUSG00000053414	Hunk	-1.06283	1.61854	-2.28137	0.0370876	0.0517312	-4.43065
ENSMUSG00000110010	NA	-1.06301	1.02407	-2.28411	0.0368909	0.0514665	-4.26984
ENSMUSG00000020707	Rnf135	-1.0646	1.47394	-2.13427	0.0492243	0.067495	-4.68631
ENSMUSG00000040918	Slc19a2	-1.06465	0.966624	-2.13673	0.0489938	0.0672083	-4.50702
ENSMUSG00000087528	NA	-1.06486	1.26483	-2.00991	0.0622372	0.084131	-4.83286
ENSMUSG00000063558	Aox1	-1.06654	1.03135	-2.13874	0.0488071	0.06697	-4.52114
ENSMUSG00000026069	Il1rl1	-1.06733	1.56687	-2.26951	0.0379519	0.052845	-4.46712
ENSMUSG00000030811	Fbxl19	-1.06751	1.69646	-2.40512	0.0291065	0.0410836	-4.19175
ENSMUSG00000104406	NA	-1.06797	1.16735	-2.4098	0.0288391	0.0407167	-4.10851
ENSMUSG00000113877	NA	-1.06834	1.17223	-1.93803	0.0711158	0.0954696	-4.88239
ENSMUSG00000081739	NA	-1.07031	0.848445	-2.20143	0.0432872	0.0598319	-4.39341
ENSMUSG00000082872	NA	-1.07165	1.02478	-2.35433	0.0321642	0.045182	-4.15709
ENSMUSG00000026959	Grin1	-1.07202	1.18687	-2.14997	0.0477722	0.0656503	-4.54362
ENSMUSG00000116694	Gm6440	-1.07224	0.952238	-2.35338	0.032224	0.0452506	-4.12771
ENSMUSG00000096366	NA	-1.0726	2.11285	-2.48423	0.0248861	0.0353856	-4.20058
ENSMUSG00000025464	Paox	-1.07294	1.50623	-2.27866	0.0372838	0.0519849	-4.39572
ENSMUSG00000095988	NA	-1.07514	0.608509	-2.07759	0.0548097	0.0746461	-4.52794
ENSMUSG00000111743	NA	-1.07731	1.67269	-2.78543	0.0135671	0.0197588	-3.52616
ENSMUSG00000102841	NA	-1.07756	0.776637	-1.91615	0.0740374	0.0991494	-4.86221
ENSMUSG00000048779	P2ry6	-1.07783	1.1774	-2.1784	0.0452439	0.0623757	-4.50375
ENSMUSG00000085802	NA	-1.07813	0.968218	-2.09758	0.0527763	0.0720507	-4.58914
ENSMUSG00000060477	Irak2	-1.07827	0.727003	-2.00341	0.0629962	0.0850838	-4.67275
ENSMUSG00000035045	Zc3h12b	-1.07854	1.5457	-2.07283	0.0553045	0.0752826	-4.77334
ENSMUSG00000027222	Pex16	-1.07939	1.56281	-2.74704	0.0146689	0.021314	-3.56449
ENSMUSG00000041849	Card6	-1.07967	1.12272	-2.19194	0.0440835	0.0608637	-4.45766
ENSMUSG00000050855	Zfp940	-1.08006	0.644073	-1.95981	0.0683114	0.0918956	-4.70572
ENSMUSG00000022840	Adcy5	-1.08083	0.777185	-2.08331	0.0542204	0.0738755	-4.55524
ENSMUSG00000077506	NA	-1.08149	1.29282	-2.57218	0.0208782	0.0299404	-3.83343
ENSMUSG00000059319	Olfr295	-1.0819	1.1774	-2.12379	0.0502163	0.0687608	-4.60554
ENSMUSG00000095591	NA	-1.08249	0.851664	-2.31719	0.0345879	0.0484021	-4.17283
ENSMUSG00000083038	NA	-1.08311	0.964908	-2.13504	0.0491522	0.0674129	-4.51499
ENSMUSG00000050105	Fam110d	-1.08356	1.01867	-2.03391	0.0595047	0.0806604	-4.69551
ENSMUSG00000046380	Jrk	-1.08519	1.34643	-2.35189	0.0323181	0.0453778	-4.2521
ENSMUSG00000054676	1600014C10Rik	-1.08552	1.91084	-2.83533	0.012254	0.0179081	-3.50991
ENSMUSG00000048330	Ric3	-1.08634	1.21982	-2.18511	0.0446653	0.0616088	-4.50605
ENSMUSG00000030329	Pianp	-1.08701	1.3033	-2.30817	0.0352025	0.0492204	-4.30822
ENSMUSG00000093673	NA	-1.08828	1.52577	-2.5639	0.0212275	0.0304016	-3.90226
ENSMUSG00000040429	Mterf1a	-1.08948	1.72544	-3.05977	0.00772802	0.0114909	-2.99942
ENSMUSG00000020776	Fbf1	-1.09038	2.00367	-2.7266	0.0152905	0.0221849	-3.68481
ENSMUSG00000064262	Gimap8	-1.09103	0.97318	-1.96416	0.0677631	0.0911914	-4.80416
ENSMUSG00000117874	NA	-1.09148	1.00339	-2.22992	0.0409744	0.0568101	-4.35569
ENSMUSG00000107429	NA	-1.09164	1.3371	-2.24427	0.0398543	0.0553338	-4.43903
ENSMUSG00000049231	NA	-1.09203	1.25017	-2.6772	0.0168991	0.0244254	-3.61749
ENSMUSG00000048827	Pkd1l3	-1.09234	1.76725	-2.35537	0.0320984	0.0450939	-4.35068
ENSMUSG00000036864	Proser3	-1.09245	0.848178	-2.04911	0.057831	0.078503	-4.65442
ENSMUSG00000026715	Serpinc1	-1.09359	2.30805	-3.11844	0.00684578	0.0102268	-3.0699
ENSMUSG00000121380	NA	-1.09383	1.23834	-2.32406	0.0341269	0.0477985	-4.26065
ENSMUSG00000068487	NA	-1.09488	0.993392	-2.5593	0.0214238	0.0306708	-3.76773
ENSMUSG00000080800	NA	-1.09562	1.0378	-2.48869	0.0246663	0.0350935	-3.94081
ENSMUSG00000072594	NA	-1.09661	0.922124	-1.97665	0.066212	0.0892024	-4.77131
ENSMUSG00000113971	Eif1ad4	-1.09757	0.821855	-2.09845	0.0526899	0.0719374	-4.53636
ENSMUSG00000020151	Ptprr	-1.09779	1.13912	-1.93387	0.0716627	0.0961686	-4.94221
ENSMUSG00000024036	Slc37a1	-1.09845	1.57535	-2.75126	0.0145436	0.0211389	-3.5577
ENSMUSG00000051111	Sv2c	-1.10015	1.3247	-1.9916	0.0643973	0.0868907	-4.85883
ENSMUSG00000042345	Ubash3a	-1.10236	0.371519	-2.0844	0.054109	0.0737284	-4.43022
ENSMUSG00000004609	Cd33	-1.1026	1.69211	-2.56234	0.0212937	0.0304925	-3.92243
ENSMUSG00000042351	Grap2	-1.10267	1.79133	-2.42536	0.0279663	0.0395479	-4.22006
ENSMUSG00000024505	Dtwd2	-1.10291	1.02285	-2.26939	0.0379608	0.0528519	-4.28184
ENSMUSG00000104360	NA	-1.10331	0.413025	-1.92618	0.0726844	0.0974266	-4.72149
ENSMUSG00000111548	Gm8162	-1.10476	1.3024	-2.32391	0.0341372	0.04781	-4.3101
ENSMUSG00000052675	Zfp112	-1.10541	1.2881	-2.51689	0.0233189	0.0332691	-3.92349
ENSMUSG00000118537	Shld3	-1.10549	1.24701	-2.03393	0.0595018	0.0806604	-4.78974
ENSMUSG00000043557	Mdga1	-1.10572	1.70794	-2.47369	0.0254126	0.0361056	-4.10799
ENSMUSG00000114282	NA	-1.10727	1.19516	-2.31412	0.034796	0.0486768	-4.27796
ENSMUSG00000081865	NA	-1.10755	1.52659	-2.17096	0.0458931	0.063235	-4.57917
ENSMUSG00000091361	Gm5277	-1.10773	1.13448	-2.39578	0.0296472	0.0418066	-4.11359
ENSMUSG00000107529	NA	-1.10844	1.37383	-2.74655	0.0146834	0.0213337	-3.49373
ENSMUSG00000084910	NA	-1.10895	1.33995	-2.25943	0.0387013	0.0538181	-4.46632
ENSMUSG00000055301	Adh7	-1.10958	1.17064	-2.46176	0.0260219	0.0369385	-3.99477
ENSMUSG00000113123	NA	-1.10974	1.05562	-2.1345	0.0492025	0.0674735	-4.57551
ENSMUSG00000062012	Zfp13	-1.11006	1.18081	-2.27942	0.0372285	0.0519111	-4.33889
ENSMUSG00000106383	NA	-1.11093	1.90606	-2.28236	0.0370164	0.0516351	-4.48396
ENSMUSG00000112553	Gm4556	-1.11127	0.796151	-2.21095	0.0425007	0.058842	-4.33616
[truncated: 15,482 more rows]
