# Supplementary material for: Compensatory growth and recovery of cartilage cytoarchitecture after transient cell death in fetal mouse limbs
Source: Nat Commun. 2024 Apr 5;15:2940. doi: 10.1038/s41467-024-47311-7 (PMC10997652; doi:10.1038/s41467-024-47311-7)
Supplement: Supplementary file 8 — Source Data [file 41467_2024_47311_MOESM8_ESM.xlsx]

## Sheet: Fig 2c
E13.8
FileName_Orig	Count_DAPI	Count_TUNEL	Count_TUNELDAPI	TUNELDAPI/DAPI	L/R ratio	Total TUNEL
EXP
81-DTA 978 A2-L TUNEL-g, tdT-r, pS6-y 20x-0002_p1(DAPI+eGFP) n.tif	1488	0	0	0		0
81-DTA 978 A2-R TUNEL-g, tdT-r, pS6-y 20x-0001_p1(DAPI+eGFP) n.tif	1016	1	0	0		0.0983284
81-DTA 979 A1-L TUNEL-g, tdT-r, pS6-y 20x-0003_p1(DAPI+eGFP) n.tif	790	0	0	0		0
81-DTA 979 A1-R TUNEL-g, tdT-r, pS6-y 20x-0004_p1(DAPI+eGFP) n.tif	736	0	0	0		0
81-DTA 986 A1-L TUNEL-g, tdT-r, pS6-y 20x-0016_p1(DAPI+eGFP) n.tif	544	2	2	0.367647		0.367647
81-DTA 986 A1-R TUNEL-g, tdT-r, pS6-y 20x-0015_p1(DAPI+eGFP) n.tif	546	0	0	0		0
CONTROL
81-DTA 981 A1-L TUNEL-g, tdT-r, pS6-y 20x-0006_p1(DAPI+eGFP) n.tif	1044	0	0	0		0
81-DTA 981 A1-R TUNEL-g, tdT-r, pS6-y 20x-0005_p1(DAPI+eGFP) n.tif	1260	0	0	0		0
81-DTA 982 A1-L TUNEL-g, tdT-r, pS6-y 20x-0012_p1(DAPI+eGFP) n.tif	829	1	0	0		0.120482
81-DTA 982 A1-R TUNEL-g, tdT-r, pS6-y 20x-0013_p1(DAPI+eGFP) n.tif	1213	0	0	0		0
81-DTA 987 A1-L TUNEL-g, tdT-r, pS6-y 20x-0019_p1(DAPI+eGFP) n.tif	483	0	0	0		0
81-DTA 987 A1-R TUNEL-g, tdT-r, pS6-y 20x-0018_p1(DAPI+eGFP) n.tif	457	0	0	0		0
81-DTA 992 A1-L TUNEL-g, tdT-r, pS6-y 20x-0021_p1(DAPI+eGFP) n.tif	497	0	0	0		0
81-DTA 992 A1-R TUNEL-g, tdT-r, pS6-y 20x-0020_p1(DAPI+eGFP) n.tif	498	0	0	0		0
E14.5
FileName_Orig	Count_DAPI	Count_TUNEL	Count_TUNELDAPI	TUNELDAPI/DAPI	L/R ratio	Total TUNEL	L/R ratio
81-DTA 1233 HL 7L DAPI-b, TUNEL-g, tdTomato-r, pERK-w 20x-0008_p1(DAPI+eGFP).TIF	1640	2	1	0.0609756		0.121877
81-DTA 1233 HL 9L DAPI-b, TUNEL-g, tdTomato-r, pERK-w 20x-0010_p1(DAPI+eGFP).TIF	1478	1	1	0.067659		0.067659
81-DTA 1233 HL 10L DAPI-b, TUNEL-g, tdTomato-r, pERK-w 20x-0012_p1(DAPI+eGFP).TIF	1241	0	0	0		0
81-DTA 1233 HL 11L DAPI-b, TUNEL-g, tdTomato-r, pERK-w 20x-0014_p01(DAPI+eGFP).TIF	1343	0	0	0		0
average				0.0321587		0.047384
81-DTA 1233 HL 9R DAPI-b, TUNEL-g, tdTomato-r, pERK-w 20x-0009_p1(DAPI+eGFP).TIF	1223	0	0	0		0
81-DTA 1233 HL 10R DAPI-b, TUNEL-g, tdTomato-r, pERK-w 20x-0011_p1(DAPI+eGFP).TIF	1504	0	0	0		0
81-DTA 1233 HL 11R DAPI-b, TUNEL-g, tdTomato-r, pERK-w 20x-0013_p01(DAPI+eGFP).TIF	1364	0	0	0		0
average				0	#DIV/0!	0	#DIV/0!
81-DTA 1235 HL 8L DAPI-b, TUNEL-g, tdTomato-r, pERK-w 20x-0017_p1(DAPI+eGFP).TIF	1336	0	0	0		0
81-DTA 1235 HL 9L DAPI-b, TUNEL-g, tdTomato-r, pERK-w 20x-0020_p01(DAPI+eGFP).TIF	1671	0	0	0		0
81-DTA 1235 HL 10L DAPI-b, TUNEL-g, tdTomato-r, pERK-w 20x-0018_p1(DAPI+eGFP).TIF	1270	3	3	0.23622		0.23622
average				0.0787402		0.0787402
81-DTA 1235 HL 6R DAPI-b, TUNEL-g, tdTomato-r, pERK-w 20x-0015_p1(DAPI+eGFP).TIF	1555	0	0	0		0
81-DTA 1235 HL 8R DAPI-b, TUNEL-g, tdTomato-r, pERK-w 20x-0016_p1(DAPI+eGFP).TIF	1448	0	0	0		0
81-DTA 1235 HL 9R DAPI-b, TUNEL-g, tdTomato-r, pERK-w 20x-0019_p01(DAPI+eGFP).TIF	1310	10	8	0.610687		0.762195
average				0.203562	0.386811	0.254065	0.309921
81-DTA 1239 HL 4L DAPI-b, TUNEL-g, tdTomato-r, pERK-w 20x-0039_p1(DAPI+eGFP).TIF	1443	2	2	0.1386		0.1386
81-DTA 1239 HL 5L DAPI-b, TUNEL-g, tdTomato-r, pERK-w 20x-0040_p1(DAPI+eGFP).TIF	1530	2	1	0.0653595		0.130634
81-DTA 1239 HL 6L DAPI-b, TUNEL-g, tdTomato-r, pERK-w 20x-0042_p1(DAPI+eGFP).TIF	1543	1	1	0.0648088		0.0648088
average				0.0895895		0.111348
81-DTA 1239 HL 15R DAPI-b, TUNEL-g, tdTomato-r, pERK-w 20x-0043_p1(DAPI+eGFP).TIF	1574	0	0	0		0
81-DTA 1239 HL 16R DAPI-b, TUNEL-g, tdTomato-r, pERK-w 20x-0044_p1(DAPI+eGFP).TIF	1358	0	0	0		0
81-DTA 1239 HL 17R DAPI-b, TUNEL-g, tdTomato-r, pERK-w 20x-0045_p1(DAPI+eGFP).TIF	1562	0	0	0		0
average				0	#DIV/0!	0	#DIV/0!
EXP
81-DTA 1234 HL 5L DAPI-b, TUNEL-g, tdTomato-r, pERK-w 20x-0002_p1(DAPI+eGFP).TIF	729	6	5	0.685871		0.821918
81-DTA 1234 HL 6L DAPI-b, TUNEL-g, tdTomato-r, pERK-w 20x-0005_p1(DAPI+eGFP).TIF	785	1	0	0		0.127226
81-DTA 1234 HL 8L DAPI-b, TUNEL-g, tdTomato-r, pERK-w 20x-0007_p01(DAPI+eGFP).TIF	1600	2	1	0.0625		0.124922
average				0.249457		0.358022
81-DTA 1234 HL 5R DAPI-b, TUNEL-g, tdTomato-r, pERK-w 20x-0001_p1(DAPI+eGFP).TIF	1759	0	0	0		0
81-DTA 1234 HL 6R DAPI-b, TUNEL-g, tdTomato-r, pERK-w 20x-0003_p1(DAPI+eGFP).TIF	1265	0	0	0		0
81-DTA 1234 HL 8R DAPI-b, TUNEL-g, tdTomato-r, pERK-w 20x-0006_p01(DAPI+eGFP).TIF	892	0	0	0		0
average				0	#DIV/0!	0	#DIV/0!
81-DTA 1236 HL 3L DAPI-b, TUNEL-g, tdTomato-r, pERK-w 20x-0024_p1(DAPI+eGFP).TIF	840	0	0	0		0
81-DTA 1236 HL 4L DAPI-b, TUNEL-g, tdTomato-r, pERK-w 20x-0022_p1(DAPI+eGFP).TIF	1353	1	1	0.0739098		0.0739098
81-DTA 1236 HL 5L DAPI-b, TUNEL-g, tdTomato-r, pERK-w 20x-0027_p1(DAPI+eGFP).TIF	651	0	0	0		0
81-DTA 1236 HL 6L DAPI-b, TUNEL-g, tdTomato-r, pERK-w 20x-0028_p1(DAPI+eGFP).TIF	676	2	1	0.147929		0.295421
81-DTA 1236 HL 7L DAPI-b, TUNEL-g, tdTomato-r, pERK-w 20x-0030_p1(DAPI+eGFP).TIF	744	10	6	0.806452		1.3369
average				0.205658		0.341246
81-DTA 1236 HL 3R DAPI-b, TUNEL-g, tdTomato-r, pERK-w 20x-0023_p1(DAPI+eGFP).TIF	1210	0	0	0		0
81-DTA 1236 HL 4R DAPI-b, TUNEL-g, tdTomato-r, pERK-w 20x-0021_p1(DAPI+eGFP).TIF	1521	2	0	0		0.13132
81-DTA 1236 HL 5R DAPI-b, TUNEL-g, tdTomato-r, pERK-w 20x-0025_p1(DAPI+eGFP).TIF	1046	1	1	0.0956023		0.0956023
81-DTA 1236 HL 7R DAPI-b, TUNEL-g, tdTomato-r, pERK-w 20x-0029_p1(DAPI+eGFP).TIF	974	2	1	0.102669		0.205128
average				0.0495679	4.14902	0.108013	3.15932
81-DTA 1238 HL 3L DAPI-b, TUNEL-g, tdTomato-r, pERK-w 20x-0032_p1(DAPI+eGFP).TIF	1111	9	9	0.810081		0.810081
81-DTA 1238 HL 4L DAPI-b, TUNEL-g, tdTomato-r, pERK-w 20x-0034_p1(DAPI+eGFP).TIF	899	10	7	0.778643		1.10865
81-DTA 1238 HL 5L DAPI-b, TUNEL-g, tdTomato-r, pERK-w 20x-0036_p1(DAPI+eGFP).TIF	1020	5	5	0.490196		0.490196
81-DTA 1238 HL 6L DAPI-b, TUNEL-g, tdTomato-r, pERK-w 20x-0038_p1(DAPI+eGFP).TIF	1073	4	3	0.27959		0.372439
average				0.589627		0.695341
81-DTA 1238 HL 3R DAPI-b, TUNEL-g, tdTomato-r, pERK-w 20x-0031_p1(DAPI+eGFP).TIF	1532	11	5	0.326371		0.715215
81-DTA 1238 HL 4R DAPI-b, TUNEL-g, tdTomato-r, pERK-w 20x-0033_p1(DAPI+eGFP).TIF	1422	3	1	0.0703235		0.210674
81-DTA 1238 HL 5R DAPI-b, TUNEL-g, tdTomato-r, pERK-w 20x-0035_p1(DAPI+eGFP).TIF	1795	7	3	0.167131		0.389105
81-DTA 1238 HL 6R DAPI-b, TUNEL-g, tdTomato-r, pERK-w 20x-0037_p1(DAPI+eGFP).TIF	924	14	4	0.4329		1.49893
average				0.249181	2.36626	0.703481	0.988429
E15.5
CONTROL	Count_DAPI	Count_TUNEL	Count_TUNELDAPI	TUNEL+ DAPI %	L/R ratio T+D+	TUNEL total	L/R ratio T total
81-DTA 961 HL A3-5R DAPI-b, TUNEL-g, pSTAT3-r 20x-0001_p1(DAPI+eGFP+Cy5).TIF	1398	0	0	0		0
81-DTA 961 HL A3-6R DAPI-b, TUNEL-g, pSTAT3-r 20x-0003_p1(DAPI+eGFP+Cy5).TIF	1459	0	0	0		0
81-DTA 961 HL A3-7R DAPI-b, TUNEL-g, pSTAT3-r 20x-0005_p1(DAPI+eGFP+Cy5).TIF	1946	1	1	0.0513875		0.0513875
average	1601	0.333333	0.333333	0.0171292		0.0171292
81-DTA 961 HL A3-5L DAPI-b, TUNEL-g, pSTAT3-r 20x-0002_p1(DAPI+eGFP+Cy5).TIF	1347	0	0	0		0
81-DTA 961 HL A3-6L DAPI-b, TUNEL-g, pSTAT3-r 20x-0004_p1(DAPI+eGFP+Cy5).TIF	1625	0	0	0		0
81-DTA 961 HL A3-7L DAPI-b, TUNEL-g, pSTAT3-r 20x-0006_p1(DAPI+eGFP+Cy5).TIF	1460	0	0	0		0
average	1477.33	0	0	0	0	0	0
81-DTA 962 HL A3-6R DAPI-b, TUNEL-g, pSTAT3-r 20x-0013_p1(DAPI+eGFP+Cy5).TIF	1624	1	1	0.0615764		0.0615764
81-DTA 962 HL A3-7R DAPI-b, TUNEL-g, pSTAT3-r 20x-0014_p1(DAPI+eGFP+Cy5).TIF	1675	0	0	0		0
81-DTA 962 HL A3-8R DAPI-b, TUNEL-g, pSTAT3-r 20x-0015_p1(DAPI+eGFP+Cy5).TIF	1733	0	0	0		0
average	1677.33	0.333333	0.333333	0.0205255		0.0205255
81-DTA 962 HL A3-4L DAPI-b, TUNEL-g, pSTAT3-r 20x-0011_p1(DAPI+eGFP+Cy5).TIF	1560	0	0	0		0
81-DTA 962 HL A3-6L DAPI-b, TUNEL-g, pSTAT3-r 20x-0012_p1(DAPI+eGFP+Cy5).TIF	1521	1	0	0		0.065703
81-DTA 962 HL A3-8L DAPI-b, TUNEL-g, pSTAT3-r 20x-0016_p1(DAPI+eGFP+Cy5).TIF	1931	0	0	0		0
average	1670.67	0.333333	0	0	0	0.021901	1.06702
81-DTA 969 HL A3-5R DAPI-b, TUNEL-g, pSTAT3-r 20x-0044_p1(DAPI+eGFP+Cy5).TIF	1630	0	0	0		0
81-DTA 969 HL A3-6R DAPI-b, TUNEL-g, pSTAT3-r 20x-0046_p1(DAPI+eGFP+Cy5).TIF	1480	1	1	0.0675676		0.0675676
81-DTA 969 HL A3-7R DAPI-b, TUNEL-g, pSTAT3-r 20x-0048_p1(DAPI+eGFP+Cy5).TIF	1755	0	0	0		0
average	1621.67	0.333333	0.333333	0.0225225		0.0225225
81-DTA 969 HL A3-5L DAPI-b, TUNEL-g, pSTAT3-r 20x-0045_p1(DAPI+eGFP+Cy5).TIF	1711	0	0	0		0
81-DTA 969 HL A3-6L DAPI-b, TUNEL-g, pSTAT3-r 20x-0047_p1(DAPI+eGFP+Cy5).TIF	1672	0	0	0		0
81-DTA 969 HL A3-7L DAPI-b, TUNEL-g, pSTAT3-r 20x-0049_p1(DAPI+eGFP+Cy5).TIF	1797	0	0	0		0
average	1726.67	0	0	0	0	0	0
EXPERIMENTAL
81-DTA 966 HL A3-4R DAPI-b, TUNEL-g, pSTAT3-r 20x-0019_p1(DAPI+eGFP+Cy5).TIF	1441	6	5	0.346981		0.416089
81-DTA 966 HL A3-5R DAPI-b, TUNEL-g, pSTAT3-r 20x-0021_p1(DAPI+eGFP+Cy5).TIF	1409	5	4	0.283889		0.35461
81-DTA 966 HL A3-6R DAPI-b, TUNEL-g, pSTAT3-r 20x-0023_p1(DAPI+eGFP+Cy5).TIF	1475	7	6	0.40678		0.474255
average	1441.67	6	5	0.345883		0.414984
81-DTA 966 HL A3-4L DAPI-b, TUNEL-g, pSTAT3-r 20x-0020_p1(DAPI+eGFP+Cy5).TIF	1431	60	49	3.42418		4.16089
81-DTA 966 HL A3-5L DAPI-b, TUNEL-g, pSTAT3-r 20x-0022_p1(DAPI+eGFP+Cy5).TIF	1341	60	55	4.10142		4.45765
81-DTA 966 HL A3-6L DAPI-b, TUNEL-g, pSTAT3-r 20x-0024_p1(DAPI+eGFP+Cy5).TIF	1225	63	51	4.16327		5.09297
average	1332.33	61	51.6667	3.89629	11.2647	4.5705	11.0137
81-DTA 967 HL A3-4R DAPI-b, TUNEL-g, pSTAT3-r 20x-0028_p1(DAPI+eGFP+Cy5).TIF	1268	5	3	0.236593		0.393701
81-DTA 967 HL A3-5R DAPI-b, TUNEL-g, pSTAT3-r 20x-0030_p1(DAPI+eGFP+Cy5).TIF	1658	10	10	0.603136		0.603136
81-DTA 967 HL A3-6R DAPI-b, TUNEL-g, pSTAT3-r 20x-0032_p1(DAPI+eGFP+Cy5).TIF	1636	11	9	0.550122		0.671551
average	1520.67	8.66667	7.33333	0.463284		0.556129
81-DTA 967 HL A3-4L DAPI-b, TUNEL-g, pSTAT3-r 20x-0029_p1(DAPI+eGFP+Cy5).TIF	1431	54	43	3.00489		3.7448
81-DTA 967 HL A3-5L DAPI-b, TUNEL-g, pSTAT3-r 20x-0031_p1(DAPI+eGFP+Cy5).TIF	1407	59	41	2.914		4.14035
81-DTA 967 HL A3-6L DAPI-b, TUNEL-g, pSTAT3-r 20x-0033_p1(DAPI+eGFP+Cy5).TIF	1156	49	37	3.20069		4.19521
average	1331.33	54	40.3333	3.03986	6.56155	4.02679	7.24074
81-DTA 968 HL A3-4R DAPI-b, TUNEL-g, pSTAT3-r 20x-0039_p1(DAPI+eGFP+Cy5).TIF	1625	17	15	0.923077		1.04487
81-DTA 968 HL A3-6R DAPI-b, TUNEL-g, pSTAT3-r 20x-0040_p1(DAPI+eGFP+Cy5).TIF	1630	14	13	0.797546		0.858369
81-DTA 968 HL A3-7R DAPI-b, TUNEL-g, pSTAT3-r 20x-0041_p1(DAPI+eGFP+Cy5).TIF	1602	4	3	0.187266		0.249532
average	1619	11.6667	10.3333	0.635963		0.71759
81-DTA 968 HL A3-1L DAPI-b, TUNEL-g, pSTAT3-r 20x-0036_p1(DAPI+eGFP+Cy5).TIF	1206	26	21	1.74129		2.14699
81-DTA 968 HL A3-2L DAPI-b, TUNEL-g, pSTAT3-r 20x-0037_p1(DAPI+eGFP+Cy5).TIF	1397	41	31	2.21904		2.914
81-DTA 968 HL A3-3L DAPI-b, TUNEL-g, pSTAT3-r 20x-0038_p1(DAPI+eGFP+Cy5).TIF	1265	31	24	1.89723		2.43711
average	1289.33	32.6667	25.3333	1.95252	3.07018	2.49936	3.483
E17.5
FileName_Orig	Count_DAPI	Count_TUNEL	Count_TUNELDAPI	TUNEL+ nuclei %	L/R T+D+	TUNEL total	L/R T total
81-DTA 335 A3-4 Rpt EdU-g, TUNEL-r 20x-0009_p.tif	2187	0	0	0		0
81-DTA 335 A3-6 Rpt EdU-g, TUNEL-r 20x-0011_p.tif	2379	1	1	0.0420345		0.0420345
81-DTA 335 A3-8 Rpt EdU-g, TUNEL-r 20x-0013_p.tif	2856	5	4	0.140056		0.175009
81-DTA 335 A3-9 Rpt EdU-g, TUNEL-r 20x-0015_p.tif	3256	2	1	0.0307125		0.0614062
average	2669.5	2	1.5	0.0532008		0.0696124
81-DTA 335 A3-4 Lpt EdU-g, TUNEL-r 20x-0010_p.tif	2000	4	3	0.0665009		0.1999
81-DTA 335 A3-6 Lpt EdU-g, TUNEL-r 20x-0012_p.tif	2132	0	0	0		0
81-DTA 335 A3-8 Lpt EdU-g, TUNEL-r 20x-0014_p.tif	2895	1	1	0.0345423		0.0345423
81-DTA 335 A3-9 Lpt EdU-g, TUNEL-r 20x-0016_p.tif	3329	7	6	0.180234		0.21021
average	2589	3	2.5	0.0703194	1.32177	0.111163	1.59689
81-DTA 337 A3-5 Rpt EdU-g, TUNEL-r 20x-0027_p.tif	2373	0	0	0		0
81-DTA 337 A3-7 Rpt EdU-g, TUNEL-r 20x-0029_p.tif	2539	0	0	0		0
81-DTA 337 A3-8 Rpt EdU-g, TUNEL-r 20x-0033_p.tif	2768	0	0	0		0
81-DTA 337 A3-9 Rpt EdU-g, TUNEL-r 20x-0031_p.tif	2956	0	0	0		0
average	2659	0	0	0		0
81-DTA 337 A3-5 Lpt EdU-g, TUNEL-r 20x-0028_p.tif	2084	0	0	0		0
81-DTA 337 A3-7 Lpt EdU-g, TUNEL-r 20x-0030_p.tif	2986	2	1	0.0334896		0.0669568
81-DTA 337 A3-8 Lpt EdU-g, TUNEL-r 20x-0034_p.tif	3126	1	0	0		0.0319795
81-DTA 337 A3-9 Lpt EdU-g, TUNEL-r 20x-0032_p.tif	3348	5	3	0.0896057		0.149254
average	2886	2	1	0.0307738	0	0.0620475	0
81-DTA 338 A3-3 Rpt EdU-g, TUNEL-r 20x-0035_p.tif	2331	9	5	0.2145		0.385439
81-DTA 338 A3-5 Rpt EdU-g, TUNEL-r 20x-0037_p.tif	2588	5	1	0.0386399		0.192901
81-DTA 338 A3-6 Rpt EdU-g, TUNEL-r 20x-0039_p.tif	2615	2	1	0.0382409		0.0764526
81-DTA 338 A3-9 Rpt EdU-g, TUNEL-r 20x-0041_p.tif	3255	22	20	0.614439		0.675468
average	2697.25	9.5	6.75	0.226455		0.332565
81-DTA 338 A3-3 Lpt EdU-g, TUNEL-r 20x-0036_p.tif	2049	20	10	0.488043		0.971345
81-DTA 338 A3-5 Lpt EdU-g, TUNEL-r 20x-0038_p.tif	2330	6	4	0.171674		0.25729
81-DTA 338 A3-6 Lpt EdU-g, TUNEL-r 20x-0040_p.tif	2246	1	0	0		0.0445038
81-DTA 338 A3-9 Lpt EdU-g, TUNEL-r 20x-0042_p.tif	2903	17	13	0.447813		0.584795
average	2382	11	6.75	0.276882	1.22268	0.464484	1.39667
81-DTA 334 A3-3 Rpt EdU-g, TUNEL-r 20x-0001_p.tif	2554	4	2	0.0783085		0.156495
81-DTA 334 A3-4 Rpt EdU-g, TUNEL-r 20x-0003_p.tif	2667	3	0	0		0.11236
81-DTA 334 A3-7 Rpt EdU-g, TUNEL-r 20x-0005_p.tif	2156	0	0	0		0
81-DTA 334 A3-10 Rpt EdU-g, TUNEL-r 20x-0007_p.tif	2372	0	0	0		0
average	2437.25	1.75	0.5	0.0195771		0.0672135
81-DTA 334 A3-3 Lpt EdU-g, TUNEL-r 20x-0002_p.tif	2060	41	16	0.776699		1.96643
81-DTA 334 A3-4 Lpt EdU-g, TUNEL-r 20x-0004_p.tif	2145	45	19	0.885781		2.07278
81-DTA 334 A3-7 Lpt EdU-g, TUNEL-r 20x-0006_p.tif	2439	72	21	0.861009		2.89157
81-DTA 334 A3-10 Lpt EdU-g, TUNEL-r 20x-0008_p.tif	2527	108	50	1.97863		4.17795
average	2292.75	66.5	26.5	1.12553	57.4921	2.77718	41.3188
81-DTA 336 A3-1 Rpt EdU-g, TUNEL-r 20x-0017_p.tif	2257	7	5	0.221533		0.309872
81-DTA 336 A3-3 Rpt EdU-g, TUNEL-r 20x-0019_p.tif	2297	12	7	0.304745		0.521286
81-DTA 336 A3-6 Rpt EdU-g, TUNEL-r 20x-0021_p.tif	2582	9	2	0.0774593		0.347625
81-DTA 336 A3-7 Rpt EdU-g, TUNEL-r 20x-0023_p.tif	2916	11	7	0.240055		0.376712
average	2513	9.75	5.25	0.210948		0.388874
81-DTA 336 A3-1 Lpt EdU-g, TUNEL-r 20x-0018_p.tif	2286	55	26	1.13736		2.37581
81-DTA 336 A3-3 Lpt EdU-g, TUNEL-r 20x-0020_p.tif	2273	34	14	0.615926		1.48277
81-DTA 336 A3-6 Lpt EdU-g, TUNEL-r 20x-0022_p.tif	1889	71	32	1.69402		3.68257
81-DTA 336 A3-7 Lpt EdU-g, TUNEL-r 20x-0024_p.tif	2320	62	21	0.905172		2.62601
average	2192	55.5	23.25	1.08812	5.15823	2.54179	6.53629
81-DTA 339 A3-3 Rpt EdU-g, TUNEL-r 20x-0043_p.tif	2366	1	0	0		0.0422476
81-DTA 339 A3-4 Rpt EdU-g, TUNEL-r 20x-0045_p.tif	2211	5	1	0.0452284		0.225734
81-DTA 339 A3-6 Rpt EdU-g, TUNEL-r 20x-0047_p.tif	2610	4	3	0.114943		0.153198
81-DTA 339 A3-8 Rpt EdU-g, TUNEL-r 20x-0049_p.tif	2774	9	2	0.0720981		0.323625
average	2490.25	4.75	1.5	0.0580672		0.186201
81-DTA 339 A3-3 Lpt EdU-g, TUNEL-r 20x-0044_p.tif	2522	57	21	0.832672		2.2283
81-DTA 339 A3-4 Lpt EdU-g, TUNEL-r 20x-0046_p.tif	2126	44	11	0.517404		2.03798
81-DTA 339 A3-6 Lpt EdU-g, TUNEL-r 20x-0048_p.tif	2228	50	17	0.763016		2.21141
81-DTA 339 A3-8 Lpt EdU-g, TUNEL-r 20x-0050_p.tif	2390	33	8	0.334728		1.36646
average	2316.5	46	14.25	0.611955	10.5387	1.96104	10.5318
P0
FileName_Orig	Count_DAPI	Count_TUNEL	Count_TUNELDAPI	TUNEL+ nuclei %	L/R ratio	TUNEL total%	L/R T total
81-DTA1051 A7-4R TUNEL-r, EdU-g 20x-0009_p1(DAPI+eGFP+DsRed).TIF	1478	0	0	0		0
81-DTA1051 A7-5R TUNEL-r, EdU-g 20x-0011_p1(DAPI+eGFP+DsRed).TIF	1782	0	0	0		0
81-DTA1051 A7-6R TUNEL-r, EdU-g 20x-0013_p1(DAPI+eGFP+DsRed).TIF	1766	2	2	0.11325		0.11325
81-DTA1051 A7-8R TUNEL-r, EdU-g 20x-0015_p1(DAPI+eGFP+DsRed).TIF	2113	0	0	0		0
81-DTA1051 A7-9R TUNEL-r, EdU-g 20x-0017_p1(DAPI+eGFP+DsRed).TIF	2180	0	0	0		0
average	1863.8	0.4	0.4	0.0226501		0.0226501
81-DTA1051 A7-4L TUNEL-r, EdU-g 20x-0010_p1(DAPI+eGFP+DsRed).TIF	1952	1	0	0		0.0512033
81-DTA1051 A7-5L TUNEL-r, EdU-g 20x-0012_p1(DAPI+eGFP+DsRed).TIF	1803	0	0	0		0
81-DTA1051 A7-6L TUNEL-r, EdU-g 20x-0014_p1(DAPI+eGFP+DsRed).TIF	1881	0	0	0		0
81-DTA1051 A7-8L TUNEL-r, EdU-g 20x-0016_p1(DAPI+eGFP+DsRed).TIF	1776	1	0	0		0.0562746
81-DTA1051 A7-9L TUNEL-r, EdU-g 20x-0018_p1(DAPI+eGFP+DsRed).TIF	2035	1	0	0		0.0491159
average	1889.4	0.6	0	0	0	0.0313188	1.38272
81-DTA1053 A7-4R TUNEL-r, EdU-g 20x-0019_p1(DAPI+eGFP+DsRed).TIF	2082	3	1	0.0480307		0.143954
81-DTA1053 A7-5R TUNEL-r, EdU-g 20x-0021_p1(DAPI+eGFP+DsRed).TIF	1992	1	0	0		0.0501756
81-DTA1053 A7-6R TUNEL-r, EdU-g 20x-0023_p1(DAPI+eGFP+DsRed).TIF	2211	0	0	0		0
81-DTA1053 A7-7R TUNEL-r, EdU-g 20x-0025_p1(DAPI+eGFP+DsRed).TIF	1772	0	0	0		0
average	2014.25	1	0.25	0.0120077		0.0485324
81-DTA1053 A7-4L TUNEL-r, EdU-g 20x-0020_p1(DAPI+eGFP+DsRed).TIF	2089	0	0	0		0
81-DTA1053 A7-5L TUNEL-r, EdU-g 20x-0022_p1(DAPI+eGFP+DsRed).TIF	2341	1	0	0		0.0426985
81-DTA1053 A7-6L TUNEL-r, EdU-g 20x-0024_p1(DAPI+eGFP+DsRed).TIF	1972	1	0	0		0.0506842
81-DTA1053 A7-7L TUNEL-r, EdU-g 20x-0026_p1(DAPI+eGFP+DsRed).TIF	1604	0	0	0		0
average	2001.5	0.5	0	0	0	0.0233457	0.481033
81-DTA1055 A7-5R TUNEL-r, EdU-g 20x-0011_p1(DAPI+eGFP+DsRed).TIF	2207	0	0	0		0
81-DTA1055 A7-7R TUNEL-r, EdU-g 20x-0013_p1(DAPI+eGFP+DsRed).TIF	2376	2	1	0.0420875		0.0841397
81-DTA1055 A7-8R TUNEL-r, EdU-g 20x-0015_p1(DAPI+eGFP+DsRed).TIF	2179	0	0	0		0
81-DTA1055 A7-9R TUNEL-r, EdU-g 20x-0017_p1(DAPI+eGFP+DsRed).TIF	2288	0	0	0		0
average	2262.5	0.5	0.25	0.0105219		0.0210349
81-DTA1055 A7-5L TUNEL-r, EdU-g 20x-0012_p1(DAPI+eGFP+DsRed).TIF	2136	0	0	0		0
81-DTA1055 A7-8L TUNEL-r, EdU-g 20x-0016_p1(DAPI+eGFP+DsRed).TIF	2161	0	0	0		0
81-DTA1055 A7-9L TUNEL-r, EdU-g 20x-0018_p1(DAPI+eGFP+DsRed).TIF	2284	0	0	0		0
average	2193.67	0	0	0	0	0	0
81-DTA1052 A7-4R TUNEL-r, EdU-g 20x-0008_p1(DAPI+eGFP+DsRed).TIF	1795	1	0	0		0.0556793
81-DTA1052 A7-6R TUNEL-r, EdU-g 20x-0005_p1(DAPI+eGFP+DsRed).TIF	2012	2	0	0		0.0993049
81-DTA1052 A7-8R TUNEL-r, EdU-g 20x-0006_p1(DAPI+eGFP+DsRed).TIF	2099	2	0	0		0.0951928
81-DTA1052 A7-9R TUNEL-r, EdU-g 20x-0007_p1(DAPI+eGFP+DsRed).TIF	2402	2	0	0		0.0831947
average	2077	1.75	0	0		0.0833429
81-DTA1052 A7-4L TUNEL-r, EdU-g 20x-0001_p1(DAPI+eGFP+DsRed).TIF	1912	6	4	0.209205		0.31348
81-DTA1052 A7-5L TUNEL-r, EdU-g 20x-0002_p1(DAPI+eGFP+DsRed).TIF	1908	0	0	0		0
81-DTA1052 A7-6L TUNEL-r, EdU-g 20x-0003_p1(DAPI+eGFP+DsRed).TIF	1966	3	0	0		0.152362
81-DTA1052 A7-8L TUNEL-r, EdU-g 20x-0004_p1(DAPI+eGFP+DsRed).TIF	2159	0	0	0		0
average	1986.25	2.25	1	0.0523013	0	0.11646	1.39736
81-DTA1054 A7-4R TUNEL-r, EdU-g 20x-0002_p1(DAPI+eGFP+DsRed).TIF	1868	0	0	0		0
81-DTA1054 A7-7R TUNEL-r, EdU-g 20x-0005_p1(DAPI+eGFP+DsRed).TIF	2330	0	0	0		0
81-DTA1054 A7-8R TUNEL-r, EdU-g 20x-0007_p1(DAPI+eGFP+DsRed).TIF	2303	0	0	0		0
81-DTA1054 A7-9R TUNEL-r, EdU-g 20x-0009_p01(DAPI+eGFP+DsRed).TIF	3031	5	0	0		0.16469
average	2383	1.25	0	0		0.0411726
81-DTA1054 A7-5L TUNEL-r, EdU-g 20x-0004_p1(DAPI+eGFP+DsRed).TIF	1792	4	2	0.111607		0.222965
81-DTA1054 A7-7L TUNEL-r, EdU-g 20x-0006_p1(DAPI+eGFP+DsRed).TIF	2066	6	0	0		0.289575
81-DTA1054 A7-8L TUNEL-r, EdU-g 20x-0008_p1(DAPI+eGFP+DsRed).TIF	2164	3	1	0.0462107		0.138504
81-DTA1054 A7-9L TUNEL-r, EdU-g 20x-0010_p01(DAPI+eGFP+DsRed).TIF	2274	8	4	0.175901		0.351185
average	2074	5.25	1.75	0.0834298	0	0.250558	6.08554

## Sheet: Fig 3e
E18.5
RZ																	PZ																	HZ
Right					Average	S.D.	Left					Average	S.D.	L/R ratio			Right					Average	S.D.	Left					Average	S.D.	L/R ratio			Right					Average	S.D.	Left					Average	S.D.	L/R ratio
CONTROL
1247 3	1247 4	1247 5					1247 1	1247 2	1247 3								1247 3	1247 4	1247 5					1247 1	1247 2	1247 3								1247 3	1247 4	1247 5					1247 1	1247 2	1247 3
373.425	350.964	344.145			356.178	15.3205	294.571	294.419	332.804			307.265	22.1178	0.862672			357.987	308.895	339.147			335.343	24.7661	294.602	356.079	306.111			318.931	32.682	0.951058			193.914	213.926	230.544			212.795	18.3412	202.473	165.801	213.284			193.853	24.8876	0.910985
1250 1	1250 3	1250 4					1250 1	1250 3	1250 4								1250 1	1250 3	1250 4					1250 1	1250 3	1250 4								1250 1	1250 3	1250 4					1250 1	1250 3	1250 4
330.066	359.168	318.006			335.747	21.1608	341.03	330.751	292.661			321.481	25.4822	0.95751			344.39	327.546	314.312			328.749	15.0751	328.921	350.213	319.613			332.916	15.6862	1.01267			194.271	184	153.617			177.296	21.1399	164.098	181.838	130.96			158.965	25.8244	0.89661
1251 3	1251 4	1251 5					1251 1	1251 2	1251 3								1251 3	1251 4	1251 5					1251 1	1251 2	1251 3								1251 3	1251 4	1251 5					1251 1	1251 2	1251 3
301.623	326.735	322.324			316.894	13.4077	342.815	311.911	269.506			308.077	36.8046	0.972178			342.345	360.364	334.04			345.583	13.4574	352.393	293.963	305.394			317.25	30.9668	0.918014			145.88	168.562	153.806			156.083	11.5111	153.39	139.324	137.179			143.298	8.80577	0.918088
													average	0.930786																average	0.960582																average	0.908561
EXP
1248 3	1248 4	1248 5					1248 2	1248 3	12248 4								1248 3	1248 4	1248 5					1248 2	1248 3	12248 4								1248 3	1248 4	1248 5					1248 2	1248 3	12248 4
327.891	329.665	297.128			318.228	18.2947	283.698	284.05	258.922			275.557	14.4071	0.86591			308.029	290.192	275.042			291.088	16.5117	244.84	269.582	256.539			256.987	12.3771	0.882851			178.354	174.884	179.254			177.497	2.30752	190.158	181.042	180.981			184.06	5.28082	1.03698
1249 4	1249 5	1249 6					1249 4	1249 5	1249 6								1249 4	1249 5	1249 6					1249 4	1249 5	1249 6								1249 4	1249 5	1249 6					1249 4	1249 5	1249 6
327.002	327.941	330.151			328.365	1.61668	293.68	287.559	270.44			283.893	12.0459	0.864566			305.68	298.605	256.383			286.889	26.655	273.884	272.133	231.273			259.097	24.1119	0.903124			206.103	203.362	207.408			205.624	2.06504	166.608	170.503	190.999			176.037	13.1033	0.856108
1252 3	1252 4	1252 5					1252 7	1252 8	1252 10								1252 3	1252 4	1252 5					1252 7	1252 8	1252 10								1252 3	1252 4	1252 5					1252 7	1252 8	1252 10
377.33	316.356	273.251			322.312	52.2945	255.838	246.518	224.171			242.176	16.274	0.75137			271.956	299.752	307.458			293.055	18.6744	259.977	283.042	263.77			268.93	12.3679	0.917675			144.676	166.729	148.715			153.373	11.7413	147.363	167.529	153.695			156.196	10.3129	1.0184
													average	0.827282																average	0.901217																average	0.970495
					1205							1205										1205							1205										1205							1205
					321.472							327.899										298.23							300.152										233.867							229.04
					1245							1245										1245							1245										1245							1245
					317.185							323.417										300.61							301.708										186.04							193.2
					1246							1246										1246							1246										1246							1246
					320.642							316.768										307.279							315.254										198.85							188
					1206							1206										1206							1206										1206							1206
					310.363							286.806										312.831							302.466										242.786							237.384
					1253							1253										1253							1253										1253							1253
					320.775							255.556										289.271							284.749										203.345							202.571
					1202							1202										1202							1202										1202							1202
					332.257							285.195										308.064							293.165										311.707							275.099
P7
RZ																	PZ																	HZ
Right					Average	S.D.	Left					Average	S.D.	L/R ratio			Right					Average	S.D.	Left					Average	S.D.	L/R ratio			Right					Average	S.D.	Left					Average	S.D.	L/R ratio
CONTROL
790 1	790 2	790 3	790 7				790 1	790 2	790 3	790 7							790 1 R	790 2 R	790 3 R	790 7 R				790 1 L	790 2 L	790 3 L	790 7 L							790 1 R	790 2 R	790 3 R	790 7 R				790 1 L	790 2 L	790 3 L	790 7 L
129.259	117.154	106.542	153.594		126.637	20.2261	133.015	93	114.039	106.289		111.586	16.7204	0.881145			364.786	395.653	372.022	342.085		368.637	22.0693	353.615	406	378	455.469		398.271	43.728	1.08039			254.881	259.612	233.42	237.574		246.372	12.8174	238.827	267.187	266.106	200.665		243.196	31.2432	0.987111
791 1	791 3	791 6					791 1	791 3	791 6								791 1 R	791 3 R	791 6 R					791 1 L	791 3 L	791 6 L								791 1 R	791 3 R	791 6 R					791 1 L	791 3 L	791 6 L
93.879	91.392	99.153			94.808	3.96302	100.545	96.187	105.628			100.787	4.72514	1.06306			391.717	364.027	387.407			381.05	14.8993	382.005	365.163	387.674			378.281	11.7085	0.992731			277.54	288.907	257.004			274.484	16.1696	246.614	273.555	274.522			264.897	15.8409	0.965074
793 1	793 2	793 4	793 5				793 1	793 2	793 4	793 5							793 1	793 2	793 4	793 5				793 1	793 2	793 4	793 5							793 1	793 2	793 4	793 5				793 1	793 2	793 4	793 5
117.6	115.345	113.75	114.501		115.299	1.66663	102.21	94.642	106.4	117.04		105.073	9.34474	0.911309			371.753	391.115	391.812	409.297		390.994	15.3395	379.756	368.275	365.774	441.975		388.945	35.8737	0.994759			283.57	291.622	326.462	300.822		300.619	18.6147	291.671	294.248	287.961	275.824		287.426	8.15378	0.956114
795 2	795 3	795 7					795 2	795 3	795 7								795 2	795 3	795 7					795 2	795 3	795 7								795 2	795 3	795 7					795 2	795 3	795 7
97.247	81.019	81.849			86.705	9.13907	97.418	74.253	75.041			82.2373	13.1527	0.948473			341.961	330.59	372.347			348.299	21.588	370.281	383.439	341.42			365.047	21.493	1.04808			340.135	369.784	284.304			331.408	43.4031	307.424	300.247	321.306			309.659	10.7059	0.934375
													average	0.950997																average	1.02899																average	0.960668
EXP
792 1	792 2	792 3	792 6				792 1	792 2	792 3	792 6							792 1 R	792 2 R	792 3 R	792 6 R				792 1 L	792 2 L	792 3 L	792 6 L							792 1 R	792 2 R	792 3 R	792 6 R				792 1 L	792 2 L	792 3 L	792 6 L
76.205	76.792	90.67	90.139		83.4515	8.03513	79.557	63.018	55.5	64.008		65.5207	10.0992	0.785136			319.206	357.532	314.592	312.16		325.873	21.3077	345.406	386.573	343.571	376.085		362.909	21.7095	1.11365			280.947	298.062	287.422	260.654		281.771	15.7474	260.608	257.63	244.6	265.547		257.096	8.94779	0.912429
794 2	794 3	794 8					794 2	794 3	794 8								794 2	794 3	794 8					794 2	794 3	794 8								794 2	794 3	794 8					794 2	794 3	794 8
89.698	68.6	85.446			81.248	11.1579	86.845	75.6	90.3			84.2483	7.68632	1.03693			337.705	341.254	343.568			340.842	2.9531	318.673	366.106	349.177			344.652	24.0381	1.01118			327.058	365.756	298.466			330.427	33.7712	308.379	368.224	372.248			349.617	35.7698	1.05808
796 1	796 3	796 6					796 2	796 4	796 6								796 1 R	796 4 R	796 6 R					796 2 L	796 4 L	796 6 L								796 1 R	796 4 R	796 6 R					796 2 L	796 4 L	796 6 L
102.02	102	93.648			99.2227	4.82781	46.524	72.14	72.5			63.7213	14.8944	0.642205			342.037	344.118	348.811			344.989	3.46992	335.006	309.266	326.345			323.539	13.0974	0.937825			245.871	257.665	246.745			250.094	6.57151	246.703	251.464	246.525			248.231	2.80156	0.992551
797 1	797 3	797 5	797 6	797 7			797 1	797 2	797 3	797 4							797 1 R	797 3 R	797 5 R	797 6 R	798 7 R			797 1 L	797 2 L	797 3 L	797 4 L							797 1 R	797 3 R	797 5 R	797 6 R	798 7 R			797 1 L	797 2 L	797 3 L	797 4 L
92.976	76.118	99.555	79.514	149.601	99.5528	29.5754	60.747	67.766	76.515	63.018		67.0115	6.97801	0.673125			313.262	349.85	316.172	349.043	342.851	334.236	18.0519	334.15	307.774	303.279	320.172		316.344	13.8546	0.946469			278.265	228.435	269.339	248.572	250.764	255.075	19.4409	242.739	254.232	234.505	227.509		239.746	11.4893	0.939905
													average	0.784349																average	1.00228																average	0.975741

## Sheet: Fig 4a,b
Stage	Genotype 1 (rtTA)		Dox		Right Humerus, mm	Left Humerus, mm	Ratio (L:R)	Right Femur, mm	Left Femur, mm	Ratio (L:R)	Fe/Hu ratio R	Fe/Hu ratio L
				Exp
E17.5	rtTA		1 mg/ml Dox E12.2-E13.7	DTA 701	1.63387	1.51287	0.925943	1.16577	0.987946	0.847462	0.713502	0.653028
E17.5	rtTA		1 mg/ml Dox E12.2-E13.7	DTA 705	2.07121	1.72173	0.831268	1.46844	1.101	0.749775	0.708977	0.639473
E17.5	rtTA		1 mg/ml Dox E12.2-E13.7	DTA 706	2.31341	2.02323	0.874566	1.78811	1.50297	0.840536	0.772933	0.742857
				Ctrl
E17.5	wt		1 mg/ml Dox E12.2-E13.7	DTA 702	2.30134	2.3232	1.0095	1.6817	1.64081	0.975685	0.730748	0.706272
E17.5	wt		1 mg/ml Dox E12.2-E13.7	DTA 704	1.80672	1.75908	0.973632	1.24576	1.16353	0.933992	0.689515	0.661442
				Exp
E18.5	rtTA		1 mg/ml Dox E12.2-E13.7	DTA 765	2.21242	1.91161	0.864036	1.66701	1.11728	0.67023	0.753478	0.584471
				Ctrl
E18.5	wt		1 mg/ml Dox E12.2-E13.7	DTA 763	2.23754	2.25945	1.00979	1.58693	1.59905	1.00764	0.70923	0.707716
E18.5	wt		1 mg/ml Dox E12.2-E13.7	DTA 764	2.41861	2.45975	1.01701	1.79306	1.75224	0.977234	0.74136	0.712365
				Exp
E18.5	rtTA		1 mg/ml Dox E12.2-E13.7	DTA 772	1.6938	1.42863	0.843447	1.19061	0.83001	0.69713	0.702922	0.580983
E18.5	rtTA		1 mg/ml Dox E12.2-E13.7	DTA 773	1.59778	1.34626	0.842582	1.16364	0.985992	0.847334	0.728285	0.732393
E18.5	rtTA		1 mg/ml Dox E12.2-E13.7	DTA 774	1.74583	1.3671	0.783066	1.12357	0.872146	0.776228	0.643574	0.637953
				Exp
P2	rtTA		1 mg/ml Dox E12.2-E13.7	DTA 426	3.22952	3.02075	0.935356	2.75421	2.37597	0.862668	0.852823	0.78655
P2	rtTA		1 mg/ml Dox E12.2-E13.7	DTA 427	2.98724	2.87417	0.962149	2.56972	2.39476	0.931915	0.860232	0.833201
P2	rtTA		1 mg/ml Dox E12.2-E13.7	DTA 428	2.96207	2.60847	0.880624	2.67318	2.3739	0.888043	0.90247	0.910074
				Ctrl
P2	wt		1 mg/ml Dox E12.2-E13.7	DTA 425	3.30578	3.32641	1.00624	2.86844	2.90794	1.01377	0.867704	0.874198
P2	wt		1 mg/ml Dox E12.2-E13.7	DTA 429	3.26498	3.26412	0.999737	2.75541	2.78452	1.01056	0.843929	0.853069
P2	wt		1 mg/ml Dox E12.2-E13.7	DTA 430	3.42242	3.34266	0.976695	2.80625	2.7995	0.997595	0.819961	0.837507
P2	wt		1 mg/ml Dox E12.2-E13.7	DTA 431	3.48141	3.36223	0.965767	2.83173	2.75218	0.971908	0.813386	0.818558
P2	wt		1 mg/ml Dox E12.2-E13.7	DTA 432	3.16943	3.04097	0.959469	2.52549	2.48855	0.985373	0.796828	0.818341
				Exp
P5	rtTA		1 mg/ml Dox E12.2-E13.7	DTA 571	4.71217	4.2176	0.895044	4.34807	3.75989	0.864726	0.922732	0.891476
P5	rtTA		1 mg/ml Dox E12.2-E13.7	DTA 573	4.827	4.47349	0.926764	4.51272	4.16329	0.922568	0.934891	0.930658
P5	rtTA		1 mg/ml Dox E12.2-E13.7	DTA 575	4.76801	4.38951	0.920617	4.51481	3.94289	0.873324	0.946896	0.898253
P5	rtTA		1 mg/ml Dox E12.2-E13.7	DTA 577	4.72322	4.26688	0.903384	4.43506	3.9013	0.87965	0.938991	0.914321
P5	rtTA		1 mg/ml Dox E12.2-E13.7	DTA 579	4.64251	4.18461	0.901368	4.30405	3.70917	0.861786	0.927095	0.886384
				Ctrl
P5	wt		1 mg/ml Dox E12.2-E13.7	DTA 572	4.87634	4.87383	0.999485	4.53744	4.55169	1.00314	0.930501	0.933904
P5	wt		1 mg/ml Dox E12.2-E13.7	DTA 574	5.06139	4.95497	0.978974	4.83357	4.79037	0.991063	0.954989	0.966781
P5	wt		1 mg/ml Dox E12.2-E13.7	DTA 576	4.90742	4.82975	0.984173	4.67497	4.58632	0.981037	0.952633	0.949598
P5	wt		1 mg/ml Dox E12.2-E13.7	DTA 578	5.01249	4.8966	0.97688	4.67713	4.59899	0.983293	0.933095	0.939221
P5	wt		1 mg/ml Dox E12.2-E13.7	DTA 580	5.0292	5.01686	0.997546	4.69911	4.74475	1.00971	0.934365	0.945761
				Exp
P7	rtTA		1 mg/ml Dox E12.2-E13.7	DTA 792	4.76642	4.3585	0.914418	4.7054	4.18422	0.889238	0.987198	0.960014
P7	rtTA		1 mg/ml Dox E12.2-E13.7	DTA 794	4.93168	4.64955	0.942792	4.85754	4.49538	0.925444	0.984967	0.966842
P7	rtTA		1 mg/ml Dox E12.2-E13.7	DTA 796	4.65527	4.06902	0.874067	4.54906	3.83094	0.842139	0.977185	0.94149
P7	rtTA		1 mg/ml Dox E12.2-E13.7	DTA 797	4.73016	4.34333	0.918221	4.63105	4.23305	0.914058	0.979047	0.974609
				Ctrl
P7	wt		1 mg/ml Dox E12.2-E13.7	DTA 790	5.18469	5.19158	1.00133	5.06887	5.00835	0.98806	0.977661	0.964706
P7	wt		1 mg/ml Dox E12.2-E13.7	DTA 791	5.0573	5.03795	0.996174	4.96831	4.997	1.00577	0.982404	0.991872
P7	wt		1 mg/ml Dox E12.2-E13.7	DTA 793	5.2241	5.16929	0.989508	5.05905	5.02294	0.992862	0.968406	0.971689
P7	wt		1 mg/ml Dox E12.2-E13.7	DTA 795	5.34491	5.32178	0.995673	5.23818	5.19893	0.992507	0.980031	0.976916
P7	wt		1 mg/ml Dox E12.2-E13.7	DTA 798	4.94622	4.97474	1.00577	4.7243	4.71222	0.997443	0.955133	0.947229
				Exp
P14	rtTA		1 mg/ml Dox E12.2-E13.7	DTA 515	7.15935	6.88985	0.962357	7.57608	7.19541	0.949754	1.05821	1.04435
P14	rtTA		1 mg/ml Dox E12.2-E13.7	DTA 518	6.87088	6.53691	0.951393	7.20678	6.85299	0.950909	1.04889	1.04835
P14	rtTA		1 mg/ml Dox E12.2-E13.7	DTA 519	6.78978	6.49629	0.956775	7.03677	6.67371	0.948405	1.03638	1.02731
P14	rtTA		1 mg/ml Dox E12.2-E13.7	DTA 521	6.84411	6.53952	0.955496	7.198	6.6258	0.920506	1.05171	1.01319
				Ctrl
P14	wt		1 mg/ml Dox E12.2-E13.7	DTA 514	7.1876	7.23588	1.00672	7.35822	7.39478	1.00497	1.02374	1.02196
P14	wt		1 mg/ml Dox E12.2-E13.7	DTA 516	7.13193	7.06628	0.990795	7.55197	7.58662	1.00459	1.0589	1.07364
P14	wt		1 mg/ml Dox E12.2-E13.7	DTA 517	7.07938	7.09627	1.00239	7.4678	7.44684	0.997193	1.05487	1.0494
P14	wt		1 mg/ml Dox E12.2-E13.7	DTA 520	7.2985	7.2149	0.988546	7.69992	7.6733	0.996543	1.055	1.06354
P14	wt		1 mg/ml Dox E12.2-E13.7	DTA 522	7.28276	7.23613	0.993597	7.69738	7.67391	0.996951	1.05693	1.0605
P100	CONT	EXP
	Humerus, mm		Femur, mm		Aveage Humerus L	Aveage Humerus R	Average Femur L	Average Femur R	L/R Humerus	L/R Femur
	L	R	L	R
410	10.5	11.55	13.12	14.44
	10.58	11.64	13.2	14.43
	10.51	11.54	13.11	14.33	10.53	11.5767	13.1433	14.4	0.909588	0.912731
411	12.18	12.29	15.25	15.24
	12.19	12.28	15.19	15.25
	12.12	12.25	15.14	15.19	12.1633	12.2733	15.1933	15.2267	0.991037	0.997811
412	10.74	11.61	12.72	14.18
	10.68	11.57	12.78	14.16
	10.74	11.61	12.72	14.2	10.72	11.5967	12.74	14.18	0.924404	0.898449
413	10.61	11.3	11.82	14.13
	10.62	11.27	11.78	14
	10.62	11.28	11.77	14.03	10.6167	11.2833	11.79	14.0533	0.940916	0.838947
414	11.97	11.97	15.24	15.31
	12	11.94	15.22	15.28
	12.1	12.01	15.22	15.25	12.0233	11.9733	15.2267	15.28	1.00418	0.99651
415	12.12	12.16	15	14.99
	12.11	12.17	15.02	15
	12.13	12.19	15.03	15.04	12.12	12.1733	15.0167	15.01	0.995619	1.00044
416	12.23	12.14	15.16	15.15
	12.24	12.15	15.18	15.15
	12.25	12.22	15.15	15.17	12.24	12.17	15.1633	15.1567	1.00575	1.00044
417	12.25	12.24	15.04	14.93
	12.25	12.27	15.04	14.94
	12.29	12.27	15.05	14.95	12.2633	12.26	15.0433	14.94	1.00027	1.00692
418	10.98	11.93	14.02	14.76
	10.99	11.99	14.07	14.78
	11.01	12.07	14.1	14.72	10.9933	11.9967	14.0633	14.7533	0.916366	0.953231
419	11.22	11.77	13.5	14.24
	11.21	11.77	13.52	14.23
	11.27	11.75	13.6	14.18	11.2333	11.7633	13.54	14.2167	0.954945	0.952403
420	12.6	12.6	15.76	15.67
	12.66	12.57	15.78	15.73
	12.64	12.62	15.79	15.68	12.6333	12.5967	15.7767	15.6933	1.00291	1.00531
421	11.36	11.96	12.93	14.06
	11.36	11.96	12.86	14.11
	11.39	11.92	12.88	14.11	11.37	11.9467	12.89	14.0933	0.95173	0.914617
422	11.63	12.09	14.23	14.73
	11.64	12.07	14.25	14.73
	11.64	12.07	14.14	14.73	11.6367	12.0767	14.2067	14.73	0.963566	0.964472
423	12.44	12.5	14.86	14.83
	12.44	12.45	14.82	14.83
	12.44	12.52	14.82	14.79	12.44	12.49	14.8333	14.8167	0.995997	1.00112
424	12.39	12.37	14.98	14.99
	12.39	12.39	14.99	14.99
	12.37	12.33	15.03	15	12.3833	12.3633	15	14.9933	1.00162	1.00044

## Sheet: Fig 5b
Fig 5b left
FileName_Orig	Count_DAPI		Count_EdU	Count_EdUDAPI	EdUDAPI/DAPI	L/R EdUDAPI/DAPI ratio		Area (um2)			#EdU cells/Area			#cell/Area
CONT
81-DTA 994 A1-3R DAPI-b, EdU-g, TUNEL-r 20x-0007_p1(DAPI+eGFP+DsRed) 2.tif	877		145	135	15.3934			136393			0.00011286			0.00642995
81-DTA 994 A1-4R DAPI-b, EdU-g, TUNEL-r 20x-0001_p1(DAPI+eGFP+DsRed) 2.tif	1031		198	186	18.0407			158747			0.000113644			0.0064946
81-DTA 994 A1-6R DAPI-b, EdU-g, TUNEL-r 20x-0005_p1(DAPI+eGFP+DsRed) 2.tif	1072		191	191	17.8172			189552			9.39963e-05			0.00565545
	993.333			average	17.0838			161564			0.000106834			0.00619333
81-DTA 994 A1-4L DAPI-b, EdU-g, TUNEL-r 20x-0002_p1(DAPI+eGFP+DsRed) 2.tif	1095		184	182	16.621			136850			0.000121454			0.00800145
81-DTA 994 A1-5L DAPI-b, EdU-g, TUNEL-r 20x-0004_p1(DAPI+eGFP+DsRed) 2.tif	1330		224	222	16.6917			153817			0.000108516			0.00864661
81-DTA 994 A1-6L DAPI-b, EdU-g, TUNEL-r 20x-0006_p1(DAPI+eGFP+DsRed) 2.tif	1492		208	208	13.941			194287			7.17549e-05			0.00767938
	1305.67	1.31443		average	15.7513	0.922001		161651	1.00054		0.000100575	0.941417		0.00810915	1.30934
81-DTA 996 A1-3R DAPI-b, EdU-g, TUNEL-r 20x-0017_p1(DAPI+eGFP+DsRed) 2.tif	1501		289	283	18.8541			219759			8.57946e-05			0.00683022
81-DTA 996 A1-4R DAPI-b, EdU-g, TUNEL-r 20x-0019_p1(DAPI+eGFP+DsRed) 2.tif	1430		235	232	16.2238			192169			8.44244e-05			0.00744136
81-DTA 996 A1-6R DAPI-b, EdU-g, TUNEL-r 20x-0021_p1(DAPI+eGFP+DsRed) 2.tif	1509		239	236	15.6395			190835			8.19531e-05			0.00790737
	1480			average	16.9058			200921			8.40574e-05			0.00739298
81-DTA 996 A1-3L DAPI-b, EdU-g, TUNEL-r 20x-0018_p1(DAPI+eGFP+DsRed) 2.tif	1142		227	221	19.352			186856			0.000103567			0.00611166
81-DTA 996 A1-4L DAPI-b, EdU-g, TUNEL-r 20x-0020_p1(DAPI+eGFP+DsRed) 2.tif	1464		267	262	17.8962			213852			8.36848e-05			0.00684585
81-DTA 996 A1-6L DAPI-b, EdU-g, TUNEL-r 20x-0022_p1(DAPI+eGFP+DsRed) 2.tif	1493		237	234	15.6731			184686			8.48636e-05			0.00808398
	1366.33	0.923198		average	17.6404	1.04346		195131	0.971185		9.0705e-05	1.07908		0.00701383	0.948715
81-DTA 998 A1-3R DAPI-b, EdU-g, TUNEL-r 20x-0030_p1(DAPI+eGFP+DsRed) 2.tif	1084		185	183	16.8819			147931			0.00011412			0.00732773
81-DTA 998 A1-4R DAPI-b, EdU-g, TUNEL-r 20x-0032_p1(DAPI+eGFP+DsRed) 2.tif	1221		183	182	14.9058			137633			0.000108301			0.0088714
81-DTA 998 A1-6R DAPI-b, EdU-g, TUNEL-r 20x-0035_p1(DAPI+eGFP+DsRed) 2.tif	1490		289	289	19.396			195206			9.93617e-05			0.00763297
	1265			average	17.0612			160257			0.000107261			0.00794403
81-DTA 998 A1-3L DAPI-b, EdU-g, TUNEL-r 20x-0031_p1(DAPI+eGFP+DsRed) 2.tif	1186		212	212	17.8752			153747			0.000116264			0.00771397
81-DTA 998 A1-5L DAPI-b, EdU-g, TUNEL-r 20x-0034_p1(DAPI+eGFP+DsRed) 2.tif	1240		190	188	15.1613			169428			8.9485e-05			0.00731873
	1213	0.958893		average	16.5183	0.968174		161588	1.0083		0.000102874	0.959104		0.00751635	0.946163
EXP
81-DTA 995 A1-2R DAPI-b, EdU-g, TUNEL-r 20x-0008_p1(DAPI+eGFP+DsRed) 2.tif	1219		217	216	17.7194			163491			0.000108382			0.00745607
81-DTA 995 A1-3R DAPI-b, EdU-g, TUNEL-r 20x-0010_p1(DAPI+eGFP+DsRed) 2.tif	1285		225	218	16.965			140842			0.000120454			0.00912367
81-DTA 995 A1-4R DAPI-b, EdU-g, TUNEL-r 20x-0012_p1(DAPI+eGFP+DsRed) 2.tif	1315		257	255	19.3916			162682			0.000119199			0.00808324
81-DTA 995 A1-5R DAPI-b, EdU-g, TUNEL-r 20x-0014_p1(DAPI+eGFP+DsRed) 2.tif	1540		290	281	18.2468			181851			0.000100339			0.00846849
	1339.75			average	18.0807			162217			0.000112094			0.00828287
81-DTA 995 A1-2L DAPI-b, EdU-g, TUNEL-r 20x-0009_p1(DAPI+eGFP+DsRed) 2.tif	1208		165	163	13.4934			151935			8.88104e-05			0.00795078
81-DTA 995 A1-3L DAPI-b, EdU-g, TUNEL-r 20x-0011_p1(DAPI+eGFP+DsRed) 2.tif	1398		265	261	18.6695			143411			0.000130182			0.00974818
81-DTA 995 A1-4L DAPI-b, EdU-g, TUNEL-r 20x-0013_p1(DAPI+eGFP+DsRed) 2.tif	1301		269	268	20.5995			156326			0.000131773			0.00832238
81-DTA 995 A1-5L DAPI-b, EdU-g, TUNEL-r 20x-0015_p1(DAPI+eGFP+DsRed) 2.tif	1199		192	191	15.9299			136549			0.000116661			0.00878073
	1276.5	0.95279		average	17.1731	0.949802		147055	0.906536		0.000116857	1.04249		0.00870052	1.05042
81-DTA 997 A1-3R DAPI-b, EdU-g, TUNEL-r 20x-0023_p1(DAPI+eGFP+DsRed) 2.tif	1215		245	237	19.5062			160321			0.00012167			0.00757855
81-DTA 997 A1-4R DAPI-b, EdU-g, TUNEL-r 20x-0025_p1(DAPI+eGFP+DsRed) 2.tif	1253		299	291	23.2243			148928			0.000155943			0.00841345
	1234			average	21.3652			154625			0.000138806			0.007996
81-DTA 997 A1-4L DAPI-b, EdU-g, TUNEL-r 20x-0026_p1(DAPI+eGFP+DsRed) 2.tif	1554		321	319	20.5277			159022			0.000129087			0.00977226
81-DTA 997 A1-5L DAPI-b, EdU-g, TUNEL-r 20x-0028_p1(DAPI+eGFP+DsRed) 2.tif	1164		231	231	19.8454			142537			0.00013923			0.00816632
81-DTA 997 A1-6L DAPI-b, EdU-g, TUNEL-r 20x-0029_p1(DAPI+eGFP+DsRed) 2.tif	1228		231	228	18.5668			142827			0.000129995			0.00859783
	1315.33	1.06591		average	19.6466	0.91956		148128	0.957987		0.000132771	0.956519		0.00884547	1.10624
81-DTA 999 A1-5R DAPI-b, EdU-g, TUNEL-r 20x-0036_p1(DAPI+eGFP+DsRed) 2.tif	1633		338	334	20.4532			186674			0.000109566			0.00874785
81-DTA 999 A1-7R DAPI-b, EdU-g, TUNEL-r 20x-0038_p1(DAPI+eGFP+DsRed) 2.tif	1717		416	408	23.7624			187662			0.000126623			0.00914943
81-DTA 999 A1-8R DAPI-b, EdU-g, TUNEL-r 20x-0040_p1(DAPI+eGFP+DsRed) 2.tif	1666		410	400	24.0096			200294			0.000119872			0.00831779
81-DTA 999 A1-9R DAPI-b, EdU-g, TUNEL-r 20x-0042_p1(DAPI+eGFP+DsRed) 2.tif	1652		344	332	20.0969			199453			0.00010076			0.00828266
	1667			average	22.0805			193521			0.000114205			0.00862443
81-DTA 999 A1-5L DAPI-b, EdU-g, TUNEL-r 20x-0037_p1(DAPI+eGFP+DsRed) 2.tif	1685		369	362	21.4837			191347			0.000112276			0.00880601
81-DTA 999 A1-7L DAPI-b, EdU-g, TUNEL-r 20x-0039_p1(DAPI+eGFP+DsRed) 2.tif	1666		425	419	25.1501			183567			0.000137008			0.00907571
81-DTA 999 A1-8L DAPI-b, EdU-g, TUNEL-r 20x-0041_p1(DAPI+eGFP+DsRed) 2.tif	1715		352	343	20			202181			9.89212e-05			0.00848249
81-DTA 999 A1-9L DAPI-b, EdU-g, TUNEL-r 20x-0043_p1(DAPI+eGFP+DsRed) 2.tif	1738		406	397	22.8423			187332			0.000121935			0.00927765
	1701	1.0204		average	22.369	1.01307		191107	0.987525		0.000117535	1.02916		0.00891047	1.03317
CONT
FileName_Orig	Count_DAPI	Count_EdU	Count_EdUDAPI	EdUDAPI/DAPI	L/R ratio EDUDAPI/DAPI
81-DTA 1000 A6-4R DAPI-b, EdU-g 20x-0001_p1(DAPI+eGFP) RZ.tif	1113	193	186	16.7116
81-DTA 1000 A6-5R DAPI-b, EdU-g 20x-0002_p1(DAPI+eGFP) RZ.tif	1066	181	180	16.8856
81-DTA 1000 A6-6R DAPI-b, EdU-g 20x-0003_p1(DAPI+eGFP) RZ.tif	1144	176	168	14.6853
81-DTA 1000 A6-7R DAPI-b, EdU-g 20x-0004_p1(DAPI+eGFP) RZ.tif	1344	249	246	18.3036
average	1166.75	199.75	195	16.6465
81-DTA 1000 A6-6L DAPI-b, EdU-g 20x-0009_p1(DAPI+eGFP) RZ.tif	1142	206	193	16.9002
81-DTA 1000 A6-7L DAPI-b, EdU-g 20x-0005_p1(DAPI+eGFP) RZ.tif	1230	199	197	16.0163
81-DTA 1000 A6-8L DAPI-b, EdU-g 20x-0007_p1(DAPI+eGFP) RZ.tif	1075	161	156	14.5116
81-DTA 1000 A6-9L DAPI-b, EdU-g 20x-0008_p1(DAPI+eGFP) RZ.tif	1312	305	288	21.9512
average	1189.75	217.75	208.5	17.3448	1.04195
81-DTA 1002 A6-4R DAPI-b, EdU-g 20x-0009_p1(DAPI+eGFP) RZ.tif	1181	220	212	17.9509
81-DTA 1002 A6-6R DAPI-b, EdU-g 20x-0011_p1(DAPI+eGFP) RZ.tif	1393	205	203	14.5729
81-DTA 1002 A6-7R DAPI-b, EdU-g 20x-0013_p1(DAPI+eGFP) RZ.tif	1682	268	265	15.7551
81-DTA 1002 A6-8R DAPI-b, EdU-g 20x-0015_p1(DAPI+eGFP) RZ.tif	1672	307	292	17.4641
average	1482	250	243	16.4357
81-DTA 1002 A6-4L DAPI-b, EdU-g 20x-0010_p1(DAPI+eGFP) RZ.tif	1194	237	230	19.263
81-DTA 1002 A6-6L DAPI-b, EdU-g 20x-0012_p1(DAPI+eGFP) RZ.tif	1179	197	189	16.0305
81-DTA 1002 A6-7L DAPI-b, EdU-g 20x-0014_p1(DAPI+eGFP) RZ.tif	1199	221	211	17.598
81-DTA 1002 A6-8L DAPI-b, EdU-g 20x-0016_p1(DAPI+eGFP) RZ.tif	1468	277	269	18.3243
average	1260	233	224.75	17.8039	1.08325
EXP
81-DTA 1001 A6-5R DAPI-b, EdU-g 20x-0007_p1(DAPI+eGFP) RZ.tif	1606	388	374	23.2877
81-DTA 1001 A6-6R DAPI-b, EdU-g 20x-0001_p1(DAPI+eGFP) RZ.tif	1835	398	391	21.3079
81-DTA 1001 A6-7R DAPI-b, EdU-g 20x-0003_p1(DAPI+eGFP) RZ.tif	1852	270	267	14.4168
81-DTA 1001 A6-8R DAPI-b, EdU-g 20x-0005_p1(DAPI+eGFP) RZ.tif	1531	335	323	21.0973
average	1706	347.75	338.75	20.0274
81-DTA 1001 A6-5L DAPI-b, EdU-g 20x-0008_p1(DAPI+eGFP) RZ.tif	1217	255	243	19.9671
81-DTA 1001 A6-6L DAPI-b, EdU-g 20x-0002_p1(DAPI+eGFP) RZ.tif	1697	383	359	21.155
81-DTA 1001 A6-7L DAPI-b, EdU-g 20x-0004_p1(DAPI+eGFP) RZ.tif	1630	305	297	18.2209
81-DTA 1001 A6-8L DAPI-b, EdU-g 20x-0006_p1(DAPI+eGFP) RZ.tif	1390	273	260	18.705
average	1483.5	304	289.75	19.512	0.974264
81-DTA 1003 A6-4R DAPI-b, EdU-g 20x-0017_p1(DAPI+eGFP) RZ.tif	1157	283	271	23.4226
81-DTA 1003 A6-5R DAPI-b, EdU-g 20x-0019_p1(DAPI+eGFP) RZ.tif	1562	364	347	22.2151
81-DTA 1003 A6-6R DAPI-b, EdU-g 20x-0021_p1(DAPI+eGFP) RZ.tif	1631	411	397	24.3409
81-DTA 1003 A6-8R DAPI-b, EdU-g 20x-0025_p1(DAPI+eGFP) RZ.tif	1966	391	390	19.8372
average	1579	362.25	351.25	22.454
81-DTA 1003 A6-5L DAPI-b, EdU-g 20x-0020_p1(DAPI+eGFP) RZ.tif	1268	278	261	20.5836
81-DTA 1003 A6-6L DAPI-b, EdU-g 20x-0022_p1(DAPI+eGFP) RZ.tif	1355	326	298	21.9926
81-DTA 1003 A6-8L DAPI-b, EdU-g 20x-0026_p1(DAPI+eGFP) RZ.tif	1456	364	335	23.0082
average	1359.67	322.667	298	21.8615	0.973613
Fig 5b right
CONT
FileName_Orig	Count_DAPI	Count_EdU	Count_EdUDAPI	Count_EdUDAPI/DAPI	L/R EdUDAPI/DAPI ratio
81-DTA 994 A1-3R DAPI-b, EdU-g, TUNEL-r 20x-0007_p1(DAPI+eGFP+DsRed) 1.tif	904	159	159	17.5885
81-DTA 994 A1-4R DAPI-b, EdU-g, TUNEL-r 20x-0001_p1(DAPI+eGFP+DsRed) 1.tif	1022	282	279	27.2994
81-DTA 994 A1-6R DAPI-b, EdU-g, TUNEL-r 20x-0005_p1(DAPI+eGFP+DsRed) 1.tif	979	195	195	19.9183
			average	21.6021
81-DTA 994 A1-4L DAPI-b, EdU-g, TUNEL-r 20x-0002_p1(DAPI+eGFP+DsRed) 1.tif	1040	251	250	24.0385
81-DTA 994 A1-5L DAPI-b, EdU-g, TUNEL-r 20x-0004_p1(DAPI+eGFP+DsRed) 1.tif	979	152	150	15.3218
81-DTA 994 A1-6L DAPI-b, EdU-g, TUNEL-r 20x-0006_p1(DAPI+eGFP+DsRed) 1.tif	955	171	170	17.801
			average	19.0538	0.882034
81-DTA 996 A1-3R DAPI-b, EdU-g, TUNEL-r 20x-0017_p1(DAPI+eGFP+DsRed) 1.tif	790	161	159	20.1266
81-DTA 996 A1-4R DAPI-b, EdU-g, TUNEL-r 20x-0019_p1(DAPI+eGFP+DsRed) 1.tif	1024	200	200	19.5312
81-DTA 996 A1-6R DAPI-b, EdU-g, TUNEL-r 20x-0021_p1(DAPI+eGFP+DsRed) 1.tif	1017	206	201	19.764
			average	19.8073
81-DTA 996 A1-3L DAPI-b, EdU-g, TUNEL-r 20x-0018_p1(DAPI+eGFP+DsRed) 1.tif	825	194	193	23.3939
81-DTA 996 A1-4L DAPI-b, EdU-g, TUNEL-r 20x-0020_p1(DAPI+eGFP+DsRed) 1.tif	741	136	136	18.3536
81-DTA 996 A1-6L DAPI-b, EdU-g, TUNEL-r 20x-0022_p1(DAPI+eGFP+DsRed) 1.tif	1030	190	190	18.4466
			average	20.0647	1.013
81-DTA 998 A1-3R DAPI-b, EdU-g, TUNEL-r 20x-0030_p1(DAPI+eGFP+DsRed) 1.tif	861	193	193	22.4158
81-DTA 998 A1-4R DAPI-b, EdU-g, TUNEL-r 20x-0032_p1(DAPI+eGFP+DsRed) 1.tif	960	174	173	18.0208
81-DTA 998 A1-6R DAPI-b, EdU-g, TUNEL-r 20x-0035_p1(DAPI+eGFP+DsRed) 1.tif	935	227	227	24.2781
			average	21.5716
81-DTA 998 A1-3L DAPI-b, EdU-g, TUNEL-r 20x-0031_p1(DAPI+eGFP+DsRed) 1.tif	867	176	175	20.1845
81-DTA 998 A1-5L DAPI-b, EdU-g, TUNEL-r 20x-0034_p1(DAPI+eGFP+DsRed) 1.tif	932	205	203	21.7811
			average	20.9828	0.972708
				20.5137
EXP
81-DTA 995 A1-2R DAPI-b, EdU-g, TUNEL-r 20x-0008_p1(DAPI+eGFP+DsRed) 1.tif	723	171	171	23.6515
81-DTA 995 A1-3R DAPI-b, EdU-g, TUNEL-r 20x-0010_p1(DAPI+eGFP+DsRed) 1.tif	958	229	225	23.4864
81-DTA 995 A1-4R DAPI-b, EdU-g, TUNEL-r 20x-0012_p1(DAPI+eGFP+DsRed) 1.tif	931	211	208	22.3416
81-DTA 995 A1-5R DAPI-b, EdU-g, TUNEL-r 20x-0014_p1(DAPI+eGFP+DsRed) 1.tif	772	219	219	28.3679
			average	24.4618
81-DTA 995 A1-2L DAPI-b, EdU-g, TUNEL-r 20x-0009_p1(DAPI+eGFP+DsRed) 1.tif	661	92	92	13.9183
81-DTA 995 A1-3L DAPI-b, EdU-g, TUNEL-r 20x-0011_p1(DAPI+eGFP+DsRed) 1.tif	713	138	138	19.3548
81-DTA 995 A1-4L DAPI-b, EdU-g, TUNEL-r 20x-0013_p1(DAPI+eGFP+DsRed) 1.tif	786	151	150	19.084
81-DTA 995 A1-5L DAPI-b, EdU-g, TUNEL-r 20x-0015_p1(DAPI+eGFP+DsRed) 1.tif	842	127	127	15.0831
			average	16.8601	0.68924
81-DTA 997 A1-3R DAPI-b, EdU-g, TUNEL-r 20x-0023_p1(DAPI+eGFP+DsRed) 1.tif	750	176	170	22.6667
81-DTA 997 A1-4R DAPI-b, EdU-g, TUNEL-r 20x-0025_p1(DAPI+eGFP+DsRed) 1.tif	905	219	208	22.9834
			average	22.825
81-DTA 997 A1-4L DAPI-b, EdU-g, TUNEL-r 20x-0026_p1(DAPI+eGFP+DsRed) 1.tif	940	172	167	17.766
81-DTA 997 A1-5L DAPI-b, EdU-g, TUNEL-r 20x-0028_p1(DAPI+eGFP+DsRed) 1.tif	728	106	105	14.4231
81-DTA 997 A1-6L DAPI-b, EdU-g, TUNEL-r 20x-0029_p1(DAPI+eGFP+DsRed) 1.tif	757	152	151	19.9472
			average	17.3787	0.761389
81-DTA 999 A1-5R DAPI-b, EdU-g, TUNEL-r 20x-0036_p1(DAPI+eGFP+DsRed) 1.tif	850	188	186	21.8824
81-DTA 999 A1-7R DAPI-b, EdU-g, TUNEL-r 20x-0038_p1(DAPI+eGFP+DsRed) 1.tif	874	170	170	19.4508
81-DTA 999 A1-8R DAPI-b, EdU-g, TUNEL-r 20x-0040_p1(DAPI+eGFP+DsRed) 1.tif	821	198	196	23.8733
81-DTA 999 A1-9R DAPI-b, EdU-g, TUNEL-r 20x-0042_p1(DAPI+eGFP+DsRed) 1.tif	610	129	126	20.6557
			average	21.4656
81-DTA 999 A1-5L DAPI-b, EdU-g, TUNEL-r 20x-0037_p1(DAPI+eGFP+DsRed) 1.tif	756	146	145	19.1799
81-DTA 999 A1-7L DAPI-b, EdU-g, TUNEL-r 20x-0039_p1(DAPI+eGFP+DsRed) 1.tif	880	167	166	18.8636
81-DTA 999 A1-8L DAPI-b, EdU-g, TUNEL-r 20x-0041_p1(DAPI+eGFP+DsRed) 1.tif	777	138	135	17.3745
81-DTA 999 A1-9L DAPI-b, EdU-g, TUNEL-r 20x-0043_p1(DAPI+eGFP+DsRed) 1.tif	876	244	235	26.8265	Outlier
			average	18.4727	0.860573
CONT
FileName_Orig	Count_DAPI	Count_EdU	Count_EdUDAPI	EdUDAPI/DAPI	L/R ratio EDUDAPI/DAPI	#Column ≥ 4 cells	L/R #Column ≥ 4 cells
81-DTA 1000 A6-4R DAPI-b, EdU-g PZ0x-0001_p1(DAPI+eGFP) PZ.tif	811	156	155	19.1122		13
81-DTA 1000 A6-5R DAPI-b, EdU-g PZ0x-000PZ_p1(DAPI+eGFP) PZ.tif	794	142	142	17.8841		10
81-DTA 1000 A6-6R DAPI-b, EdU-g PZ0x-0003_p1(DAPI+eGFP) PZ.tif	741	121	121	16.3293		9
81-DTA 1000 A6-7R DAPI-b, EdU-g PZ0x-0004_p1(DAPI+eGFP) PZ.tif	742	129	129	17.3854		7
average	772	137	136.75	17.6778		9.75
81-DTA 1000 A6-6L DAPI-b, EdU-g PZ0x-0009_p1(DAPI+eGFP) PZ.tif	730	126	120	16.4384		9
81-DTA 1000 A6-7L DAPI-b, EdU-g PZ0x-0005_p1(DAPI+eGFP) PZ.tif	740	140	140	18.9189		6
81-DTA 1000 A6-8L DAPI-b, EdU-g PZ0x-0007_p1(DAPI+eGFP) PZ.tif	824	147	147	17.8398		12
81-DTA 1000 A6-9L DAPI-b, EdU-g PZ0x-0008_p1(DAPI+eGFP) PZ.tif	697	119	116	16.6428		9
average	747.75	133	130.75	17.46	0.987679	9	0.923077
81-DTA 1002 A6-4R DAPI-b, EdU-g PZ0x-0009_p1(DAPI+eGFP) PZ.tif	757	82	80	10.568		4
81-DTA 1002 A6-6R DAPI-b, EdU-g PZ0x-0011_p1(DAPI+eGFP) PZ.tif	778	148	148	19.0231		8
81-DTA 1002 A6-7R DAPI-b, EdU-g PZ0x-0013_p1(DAPI+eGFP) PZ.tif	784	102	102	13.0102		3
81-DTA 1002 A6-8R DAPI-b, EdU-g PZ0x-0015_p1(DAPI+eGFP) PZ.tif	1021	171	171	16.7483		12
average	835	125.75	125.25	14.8374		6.75
81-DTA 1002 A6-4L DAPI-b, EdU-g PZ0x-0010_p1(DAPI+eGFP) PZ.tif	794	127	126	15.869		9
81-DTA 1002 A6-6L DAPI-b, EdU-g PZ0x-001PZ_p1(DAPI+eGFP) PZ.tif	767	123	123	16.0365		7
81-DTA 1002 A6-7L DAPI-b, EdU-g PZ0x-0014_p1(DAPI+eGFP) PZ.tif	734	117	117	15.9401		6
81-DTA 1002 A6-8L DAPI-b, EdU-g PZ0x-0016_p1(DAPI+eGFP) PZ.tif	764	123	123	16.0995		8
average	764.75	122.5	122.25	15.9863	1.07743	7.5	1.11111
EXP
81-DTA 1001 A6-5R DAPI-b, EdU-g PZ0x-0007_p1(DAPI+eGFP) PZ.tif	883	191	187	21.1778		12
81-DTA 1001 A6-6R DAPI-b, EdU-g PZ0x-0001_p1(DAPI+eGFP) PZ.tif	797	159	157	19.6989		9
81-DTA 1001 A6-7R DAPI-b, EdU-g PZ0x-0003_p1(DAPI+eGFP) PZ.tif	926	177	174	18.7905		6
81-DTA 1001 A6-8R DAPI-b, EdU-g PZ0x-0005_p1(DAPI+eGFP) PZ.tif	782	150	146	18.6701		5
average	847	169.25	166	19.5843		8
81-DTA 1001 A6-5L DAPI-b, EdU-g PZ0x-0008_p1(DAPI+eGFP) PZ.tif	717	148	145	20.2232		6
81-DTA 1001 A6-6L DAPI-b, EdU-g PZ0x-000PZ_p1(DAPI+eGFP) PZ.tif	724	127	127	17.5414		6
81-DTA 1001 A6-7L DAPI-b, EdU-g PZ0x-0004_p1(DAPI+eGFP) PZ.tif	687	98	98	14.2649		2
81-DTA 1001 A6-8L DAPI-b, EdU-g PZ0x-0006_p1(DAPI+eGFP) PZ.tif	620	102	100	16.129		5
average	687	118.75	117.5	17.0396	0.870066	4.75	0.59375
81-DTA 1003 A6-4R DAPI-b, EdU-g PZ0x-0017_p1(DAPI+eGFP) PZ.tif	495	77	75	15.1515	Technical issues	3
81-DTA 1003 A6-5R DAPI-b, EdU-g PZ0x-0019_p1(DAPI+eGFP) PZ.tif	625	164	160	25.6		9
81-DTA 1003 A6-6R DAPI-b, EdU-g PZ0x-00PZ1_p1(DAPI+eGFP) PZ.tif	658	169	162	24.6201		10
81-DTA 1003 A6-8R DAPI-b, EdU-g PZ0x-00PZ5_p1(DAPI+eGFP) PZ.tif	736	120	120	16.3043	Technical issues	6
average	641.5	166.5	161	25.11		7
81-DTA 1003 A6-5L DAPI-b, EdU-g PZ0x-00PZ0_p1(DAPI+eGFP) PZ.tif	363	93	92	25.3444		3
81-DTA 1003 A6-6L DAPI-b, EdU-g PZ0x-00PZPZ_p1(DAPI+eGFP) PZ.tif	358	82	82	22.905		4
81-DTA 1003 A6-8L DAPI-b, EdU-g PZ0x-00PZ6_p1(DAPI+eGFP) PZ.tif	467	104	103	22.0557		4
average	396	93	92.3333	23.435	0.933293	3.66667	0.52381
Fig 5b'
CONTROL
FileName_Orig	# of column > 4cells	L/R ratio
81-DTA 994 A1-3R DAPI-b, EdU-g, TUNEL-r 20x-0007_p1(DAPI+eGFP+DsRed) 2.tif	9
81-DTA 994 A1-4R DAPI-b, EdU-g, TUNEL-r 20x-0001_p1(DAPI+eGFP+DsRed) 2.tif	18
81-DTA 994 A1-6R DAPI-b, EdU-g, TUNEL-r 20x-0005_p1(DAPI+eGFP+DsRed) 2.tif	12
average	13
81-DTA 994 A1-4L DAPI-b, EdU-g, TUNEL-r 20x-0002_p1(DAPI+eGFP+DsRed) 2.tif	14
81-DTA 994 A1-5L DAPI-b, EdU-g, TUNEL-r 20x-0004_p1(DAPI+eGFP+DsRed) 2.tif	10
81-DTA 994 A1-6L DAPI-b, EdU-g, TUNEL-r 20x-0006_p1(DAPI+eGFP+DsRed) 2.tif	10
average	11.3333	0.871795
81-DTA 996 A1-3R DAPI-b, EdU-g, TUNEL-r 20x-0017_p1(DAPI+eGFP+DsRed) 2.tif	11
81-DTA 996 A1-4R DAPI-b, EdU-g, TUNEL-r 20x-0019_p1(DAPI+eGFP+DsRed) 2.tif	12
81-DTA 996 A1-6R DAPI-b, EdU-g, TUNEL-r 20x-0021_p1(DAPI+eGFP+DsRed) 2.tif	13
average	12
81-DTA 996 A1-3L DAPI-b, EdU-g, TUNEL-r 20x-0018_p1(DAPI+eGFP+DsRed) 2.tif	19
81-DTA 996 A1-4L DAPI-b, EdU-g, TUNEL-r 20x-0020_p1(DAPI+eGFP+DsRed) 2.tif	9
81-DTA 996 A1-6L DAPI-b, EdU-g, TUNEL-r 20x-0022_p1(DAPI+eGFP+DsRed) 2.tif	12
average	13.3333	1.11111
81-DTA 998 A1-3R DAPI-b, EdU-g, TUNEL-r 20x-0030_p1(DAPI+eGFP+DsRed) 2.tif	14
81-DTA 998 A1-4R DAPI-b, EdU-g, TUNEL-r 20x-0032_p1(DAPI+eGFP+DsRed) 2.tif	11
81-DTA 998 A1-6R DAPI-b, EdU-g, TUNEL-r 20x-0035_p1(DAPI+eGFP+DsRed) 2.tif	14
	13
81-DTA 998 A1-3L DAPI-b, EdU-g, TUNEL-r 20x-0031_p1(DAPI+eGFP+DsRed) 2.tif	10
81-DTA 998 A1-5L DAPI-b, EdU-g, TUNEL-r 20x-0034_p1(DAPI+eGFP+DsRed) 2.tif	12
average	11	0.846154
	12.2778	0.94302
CONTROL
81-DTA 1000 A6-4R DAPI-b, EdU-g PZ0x-0001_p1(DAPI+eGFP) PZ.tif	13
81-DTA 1000 A6-5R DAPI-b, EdU-g PZ0x-000PZ_p1(DAPI+eGFP) PZ.tif	10
81-DTA 1000 A6-6R DAPI-b, EdU-g PZ0x-0003_p1(DAPI+eGFP) PZ.tif	9
81-DTA 1000 A6-7R DAPI-b, EdU-g PZ0x-0004_p1(DAPI+eGFP) PZ.tif	7
average	9.75
81-DTA 1000 A6-6L DAPI-b, EdU-g PZ0x-0009_p1(DAPI+eGFP) PZ.tif	9
81-DTA 1000 A6-7L DAPI-b, EdU-g PZ0x-0005_p1(DAPI+eGFP) PZ.tif	6
81-DTA 1000 A6-8L DAPI-b, EdU-g PZ0x-0007_p1(DAPI+eGFP) PZ.tif	12
81-DTA 1000 A6-9L DAPI-b, EdU-g PZ0x-0008_p1(DAPI+eGFP) PZ.tif	9
average	9	0.923077
81-DTA 1002 A6-4R DAPI-b, EdU-g PZ0x-0009_p1(DAPI+eGFP) PZ.tif	4
81-DTA 1002 A6-6R DAPI-b, EdU-g PZ0x-0011_p1(DAPI+eGFP) PZ.tif	8
81-DTA 1002 A6-7R DAPI-b, EdU-g PZ0x-0013_p1(DAPI+eGFP) PZ.tif	3
81-DTA 1002 A6-8R DAPI-b, EdU-g PZ0x-0015_p1(DAPI+eGFP) PZ.tif	12
average	6.75
81-DTA 1002 A6-4L DAPI-b, EdU-g PZ0x-0010_p1(DAPI+eGFP) PZ.tif	9
81-DTA 1002 A6-6L DAPI-b, EdU-g PZ0x-001PZ_p1(DAPI+eGFP) PZ.tif	7
81-DTA 1002 A6-7L DAPI-b, EdU-g PZ0x-0014_p1(DAPI+eGFP) PZ.tif	6
81-DTA 1002 A6-8L DAPI-b, EdU-g PZ0x-0016_p1(DAPI+eGFP) PZ.tif	8
average	7.5	1.11111
EXP
81-DTA 995 A1-2R DAPI-b, EdU-g, TUNEL-r 20x-0008_p1(DAPI+eGFP+DsRed) 2.tif	9
81-DTA 995 A1-3R DAPI-b, EdU-g, TUNEL-r 20x-0010_p1(DAPI+eGFP+DsRed) 2.tif	17
81-DTA 995 A1-4R DAPI-b, EdU-g, TUNEL-r 20x-0012_p1(DAPI+eGFP+DsRed) 2.tif	11
81-DTA 995 A1-5R DAPI-b, EdU-g, TUNEL-r 20x-0014_p1(DAPI+eGFP+DsRed) 2.tif	16
average	13.25
81-DTA 995 A1-2L DAPI-b, EdU-g, TUNEL-r 20x-0009_p1(DAPI+eGFP+DsRed) 2.tif	8
81-DTA 995 A1-3L DAPI-b, EdU-g, TUNEL-r 20x-0011_p1(DAPI+eGFP+DsRed) 2.tif	7
81-DTA 995 A1-4L DAPI-b, EdU-g, TUNEL-r 20x-0013_p1(DAPI+eGFP+DsRed) 2.tif	5
81-DTA 995 A1-5L DAPI-b, EdU-g, TUNEL-r 20x-0015_p1(DAPI+eGFP+DsRed) 2.tif	6
average	6.5	0.490566
81-DTA 997 A1-3R DAPI-b, EdU-g, TUNEL-r 20x-0023_p1(DAPI+eGFP+DsRed) 2.tif	10
81-DTA 997 A1-4R DAPI-b, EdU-g, TUNEL-r 20x-0025_p1(DAPI+eGFP+DsRed) 2.tif	12
average	11
81-DTA 997 A1-4L DAPI-b, EdU-g, TUNEL-r 20x-0026_p1(DAPI+eGFP+DsRed) 2.tif	4
81-DTA 997 A1-5L DAPI-b, EdU-g, TUNEL-r 20x-0028_p1(DAPI+eGFP+DsRed) 2.tif	4
81-DTA 997 A1-6L DAPI-b, EdU-g, TUNEL-r 20x-0029_p1(DAPI+eGFP+DsRed) 2.tif	5
average	4.33333	0.393939
81-DTA 999 A1-5R DAPI-b, EdU-g, TUNEL-r 20x-0036_p1(DAPI+eGFP+DsRed) 2.tif	14
81-DTA 999 A1-7R DAPI-b, EdU-g, TUNEL-r 20x-0038_p1(DAPI+eGFP+DsRed) 2.tif	11
81-DTA 999 A1-8R DAPI-b, EdU-g, TUNEL-r 20x-0040_p1(DAPI+eGFP+DsRed) 2.tif	11
81-DTA 999 A1-9R DAPI-b, EdU-g, TUNEL-r 20x-0042_p1(DAPI+eGFP+DsRed) 2.tif	6
average	10.5
81-DTA 999 A1-5L DAPI-b, EdU-g, TUNEL-r 20x-0037_p1(DAPI+eGFP+DsRed) 2.tif	11
81-DTA 999 A1-7L DAPI-b, EdU-g, TUNEL-r 20x-0039_p1(DAPI+eGFP+DsRed) 2.tif	8
81-DTA 999 A1-8L DAPI-b, EdU-g, TUNEL-r 20x-0041_p1(DAPI+eGFP+DsRed) 2.tif	9
81-DTA 999 A1-9L DAPI-b, EdU-g, TUNEL-r 20x-0043_p1(DAPI+eGFP+DsRed) 2.tif	13
average	10.25	0.97619
81-DTA 1001 A6-5R DAPI-b, EdU-g PZ0x-0007_p1(DAPI+eGFP) PZ.tif	12
81-DTA 1001 A6-6R DAPI-b, EdU-g PZ0x-0001_p1(DAPI+eGFP) PZ.tif	9
81-DTA 1001 A6-7R DAPI-b, EdU-g PZ0x-0003_p1(DAPI+eGFP) PZ.tif	6
81-DTA 1001 A6-8R DAPI-b, EdU-g PZ0x-0005_p1(DAPI+eGFP) PZ.tif	5
average	8
81-DTA 1001 A6-5L DAPI-b, EdU-g PZ0x-0008_p1(DAPI+eGFP) PZ.tif	6
81-DTA 1001 A6-6L DAPI-b, EdU-g PZ0x-000PZ_p1(DAPI+eGFP) PZ.tif	6
81-DTA 1001 A6-7L DAPI-b, EdU-g PZ0x-0004_p1(DAPI+eGFP) PZ.tif	2
81-DTA 1001 A6-8L DAPI-b, EdU-g PZ0x-0006_p1(DAPI+eGFP) PZ.tif	5
average	4.75	0.59375
81-DTA 1003 A6-4R DAPI-b, EdU-g PZ0x-0017_p1(DAPI+eGFP) PZ.tif	3
81-DTA 1003 A6-5R DAPI-b, EdU-g PZ0x-0019_p1(DAPI+eGFP) PZ.tif	9
81-DTA 1003 A6-6R DAPI-b, EdU-g PZ0x-00PZ1_p1(DAPI+eGFP) PZ.tif	10
81-DTA 1003 A6-8R DAPI-b, EdU-g PZ0x-00PZ5_p1(DAPI+eGFP) PZ.tif	6
average	7
81-DTA 1003 A6-5L DAPI-b, EdU-g PZ0x-00PZ0_p1(DAPI+eGFP) PZ.tif	3
81-DTA 1003 A6-6L DAPI-b, EdU-g PZ0x-00PZPZ_p1(DAPI+eGFP) PZ.tif	4
81-DTA 1003 A6-8L DAPI-b, EdU-g PZ0x-00PZ6_p1(DAPI+eGFP) PZ.tif	4
average	3.66667	0.52381

## Sheet: Fig 5c
Fig 5c left
CONTROL
FileName_Orig	Count_DAPI		Count_EdU	Count_EdUDAPI	Count_EdUDAPI/DAPI	L/R EdUDAPI/DAPI ratio		Area um2	L/R ratio area	dapi/Area
81-DTA1051 A7-4R TUNEL-r, EdU-g 20x-0009_p1(DAPI+eGFP+DsRed) RZ.tif	1183		142	133	11.2426		2	200599		0.00589733
81-DTA1051 A7-5R TUNEL-r, EdU-g 20x-0011_p1(DAPI+eGFP+DsRed) RZ.tif	1164		122	114	9.79381		4	183151		0.00635542
81-DTA1051 A7-6R TUNEL-r, EdU-g 20x-0013_p1(DAPI+eGFP+DsRed) RZ.tif	1016		123	111	10.9252		6	178037		0.00570668
81-DTA1051 A7-8R TUNEL-r, EdU-g 20x-0015_p1(DAPI+eGFP+DsRed) RZ.tif	1458		203	192	13.1687		8	228728		0.00637439
81-DTA1051 A7-9R TUNEL-r, EdU-g 20x-0017_p1(DAPI+eGFP+DsRed) RZ.tif	1754		209	209	11.9156		10	271834		0.00645247
	1315			average	11.4092			212470		0.00615726
81-DTA1051 A7-4L TUNEL-r, EdU-g 20x-0010_p1(DAPI+eGFP+DsRed) RZ.tif	1310		152	151	11.5267		1	203058		0.00645136
81-DTA1051 A7-5L TUNEL-r, EdU-g 20x-0012_p1(DAPI+eGFP+DsRed) RZ.tif	1186		168	160	13.4907		3	191182		0.0062035
81-DTA1051 A7-6L TUNEL-r, EdU-g 20x-0014_p1(DAPI+eGFP+DsRed) RZ.tif	1359		170	162	11.9205		5	210753		0.00644829
81-DTA1051 A7-8L TUNEL-r, EdU-g 20x-0016_p1(DAPI+eGFP+DsRed) RZ.tif	1468		184	175	11.921		7	223868		0.00655745
81-DTA1051 A7-9L TUNEL-r, EdU-g 20x-0018_p1(DAPI+eGFP+DsRed) RZ.tif	1544		188	178	11.5285		9	240998		0.00640669
	1373.4	1.04441		average	12.0775	1.05858		213972	1.00707	0.00641346	1.04161
81-DTA1053 A7-4R TUNEL-r, EdU-g 20x-0019_p1(DAPI+eGFP+DsRed) RZ.tif	1732		238	227	13.1062		2	269008		0.00643846
81-DTA1053 A7-5R TUNEL-r, EdU-g 20x-0021_p1(DAPI+eGFP+DsRed) RZ.tif	1557		219	210	13.4875		4	213376		0.00729698
81-DTA1053 A7-6R TUNEL-r, EdU-g 20x-0023_p1(DAPI+eGFP+DsRed) RZ.tif	1449		165	160	11.0421		6	215344		0.00672878
81-DTA1053 A7-7R TUNEL-r, EdU-g 20x-0025_p1(DAPI+eGFP+DsRed) RZ.tif	1477		197	187	12.6608		8	240350		0.0061452
	1553.75			average	12.5742			234519		0.00665236
81-DTA1053 A7-4L TUNEL-r, EdU-g 20x-0020_p1(DAPI+eGFP+DsRed) RZ.tif	1537		176	167	10.8653		1	236055		0.00651118
81-DTA1053 A7-5L TUNEL-r, EdU-g 20x-0022_p1(DAPI+eGFP+DsRed) RZ.tif	1512		180	171	11.3095		3	208742		0.00724341
81-DTA1053 A7-6L TUNEL-r, EdU-g 20x-0024_p1(DAPI+eGFP+DsRed) RZ.tif	1566		176	167	10.6641		5	230209		0.00680251
81-DTA1053 A7-7L TUNEL-r, EdU-g 20x-0026_p1(DAPI+eGFP+DsRed) RZ.tif	1080		110	103	9.53704		7	174820		0.0061778
	1423.75	0.916331		average	10.594	0.842522		212456	0.905923	0.00668372	1.00472
81-DTA1055 A7-5R TUNEL-r, EdU-g 20x-0011_p1(DAPI+eGFP+DsRed) RZ.tif	1304		149	142	10.8896		6	205174		0.0063556
81-DTA1055 A7-7R TUNEL-r, EdU-g 20x-0013_p1(DAPI+eGFP+DsRed) RZ.tif	1488		167	163	10.9543		5	232259		0.00640664
81-DTA1055 A7-8R TUNEL-r, EdU-g 20x-0015_p1(DAPI+eGFP+DsRed) RZ.tif	1421		162	159	11.1893		3	224619		0.00632628
81-DTA1055 A7-9R TUNEL-r, EdU-g 20x-0017_p1(DAPI+eGFP+DsRed) RZ.tif	1624		200	188	11.5764		1	286474		0.00566893
	1459.25			average	11.1524			237131		0.00618936
81-DTA1055 A7-5L TUNEL-r, EdU-g 20x-0012_p1(DAPI+eGFP+DsRed) RZ.tif	1498		157	137	9.14553		7	243707		0.00614672
81-DTA1055 A7-8L TUNEL-r, EdU-g 20x-0016_p1(DAPI+eGFP+DsRed) RZ.tif	1952		213	205	10.502		4	300063		0.00650529
81-DTA1055 A7-9L TUNEL-r, EdU-g 20x-0018_p1(DAPI+eGFP+DsRed) RZ.tif	1952		198	190	9.73361		2	283975		0.00687386
	1800.67	1.23397		average	9.79373	0.878174		275915	1.16355	0.00650862	1.05158
EXP
81-DTA1052 A7-4R TUNEL-r, EdU-g 20x-0008_p1(DAPI+eGFP+DsRed) RZ.tif	1590		205	197	12.3899		2	223703		0.00710764
81-DTA1052 A7-6R TUNEL-r, EdU-g 20x-0005_p1(DAPI+eGFP+DsRed) RZ.tif	1530		175	170	11.1111		5	230947		0.0066249
81-DTA1052 A7-8R TUNEL-r, EdU-g 20x-0006_p1(DAPI+eGFP+DsRed) RZ.tif	1722		184	172	9.98839		7	250527		0.00687351
81-DTA1052 A7-9R TUNEL-r, EdU-g 20x-0007_p1(DAPI+eGFP+DsRed) RZ.tif	1957		261	242	12.3659		8	289046		0.00677054
	1699.75			average	11.4638			248556		0.00684415
81-DTA1052 A7-4L TUNEL-r, EdU-g 20x-0001_p1(DAPI+eGFP+DsRed) RZ.tif	1479		196	190	12.8465		1	209966		0.007044
81-DTA1052 A7-5L TUNEL-r, EdU-g 20x-0002_p1(DAPI+eGFP+DsRed) RZ.tif	1689		246	236	13.9728		3	225039		0.00750537
81-DTA1052 A7-6L TUNEL-r, EdU-g 20x-0003_p1(DAPI+eGFP+DsRed) RZ.tif	1782		280	246	13.8047		4	257641		0.00691661
81-DTA1052 A7-8L TUNEL-r, EdU-g 20x-0004_p1(DAPI+eGFP+DsRed) RZ.tif	1593		205	191	11.99		6	213949		0.00744569
	1635.75	0.962347		average	13.1535	1.14739		226649	0.911862	0.00722792	1.05607
81-DTA1054 A7-4R TUNEL-r, EdU-g 20x-0002_p1(DAPI+eGFP+DsRed) RZ.tif	1591		212	209	13.1364		8	269843		0.00589601
81-DTA1054 A7-7R TUNEL-r, EdU-g 20x-0005_p1(DAPI+eGFP+DsRed) RZ.tif	1967		214	199	10.1169		5	291126		0.00675652
81-DTA1054 A7-8R TUNEL-r, EdU-g 20x-0007_p1(DAPI+eGFP+DsRed) RZ.tif	1848		217	192	10.3896		3	302019		0.00611882
81-DTA1054 A7-9R TUNEL-r, EdU-g 20x-0009_p01(DAPI+eGFP+DsRed) RZ.tif	2471		318	308	12.4646		1	351398		0.00703191
	1969.25			average	11.5269			303597		0.00645082
81-DTA1054 A7-5L TUNEL-r, EdU-g 20x-0004_p1(DAPI+eGFP+DsRed) RZ.tif	1522		197	188	12.3522		7	233568		0.00651631
81-DTA1054 A7-7L TUNEL-r, EdU-g 20x-0006_p1(DAPI+eGFP+DsRed) RZ.tif	1585		250	231	14.5741		6	225603		0.00702561
81-DTA1054 A7-8L TUNEL-r, EdU-g 20x-0008_p1(DAPI+eGFP+DsRed) RZ.tif	1872		248	234	12.5		4	272558		0.00686826
81-DTA1054 A7-9L TUNEL-r, EdU-g 20x-0010_p01(DAPI+eGFP+DsRed) RZ.tif	1747		199	192	10.9903		2	244851		0.00713496
	1681.5	0.853878		average	12.6041	1.09346		244145	0.804175	0.00688628	1.06751
FileName_Orig	Count_DAPI	Count_EdU	Count_EdUDAPI	Count_EdUDAPI/DAPI	L/R EdUDAPI/DAPI ratio
81-DTA 1077 A1-4 Rpt DAPI-b, EdU-r 20x-0002_p1(DAPI+eGFP) n.tif	1647	167	145	8.80389
81-DTA 1077 A1-6 Rpt DAPI-b, EdU-r 20x-0004_p1(DAPI+eGFP) n.tif	1549	141	126	8.13428
81-DTA 1077 A1-7 Rpt DAPI-b, EdU-r 20x-0005_p01(DAPI+eGFP) n.tif	1444	146	127	8.79501
81-DTA 1077 A1-9 Rpt DAPI-b, EdU-r 20x-0008_p01(DAPI+eGFP) n.tif	2058	187	170	8.26045
			average	8.49841
81-DTA 1077 A1-5 Lpt DAPI-b, EdU-r 20x-0003_p1(DAPI+eGFP) n.tif	1412	174	165	11.6856
81-DTA 1077 A1-7 Lpt DAPI-b, EdU-r 20x-0006_p01(DAPI+eGFP) n.tif	1689	188	166	9.8283
81-DTA 1077 A1-8 Lpt DAPI-b, EdU-r 20x-0007_p01(DAPI+eGFP) n.tif	1958	279	256	13.0746
81-DTA 1077 A1-9 Lpt DAPI-b, EdU-r 20x-0009_p01(DAPI+eGFP) n.tif	2089	296	261	12.494
			average	11.7706	1.38504
81-DTA 1079 A1-3 Rpt DAPI-b, EdU-r 20x-0018_p1(DAPI+eGFP) n.tif	1856	213	185	9.96767
81-DTA 1079 A1-6 Rpt DAPI-b, EdU-r 20x-0020_p01(DAPI+eGFP) n.tif	2195	220	201	9.15718
81-DTA 1079 A1-7 Rpt DAPI-b, EdU-r 20x-0022_p01(DAPI+eGFP) n.tif	2022	207	181	8.95153
			average	9.35879
81-DTA 1079 A1-2 Lpt DAPI-b, EdU-r 20x-0023_p01(DAPI+eGFP) n.tif	2493	296	261	10.4693
81-DTA 1079 A1-3 Lpt DAPI-b, EdU-r 20x-0019_p01(DAPI+eGFP) n.tif	2595	335	288	11.0983
			average	10.7838	1.15226
81-DTA 1080 A1-2 Rpt DAPI-b, EdU-r 20x-0024_p01(DAPI+eGFP) n.tif	2300	284	245	10.6522
81-DTA 1080 A1-3 Rpt DAPI-b, EdU-r 20x-0026_p01(DAPI+eGFP) n.tif	2342	293	275	11.7421
81-DTA 1080 A1-5 Rpt DAPI-b, EdU-r 20x-0028_p01(DAPI+eGFP) n.tif	1955	249	219	11.202
81-DTA 1080 A1-6 Rpt DAPI-b, EdU-r 20x-0030_p01(DAPI+eGFP) n.tif	2162	263	232	10.7308
			average	11.0818
81-DTA 1080 A1-2 Lpt DAPI-b, EdU-r 20x-0025_p01(DAPI+eGFP) n.tif	2520	393	345	13.6905
81-DTA 1080 A1-3 Lpt DAPI-b, EdU-r 20x-0027_p01(DAPI+eGFP) n.tif	2490	341	290	11.6466
81-DTA 1080 A1-5 Lpt DAPI-b, EdU-r 20x-0029_p01(DAPI+eGFP) n.tif	1746	208	160	9.1638
81-DTA 1080 A1-6 Lpt DAPI-b, EdU-r 20x-0031_p01(DAPI+eGFP) n.tif	1835	258	223	12.1526
			average	11.6634	1.05248
81-DTA 1081 A1-2 Rpt DAPI-b, EdU-r 20x-0032_p1(DAPI+eGFP) n.tif	1752	216	178	10.1598
81-DTA 1081 A1-5 Rpt DAPI-b, EdU-r 20x-0034_p1(DAPI+eGFP) n.tif	1639	183	157	9.57901
81-DTA 1081 A1-6 Rpt DAPI-b, EdU-r 20x-0036_p1(DAPI+eGFP) n.tif	1881	196	172	9.14407
			average	9.62763
81-DTA 1081 A1-2 Lpt DAPI-b, EdU-r 20x-0033_p1(DAPI+eGFP) n.tif	2057	265	219	10.6466
81-DTA 1081 A1-5 Lpt DAPI-b, EdU-r 20x-0035_p1(DAPI+eGFP) n.tif	1795	236	210	11.6992
81-DTA 1081 A1-6 Lpt DAPI-b, EdU-r 20x-0037_p1(DAPI+eGFP) n.tif	2071	239	225	10.8643
			average	11.07	1.14982
Fig 5c middle
CONTROL
FileName_Orig	Count_DAPI	Count_EdU	Count_EdUDAPI	Count_EdUDAPI/DAPI	L/R EdUDAPI/DAPI ratio
81-DTA1051 A7-4R TUNEL-r, EdU-g 20x-0009_p1(DAPI+eGFP+DsRed) PZ.tif	986	196	189	19.1684
81-DTA1051 A7-5R TUNEL-r, EdU-g 20x-0011_p1(DAPI+eGFP+DsRed) PZ.tif	1068	149	142	13.2959
81-DTA1051 A7-6R TUNEL-r, EdU-g 20x-0013_p1(DAPI+eGFP+DsRed) PZ.tif	938	172	164	17.484
81-DTA1051 A7-8R TUNEL-r, EdU-g 20x-0015_p1(DAPI+eGFP+DsRed) PZ.tif	1114	198	188	16.8761
81-DTA1051 A7-9R TUNEL-r, EdU-g 20x-0017_p1(DAPI+eGFP+DsRed) PZ.tif	1035	136	133	12.8502
			average	15.9349
81-DTA1051 A7-4L TUNEL-r, EdU-g 20x-0010_p1(DAPI+eGFP+DsRed) PZ.tif	1185	209	200	16.8776
81-DTA1051 A7-5L TUNEL-r, EdU-g 20x-0012_p1(DAPI+eGFP+DsRed) PZ.tif	1055	211	208	19.7156
81-DTA1051 A7-6L TUNEL-r, EdU-g 20x-0014_p1(DAPI+eGFP+DsRed) PZ.tif	1034	176	173	16.7311
81-DTA1051 A7-8L TUNEL-r, EdU-g 20x-0016_p1(DAPI+eGFP+DsRed) PZ.tif	887	172	163	18.3766
81-DTA1051 A7-9L TUNEL-r, EdU-g 20x-0018_p1(DAPI+eGFP+DsRed) PZ.tif	1083	182	180	16.6205
			average	17.6643	1.10853
81-DTA1053 A7-4R TUNEL-r, EdU-g 20x-0019_p1(DAPI+eGFP+DsRed) PZ.tif	706	142	137	19.4051
81-DTA1053 A7-5R TUNEL-r, EdU-g 20x-0021_p1(DAPI+eGFP+DsRed) PZ.tif	926	159	147	15.8747
81-DTA1053 A7-6R TUNEL-r, EdU-g 20x-0023_p1(DAPI+eGFP+DsRed) PZ.tif	1074	214	198	18.4358
81-DTA1053 A7-7R TUNEL-r, EdU-g 20x-0025_p1(DAPI+eGFP+DsRed) PZ.tif	889	186	173	19.4601
			average	18.2939
81-DTA1053 A7-4L TUNEL-r, EdU-g 20x-0020_p1(DAPI+eGFP+DsRed) PZ.tif	991	176	171	17.2553
81-DTA1053 A7-5L TUNEL-r, EdU-g 20x-0022_p1(DAPI+eGFP+DsRed) PZ.tif	1011	191	184	18.1998
81-DTA1053 A7-6L TUNEL-r, EdU-g 20x-0024_p1(DAPI+eGFP+DsRed) PZ.tif	1099	147	141	12.8298
81-DTA1053 A7-7L TUNEL-r, EdU-g 20x-0026_p1(DAPI+eGFP+DsRed) PZ.tif	925	144	137	14.8108
			average	15.7739	0.862251
81-DTA1055 A7-5R TUNEL-r, EdU-g 20x-0011_p1(DAPI+eGFP+DsRed) PZ.tif	1170	184	175	14.9573
81-DTA1055 A7-7R TUNEL-r, EdU-g 20x-0013_p1(DAPI+eGFP+DsRed) PZ.tif	1241	221	215	17.3247
81-DTA1055 A7-8R TUNEL-r, EdU-g 20x-0015_p1(DAPI+eGFP+DsRed) PZ.tif	1169	175	173	14.799
81-DTA1055 A7-9R TUNEL-r, EdU-g 20x-0017_p1(DAPI+eGFP+DsRed) PZ.tif	978	170	161	16.4622
			average	15.8858
81-DTA1055 A7-5L TUNEL-r, EdU-g 20x-0012_p1(DAPI+eGFP+DsRed) PZ.tif	1035	215	186	17.971
81-DTA1055 A7-8L TUNEL-r, EdU-g 20x-0016_p1(DAPI+eGFP+DsRed) PZ.tif	1069	178	167	15.6221
81-DTA1055 A7-9L TUNEL-r, EdU-g 20x-0018_p1(DAPI+eGFP+DsRed) PZ.tif	1299	224	220	16.9361
			average	16.6037	1.0452
EXP
81-DTA1052 A7-4R TUNEL-r, EdU-g 20x-0008_p1(DAPI+eGFP+DsRed) PZ.tif	771	116	108	14.0078
81-DTA1052 A7-6R TUNEL-r, EdU-g 20x-0005_p1(DAPI+eGFP+DsRed) PZ.tif	758	152	144	18.9974
81-DTA1052 A7-8R TUNEL-r, EdU-g 20x-0006_p1(DAPI+eGFP+DsRed) PZ.tif	903	190	180	19.9336
81-DTA1052 A7-9R TUNEL-r, EdU-g 20x-0007_p1(DAPI+eGFP+DsRed) PZ.tif	761	141	135	17.7398
			average	17.6696
81-DTA1052 A7-4L TUNEL-r, EdU-g 20x-0001_p1(DAPI+eGFP+DsRed) PZ.tif	867	142	138	15.917
81-DTA1052 A7-5L TUNEL-r, EdU-g 20x-0002_p1(DAPI+eGFP+DsRed) PZ.tif	810	133	127	15.679
81-DTA1052 A7-6L TUNEL-r, EdU-g 20x-0003_p1(DAPI+eGFP+DsRed) PZ.tif	834	135	132	15.8273
81-DTA1052 A7-8L TUNEL-r, EdU-g 20x-0004_p1(DAPI+eGFP+DsRed) PZ.tif	837	192	184	21.9833
			average	17.3516	0.982004
81-DTA1054 A7-4R TUNEL-r, EdU-g 20x-0002_p1(DAPI+eGFP+DsRed) PZ.tif	785	145	141	17.9618
81-DTA1054 A7-7R TUNEL-r, EdU-g 20x-0005_p1(DAPI+eGFP+DsRed) PZ.tif	1030	163	157	15.2427
81-DTA1054 A7-8R TUNEL-r, EdU-g 20x-0007_p1(DAPI+eGFP+DsRed) PZ.tif	977	186	166	16.9908
81-DTA1054 A7-9R TUNEL-r, EdU-g 20x-0009_p01(DAPI+eGFP+DsRed) PZ.tif	1192	199	187	15.6879
			average	16.4708
81-DTA1054 A7-5L TUNEL-r, EdU-g 20x-0004_p1(DAPI+eGFP+DsRed) PZ.tif	681	133	124	18.2085
81-DTA1054 A7-7L TUNEL-r, EdU-g 20x-0006_p1(DAPI+eGFP+DsRed) PZ.tif	878	167	166	18.9066
81-DTA1054 A7-8L TUNEL-r, EdU-g 20x-0008_p1(DAPI+eGFP+DsRed) PZ.tif	811	163	158	19.4821
81-DTA1054 A7-9L TUNEL-r, EdU-g 20x-0010_p01(DAPI+eGFP+DsRed) PZ.tif	881	141	132	14.983
			average	17.8951	1.08647
FileName_Orig	Count_DAPI	Count_EdU	Count_EdUDAPI	Count_EdUDAPI/DAPI	L/R EdUDAPI/DAPI ratio
81-DTA 1077 A1-4 Rpt DAPI-b, EdU-r 20x-0002_p1(DAPI+eGFP) nn.tif	893	144	120	13.4378
81-DTA 1077 A1-6 Rpt DAPI-b, EdU-r 20x-0004_p1(DAPI+eGFP) nn.tif	1006	173	149	14.8111
81-DTA 1077 A1-7 Rpt DAPI-b, EdU-r 20x-0005_p01(DAPI+eGFP) nn.tif	954	154	132	13.8365
81-DTA 1077 A1-9 Rpt DAPI-b, EdU-r 20x-0008_p01(DAPI+eGFP) nn.tif	1003	148	122	12.1635
			average	13.5622
81-DTA 1077 A1-5 Lpt DAPI-b, EdU-r 20x-0003_p1(DAPI+eGFP) nn.tif	733	124	112	15.2797
81-DTA 1077 A1-7 Lpt DAPI-b, EdU-r 20x-0006_p01(DAPI+eGFP) nn.tif	720	154	137	19.0278
81-DTA 1077 A1-8 Lpt DAPI-b, EdU-r 20x-0007_p01(DAPI+eGFP) nn.tif	610	113	94	15.4098
81-DTA 1077 A1-9 Lpt DAPI-b, EdU-r 20x-0009_p01(DAPI+eGFP) nn.tif	644	134	123	19.0994
			average	17.2042	1.26853
81-DTA 1079 A1-3 Rpt DAPI-b, EdU-r 20x-0018_p1(DAPI+eGFP) nn.tif	1097	165	133	12.124
81-DTA 1079 A1-6 Rpt DAPI-b, EdU-r 20x-0020_p01(DAPI+eGFP) nn.tif	699	85	82	11.731
81-DTA 1079 A1-7 Rpt DAPI-b, EdU-r 20x-0022_p01(DAPI+eGFP) nn.tif	834	108	90	10.7914
			average	11.5488
81-DTA 1079 A1-2 Lpt DAPI-b, EdU-r 20x-0023_p01(DAPI+eGFP) nn.tif	766	119	107	13.9687
81-DTA 1079 A1-3 Lpt DAPI-b, EdU-r 20x-0019_p01(DAPI+eGFP) nn.tif	889	178	163	18.3352
			average	16.1519	1.39858
81-DTA 1080 A1-2 Rpt DAPI-b, EdU-r 20x-0024_p01(DAPI+eGFP) nn.tif	998	187	168	16.8337
81-DTA 1080 A1-3 Rpt DAPI-b, EdU-r 20x-0026_p01(DAPI+eGFP) nn.tif	925	184	165	17.8378
81-DTA 1080 A1-5 Rpt DAPI-b, EdU-r 20x-0028_p01(DAPI+eGFP) nn.tif	882	138	118	13.3787
81-DTA 1080 A1-6 Rpt DAPI-b, EdU-r 20x-0030_p01(DAPI+eGFP) nn.tif	754	155	146	19.3634
			average	16.8534
81-DTA 1080 A1-2 Lpt DAPI-b, EdU-r 20x-0025_p01(DAPI+eGFP) nn.tif	837	194	176	21.0275
81-DTA 1080 A1-3 Lpt DAPI-b, EdU-r 20x-0027_p01(DAPI+eGFP) nn.tif	645	164	141	21.8605
81-DTA 1080 A1-5 Lpt DAPI-b, EdU-r 20x-0029_p01(DAPI+eGFP) nn.tif	682	125	117	17.1554
81-DTA 1080 A1-6 Lpt DAPI-b, EdU-r 20x-0031_p01(DAPI+eGFP) nn.tif	668	147	131	19.6108
			average	19.9135	1.18157
81-DTA 1081 A1-2 Rpt DAPI-b, EdU-r 20x-0032_p1(DAPI+eGFP) nn.tif	856	141	127	14.8364
81-DTA 1081 A1-5 Rpt DAPI-b, EdU-r 20x-0034_p1(DAPI+eGFP) nn.tif	940	145	134	14.2553
81-DTA 1081 A1-6 Rpt DAPI-b, EdU-r 20x-0036_p1(DAPI+eGFP) nn.tif	1178	196	173	14.6859
			average	14.5926
81-DTA 1081 A1-2 Lpt DAPI-b, EdU-r 20x-0033_p1(DAPI+eGFP) nn.tif	843	126	112	13.2859
81-DTA 1081 A1-5 Lpt DAPI-b, EdU-r 20x-0035_p1(DAPI+eGFP) nn.tif	703	125	121	17.2119
81-DTA 1081 A1-6 Lpt DAPI-b, EdU-r 20x-0037_p1(DAPI+eGFP) nn.tif	773	102	98	12.6779
			average	14.3919	0.986249
81-DTA 1083 A1-6 Rpt DAPI-b, EdU-r 20x-0046_p01(DAPI+eGFP) nn.tif	782	121	117	14.9616
81-DTA 1083 A1-8 Rpt DAPI-b, EdU-r 20x-0048_p01(DAPI+eGFP) nn.tif	991	142	122	12.3108
81-DTA 1083 A1-9 Rpt DAPI-b, EdU-r 20x-0050_p01(DAPI+eGFP) nn.tif	900	146	132	14.6667
			average	13.9797
81-DTA 1083 A1-6 Lpt DAPI-b, EdU-r 20x-0047_p01(DAPI+eGFP) nn.tif	688	106	105	15.2616
81-DTA 1083 A1-8 Lpt DAPI-b, EdU-r 20x-0049_p01(DAPI+eGFP) nn.tif	851	115	100	11.7509
81-DTA 1083 A1-9 Lpt DAPI-b, EdU-r 20x-0051_p01(DAPI+eGFP) nn.tif	939	162	155	16.5069
			average	14.5065	1.03768
CONTROL
81-DTA 1078 A1-3 Rpt DAPI-b, EdU-r 20x-0010_p1(DAPI+eGFP) nn.tif	1019	179	155	15.211
81-DTA 1078 A1-4 Rpt DAPI-b, EdU-r 20x-0012_p1(DAPI+eGFP) nn.tif	989	191	163	16.4813
81-DTA 1078 A1-5 Rpt DAPI-b, EdU-r 20x-0014_p1(DAPI+eGFP) nn.tif	796	136	122	15.3266
81-DTA 1078 A1-6 Rpt DAPI-b, EdU-r 20x-0016_p1(DAPI+eGFP) nn.tif	905	162	144	15.9116
			average	15.7326
81-DTA 1078 A1-3 Lpt DAPI-b, EdU-r 20x-0011_p1(DAPI+eGFP) nn.tif	933	198	176	18.8639
81-DTA 1078 A1-4 Lpt DAPI-b, EdU-r 20x-0013_p1(DAPI+eGFP) nn.tif	862	179	158	18.3295
81-DTA 1078 A1-6 Lpt DAPI-b, EdU-r 20x-0017_p1(DAPI+eGFP) nn.tif	880	165	140	15.9091
			average	17.7008	1.1251
81-DTA 1082 A1-3 Rpt DAPI-b, EdU-r 20x-0038_p1(DAPI+eGFP) nn.tif	991	179	152	15.338
81-DTA 1082 A1-5 Rpt DAPI-b, EdU-r 20x-0040_p1(DAPI+eGFP) nn.tif	994	145	122	12.2736
81-DTA 1082 A1-6 Rpt DAPI-b, EdU-r 20x-0042_p01(DAPI+eGFP) nn.tif	942	143	135	14.3312
81-DTA 1082 A1-8 Rpt DAPI-b, EdU-r 20x-0045_p01(DAPI+eGFP) nn.tif	864	145	131	15.162
			average	14.2762
81-DTA 1082 A1-3 Lpt DAPI-b, EdU-r 20x-0039_p1(DAPI+eGFP) nn.tif	1072	217	197	18.3769
81-DTA 1082 A1-5 Lpt DAPI-b, EdU-r 20x-0041_p1(DAPI+eGFP) nn.tif	1064	162	140	13.1579
81-DTA 1082 A1-6 Lpt DAPI-b, EdU-r 20x-0043_p01(DAPI+eGFP) nn.tif	1068	187	164	15.3558
81-DTA 1082 A1-8 Lpt DAPI-b, EdU-r 20x-0044_p01(DAPI+eGFP) nn.tif	1127	222	179	15.8829
			average	15.6934	1.09926
Fig 5c right
CONTROL
FileName_Orig	Count_DAPI	Count_EdU	Count_EdUDAPI	Count_EdUDAPI/DAPI	L/R EdUDAPI/DAPI ratio
81-DTA1051 A7-4R TUNEL-r, EdU-g 20x-0009_p1(DAPI+eGFP+DsRed) HZ.tif	263	50	44	16.73
81-DTA1051 A7-5R TUNEL-r, EdU-g 20x-0011_p1(DAPI+eGFP+DsRed) HZ.tif	215	41	34	15.814
81-DTA1051 A7-6R TUNEL-r, EdU-g 20x-0013_p1(DAPI+eGFP+DsRed) HZ.tif	282	41	39	13.8298
81-DTA1051 A7-8R TUNEL-r, EdU-g 20x-0015_p1(DAPI+eGFP+DsRed) HZ.tif	228	32	27	11.8421
81-DTA1051 A7-9R TUNEL-r, EdU-g 20x-0017_p1(DAPI+eGFP+DsRed) HZ.tif	259	41	34	13.1274
			average	14.2687
81-DTA1051 A7-4L TUNEL-r, EdU-g 20x-0010_p1(DAPI+eGFP+DsRed) HZ.tif	216	32	27	12.5
81-DTA1051 A7-5L TUNEL-r, EdU-g 20x-0012_p1(DAPI+eGFP+DsRed) HZ.tif	222	45	36	16.2162
81-DTA1051 A7-6L TUNEL-r, EdU-g 20x-0014_p1(DAPI+eGFP+DsRed) HZ.tif	292	42	41	14.0411
81-DTA1051 A7-8L TUNEL-r, EdU-g 20x-0016_p1(DAPI+eGFP+DsRed) HZ.tif	248	41	34	13.7097
81-DTA1051 A7-9L TUNEL-r, EdU-g 20x-0018_p1(DAPI+eGFP+DsRed) HZ.tif	262	39	36	13.7405
			average	14.0415	0.984079
81-DTA1053 A7-4R TUNEL-r, EdU-g 20x-0019_p1(DAPI+eGFP+DsRed) HZ.tif	144	30	25	17.3611
81-DTA1053 A7-5R TUNEL-r, EdU-g 20x-0021_p1(DAPI+eGFP+DsRed) HZ.tif	180	33	30	16.6667
81-DTA1053 A7-6R TUNEL-r, EdU-g 20x-0023_p1(DAPI+eGFP+DsRed) HZ.tif	228	23	22	9.64912
81-DTA1053 A7-7R TUNEL-r, EdU-g 20x-0025_p1(DAPI+eGFP+DsRed) HZ.tif	216	36	32	14.8148
			average	14.6229
81-DTA1053 A7-4L TUNEL-r, EdU-g 20x-0020_p1(DAPI+eGFP+DsRed) HZ.tif	266	41	32	12.0301
81-DTA1053 A7-5L TUNEL-r, EdU-g 20x-0022_p1(DAPI+eGFP+DsRed) HZ.tif	149	46	27	18.1208
81-DTA1053 A7-6L TUNEL-r, EdU-g 20x-0024_p1(DAPI+eGFP+DsRed) HZ.tif	228	46	45	19.7368
81-DTA1053 A7-7L TUNEL-r, EdU-g 20x-0026_p1(DAPI+eGFP+DsRed) HZ.tif	296	38	33	11.1486
			average	15.2591	1.0435
81-DTA1055 A7-5R TUNEL-r, EdU-g 20x-0011_p1(DAPI+eGFP+DsRed) HZ.tif	287	37	29	10.1045
81-DTA1055 A7-7R TUNEL-r, EdU-g 20x-0013_p1(DAPI+eGFP+DsRed) HZ.tif	326	49	49	15.0307
81-DTA1055 A7-8R TUNEL-r, EdU-g 20x-0015_p1(DAPI+eGFP+DsRed) HZ.tif	423	57	55	13.0024
81-DTA1055 A7-9R TUNEL-r, EdU-g 20x-0017_p1(DAPI+eGFP+DsRed) HZ.tif	313	37	35	11.1821
			average	12.3299
81-DTA1055 A7-5L TUNEL-r, EdU-g 20x-0012_p1(DAPI+eGFP+DsRed) HZ.tif	276	53	42	15.2174
81-DTA1055 A7-8L TUNEL-r, EdU-g 20x-0016_p1(DAPI+eGFP+DsRed) HZ.tif	261	33	29	11.1111
81-DTA1055 A7-9L TUNEL-r, EdU-g 20x-0018_p1(DAPI+eGFP+DsRed) HZ.tif	303	65	62	20.462
			average	15.5968	1.26496
EXP
81-DTA1052 A7-4R TUNEL-r, EdU-g 20x-0008_p1(DAPI+eGFP+DsRed) HZ.tif	228	35	28	12.2807
81-DTA1052 A7-6R TUNEL-r, EdU-g 20x-0005_p1(DAPI+eGFP+DsRed) HZ.tif	302	48	43	14.2384
81-DTA1052 A7-8R TUNEL-r, EdU-g 20x-0006_p1(DAPI+eGFP+DsRed) HZ.tif	279	29	28	10.0358
81-DTA1052 A7-9R TUNEL-r, EdU-g 20x-0007_p1(DAPI+eGFP+DsRed) HZ.tif	306	43	39	12.7451
			average	12.325
81-DTA1052 A7-4L TUNEL-r, EdU-g 20x-0001_p1(DAPI+eGFP+DsRed) HZ.tif	238	35	35	14.7059
81-DTA1052 A7-5L TUNEL-r, EdU-g 20x-0002_p1(DAPI+eGFP+DsRed) HZ.tif	222	34	29	13.0631
81-DTA1052 A7-6L TUNEL-r, EdU-g 20x-0003_p1(DAPI+eGFP+DsRed) HZ.tif	242	29	25	10.3306
81-DTA1052 A7-8L TUNEL-r, EdU-g 20x-0004_p1(DAPI+eGFP+DsRed) HZ.tif	294	48	43	14.6259
			average	13.1813	1.06948
81-DTA1054 A7-4R TUNEL-r, EdU-g 20x-0002_p1(DAPI+eGFP+DsRed) HZ.tif	256	21	20	7.8125
81-DTA1054 A7-7R TUNEL-r, EdU-g 20x-0005_p1(DAPI+eGFP+DsRed) HZ.tif	370	46	46	12.4324
81-DTA1054 A7-8R TUNEL-r, EdU-g 20x-0007_p1(DAPI+eGFP+DsRed) HZ.tif	200	32	26	13
81-DTA1054 A7-9R TUNEL-r, EdU-g 20x-0009_p01(DAPI+eGFP+DsRed) HZ.tif	276	38	37	13.4058
			average	11.6627
81-DTA1054 A7-5L TUNEL-r, EdU-g 20x-0004_p1(DAPI+eGFP+DsRed) HZ.tif	218	22	22	10.0917
81-DTA1054 A7-7L TUNEL-r, EdU-g 20x-0006_p1(DAPI+eGFP+DsRed) HZ.tif	292	38	35	11.9863
81-DTA1054 A7-8L TUNEL-r, EdU-g 20x-0008_p1(DAPI+eGFP+DsRed) HZ.tif	263	39	35	13.308
81-DTA1054 A7-9L TUNEL-r, EdU-g 20x-0010_p01(DAPI+eGFP+DsRed) HZ.tif	277	54	52	18.7726
			average	13.5396	1.16094
FileName_Orig	Count_DAPI	Count_EdU	Count_EdUDAPI	Count_EdUDAPI/DAPI	L/R EdUDAPI/DAPI ratio
81-DTA 1077 A1-4 Rpt DAPI-b, EdU-r 20x-0002_p1(DAPI+eGFP) nnn.tif	287	76	65	22.6481
81-DTA 1077 A1-6 Rpt DAPI-b, EdU-r 20x-0004_p1(DAPI+eGFP) nnn.tif	354	76	67	18.9265
81-DTA 1077 A1-7 Rpt DAPI-b, EdU-r 20x-0005_p01(DAPI+eGFP) nnn.tif	244	42	34	13.9344
81-DTA 1077 A1-9 Rpt DAPI-b, EdU-r 20x-0008_p01(DAPI+eGFP) nnn.tif	322	76	69	21.4286
			average	19.2344
81-DTA 1077 A1-5 Lpt DAPI-b, EdU-r 20x-0003_p1(DAPI+eGFP) nnn.tif	287	49	46	16.0279
81-DTA 1077 A1-7 Lpt DAPI-b, EdU-r 20x-0006_p01(DAPI+eGFP) nnn.tif	218	49	36	16.5138
81-DTA 1077 A1-8 Lpt DAPI-b, EdU-r 20x-0007_p01(DAPI+eGFP) nnn.tif	210	47	39	18.5714
81-DTA 1077 A1-9 Lpt DAPI-b, EdU-r 20x-0009_p01(DAPI+eGFP) nnn.tif	205	45	32	15.6098
			average	16.6807	0.867233
81-DTA 1079 A1-3 Rpt DAPI-b, EdU-r 20x-0018_p1(DAPI+eGFP) nnn.tif	251	35	29	11.5538
81-DTA 1079 A1-6 Rpt DAPI-b, EdU-r 20x-0020_p01(DAPI+eGFP) nnn.tif	317	68	55	17.3502
81-DTA 1079 A1-7 Rpt DAPI-b, EdU-r 20x-0022_p01(DAPI+eGFP) nnn.tif	203	44	34	16.7488
			average	15.2176
81-DTA 1079 A1-2 Lpt DAPI-b, EdU-r 20x-0023_p01(DAPI+eGFP) nnn.tif	259	45	37	14.2857
81-DTA 1079 A1-3 Lpt DAPI-b, EdU-r 20x-0019_p01(DAPI+eGFP) nnn.tif	306	50	44	14.3791
			average	14.3324	0.941832
81-DTA 1080 A1-2 Rpt DAPI-b, EdU-r 20x-0024_p01(DAPI+eGFP) nnn.tif	296	69	53	17.9054
81-DTA 1080 A1-3 Rpt DAPI-b, EdU-r 20x-0026_p01(DAPI+eGFP) nnn.tif	254	55	51	20.0787
81-DTA 1080 A1-5 Rpt DAPI-b, EdU-r 20x-0028_p01(DAPI+eGFP) nnn.tif	316	81	65	20.5696
81-DTA 1080 A1-6 Rpt DAPI-b, EdU-r 20x-0030_p01(DAPI+eGFP) nnn.tif	271	47	44	16.2362
			average	18.6975
81-DTA 1080 A1-2 Lpt DAPI-b, EdU-r 20x-0025_p01(DAPI+eGFP) nnn.tif	261	47	40	15.3257
81-DTA 1080 A1-3 Lpt DAPI-b, EdU-r 20x-0027_p01(DAPI+eGFP) nnn.tif	259	55	46	17.7606
81-DTA 1080 A1-5 Lpt DAPI-b, EdU-r 20x-0029_p01(DAPI+eGFP) nnn.tif	266	54	46	17.2932
81-DTA 1080 A1-6 Lpt DAPI-b, EdU-r 20x-0031_p01(DAPI+eGFP) nnn.tif	226	38	36	15.9292
			average	16.5772	0.8866
81-DTA 1081 A1-2 Rpt DAPI-b, EdU-r 20x-0032_p1(DAPI+eGFP) nnn.tif	240	44	37	15.4167
81-DTA 1081 A1-5 Rpt DAPI-b, EdU-r 20x-0034_p1(DAPI+eGFP) nnn.tif	251	45	41	16.3347
81-DTA 1081 A1-6 Rpt DAPI-b, EdU-r 20x-0036_p1(DAPI+eGFP) nnn.tif	275	61	55	20
			average	17.2504
81-DTA 1081 A1-2 Lpt DAPI-b, EdU-r 20x-0033_p1(DAPI+eGFP) nnn.tif	263	63	55	20.9125
81-DTA 1081 A1-5 Lpt DAPI-b, EdU-r 20x-0035_p1(DAPI+eGFP) nnn.tif	210	42	36	17.1429
81-DTA 1081 A1-6 Lpt DAPI-b, EdU-r 20x-0037_p1(DAPI+eGFP) nnn.tif	242	51	47	19.4215
			average	19.159	1.11064
81-DTA 1083 A1-6 Rpt DAPI-b, EdU-r 20x-0046_p01(DAPI+eGFP) nnn.tif	266	30	29	10.9023
81-DTA 1083 A1-8 Rpt DAPI-b, EdU-r 20x-0048_p01(DAPI+eGFP) nnn.tif	251	63	48	19.1235
81-DTA 1083 A1-9 Rpt DAPI-b, EdU-r 20x-0050_p01(DAPI+eGFP) nnn.tif	320	70	58	18.125
			average	16.0502
81-DTA 1083 A1-6 Lpt DAPI-b, EdU-r 20x-0047_p01(DAPI+eGFP) nnn.tif	234	36	32	13.6752
81-DTA 1083 A1-8 Lpt DAPI-b, EdU-r 20x-0049_p01(DAPI+eGFP) nnn.tif	239	65	58	24.2678
81-DTA 1083 A1-9 Lpt DAPI-b, EdU-r 20x-0051_p01(DAPI+eGFP) nnn.tif	261	46	44	16.8582
			average	18.2671	1.13812
CONTROL
81-DTA 1078 A1-3 Rpt DAPI-b, EdU-r 20x-0010_p1(DAPI+eGFP) nnn.tif	255	49	44	17.2549
81-DTA 1078 A1-4 Rpt DAPI-b, EdU-r 20x-0012_p1(DAPI+eGFP) nnn.tif	178	47	38	21.3483
81-DTA 1078 A1-5 Rpt DAPI-b, EdU-r 20x-0014_p1(DAPI+eGFP) nnn.tif	278	66	57	20.5036
81-DTA 1078 A1-6 Rpt DAPI-b, EdU-r 20x-0016_p1(DAPI+eGFP) nnn.tif	279	52	49	17.5627
			average	19.1674
81-DTA 1078 A1-3 Lpt DAPI-b, EdU-r 20x-0011_p1(DAPI+eGFP) nnn.tif	255	57	50	19.6078
81-DTA 1078 A1-4 Lpt DAPI-b, EdU-r 20x-0013_p1(DAPI+eGFP) nnn.tif	217	49	44	20.2765
81-DTA 1078 A1-6 Lpt DAPI-b, EdU-r 20x-0017_p1(DAPI+eGFP) nnn.tif	251	63	58	23.1076
			average	20.9973	1.09547
81-DTA 1082 A1-3 Rpt DAPI-b, EdU-r 20x-0038_p1(DAPI+eGFP) nnn.tif	275	61	54	19.6364
81-DTA 1082 A1-5 Rpt DAPI-b, EdU-r 20x-0040_p1(DAPI+eGFP) nnn.tif	266	51	41	15.4135
81-DTA 1082 A1-6 Rpt DAPI-b, EdU-r 20x-0042_p01(DAPI+eGFP) nnn.tif	247	40	34	13.7652
81-DTA 1082 A1-8 Rpt DAPI-b, EdU-r 20x-0045_p01(DAPI+eGFP) nnn.tif	197	31	22	11.1675
			average	14.9956
81-DTA 1082 A1-3 Lpt DAPI-b, EdU-r 20x-0039_p1(DAPI+eGFP) nnn.tif	317	73	59	18.612
81-DTA 1082 A1-5 Lpt DAPI-b, EdU-r 20x-0041_p1(DAPI+eGFP) nnn.tif	264	56	43	16.2879
81-DTA 1082 A1-8 Lpt DAPI-b, EdU-r 20x-0044_p01(DAPI+eGFP) nnn.tif	227	33	27	11.8943
			average	15.5981	1.04017
Fig 5c'
CONTROL
FileName_Orig	# of column > 4cells	L/R ratio
81-DTA1051 A7-4R TUNEL-r, EdU-g 20x-0009_p1(DAPI+eGFP+DsRed) HZ.tif	11
81-DTA1051 A7-5R TUNEL-r, EdU-g 20x-0011_p1(DAPI+eGFP+DsRed) HZ.tif	8
81-DTA1051 A7-6R TUNEL-r, EdU-g 20x-0013_p1(DAPI+eGFP+DsRed) HZ.tif	10
81-DTA1051 A7-8R TUNEL-r, EdU-g 20x-0015_p1(DAPI+eGFP+DsRed) HZ.tif	9
81-DTA1051 A7-9R TUNEL-r, EdU-g 20x-0017_p1(DAPI+eGFP+DsRed) HZ.tif	7
	9
81-DTA1051 A7-4L TUNEL-r, EdU-g 20x-0010_p1(DAPI+eGFP+DsRed) HZ.tif	10
81-DTA1051 A7-5L TUNEL-r, EdU-g 20x-0012_p1(DAPI+eGFP+DsRed) HZ.tif	13
81-DTA1051 A7-6L TUNEL-r, EdU-g 20x-0014_p1(DAPI+eGFP+DsRed) HZ.tif	9
81-DTA1051 A7-8L TUNEL-r, EdU-g 20x-0016_p1(DAPI+eGFP+DsRed) HZ.tif	11
81-DTA1051 A7-9L TUNEL-r, EdU-g 20x-0018_p1(DAPI+eGFP+DsRed) HZ.tif	11
	10.8	1.2
81-DTA1053 A7-4R TUNEL-r, EdU-g 20x-0019_p1(DAPI+eGFP+DsRed) HZ.tif	6
81-DTA1053 A7-5R TUNEL-r, EdU-g 20x-0021_p1(DAPI+eGFP+DsRed) HZ.tif	6
81-DTA1053 A7-6R TUNEL-r, EdU-g 20x-0023_p1(DAPI+eGFP+DsRed) HZ.tif	7
81-DTA1053 A7-7R TUNEL-r, EdU-g 20x-0025_p1(DAPI+eGFP+DsRed) HZ.tif	9
	7
81-DTA1053 A7-4L TUNEL-r, EdU-g 20x-0020_p1(DAPI+eGFP+DsRed) HZ.tif	9
81-DTA1053 A7-5L TUNEL-r, EdU-g 20x-0022_p1(DAPI+eGFP+DsRed) HZ.tif	9
81-DTA1053 A7-6L TUNEL-r, EdU-g 20x-0024_p1(DAPI+eGFP+DsRed) HZ.tif	7
81-DTA1053 A7-7L TUNEL-r, EdU-g 20x-0026_p1(DAPI+eGFP+DsRed) HZ.tif	9
	8.5	1.21429
81-DTA1055 A7-5R TUNEL-r, EdU-g 20x-0011_p1(DAPI+eGFP+DsRed) HZ.tif	2
81-DTA1055 A7-7R TUNEL-r, EdU-g 20x-0013_p1(DAPI+eGFP+DsRed) HZ.tif	5
81-DTA1055 A7-8R TUNEL-r, EdU-g 20x-0015_p1(DAPI+eGFP+DsRed) HZ.tif	5
81-DTA1055 A7-9R TUNEL-r, EdU-g 20x-0017_p1(DAPI+eGFP+DsRed) HZ.tif	9
	5.25
81-DTA1055 A7-5L TUNEL-r, EdU-g 20x-0012_p1(DAPI+eGFP+DsRed) HZ.tif	5
81-DTA1055 A7-8L TUNEL-r, EdU-g 20x-0016_p1(DAPI+eGFP+DsRed) HZ.tif	4
81-DTA1055 A7-9L TUNEL-r, EdU-g 20x-0018_p1(DAPI+eGFP+DsRed) HZ.tif	9
	6	1.14286
EXP
81-DTA1052 A7-4R TUNEL-r, EdU-g 20x-0008_p1(DAPI+eGFP+DsRed) HZ.tif	4
81-DTA1052 A7-6R TUNEL-r, EdU-g 20x-0005_p1(DAPI+eGFP+DsRed) HZ.tif	7
81-DTA1052 A7-8R TUNEL-r, EdU-g 20x-0006_p1(DAPI+eGFP+DsRed) HZ.tif	10
81-DTA1052 A7-9R TUNEL-r, EdU-g 20x-0007_p1(DAPI+eGFP+DsRed) HZ.tif	7
	7
81-DTA1052 A7-4L TUNEL-r, EdU-g 20x-0001_p1(DAPI+eGFP+DsRed) HZ.tif	7
81-DTA1052 A7-5L TUNEL-r, EdU-g 20x-0002_p1(DAPI+eGFP+DsRed) HZ.tif	6
81-DTA1052 A7-6L TUNEL-r, EdU-g 20x-0003_p1(DAPI+eGFP+DsRed) HZ.tif	3
81-DTA1052 A7-8L TUNEL-r, EdU-g 20x-0004_p1(DAPI+eGFP+DsRed) HZ.tif	12
	7	1
81-DTA1054 A7-4R TUNEL-r, EdU-g 20x-0002_p1(DAPI+eGFP+DsRed) HZ.tif	6
81-DTA1054 A7-7R TUNEL-r, EdU-g 20x-0005_p1(DAPI+eGFP+DsRed) HZ.tif	6
81-DTA1054 A7-8R TUNEL-r, EdU-g 20x-0007_p1(DAPI+eGFP+DsRed) HZ.tif	5
81-DTA1054 A7-9R TUNEL-r, EdU-g 20x-0009_p01(DAPI+eGFP+DsRed) HZ.tif	10
	6.75
81-DTA1054 A7-5L TUNEL-r, EdU-g 20x-0004_p1(DAPI+eGFP+DsRed) HZ.tif	4
81-DTA1054 A7-7L TUNEL-r, EdU-g 20x-0006_p1(DAPI+eGFP+DsRed) HZ.tif	6
81-DTA1054 A7-8L TUNEL-r, EdU-g 20x-0008_p1(DAPI+eGFP+DsRed) HZ.tif	6
81-DTA1054 A7-9L TUNEL-r, EdU-g 20x-0010_p01(DAPI+eGFP+DsRed) HZ.tif	2
	4.5	0.666667
FileName_Orig	# of column > 4cells	L/R ratio
81-DTA 1077 A1-4 Rpt DAPI-b, EdU-r 20x-0002_p1(DAPI+eGFP) nn.tif	2
81-DTA 1077 A1-6 Rpt DAPI-b, EdU-r 20x-0004_p1(DAPI+eGFP) nn.tif	4
81-DTA 1077 A1-7 Rpt DAPI-b, EdU-r 20x-0005_p01(DAPI+eGFP) nn.tif	6
81-DTA 1077 A1-9 Rpt DAPI-b, EdU-r 20x-0008_p01(DAPI+eGFP) nn.tif	4
	4
81-DTA 1077 A1-5 Lpt DAPI-b, EdU-r 20x-0003_p1(DAPI+eGFP) nn.tif	2
81-DTA 1077 A1-7 Lpt DAPI-b, EdU-r 20x-0006_p01(DAPI+eGFP) nn.tif	3
81-DTA 1077 A1-8 Lpt DAPI-b, EdU-r 20x-0007_p01(DAPI+eGFP) nn.tif	4
81-DTA 1077 A1-9 Lpt DAPI-b, EdU-r 20x-0009_p01(DAPI+eGFP) nn.tif	1
	2.5	0.625
81-DTA 1079 A1-3 Rpt DAPI-b, EdU-r 20x-0018_p1(DAPI+eGFP) nn.tif	5
81-DTA 1079 A1-6 Rpt DAPI-b, EdU-r 20x-0020_p01(DAPI+eGFP) nn.tif	3
81-DTA 1079 A1-7 Rpt DAPI-b, EdU-r 20x-0022_p01(DAPI+eGFP) nn.tif	4
	4
81-DTA 1079 A1-2 Lpt DAPI-b, EdU-r 20x-0023_p01(DAPI+eGFP) nn.tif	1
81-DTA 1079 A1-3 Lpt DAPI-b, EdU-r 20x-0019_p01(DAPI+eGFP) nn.tif	3
	2	0.5
81-DTA 1080 A1-2 Rpt DAPI-b, EdU-r 20x-0024_p01(DAPI+eGFP) nn.tif	6
81-DTA 1080 A1-3 Rpt DAPI-b, EdU-r 20x-0026_p01(DAPI+eGFP) nn.tif	8
81-DTA 1080 A1-5 Rpt DAPI-b, EdU-r 20x-0028_p01(DAPI+eGFP) nn.tif	5
81-DTA 1080 A1-6 Rpt DAPI-b, EdU-r 20x-0030_p01(DAPI+eGFP) nn.tif	7
	6.5
81-DTA 1080 A1-2 Lpt DAPI-b, EdU-r 20x-0025_p01(DAPI+eGFP) nn.tif	7
81-DTA 1080 A1-3 Lpt DAPI-b, EdU-r 20x-0027_p01(DAPI+eGFP) nn.tif	1
81-DTA 1080 A1-5 Lpt DAPI-b, EdU-r 20x-0029_p01(DAPI+eGFP) nn.tif	3
81-DTA 1080 A1-6 Lpt DAPI-b, EdU-r 20x-0031_p01(DAPI+eGFP) nn.tif	5
	4	0.615385
81-DTA 1081 A1-2 Rpt DAPI-b, EdU-r 20x-0032_p1(DAPI+eGFP) nn.tif	6
81-DTA 1081 A1-5 Rpt DAPI-b, EdU-r 20x-0034_p1(DAPI+eGFP) nn.tif	5
81-DTA 1081 A1-6 Rpt DAPI-b, EdU-r 20x-0036_p1(DAPI+eGFP) nn.tif	8
	6.33333
81-DTA 1081 A1-2 Lpt DAPI-b, EdU-r 20x-0033_p1(DAPI+eGFP) nn.tif	3
81-DTA 1081 A1-5 Lpt DAPI-b, EdU-r 20x-0035_p1(DAPI+eGFP) nn.tif	5
81-DTA 1081 A1-6 Lpt DAPI-b, EdU-r 20x-0037_p1(DAPI+eGFP) nn.tif	3
	3.66667	0.578947
81-DTA 1083 A1-6 Rpt DAPI-b, EdU-r 20x-0046_p01(DAPI+eGFP) nn.tif	4
81-DTA 1083 A1-8 Rpt DAPI-b, EdU-r 20x-0048_p01(DAPI+eGFP) nn.tif	4
81-DTA 1083 A1-9 Rpt DAPI-b, EdU-r 20x-0050_p01(DAPI+eGFP) nn.tif	3
	3.66667
81-DTA 1083 A1-6 Lpt DAPI-b, EdU-r 20x-0047_p01(DAPI+eGFP) nn.tif	5
81-DTA 1083 A1-8 Lpt DAPI-b, EdU-r 20x-0049_p01(DAPI+eGFP) nn.tif	2
81-DTA 1083 A1-9 Lpt DAPI-b, EdU-r 20x-0051_p01(DAPI+eGFP) nn.tif	5
	4	1.09091
CONTROL
81-DTA 1078 A1-3 Rpt DAPI-b, EdU-r 20x-0010_p1(DAPI+eGFP) nn.tif	8
81-DTA 1078 A1-4 Rpt DAPI-b, EdU-r 20x-0012_p1(DAPI+eGFP) nn.tif	10
81-DTA 1078 A1-5 Rpt DAPI-b, EdU-r 20x-0014_p1(DAPI+eGFP) nn.tif	6
81-DTA 1078 A1-6 Rpt DAPI-b, EdU-r 20x-0016_p1(DAPI+eGFP) nn.tif	8
	8
81-DTA 1078 A1-3 Lpt DAPI-b, EdU-r 20x-0011_p1(DAPI+eGFP) nn.tif	7
81-DTA 1078 A1-4 Lpt DAPI-b, EdU-r 20x-0013_p1(DAPI+eGFP) nn.tif	10
81-DTA 1078 A1-6 Lpt DAPI-b, EdU-r 20x-0017_p1(DAPI+eGFP) nn.tif	6
	7.66667	0.958333
81-DTA 1082 A1-3 Rpt DAPI-b, EdU-r 20x-0038_p1(DAPI+eGFP) nn.tif	10
81-DTA 1082 A1-5 Rpt DAPI-b, EdU-r 20x-0040_p1(DAPI+eGFP) nn.tif	5
81-DTA 1082 A1-6 Rpt DAPI-b, EdU-r 20x-0042_p01(DAPI+eGFP) nn.tif	7
81-DTA 1082 A1-8 Rpt DAPI-b, EdU-r 20x-0045_p01(DAPI+eGFP) nn.tif	4
	6.5
81-DTA 1082 A1-3 Lpt DAPI-b, EdU-r 20x-0039_p1(DAPI+eGFP) nn.tif	11
81-DTA 1082 A1-5 Lpt DAPI-b, EdU-r 20x-0041_p1(DAPI+eGFP) nn.tif	5
81-DTA 1082 A1-6 Lpt DAPI-b, EdU-r 20x-0043_p01(DAPI+eGFP) nn.tif	5
81-DTA 1082 A1-8 Lpt DAPI-b, EdU-r 20x-0044_p01(DAPI+eGFP) nn.tif	8
	7.25	1.11538

## Sheet: Fig 5d
Fig 5d left
CONTROL
FileName_Orig	Count_DAPI	Count_EdU	Count_EdUDAPI	Count_EdUDAPI/DAPI	L/R EdUDAPI/DAPI ratio
81-DTA 1100 HL 10R Edu-g 20x-0008_p01(DAPI+eGFP) n.tif	1888	321	317	16.7903
81-DTA 1100 HL 11R Edu-g 20x-0009_p01(DAPI+eGFP) n.tif	1927	284	277	14.3747
81-DTA 1100 HL 12R Edu-g 20x-0010_p01(DAPI+eGFP) n.tif	1652	231	225	13.6199
81-DTA 1100 HL 13R Edu-g 20x-0011_p01(DAPI+eGFP) n.tif	2001	306	299	14.9425
81-DTA 1100 HL 14R Edu-g 20x-0012_p01(DAPI+eGFP) n.tif	1901	250	242	12.7301
			average	14.4915
81-DTA 1100 HL 2L Edu-g 20x-0002_p01(DAPI+eGFP) n.tif	2102	556	525	24.9762
81-DTA 1100 HL 3L Edu-g 20x-0003_p01(DAPI+eGFP) n.tif	2264	728	682	30.1237
81-DTA 1100 HL 6L Edu-g 20x-0005_p01(DAPI+eGFP) n.tif	1849	175	173	9.35641
81-DTA 1100 HL 9L Edu-g 20x-0006_p01(DAPI+eGFP) n.tif	1947	347	337	17.3087
81-DTA 1100 HL 10L Edu-g 20x-0007_p01(DAPI+eGFP) n.tif	2268	250	249	10.9788
			average	15.655	1.08029
81-DTA 1102 HL 2R EdU-g 20x-0010_p01(DAPI+eGFP) n.tif	2229	341	325	14.5805
81-DTA 1102 HL 3R EdU-g 20x-0011_p01(DAPI+eGFP) n.tif	2261	377	359	15.8779
81-DTA 1102 HL 4R EdU-g 20x-0013_p01(DAPI+eGFP) n.tif	2249	235	229	10.1823
81-DTA 1102 HL 5R EdU-g 20x-0014_p01(DAPI+eGFP) n.tif	1896	217	204	10.7595
			average	12.8501
81-DTA 1102 HL 3L EdU-g 20x-0012_p01(DAPI+eGFP) n.tif	2206	298	284	12.874
81-DTA 1102 HL 7L EdU-g 20x-0015_p01(DAPI+eGFP) n.tif	1732	131	130	7.50577
81-DTA 1102 HL 8L EdU-g 20x-0016_p01(DAPI+eGFP) n.tif	2146	306	302	14.0727
81-DTA 1102 HL 9L EdU-g 20x-0018_p01(DAPI+eGFP) n.tif	1758	179	172	9.78385
81-DTA 1102 HL 12L EdU-g 20x-0017_p01(DAPI+eGFP) n.tif	1989	196	187	9.40171
			average	10.7276	0.834829
81-DTA 1104 HL 1R Edu-g 20x-0029_p01(DAPI+eGFP) n.tif	2007	356	345	17.1898
81-DTA 1104 HL 2R Edu-g 20x-0030_p01(DAPI+eGFP) n.tif	2207	357	340	15.4055
81-DTA 1104 HL 3R Edu-g 20x-0032_p01(DAPI+eGFP) n.tif	2435	376	353	14.4969
81-DTA 1104 HL 4R Edu-g 20x-0034_p01(DAPI+eGFP) n.tif	2412	304	297	12.3134
			average	14.8514
81-DTA 1104 HL 2L Edu-g 20x-0031_p01(DAPI+eGFP) n.tif	2298	417	400	17.4064
81-DTA 1104 HL 7L Edu-g 20x-0036_p01(DAPI+eGFP) n.tif	1898	117	111	5.84826
81-DTA 1104 HL 9L EdU-g 20x-0010_p01(DAPI+eGFP) n.tif	1272	151	131	10.2987
81-DTA 1104 HL 12L EdU-g 20x-0012_p01(DAPI+eGFP) n.tif	1418	243	208	14.6685
			average	14.1246	0.951058
EXP
81-DTA 1101 HL 4R EdU-g 20x-0006_p01(DAPI+eGFP) n.tif	1903	264	239	12.5591
81-DTA 1101 HL 6R EdU-g 20x-0005_p01(DAPI+eGFP) n.tif	1826	258	239	13.0887
			average	12.8239
81-DTA 1101 HL 2L EdU-g 20x-0001_p01(DAPI+eGFP) n.tif	1932	335	314	16.2526
81-DTA 1101 HL 3L EdU-g 20x-0002_p01(DAPI+eGFP) n.tif	1805	315	283	15.6787
81-DTA 1101 HL 3L Edu-g 20x-0014_p01(DAPI+eGFP) n.tif	2315	716	651	28.121
			average	15.9656	1.24499
81-DTA 1103 HL 3R Edu-g 20x-0018_p01(DAPI+eGFP) n.tif	2071	634	596	28.7784
81-DTA 1103 HL 6R Edu-g 20x-0021_p01(DAPI+eGFP) n.tif	2115	580	547	25.8629
81-DTA 1103 HL 12R Edu-g 20x-0028_p01(DAPI+eGFP) n.tif	2749	427	403	14.6599
			average	23.1004
81-DTA 1103 HL 3L Edu-g 20x-0019_p01(DAPI+eGFP) n.tif	1860	522	470	25.2688
81-DTA 1103 HL 4L Edu-g 20x-0020_p01(DAPI+eGFP) n.tif	1761	352	339	19.2504
81-DTA 1103 HL 6L Edu-g 20x-0022_p01(DAPI+eGFP) n.tif	2030	443	437	21.5271
81-DTA 1103 HL 9L Edu-g 20x-0027_p01(DAPI+eGFP) n.tif	2300	578	539	23.4348
			average	22.3703	0.968395
81-DTA 1109 HL 1R Edu-g 20x-0037_p01(DAPI+eGFP) n.tif	1715	543	509	29.6793
81-DTA 1109 HL 2R Edu-g 20x-0039_p01(DAPI+eGFP) n.tif	2169	550	521	24.0203
81-DTA 1109 HL 4R Edu-g 20x-0041_p01(DAPI+eGFP) n.tif	2181	427	399	18.2944
81-DTA 1109 HL 5R Edu-g 20x-0043_p01(DAPI+eGFP) n.tif	1962	409	383	19.5209
81-DTA 1109 HL 7R Edu-g 20x-0045_p01(DAPI+eGFP) n.tif	2362	565	537	22.735
81-DTA 1109 HL 8R Edu-g 20x-0047_p01(DAPI+eGFP) n.tif	2710	628	605	22.3247
			average	22.7624
81-DTA 1109 HL 1L Edu-g 20x-0038_p01(DAPI+eGFP) n.tif	2068	547	496	23.9845
81-DTA 1109 HL 2L Edu-g 20x-0040_p01(DAPI+eGFP) n.tif	1924	413	385	20.0104
81-DTA 1109 HL 4L Edu-g 20x-0042_p01(DAPI+eGFP) n.tif	1902	448	426	22.3975
81-DTA 1109 HL 5L Edu-g 20x-0044_p01(DAPI+eGFP) n.tif	2166	601	572	26.4081
81-DTA 1109 HL 7L Edu-g 20x-0046_p01(DAPI+eGFP) n.tif	2593	676	649	25.0289
			average	23.5659	1.0353
CONTROL
FileName_Orig	Count_DAPI	Count_EdU	Count_EdUDAPI	Count_EdUDAPI/DAPI	L/R EdUDAPI/DAPI ratio
81-DTA 1086 HL 6L DAPI-b, EdU-g 20x-0002 (2)_p01(DAPI+eGFP) n.tif	2151	352	348	0.161785
81-DTA 1086 HL 7L DAPI-b, EdU-g 20x-0002 (1)_p01(DAPI+eGFP) n.tif	1939	450	444	0.228984
81-DTA 1086 HL 9L DAPI-b, EdU-g 20x-0005_p01(DAPI+eGFP) n.tif	2312	444	430	0.185986
			average	0.192252	1.01886
81-DTA 1086 HL 8R DAPI-b, EdU-g 20x-0003_p01(DAPI+eGFP) n.tif	1824	441	335	0.183662
81-DTA 1086 HL 7R DAPI-b, EdU-g 20x-0004 (2)_p01(DAPI+eGFP) n.tif	2811	510	493	0.175382
81-DTA 1086 HL 9R DAPI-b, EdU-g 20x-0004 (1)_p01(DAPI+eGFP) n.tif	2693	558	544	0.202005
			average	0.188694
81-DTA 1087 HL 6L DAPI-b, EdU-g 20x-0018_p01(DAPI+eGFP) n.tif	2193	421	412	0.18787
81-DTA 1087 HL 8L DAPI-b, EdU-g 20x-0014_p01(DAPI+eGFP) n.tif	2629	331	327	0.124382
81-DTA 1087 HL 10L DAPI-b, EdU-g 20x-0010_p01(DAPI+eGFP) n.tif	2859	619	594	0.207765
81-DTA 1087 HL 11L DAPI-b, EdU-g 20x-0016_p01(DAPI+eGFP) n.tif	2921	571	552	0.188976
81-DTA 1087 HL 13L DAPI-b, EdU-g 20x-0015_p01(DAPI+eGFP) n.tif	2967	646	631	0.212673
			average	0.199321	1.04924
81-DTA 1087 HL 6R DAPI-b, EdU-g 20x-0017_p01(DAPI+eGFP) n.tif	2228	434	425	0.190754
81-DTA 1087 HL 9R DAPI-b, EdU-g 20x-0013_p01(DAPI+eGFP) n.tif	1868	321	310	0.165953
81-DTA 1087 HL 10R DAPI-b, EdU-g 20x-0011_p01(DAPI+eGFP) n.tif	2213	455	435	0.196566
81-DTA 1087 HL 12R DAPI-b, EdU-g 20x-0012_p01(DAPI+eGFP) n.tif	2667	572	551	0.206599
			average	0.189968
EXP
81-DTA 1088 HL 7L DAPI-b, EdU-g 20x-0009_p01(DAPI+eGFP) n.tif	2085	292	274	0.131415
81-DTA 1088 HL 8L DAPI-b, EdU-g 20x-0011_p01(DAPI+eGFP) n.tif	2423	437	418	0.172513
81-DTA 1088 HL 9L DAPI-b, EdU-g 20x-0013_p01(DAPI+eGFP) n.tif	2347	415	402	0.171282
81-DTA 1088 HL 10L DAPI-b, EdU-g 20x-0016_p01(DAPI+eGFP) n.tif	3134	473	460	0.146777
			average	0.155497	1.03623
81-DTA 1088 HL 7R DAPI-b, EdU-g 20x-0003_p01(DAPI+eGFP) n.tif	2251	315	306	0.13594
81-DTA 1088 HL 8R DAPI-b, EdU-g 20x-0010_p01(DAPI+eGFP) n.tif	2152	368	353	0.164033
81-DTA 1088 HL 9R DAPI-b, EdU-g 20x-0012_p01(DAPI+eGFP) n.tif	2298	286	273	0.118799
81-DTA 1088 HL 10R DAPI-b, EdU-g 20x-0015_p01(DAPI+eGFP) n.tif	3074	775	748	0.243331
81-DTA 1088 HL 12R DAPI-b, EdU-g 20x-0017_p01(DAPI+eGFP) n.tif	2612	492	474	0.18147
			average	0.150061
Fig 5d middle
CONTROL
FileName_Orig	Count_DAPI	Count_EdU	Count_EdUDAPI	Count_EdUDAPI/DAPI	L/R EdUDAPI/DAPI ratio
81-DTA 1102 HL 2R EdU-g 20x-0010_p01(DAPI+eGFP) nn.tif	1111	197	193	17.3717
81-DTA 1102 HL 3R EdU-g 20x-0011_p01(DAPI+eGFP) nn.tif	1056	189	180	17.0455
81-DTA 1102 HL 4R EdU-g 20x-0013_p01(DAPI+eGFP) nn.tif	1052	127	125	11.8821
81-DTA 1102 HL 5R EdU-g 20x-0014_p01(DAPI+eGFP) nn.tif	968	129	123	12.7066
				14.7515
81-DTA 1102 HL 3L EdU-g 20x-0012_p01(DAPI+eGFP) nn.tif	971	172	170	17.5077
81-DTA 1102 HL 7L EdU-g 20x-0015_p01(DAPI+eGFP) nn.tif	901	99	96	10.6548
81-DTA 1102 HL 8L EdU-g 20x-0016_p01(DAPI+eGFP) nn.tif	1178	199	196	16.6384
81-DTA 1102 HL 9L EdU-g 20x-0018_p01(DAPI+eGFP) nn.tif	955	148	143	14.9738
81-DTA 1102 HL 12L EdU-g 20x-0017_p01(DAPI+eGFP) nn.tif	997	118	116	11.6349
				14.2819	0.968169
81-DTA 1104 HL 1R Edu-g 20x-0029_p01(DAPI+eGFP) nn.tif	1217	183	175	14.3796
81-DTA 1104 HL 2R Edu-g 20x-0030_p01(DAPI+eGFP) nn.tif	1218	242	216	17.734
81-DTA 1104 HL 3R Edu-g 20x-0032_p01(DAPI+eGFP) nn.tif	1256	295	267	21.258
81-DTA 1104 HL 4R Edu-g 20x-0034_p01(DAPI+eGFP) nn.tif	1252	191	186	14.8562
				17.057
81-DTA 1104 HL 2L EdU-g 20x-0008_p01(DAPI+eGFP) nn.tif	1007	174	158	15.6902
81-DTA 1104 HL 2L Edu-g 20x-0031_p01(DAPI+eGFP) nn.tif	977	263	233	23.8485
81-DTA 1104 HL 7L Edu-g 20x-0036_p01(DAPI+eGFP) nn.tif	1030	109	107	10.3883
81-DTA 1104 HL 9L EdU-g 20x-0010_p01(DAPI+eGFP) nn.tif	740	105	89	12.027
81-DTA 1104 HL 12L EdU-g 20x-0012_p01(DAPI+eGFP) nn.tif	787	188	170	21.601
				16.711	0.979719
EXP
81-DTA 1101 HL 6R EdU-g 20x-0005_p01(DAPI+eGFP) nn.tif	676	122	107	15.8284
				15.8284
81-DTA 1101 HL 2L EdU-g 20x-0001_p01(DAPI+eGFP) nn.tif	905	216	206	22.7624
81-DTA 1101 HL 3L EdU-g 20x-0002_p01(DAPI+eGFP) nn.tif	743	154	145	19.5155
81-DTA 1101 HL 3L Edu-g 20x-0014_p01(DAPI+eGFP) nn.tif	994	413	379	38.1288
				26.8022	1.6933
81-DTA 1103 HL 3R Edu-g 20x-0018_p01(DAPI+eGFP) nn.tif	1102	468	433	39.2922
81-DTA 1103 HL 6R Edu-g 20x-0021_p01(DAPI+eGFP) nn.tif	1056	268	249	23.5795
81-DTA 1103 HL 12R Edu-g 20x-0028_p01(DAPI+eGFP) nn.tif	923	183	177	19.1766
				27.3494
81-DTA 1103 HL 3L Edu-g 20x-0019_p01(DAPI+eGFP) nn.tif	996	422	377	37.8514
81-DTA 1103 HL 4L Edu-g 20x-0020_p01(DAPI+eGFP) nn.tif	854	223	204	23.8876
81-DTA 1103 HL 6L Edu-g 20x-0022_p01(DAPI+eGFP) nn.tif	893	357	330	36.9541
81-DTA 1103 HL 9L Edu-g 20x-0027_p01(DAPI+eGFP) nn.tif	814	254	238	29.2383
				31.9829	1.16941
81-DTA 1109 HL 1R Edu-g 20x-0037_p01(DAPI+eGFP) nn.tif	1045	432	402	38.4689
81-DTA 1109 HL 2R Edu-g 20x-0039_p01(DAPI+eGFP) nn.tif	872	338	318	36.4679
81-DTA 1109 HL 4R Edu-g 20x-0041_p01(DAPI+eGFP) nn.tif	1183	312	291	24.5985
81-DTA 1109 HL 5R Edu-g 20x-0043_p01(DAPI+eGFP) nn.tif	939	318	282	30.0319
81-DTA 1109 HL 7R Edu-g 20x-0045_p01(DAPI+eGFP) nn.tif	984	283	259	26.3211
81-DTA 1109 HL 8R Edu-g 20x-0047_p01(DAPI+eGFP) nn.tif	991	230	224	22.6034
				29.7486
81-DTA 1109 HL 1L Edu-g 20x-0038_p01(DAPI+eGFP) nn.tif	939	340	307	32.6944
81-DTA 1109 HL 2L Edu-g 20x-0040_p01(DAPI+eGFP) nn.tif	1029	329	302	29.3489
81-DTA 1109 HL 4L Edu-g 20x-0042_p01(DAPI+eGFP) nn.tif	888	244	222	25
81-DTA 1109 HL 5L Edu-g 20x-0044_p01(DAPI+eGFP) nn.tif	955	368	334	34.9738
81-DTA 1109 HL 7L Edu-g 20x-0046_p01(DAPI+eGFP) nn.tif	940	321	297	31.5957
				30.7226	1.03274
CONTROL
FileName_Orig	Count_DAPI	Count_EdU	Count_EdUDAPI	Count_EdUDAPI/DAPI	L/R EdUDAPI/DAPI ratio
81-DTA 1086 HL 6L DAPI-b, EdU-g 20x-0002 (2)_p01(DAPI+eGFP) nn.tif	1023	180	170	16.6178
81-DTA 1086 HL 7L DAPI-b, EdU-g 20x-0002 (1)_p01(DAPI+eGFP) nn.tif	986	177	172	17.4442
81-DTA 1086 HL 9L DAPI-b, EdU-g 20x-0005_p01(DAPI+eGFP) nn.tif	1084	189	176	16.2362
			average	16.7661	1.01299
81-DTA 1086 HL 7R DAPI-b, EdU-g 20x-0004 (2)_p01(DAPI+eGFP) nn.tif	777	98	91	11.7117
81-DTA 1086 HL 8R DAPI-b, EdU-g 20x-0003_p01(DAPI+eGFP) nn.tif	744	117	97	13.0376
81-DTA 1086 HL 9R DAPI-b, EdU-g 20x-0004 (1)_p01(DAPI+eGFP) nn.tif	935	206	200	21.3904
			average	16.551
81-DTA 1087 HL 6L DAPI-b, EdU-g 20x-0018_p01(DAPI+eGFP) nn.tif	1221	212	207	16.9533
81-DTA 1087 HL 8L DAPI-b, EdU-g 20x-0014_p01(DAPI+eGFP) nn.tif	1181	154	153	12.9551
81-DTA 1087 HL 10L DAPI-b, EdU-g 20x-0010_p01(DAPI+eGFP) nn.tif	1236	223	213	17.233
81-DTA 1087 HL 11L DAPI-b, EdU-g 20x-0016_p01(DAPI+eGFP) nn.tif	862	175	173	20.0696
81-DTA 1087 HL 13L DAPI-b, EdU-g 20x-0015_p01(DAPI+eGFP) nn.tif	935	290	280	29.9465
			average	18.0853	1.0103
81-DTA 1087 HL 6R DAPI-b, EdU-g 20x-0017_p01(DAPI+eGFP) nn.tif	935	192	184	19.6791
81-DTA 1087 HL 9R DAPI-b, EdU-g 20x-0013_p01(DAPI+eGFP) nn.tif	992	196	190	19.1532
81-DTA 1087 HL 10R DAPI-b, EdU-g 20x-0011_p01(DAPI+eGFP) nn.tif	1126	200	186	16.5187
81-DTA 1087 HL 12R DAPI-b, EdU-g 20x-0012_p01(DAPI+eGFP) nn.tif	1249	215	203	16.253
			average	17.901
EXP
81-DTA 1088 HL 7L DAPI-b, EdU-g 20x-0009_p01(DAPI+eGFP) nn.tif	1139	175	170	14.9254
81-DTA 1088 HL 8L DAPI-b, EdU-g 20x-0011_p01(DAPI+eGFP) nn.tif	1115	214	204	18.296
81-DTA 1088 HL 9L DAPI-b, EdU-g 20x-0013_p01(DAPI+eGFP) nn.tif	1040	184	172	16.5385
81-DTA 1088 HL 10L DAPI-b, EdU-g 20x-0016_p01(DAPI+eGFP) nn.tif	1366	217	206	15.0805
			average	16.2101	1.0815
81-DTA 1088 HL 7R DAPI-b, EdU-g 20x-0003_p01(DAPI+eGFP) nn.tif	1131	187	176	15.5615
81-DTA 1088 HL 8R DAPI-b, EdU-g 20x-0010_p01(DAPI+eGFP) nn.tif	1217	211	208	17.0912
81-DTA 1088 HL 9R DAPI-b, EdU-g 20x-0012_p01(DAPI+eGFP) nn.tif	1197	136	132	11.0276
81-DTA 1088 HL 10R DAPI-b, EdU-g 20x-0015_p01(DAPI+eGFP) nn.tif	1395	427	396	28.3871
81-DTA 1088 HL 12R DAPI-b, EdU-g 20x-0017_p01(DAPI+eGFP) nn.tif	1272	217	207	16.2736
			average	14.9885
Fig 5d right
CONTROL
FileName_Orig	Count_DAPI	Count_EdU	Count_EdUDAPI	Count_EdUDAPI/DAPI	L/R EdUDAPI/DAPI ratio
81-DTA 1100 HL 10R Edu-g 20x-0008_p01(DAPI+eGFP) nnn.tif	218	37	34	15.5963
81-DTA 1100 HL 11R Edu-g 20x-0009_p01(DAPI+eGFP) nnn.tif	283	33	33	11.6608
81-DTA 1100 HL 12R Edu-g 20x-0010_p01(DAPI+eGFP) nnn.tif	248	25	24	9.67742
81-DTA 1100 HL 13R Edu-g 20x-0011_p01(DAPI+eGFP) nnn.tif	179	27	20	11.1732
81-DTA 1100 HL 14R Edu-g 20x-0012_p01(DAPI+eGFP) nnn.tif	270	15	15	5.55556
			average	10.7327
81-DTA 1100 HL 2L Edu-g 20x-0002_p01(DAPI+eGFP) nnn.tif	331	65	61	18.429
81-DTA 1100 HL 3L Edu-g 20x-0003_p01(DAPI+eGFP) nnn.tif	263	64	42	15.9696
81-DTA 1100 HL 6L Edu-g 20x-0005_p01(DAPI+eGFP) nnn.tif	187	25	24	12.8342
81-DTA 1100 HL 9L Edu-g 20x-0006_p01(DAPI+eGFP) nnn.tif	299	24	22	7.35786
81-DTA 1100 HL 10L Edu-g 20x-0007_p01(DAPI+eGFP) nnn.tif	129	19	18	13.9535
			average	13.7088	1.2773
81-DTA 1102 HL 2R EdU-g 20x-0010_p01(DAPI+eGFP) nnn.tif	337	59	59	17.5074
81-DTA 1102 HL 3R EdU-g 20x-0011_p01(DAPI+eGFP) nnn.tif	350	61	61	17.4286
81-DTA 1102 HL 4R EdU-g 20x-0013_p01(DAPI+eGFP) nnn.tif	286	42	41	14.3357
81-DTA 1102 HL 5R EdU-g 20x-0014_p01(DAPI+eGFP) nnn.tif	191	31	31	16.2304
			average	16.3755
81-DTA 1102 HL 3L EdU-g 20x-0012_p01(DAPI+eGFP) nnn.tif	296	48	48	16.2162
81-DTA 1102 HL 7L EdU-g 20x-0015_p01(DAPI+eGFP) nnn.tif	220	24	23	10.4545
81-DTA 1102 HL 8L EdU-g 20x-0016_p01(DAPI+eGFP) nnn.tif	266	48	48	18.0451
81-DTA 1102 HL 9L EdU-g 20x-0018_p01(DAPI+eGFP) nnn.tif	333	56	55	16.5165
81-DTA 1102 HL 12L EdU-g 20x-0017_p01(DAPI+eGFP) nnn.tif	312	42	39	12.5
			average	14.7465	0.900521
81-DTA 1104 HL 1R Edu-g 20x-0029_p01(DAPI+eGFP) nnn.tif	342	68	65	19.0058
81-DTA 1104 HL 2R Edu-g 20x-0030_p01(DAPI+eGFP) nnn.tif	350	47	47	13.4286
81-DTA 1104 HL 3R Edu-g 20x-0032_p01(DAPI+eGFP) nnn.tif	341	54	46	13.4897
81-DTA 1104 HL 4R Edu-g 20x-0034_p01(DAPI+eGFP) nnn.tif	331	56	54	16.3142
			average	15.5596
81-DTA 1104 HL 2L EdU-g 20x-0008_p01(DAPI+eGFP) nnn.tif	264	33	32	12.1212
81-DTA 1104 HL 2L Edu-g 20x-0031_p01(DAPI+eGFP) nnn.tif	314	45	36	11.465
81-DTA 1104 HL 7L Edu-g 20x-0036_p01(DAPI+eGFP) nnn.tif	259	23	23	8.88031
81-DTA 1104 HL 9L EdU-g 20x-0010_p01(DAPI+eGFP) nnn.tif	243	44	42	17.284
81-DTA 1104 HL 12L EdU-g 20x-0012_p01(DAPI+eGFP) nnn.tif	280	74	65	23.2143
			average	14.5929	0.937875
EXP
81-DTA 1101 HL 4R EdU-g 20x-0006_p01(DAPI+eGFP) nnn.tif	117	41	20	17.094
81-DTA 1101 HL 6R EdU-g 20x-0005_p01(DAPI+eGFP) nnn.tif	241	43	30	12.4481
			average	14.7711
81-DTA 1101 HL 2L EdU-g 20x-0001_p01(DAPI+eGFP) nnn.tif	289	83	73	25.2595
81-DTA 1101 HL 3L EdU-g 20x-0002_p01(DAPI+eGFP) nnn.tif	298	76	70	23.4899
81-DTA 1101 HL 3L Edu-g 20x-0014_p01(DAPI+eGFP) nnn.tif	387	117	102	26.3566
			average	25.0353	1.69489
81-DTA 1103 HL 3R Edu-g 20x-0018_p01(DAPI+eGFP) nnn.tif	416	141	137	32.9327
81-DTA 1103 HL 6R Edu-g 20x-0021_p01(DAPI+eGFP) nnn.tif	409	61	58	14.1809
81-DTA 1103 HL 12R Edu-g 20x-0028_p01(DAPI+eGFP) nnn.tif	252	37	35	13.8889
			average	20.3342
81-DTA 1103 HL 3L Edu-g 20x-0019_p01(DAPI+eGFP) nnn.tif	404	138	129	31.9307
81-DTA 1103 HL 4L Edu-g 20x-0020_p01(DAPI+eGFP) nnn.tif	379	103	102	26.9129
81-DTA 1103 HL 6L Edu-g 20x-0022_p01(DAPI+eGFP) nnn.tif	346	89	85	24.5665
81-DTA 1103 HL 9L Edu-g 20x-0027_p01(DAPI+eGFP) nnn.tif	348	60	59	16.954
			average	25.091	1.23393
81-DTA 1109 HL 1R Edu-g 20x-0037_p01(DAPI+eGFP) nnn.tif	379	110	106	27.9683
81-DTA 1109 HL 2R Edu-g 20x-0039_p01(DAPI+eGFP) nnn.tif	334	77	74	22.1557
81-DTA 1109 HL 4R Edu-g 20x-0041_p01(DAPI+eGFP) nnn.tif	402	83	80	19.9005
81-DTA 1109 HL 5R Edu-g 20x-0043_p01(DAPI+eGFP) nnn.tif	375	88	78	20.8
81-DTA 1109 HL 7R Edu-g 20x-0045_p01(DAPI+eGFP) nnn.tif	341	78	73	21.4076
81-DTA 1109 HL 8R Edu-g 20x-0047_p01(DAPI+eGFP) nnn.tif	340	44	42	12.3529
			average	20.7642
81-DTA 1109 HL 1L Edu-g 20x-0038_p01(DAPI+eGFP) nnn.tif	349	65	57	16.3324
81-DTA 1109 HL 2L Edu-g 20x-0040_p01(DAPI+eGFP) nnn.tif	343	88	81	23.6152
81-DTA 1109 HL 4L Edu-g 20x-0042_p01(DAPI+eGFP) nnn.tif	402	124	113	28.1095
81-DTA 1109 HL 5L Edu-g 20x-0044_p01(DAPI+eGFP) nnn.tif	321	61	60	18.6916
81-DTA 1109 HL 7L Edu-g 20x-0046_p01(DAPI+eGFP) nnn.tif	337	75	73	21.6617
			average	21.6821	1.0442
CONTROL
FileName_Orig	Count_DAPI	Count_EdU	Count_EdUDAPI	Count_EdUDAPI/DAPI	L/R EdUDAPI/DAPI ratio
81-DTA 1086 HL 6L DAPI-b, EdU-g 20x-0002 (2)_p01(DAPI+eGFP) nnn.tif	333	33	31	9.30931
81-DTA 1086 HL 7L DAPI-b, EdU-g 20x-0002 (1)_p01(DAPI+eGFP) nnn.tif	362	32	26	7.18232
81-DTA 1086 HL 9L DAPI-b, EdU-g 20x-0005_p01(DAPI+eGFP) nnn.tif	373	18	18	4.82574
			average	8.24581	0.847241
81-DTA 1086 HL 7R DAPI-b, EdU-g 20x-0004 (2)_p01(DAPI+eGFP) nnn.tif	302	29	29	9.60265
81-DTA 1086 HL 8R DAPI-b, EdU-g 20x-0003_p01(DAPI+eGFP) nnn.tif	280	31	26	9.28571
81-DTA 1086 HL 9R DAPI-b, EdU-g 20x-0004 (1)_p01(DAPI+eGFP) nnn.tif	291	33	30	10.3093
			average	9.73255
81-DTA 1087 HL 6L DAPI-b, EdU-g 20x-0018_p01(DAPI+eGFP) nnn.tif	307	16	16	5.21173
81-DTA 1087 HL 8L DAPI-b, EdU-g 20x-0014_p01(DAPI+eGFP) nnn.tif	307	14	14	4.56026
81-DTA 1087 HL 10L DAPI-b, EdU-g 20x-0010_p01(DAPI+eGFP) nnn.tif	330	11	11	3.33333
81-DTA 1087 HL 11L DAPI-b, EdU-g 20x-0016_p01(DAPI+eGFP) nnn.tif	309	30	27	8.73786
81-DTA 1087 HL 13L DAPI-b, EdU-g 20x-0015_p01(DAPI+eGFP) nnn.tif	225	37	36	16
			average	7.56864	0.773376
81-DTA 1087 HL 6R DAPI-b, EdU-g 20x-0017_p01(DAPI+eGFP) nnn.tif	220	26	26	11.8182
81-DTA 1087 HL 9R DAPI-b, EdU-g 20x-0013_p01(DAPI+eGFP) nnn.tif	277	27	25	9.02527
81-DTA 1087 HL 10R DAPI-b, EdU-g 20x-0011_p01(DAPI+eGFP) nnn.tif	238	15	15	6.30252
81-DTA 1087 HL 12R DAPI-b, EdU-g 20x-0012_p01(DAPI+eGFP) nnn.tif	350	46	42	12
			average	9.78649
EXP
81-DTA 1088 HL 7L DAPI-b, EdU-g 20x-0009_p01(DAPI+eGFP) nnn.tif	341	14	14	4.10557
81-DTA 1088 HL 8L DAPI-b, EdU-g 20x-0011_p01(DAPI+eGFP) nnn.tif	250	39	39	15.6
81-DTA 1088 HL 9L DAPI-b, EdU-g 20x-0013_p01(DAPI+eGFP) nnn.tif	221	27	27	12.2172
81-DTA 1088 HL 10L DAPI-b, EdU-g 20x-0016_p01(DAPI+eGFP) nnn.tif	305	25	25	8.19672
			average	12.0046	1.1446
81-DTA 1088 HL 7R DAPI-b, EdU-g 20x-0003_p01(DAPI+eGFP) nnn.tif	296	27	26	8.78378
81-DTA 1088 HL 8R DAPI-b, EdU-g 20x-0010_p01(DAPI+eGFP) nnn.tif	260	27	25	9.61538
81-DTA 1088 HL 9R DAPI-b, EdU-g 20x-0012_p01(DAPI+eGFP) nnn.tif	207	18	17	8.21256
81-DTA 1088 HL 10R DAPI-b, EdU-g 20x-0015_p01(DAPI+eGFP) nnn.tif	272	32	31	11.3971
81-DTA 1088 HL 12R DAPI-b, EdU-g 20x-0017_p01(DAPI+eGFP) nnn.tif	275	37	35	12.7273
			average	10.4881
Fig 5d'
CONTROL
FileName_Orig	# of column > 4cells	L/R ratio
81-DTA 1100 HL 10R Edu-g 20x-0008_p01(DAPI+eGFP) nn.tif	6
81-DTA 1100 HL 11R Edu-g 20x-0009_p01(DAPI+eGFP) nn.tif	6
81-DTA 1100 HL 12R Edu-g 20x-0010_p01(DAPI+eGFP) nn.tif	5
81-DTA 1100 HL 13R Edu-g 20x-0011_p01(DAPI+eGFP) nn.tif	8
81-DTA 1100 HL 14R Edu-g 20x-0012_p01(DAPI+eGFP) nn.tif	5
	6
81-DTA 1100 HL 2L Edu-g 20x-0002_p01(DAPI+eGFP) nn.tif
81-DTA 1100 HL 3L Edu-g 20x-0003_p01(DAPI+eGFP) nn.tif
81-DTA 1100 HL 6L Edu-g 20x-0005_p01(DAPI+eGFP) nn.tif	7
81-DTA 1100 HL 9L Edu-g 20x-0006_p01(DAPI+eGFP) nn.tif	6
81-DTA 1100 HL 10L Edu-g 20x-0007_p01(DAPI+eGFP) nn.tif	5
	6	1
81-DTA 1102 HL 2R EdU-g 20x-0010_p01(DAPI+eGFP) nn.tif	7
81-DTA 1102 HL 3R EdU-g 20x-0011_p01(DAPI+eGFP) nn.tif	5
81-DTA 1102 HL 4R EdU-g 20x-0013_p01(DAPI+eGFP) nn.tif	6
81-DTA 1102 HL 5R EdU-g 20x-0014_p01(DAPI+eGFP) nn.tif	5
	5.75
81-DTA 1102 HL 3L EdU-g 20x-0012_p01(DAPI+eGFP) nn.tif	5
81-DTA 1102 HL 7L EdU-g 20x-0015_p01(DAPI+eGFP) nn.tif	2
81-DTA 1102 HL 8L EdU-g 20x-0016_p01(DAPI+eGFP) nn.tif	6
81-DTA 1102 HL 9L EdU-g 20x-0018_p01(DAPI+eGFP) nn.tif	7
81-DTA 1102 HL 12L EdU-g 20x-0017_p01(DAPI+eGFP) nn.tif	5
	5	0.869565
81-DTA 1104 HL 1R Edu-g 20x-0029_p01(DAPI+eGFP) nn.tif	4
81-DTA 1104 HL 2R Edu-g 20x-0030_p01(DAPI+eGFP) nn.tif	7
81-DTA 1104 HL 3R Edu-g 20x-0032_p01(DAPI+eGFP) nn.tif	7
81-DTA 1104 HL 4R Edu-g 20x-0034_p01(DAPI+eGFP) nn.tif	7
	6.25
81-DTA 1104 HL 2L EdU-g 20x-0008_p01(DAPI+eGFP) nn.tif	4
81-DTA 1104 HL 2L Edu-g 20x-0031_p01(DAPI+eGFP) nn.tif	7
81-DTA 1104 HL 7L Edu-g 20x-0036_p01(DAPI+eGFP) nn.tif	4
81-DTA 1104 HL 9L EdU-g 20x-0010_p01(DAPI+eGFP) nn.tif
81-DTA 1104 HL 12L EdU-g 20x-0012_p01(DAPI+eGFP) nn.tif
	5	0.8
EXP
81-DTA 1101 HL 6R EdU-g 20x-0005_p01(DAPI+eGFP) nn.tif	3
	3
81-DTA 1101 HL 2L EdU-g 20x-0001_p01(DAPI+eGFP) nn.tif	9
81-DTA 1101 HL 3L EdU-g 20x-0002_p01(DAPI+eGFP) nn.tif
81-DTA 1101 HL 3L Edu-g 20x-0014_p01(DAPI+eGFP) nn.tif	6
	7.5	2.5
81-DTA 1103 HL 3R Edu-g 20x-0018_p01(DAPI+eGFP) nn.tif
81-DTA 1103 HL 6R Edu-g 20x-0021_p01(DAPI+eGFP) nn.tif	8
81-DTA 1103 HL 12R Edu-g 20x-0028_p01(DAPI+eGFP) nn.tif	5
	6.5
81-DTA 1103 HL 3L Edu-g 20x-0019_p01(DAPI+eGFP) nn.tif
81-DTA 1103 HL 4L Edu-g 20x-0020_p01(DAPI+eGFP) nn.tif	8
81-DTA 1103 HL 6L Edu-g 20x-0022_p01(DAPI+eGFP) nn.tif
81-DTA 1103 HL 9L Edu-g 20x-0027_p01(DAPI+eGFP) nn.tif	8
	8	1.23077
81-DTA 1109 HL 1R Edu-g 20x-0037_p01(DAPI+eGFP) nn.tif
81-DTA 1109 HL 2R Edu-g 20x-0039_p01(DAPI+eGFP) nn.tif
81-DTA 1109 HL 4R Edu-g 20x-0041_p01(DAPI+eGFP) nn.tif	7
81-DTA 1109 HL 5R Edu-g 20x-0043_p01(DAPI+eGFP) nn.tif	8
81-DTA 1109 HL 7R Edu-g 20x-0045_p01(DAPI+eGFP) nn.tif	7
81-DTA 1109 HL 8R Edu-g 20x-0047_p01(DAPI+eGFP) nn.tif	6
	7
81-DTA 1109 HL 1L Edu-g 20x-0038_p01(DAPI+eGFP) nn.tif	9
81-DTA 1109 HL 2L Edu-g 20x-0040_p01(DAPI+eGFP) nn.tif
81-DTA 1109 HL 4L Edu-g 20x-0042_p01(DAPI+eGFP) nn.tif	8
81-DTA 1109 HL 5L Edu-g 20x-0044_p01(DAPI+eGFP) nn.tif	8
81-DTA 1109 HL 7L Edu-g 20x-0046_p01(DAPI+eGFP) nn.tif	8
	8.25	1.17857
CONTROL
FileName_Orig	# of column > 4cells	L/R ratio
81-DTA 1086 HL 6L DAPI-b, EdU-g 20x-0002 (2)_p01(DAPI+eGFP) nn.tif	4
81-DTA 1086 HL 7L DAPI-b, EdU-g 20x-0002 (1)_p01(DAPI+eGFP) nn.tif	3
81-DTA 1086 HL 9L DAPI-b, EdU-g 20x-0005_p01(DAPI+eGFP) nn.tif	4
average	3.66667	1
81-DTA 1086 HL 7R DAPI-b, EdU-g 20x-0004 (2)_p01(DAPI+eGFP) nn.tif	3
81-DTA 1086 HL 8R DAPI-b, EdU-g 20x-0003_p01(DAPI+eGFP) nn.tif	3
81-DTA 1086 HL 9R DAPI-b, EdU-g 20x-0004 (1)_p01(DAPI+eGFP) nn.tif	5
average	3.66667
81-DTA 1087 HL 6L DAPI-b, EdU-g 20x-0018_p01(DAPI+eGFP) nn.tif	5
81-DTA 1087 HL 8L DAPI-b, EdU-g 20x-0014_p01(DAPI+eGFP) nn.tif	4
81-DTA 1087 HL 10L DAPI-b, EdU-g 20x-0010_p01(DAPI+eGFP) nn.tif
81-DTA 1087 HL 11L DAPI-b, EdU-g 20x-0016_p01(DAPI+eGFP) nn.tif	3
81-DTA 1087 HL 13L DAPI-b, EdU-g 20x-0015_p01(DAPI+eGFP) nn.tif	3
average	3.75	1.25
81-DTA 1087 HL 6R DAPI-b, EdU-g 20x-0017_p01(DAPI+eGFP) nn.tif	2
81-DTA 1087 HL 9R DAPI-b, EdU-g 20x-0013_p01(DAPI+eGFP) nn.tif	3
81-DTA 1087 HL 10R DAPI-b, EdU-g 20x-0011_p01(DAPI+eGFP) nn.tif	2
81-DTA 1087 HL 12R DAPI-b, EdU-g 20x-0012_p01(DAPI+eGFP) nn.tif	5
average	3
EXP
81-DTA 1088 HL 7L DAPI-b, EdU-g 20x-0009_p01(DAPI+eGFP) nn.tif	3
81-DTA 1088 HL 8L DAPI-b, EdU-g 20x-0011_p01(DAPI+eGFP) nn.tif	4
81-DTA 1088 HL 9L DAPI-b, EdU-g 20x-0013_p01(DAPI+eGFP) nn.tif	5
81-DTA 1088 HL 10L DAPI-b, EdU-g 20x-0016_p01(DAPI+eGFP) nn.tif	3
average	3.75	1.5
81-DTA 1088 HL 7R DAPI-b, EdU-g 20x-0003_p01(DAPI+eGFP) nn.tif	3
81-DTA 1088 HL 8R DAPI-b, EdU-g 20x-0010_p01(DAPI+eGFP) nn.tif	2
81-DTA 1088 HL 9R DAPI-b, EdU-g 20x-0012_p01(DAPI+eGFP) nn.tif	4
81-DTA 1088 HL 10R DAPI-b, EdU-g 20x-0015_p01(DAPI+eGFP) nn.tif	2
81-DTA 1088 HL 12R DAPI-b, EdU-g 20x-0017_p01(DAPI+eGFP) nn.tif	2
average	2.5

## Sheet: Fig 5e
Fig 5e left
CONTROL
FileName_Orig	Count_DAPI	Count_EdU	Count_EdUDAPI	Count_EdUDAPI/DAPI	L/R EdUDAPI/DAPI ratio
81-DTA 1133 HL A1-4R DAPI-b, EdU-g 20x-0001_p01(DAPI+eGFP) n.tif	2011	220	193	9.59722
81-DTA 1133 HL A1-5R DAPI-b, EdU-g 20x-0003_p01(DAPI+eGFP) n.tif	2400	255	226	9.41667
81-DTA 1133 HL A1-6R DAPI-b, EdU-g 20x-0005_p01(DAPI+eGFP) n.tif	2134	194	178	8.34114
81-DTA 1133 HL A1-7R DAPI-b, EdU-g 20x-0007_p01(DAPI+eGFP) n.tif	2481	308	276	11.1245
			average	9.61989
81-DTA 1133 HL A1-5L DAPI-b, EdU-g 20x-0004_p01(DAPI+eGFP) n.tif	1526	172	141	9.23984
81-DTA 1133 HL A1-6L DAPI-b, EdU-g 20x-0006_p01(DAPI+eGFP) n.tif	1961	126	108	5.50739
81-DTA 1133 HL A1-7L DAPI-b, EdU-g 20x-0008_p01(DAPI+eGFP) n.tif	1976	201	182	9.21053
81-DTA 1133 HL A1-8L DAPI-b, EdU-g 20x-0009_p01(DAPI+eGFP) n.tif	2191	160	148	6.75491
			average	7.67817	0.798155
81-DTA 1134 HL A1-1R DAPI-b, EdU-g 20x-0010_p01(DAPI+eGFP) n.tif	2221	304	283	12.742
81-DTA 1134 HL A1-2R DAPI-b, EdU-g 20x-0013_p01(DAPI+eGFP) n.tif	2730	323	276	10.1099
81-DTA 1134 HL A1-3R DAPI-b, EdU-g 20x-0014_p01(DAPI+eGFP) n.tif	2681	313	271	10.1082
81-DTA 1134 HL A1-4R DAPI-b, EdU-g 20x-0015_p01(DAPI+eGFP) n.tif	2526	361	316	12.5099
81-DTA 1134 HL A1-8R DAPI-b, EdU-g 20x-0020_p01(DAPI+eGFP) n.tif	2116	221	183	8.64839
			average	10.8237
81-DTA 1134 HL A1-4L DAPI-b, EdU-g 20x-0016_p01(DAPI+eGFP) n.tif	1703	184	163	9.57134
81-DTA 1134 HL A1-5L DAPI-b, EdU-g 20x-0017_p01(DAPI+eGFP) n.tif	1723	130	107	6.2101
81-DTA 1134 HL A1-6L DAPI-b, EdU-g 20x-0018_p01(DAPI+eGFP) n.tif	2028	198	169	8.33333
81-DTA 1134 HL A1-8L DAPI-b, EdU-g 20x-0019_p01(DAPI+eGFP) n.tif	1962	185	165	8.40979
			average	8.13114	0.751237
81-DTA 1136 HL A1-1R DAPI-b, EdU-g 20x-0021_p01(DAPI+eGFP+Cy5) n.tif	1936	200	178	9.19421
81-DTA 1136 HL A1-2R DAPI-b, EdU-g 20x-0023_p01(DAPI+eGFP) n.tif	1962	208	183	9.32722
81-DTA 1136 HL A1-3R DAPI-b, EdU-g 20x-0025_p01(DAPI+eGFP) n.tif	2552	244	227	8.89498
81-DTA 1136 HL A1-5R DAPI-b, EdU-g 20x-0027_p01(DAPI+eGFP) n.tif	2235	208	195	8.72483
			average	9.03531
81-DTA 1136 HL A1-1L DAPI-b, EdU-g 20x-0022_p01(DAPI+eGFP) n.tif	1839	144	125	6.79717
81-DTA 1136 HL A1-2L DAPI-b, EdU-g 20x-0024_p01(DAPI+eGFP) n.tif	2138	146	132	6.17399
81-DTA 1136 HL A1-3L DAPI-b, EdU-g 20x-0026_p01(DAPI+eGFP) n.tif	2256	219	204	9.04255
81-DTA 1136 HL A1-5L DAPI-b, EdU-g 20x-0028_p01(DAPI+eGFP) n.tif	2676	222	213	7.95964
			average	7.49334	0.829339
EXP
81-DTA 1137 HL A1-2R DAPI-b, EdU-g 20x-0030_p01(DAPI+eGFP) n.tif	1876	227	207	11.0341
81-DTA 1137 HL A1-3R DAPI-b, EdU-g 20x-0032_p01(DAPI+eGFP) n.tif	2556	464	431	16.8623
81-DTA 1137 HL A1-4R DAPI-b, EdU-g 20x-0035_p01(DAPI+eGFP) n.tif	2712	350	322	11.8732
81-DTA 1137 HL A1-5R DAPI-b, EdU-g 20x-0034_p01(DAPI+eGFP) n.tif	2217	202	183	8.2544
			average	12.006
81-DTA 1137 HL A1-1L DAPI-b, EdU-g 20x-0029_p01(DAPI+eGFP) n.tif	2255	276	263	11.663
81-DTA 1137 HL A1-2L DAPI-b, EdU-g 20x-0031_p01(DAPI+eGFP) n.tif	2239	282	258	11.523
81-DTA 1137 HL A1-3L DAPI-b, EdU-g 20x-0033_p01(DAPI+eGFP) n.tif	2223	315	283	12.7305
81-DTA 1137 HL A1-4L DAPI-b, EdU-g 20x-0036_p01(DAPI+eGFP) n.tif	2040	182	168	8.23529
			average	11.038	0.919371
FileName_Orig	Count_DAPI	Count_EdU	Count_EdUDAPI	Count_EdUDAPI/DAPI	L/R EdUDAPI/DAPI ratio
81-DTA 1165 A1-1L EdU-g 20x-0012_p01(DAPI+eGFP) n.tif	2358	197	191	8.10008
81-DTA 1165 A1-2L EdU-g 20x-0014_p01(DAPI+eGFP) n.tif	2064	199	177	8.57558
81-DTA 1165 A1-4L EdU-g 20x-0018_p01(DAPI+eGFP) n.tif	2655	249	227	8.54991
81-DTA 1165 A1-5L EdU-g 20x-0017_p01(DAPI+eGFP) n.tif	2715	235	208	7.66114
			average	8.22168
81-DTA 1165 A1-1R EdU-g 20x-0011_p01(DAPI+eGFP) n.tif	3026	287	277	9.154
81-DTA 1165 A1-2R EdU-g 20x-0013_p01(DAPI+eGFP) n.tif	3092	365	341	11.0285
81-DTA 1165 A1-4R EdU-g 20x-0015_p01(DAPI+eGFP) n.tif	2743	275	246	8.96828
81-DTA 1165 A1-5R EdU-g 20x-0016_p01(DAPI+eGFP) n.tif	2382	225	203	8.52225
			average	9.41825	0.872952
CONTROL
81-DTA 1166 A1-1L EdU-g 20x-0003_p01(DAPI+eGFP) n.tif	2390	190	183	7.6569
81-DTA 1166 A1-2L EdU-g 20x-0005_p01(DAPI+eGFP) n.tif	1435	115	98	6.82927
81-DTA 1166 A1-4L EdU-g 20x-0007_p01(DAPI+eGFP) n.tif	2104	229	201	9.55323
81-DTA 1166 A1-7L EdU-g 20x-0010_p01(DAPI+eGFP) n.tif	2367	260	228	9.63245
			average	8.41796
81-DTA 1166 A1-1R EdU-g 20x-0002_p01(DAPI+eGFP) n.tif	2760	299	294	10.6522
81-DTA 1166 A1-2R EdU-g 20x-0004_p01(DAPI+eGFP) n.tif	1581	149	124	7.84314
81-DTA 1166 A1-4R EdU-g 20x-0006_p01(DAPI+eGFP) n.tif	1861	162	148	7.95271
81-DTA 1166 A1-7R EdU-g 20x-0009_p01(DAPI+eGFP) n.tif	1780	176	148	8.31461
			average	8.69066	0.968622
81-DTA 1167 A1-1L EdU-g 20x-0020_p01(DAPI+eGFP) n.tif	2107	279	237	11.2482
81-DTA 1167 A1-3L EdU-g 20x-0024_p01(DAPI+eGFP) n.tif	2197	264	227	10.3323
81-DTA 1167 A1-6L EdU-g 20x-0025_p01(DAPI+eGFP) n.tif	2521	369	330	13.09
			average	11.5568
81-DTA 1167 A1-1R EdU-g 20x-0019_p01(DAPI+eGFP) n.tif	2400	271	237	9.875
81-DTA 1167 A1-2R EdU-g 20x-0021_p01(DAPI+eGFP) n.tif	2453	326	276	11.2515
81-DTA 1167 A1-3R EdU-g 20x-0023_p01(DAPI+eGFP) n.tif	2445	253	214	8.75256
81-DTA 1167 A1-6R EdU-g 20x-0026_p01(DAPI+eGFP) n.tif	2712	355	312	11.5044
			average	10.3459	1.11705
FileName_Orig	Count_DAPI	Count_EdU	Count_EdUDAPI	Count_EdUDAPI/DAPI	L/R EdUDAPI/DAPI ratio
81-DTA 1209 HL 1L DAPI-b, EdU-g 20x-0002_p01(DAPI+eGFP) n.tif	1552	206	184	11.8557
81-DTA 1209 HL 2L DAPI-b, EdU-g 20x-0003_p01(DAPI+eGFP) n.tif	2453	329	299	12.1892
81-DTA 1209 HL 5L DAPI-b, EdU-g 20x-0006_p01(DAPI+eGFP) n.tif	2322	345	314	13.5228
			average	12.5226
81-DTA 1209 HL 1R DAPI-b, EdU-g 20x-0001_p01(DAPI+eGFP) n.tif	1305	227	212	16.2452
81-DTA 1209 HL 3R DAPI-b, EdU-g 20x-0004_p01(DAPI+eGFP) n.tif	2423	410	386	15.9307
81-DTA 1209 HL 4R DAPI-b, EdU-g 20x-0008_p01(DAPI+eGFP) n.tif	1706	199	187	10.9613
81-DTA 1209 HL 5R DAPI-b, EdU-g 20x-0005_p01(DAPI+eGFP) n.tif	2381	389	360	15.1197
81-DTA 1209 HL 7R DAPI-b, EdU-g 20x-0007_p01(DAPI+eGFP) n.tif	2003	283	256	12.7808
			average	14.2075	0.881402
81-DTA 1210 HL 1L DAPI-b, EdU-g 20x-0002_p01(DAPI+eGFP) n.tif	2868	507	478	16.6667
81-DTA 1210 HL 2L DAPI-b, EdU-g 20x-0004_p01(DAPI+eGFP) n.tif	2295	336	308	13.4205
81-DTA 1210 HL 3L DAPI-b, EdU-g 20x-0006_p01(DAPI+eGFP) n.tif	1819	260	240	13.1941
81-DTA 1210 HL 4L DAPI-b, EdU-g 20x-0007_p01(DAPI+eGFP) n.tif	2422	357	316	13.0471
			average	14.0821
81-DTA 1210 HL 1R DAPI-b, EdU-g 20x-0001_p01(DAPI+eGFP) n.tif	2477	421	390	15.7449
81-DTA 1210 HL 2R DAPI-b, EdU-g 20x-0003_p01(DAPI+eGFP) n.tif	2587	395	364	14.0704
81-DTA 1210 HL 3R DAPI-b, EdU-g 20x-0005_p01(DAPI+eGFP) n.tif	2443	320	297	12.1572
81-DTA 1210 HL 4R DAPI-b, EdU-g 20x-0008_p01(DAPI+eGFP) n.tif	2604	366	342	13.1336
			average	13.7765	1.02218
81-DTA 1211 HL 1L DAPI-b, EdU-g 20x-0010_p01(DAPI+eGFP) n.tif	1994	293	265	13.2899
81-DTA 1211 HL 2L DAPI-b, EdU-g 20x-0012_p01(DAPI+eGFP) n.tif	2177	265	244	11.2081
81-DTA 1211 HL 7L DAPI-b, EdU-g 20x-0014_p01(DAPI+eGFP) n.tif	2837	529	506	17.8357
			average	14.1112
81-DTA 1211 HL 1R DAPI-b, EdU-g 20x-0009_p01(DAPI+eGFP) n.tif	2309	357	330	14.2919
81-DTA 1211 HL 2R DAPI-b, EdU-g 20x-0011_p01(DAPI+eGFP) n.tif	2280	327	293	12.8509
81-DTA 1211 HL 7R DAPI-b, EdU-g 20x-0013_p01(DAPI+eGFP) n.tif	3282	598	583	17.7636
			average	14.9688	0.942711
EXP
81-DTA 1212 HL 1L DAPI-b, EdU-g 20x-0016_p01(DAPI+eGFP) n.tif	2437	312	286	11.7357
81-DTA 1212 HL 2L DAPI-b, EdU-g 20x-0018_p01(DAPI+eGFP) n.tif	2311	277	257	11.1207
81-DTA 1212 HL 3L DAPI-b, EdU-g 20x-0020_p01(DAPI+eGFP) n.tif	2511	310	283	11.2704
			average	11.3756
81-DTA 1212 HL 1R DAPI-b, EdU-g 20x-0015_p01(DAPI+eGFP) n.tif	3306	484	452	13.6721
81-DTA 1212 HL 2R DAPI-b, EdU-g 20x-0017_p01(DAPI+eGFP) n.tif	2789	344	320	11.4736
81-DTA 1212 HL 3R DAPI-b, EdU-g 20x-0019_p01(DAPI+eGFP) n.tif	2698	352	328	12.1572
			average	12.4343	0.914858
81-DTA 1213 HL 4L DAPI-b, EdU-g 20x-0022_p01(DAPI+eGFP) n.tif	1723	258	237	13.7551
81-DTA 1213 HL 6L DAPI-b, EdU-g 20x-0028_p01(DAPI+eGFP) n.tif	2234	327	302	13.5184
81-DTA 1213 HL 8L DAPI-b, EdU-g 20x-0024_p01(DAPI+eGFP) n.tif	2495	378	345	13.8277
81-DTA 1213 HL 9L DAPI-b, EdU-g 20x-0026_p01(DAPI+eGFP) n.tif	2883	485	444	15.4006
			average	14.1254
81-DTA 1213 HL 4R DAPI-b, EdU-g 20x-0021_p01(DAPI+eGFP) n.tif	3589	573	532	14.8231
81-DTA 1213 HL 8R DAPI-b, EdU-g 20x-0023_p01(DAPI+eGFP) n.tif	3352	533	496	14.7971
81-DTA 1213 HL 9R DAPI-b, EdU-g 20x-0025_p01(DAPI+eGFP) n.tif	2631	375	355	13.493
			average	14.3711	0.982908
81-DTA 1214 HL 1L DAPI-b, EdU-g 20x-0030_p01(DAPI+eGFP) n.tif	2126	228	211	9.92474
81-DTA 1214 HL 2L DAPI-b, EdU-g 20x-0032_p01(DAPI+eGFP) n.tif	1745	142	132	7.56447
81-DTA 1214 HL 5L DAPI-b, EdU-g 20x-0036_p01(DAPI+eGFP) n.tif	2203	174	164	7.44439
			average	8.3112
81-DTA 1214 HL 1R DAPI-b, EdU-g 20x-0029_p01(DAPI+eGFP) n.tif	2388	291	264	11.0553
81-DTA 1214 HL 2R DAPI-b, EdU-g 20x-0031_p01(DAPI+eGFP) n.tif	2447	238	221	9.03147
81-DTA 1214 HL 3R DAPI-b, EdU-g 20x-0033_p01(DAPI+eGFP) n.tif	1923	144	136	7.07228
81-DTA 1214 HL 4R DAPI-b, EdU-g 20x-0035_p01(DAPI+eGFP) n.tif	2274	187	175	7.69569
			average	7.93315	1.04766
Fig 5e middle
CONTROL
FileName_Orig	Count_DAPI	Count_EdU	Count_EdUDAPI	Count_EdUDAPI/DAPI	L/R EdUDAPI/DAPI ratio
81-DTA 1133 HL A1-4R DAPI-b, EdU-g 20x-0001_p01(DAPI+eGFP) nn.tif	1155	124	109	9.43723
81-DTA 1133 HL A1-5R DAPI-b, EdU-g 20x-0003_p01(DAPI+eGFP) nn.tif	842	138	115	13.658
81-DTA 1133 HL A1-6R DAPI-b, EdU-g 20x-0005_p01(DAPI+eGFP) nn.tif	1060	122	114	10.7547
81-DTA 1133 HL A1-7R DAPI-b, EdU-g 20x-0007_p01(DAPI+eGFP) nn.tif	1079	123	110	10.1946
			average	11.0111
81-DTA 1133 HL A1-5L DAPI-b, EdU-g 20x-0004_p01(DAPI+eGFP) nn.tif	973	131	110	11.3052
81-DTA 1133 HL A1-7L DAPI-b, EdU-g 20x-0008_p01(DAPI+eGFP) nn.tif	972	126	105	10.8025
81-DTA 1133 HL A1-6L DAPI-b, EdU-g 20x-0006_p01(DAPI+eGFP) nn.tif	1017	131	114	11.2094
81-DTA 1133 HL A1-8L DAPI-b, EdU-g 20x-0009_p01(DAPI+eGFP) nn.tif	852	101	100	11.7371
			average	11.2636	1.02292
81-DTA 1134 HL A1-1R DAPI-b, EdU-g 20x-0010_p01(DAPI+eGFP) nn.tif	1137	155	132	11.6095
81-DTA 1134 HL A1-2R DAPI-b, EdU-g 20x-0013_p01(DAPI+eGFP) nn.tif	1197	181	154	12.8655
81-DTA 1134 HL A1-3R DAPI-b, EdU-g 20x-0014_p01(DAPI+eGFP) nn.tif	1058	174	153	14.4612
81-DTA 1134 HL A1-4R DAPI-b, EdU-g 20x-0015_p01(DAPI+eGFP) nn.tif	1059	205	177	16.7139
81-DTA 1134 HL A1-8R DAPI-b, EdU-g 20x-0020_p01(DAPI+eGFP) nn.tif	979	144	127	12.9724
			average	13.7245
81-DTA 1134 HL A1-4L DAPI-b, EdU-g 20x-0016_p01(DAPI+eGFP) nn.tif	1025	128	110	10.7317
81-DTA 1134 HL A1-5L DAPI-b, EdU-g 20x-0017_p01(DAPI+eGFP) nn.tif	1083	120	104	9.60295
81-DTA 1134 HL A1-6L DAPI-b, EdU-g 20x-0018_p01(DAPI+eGFP) nn.tif	937	141	118	12.5934
81-DTA 1134 HL A1-8L DAPI-b, EdU-g 20x-0019_p01(DAPI+eGFP) nn.tif	953	157	140	14.6905
			average	11.9046	0.867399
81-DTA 1136 HL A1-1R DAPI-b, EdU-g 20x-0021_p01(DAPI+eGFP+Cy5) nn.tif	842	87	78	9.26366
81-DTA 1136 HL A1-2R DAPI-b, EdU-g 20x-0023_p01(DAPI+eGFP) nn.tif	795	142	127	15.9748
81-DTA 1136 HL A1-3R DAPI-b, EdU-g 20x-0025_p01(DAPI+eGFP) nn.tif	721	162	145	20.111
81-DTA 1136 HL A1-5R DAPI-b, EdU-g 20x-0027_p01(DAPI+eGFP) nn.tif	1035	163	146	14.1063
			average	14.8639
81-DTA 1136 HL A1-1L DAPI-b, EdU-g 20x-0022_p01(DAPI+eGFP) nn.tif	980	140	128	13.0612
81-DTA 1136 HL A1-2L DAPI-b, EdU-g 20x-0024_p01(DAPI+eGFP) nn.tif	1102	148	136	12.3412
81-DTA 1136 HL A1-3L DAPI-b, EdU-g 20x-0026_p01(DAPI+eGFP) nn.tif	913	137	125	13.6911
81-DTA 1136 HL A1-5L DAPI-b, EdU-g 20x-0028_p01(DAPI+eGFP) nn.tif	885	119	116	13.1073
			average	13.0502	0.877979
EXP
81-DTA 1137 HL A1-2R DAPI-b, EdU-g 20x-0030_p01(DAPI+eGFP) nn.tif	728	111	88	12.0879
81-DTA 1137 HL A1-3R DAPI-b, EdU-g 20x-0032_p01(DAPI+eGFP) nn.tif	673	136	110	16.3447
81-DTA 1137 HL A1-4R DAPI-b, EdU-g 20x-0035_p01(DAPI+eGFP) nn.tif	682	110	96	14.0762
81-DTA 1137 HL A1-5R DAPI-b, EdU-g 20x-0034_p01(DAPI+eGFP) nn.tif	790	105	88	11.1392
			average	13.412
81-DTA 1137 HL A1-1L DAPI-b, EdU-g 20x-0029_p01(DAPI+eGFP) nn.tif	874	107	92	10.5263
81-DTA 1137 HL A1-2L DAPI-b, EdU-g 20x-0031_p01(DAPI+eGFP) nn.tif	884	113	94	10.6335
81-DTA 1137 HL A1-3L DAPI-b, EdU-g 20x-0033_p01(DAPI+eGFP) nn.tif	817	99	83	10.1591
81-DTA 1137 HL A1-4L DAPI-b, EdU-g 20x-0036_p01(DAPI+eGFP) nn.tif	657	72	65	9.89346
			average	10.3031	0.768198
FileName_Orig	Count_DAPI	Count_EdU	Count_EdUDAPI	Count_EdUDAPI/DAPI	L/R EdUDAPI/DAPI ratio
81-DTA 1165 A1-1L EdU-g 20x-0012_p01(DAPI+eGFP) nn.tif	1084	161	151	13.9299
81-DTA 1165 A1-2L EdU-g 20x-0014_p01(DAPI+eGFP) nn.tif	1014	155	137	13.5108
81-DTA 1165 A1-4L EdU-g 20x-0018_p01(DAPI+eGFP) nn.tif	891	142	117	13.1313
81-DTA 1165 A1-5L EdU-g 20x-0017_p01(DAPI+eGFP) nn.tif	1053	171	155	14.7198
			average	13.823
81-DTA 1165 A1-1R EdU-g 20x-0011_p01(DAPI+eGFP) nn.tif	1366	186	180	13.1772
81-DTA 1165 A1-2R EdU-g 20x-0013_p01(DAPI+eGFP) nn.tif	928	185	168	18.1034
81-DTA 1165 A1-4R EdU-g 20x-0015_p01(DAPI+eGFP) nn.tif	830	165	144	17.3494
81-DTA 1165 A1-5R EdU-g 20x-0016_p01(DAPI+eGFP) nn.tif	732	154	134	18.306
			average	16.734	0.826041
CONTROL
81-DTA 1166 A1-1L EdU-g 20x-0003_p01(DAPI+eGFP) nn.tif	1463	209	206	14.0807
81-DTA 1166 A1-2L EdU-g 20x-0005_p01(DAPI+eGFP) nn.tif	861	127	118	13.705
81-DTA 1166 A1-4L EdU-g 20x-0007_p01(DAPI+eGFP) nn.tif	942	180	152	16.1359
81-DTA 1166 A1-7L EdU-g 20x-0010_p01(DAPI+eGFP) nn.tif	786	171	139	17.6845
			average	15.4015
81-DTA 1166 A1-1R EdU-g 20x-0002_p01(DAPI+eGFP) nn.tif	1369	179	174	12.71
81-DTA 1166 A1-2R EdU-g 20x-0004_p01(DAPI+eGFP) nn.tif	864	104	99	11.4583
81-DTA 1166 A1-4R EdU-g 20x-0006_p01(DAPI+eGFP) nn.tif	822	135	129	15.6934
81-DTA 1166 A1-7R EdU-g 20x-0009_p01(DAPI+eGFP) nn.tif	910	142	125	13.7363
			average	13.3995	1.14941
81-DTA 1167 A1-1L EdU-g 20x-0020_p01(DAPI+eGFP) nn.tif	756	129	109	14.418
81-DTA 1167 A1-3L EdU-g 20x-0024_p01(DAPI+eGFP) nn.tif	624	104	85	13.6218
81-DTA 1167 A1-6L EdU-g 20x-0025_p01(DAPI+eGFP) nn.tif	972	218	189	19.4444
			average	15.8281
81-DTA 1167 A1-1R EdU-g 20x-0019_p01(DAPI+eGFP) nn.tif	1013	189	171	16.8806
81-DTA 1167 A1-2R EdU-g 20x-0021_p01(DAPI+eGFP) nn.tif	1241	236	202	16.2772
81-DTA 1167 A1-3R EdU-g 20x-0023_p01(DAPI+eGFP) nn.tif	1120	208	165	14.7321
81-DTA 1167 A1-6R EdU-g 20x-0026_p01(DAPI+eGFP) nn.tif	880	172	145	16.4773
			average	16.0918	0.983612
FileName_Orig	Count_DAPI	Count_EdU	Count_EdUDAPI	Count_EdUDAPI/DAPI	L/R EdUDAPI/DAPI ratio
81-DTA 1209 HL 1L DAPI-b, EdU-g 20x-0002_p01(DAPI+eGFP) nn.tif	1154	226	189	16.3778
81-DTA 1209 HL 2L DAPI-b, EdU-g 20x-0003_p01(DAPI+eGFP) nn.tif	872	125	121	13.8761
81-DTA 1209 HL 5L DAPI-b, EdU-g 20x-0006_p01(DAPI+eGFP) nn.tif	994	173	154	15.493
			average	15.249
81-DTA 1209 HL 1R DAPI-b, EdU-g 20x-0001_p01(DAPI+eGFP) nn.tif	729	117	105	14.4033
81-DTA 1209 HL 3R DAPI-b, EdU-g 20x-0004_p01(DAPI+eGFP) nn.tif	567	97	87	15.3439
81-DTA 1209 HL 4R DAPI-b, EdU-g 20x-0008_p01(DAPI+eGFP) nn.tif	861	116	109	12.6597
81-DTA 1209 HL 5R DAPI-b, EdU-g 20x-0005_p01(DAPI+eGFP) nn.tif	860	178	163	18.9535
81-DTA 1209 HL 7R DAPI-b, EdU-g 20x-0007_p01(DAPI+eGFP) nn.tif	803	118	105	13.076
			average	14.8873	1.0243
81-DTA 1210 HL 1L DAPI-b, EdU-g 20x-0002_p01(DAPI+eGFP) nn.tif	1123	263	234	20.837
81-DTA 1210 HL 2L DAPI-b, EdU-g 20x-0004_p01(DAPI+eGFP) nn.tif	1092	230	198	18.1319
81-DTA 1210 HL 3L DAPI-b, EdU-g 20x-0006_p01(DAPI+eGFP) nn.tif	809	123	114	14.0915
81-DTA 1210 HL 4L DAPI-b, EdU-g 20x-0007_p01(DAPI+eGFP) nn.tif	834	130	116	13.9089
			average	16.7423
81-DTA 1210 HL 1R DAPI-b, EdU-g 20x-0001_p01(DAPI+eGFP) nn.tif	989	190	156	15.7735
81-DTA 1210 HL 2R DAPI-b, EdU-g 20x-0003_p01(DAPI+eGFP) nn.tif	794	131	104	13.0982
81-DTA 1210 HL 3R DAPI-b, EdU-g 20x-0005_p01(DAPI+eGFP) nn.tif	877	155	133	15.1653
81-DTA 1210 HL 4R DAPI-b, EdU-g 20x-0008_p01(DAPI+eGFP) nn.tif	938	125	106	11.3006
			average	13.8344	1.21019
81-DTA 1211 HL 1L DAPI-b, EdU-g 20x-0010_p01(DAPI+eGFP) nn.tif	776	173	155	19.9742
81-DTA 1211 HL 2L DAPI-b, EdU-g 20x-0012_p01(DAPI+eGFP) nn.tif	783	184	159	20.3065
81-DTA 1211 HL 7L DAPI-b, EdU-g 20x-0014_p01(DAPI+eGFP) nn.tif	1073	202	188	17.521
			average	19.2672
81-DTA 1211 HL 1R DAPI-b, EdU-g 20x-0009_p01(DAPI+eGFP) nn.tif	749	191	163	21.7623
81-DTA 1211 HL 2R DAPI-b, EdU-g 20x-0011_p01(DAPI+eGFP) nn.tif	952	206	177	18.5924
81-DTA 1211 HL 7R DAPI-b, EdU-g 20x-0013_p01(DAPI+eGFP) nn.tif	1204	263	248	20.598
			average	20.3176	0.948303
EXP
81-DTA 1212 HL 1L DAPI-b, EdU-g 20x-0016_p01(DAPI+eGFP) nn.tif	696	99	88	12.6437
81-DTA 1212 HL 2L DAPI-b, EdU-g 20x-0018_p01(DAPI+eGFP) nn.tif	762	142	129	16.9291
81-DTA 1212 HL 3L DAPI-b, EdU-g 20x-0020_p01(DAPI+eGFP) nn.tif	765	183	156	20.3922
			average	16.655
81-DTA 1212 HL 1R DAPI-b, EdU-g 20x-0015_p01(DAPI+eGFP) nn.tif	630	127	108	17.1429
81-DTA 1212 HL 2R DAPI-b, EdU-g 20x-0017_p01(DAPI+eGFP) nn.tif	733	124	117	15.9618
81-DTA 1212 HL 3R DAPI-b, EdU-g 20x-0019_p01(DAPI+eGFP) nn.tif	791	155	133	16.8142
			average	16.6396	1.00092
81-DTA 1213 HL 4L DAPI-b, EdU-g 20x-0022_p01(DAPI+eGFP) nn.tif	839	175	154	18.3552
81-DTA 1213 HL 6L DAPI-b, EdU-g 20x-0028_p01(DAPI+eGFP) nn.tif	841	148	128	15.22
81-DTA 1213 HL 8L DAPI-b, EdU-g 20x-0024_p01(DAPI+eGFP) nn.tif	662	131	108	16.3142
81-DTA 1213 HL 9L DAPI-b, EdU-g 20x-0026_p01(DAPI+eGFP) nn.tif	739	148	127	17.1854
			average	16.7687
81-DTA 1213 HL 4R DAPI-b, EdU-g 20x-0021_p01(DAPI+eGFP) nn.tif	1203	232	195	16.2095
81-DTA 1213 HL 8R DAPI-b, EdU-g 20x-0023_p01(DAPI+eGFP) nn.tif	881	141	122	13.8479
81-DTA 1213 HL 9R DAPI-b, EdU-g 20x-0025_p01(DAPI+eGFP) nn.tif	897	137	123	13.7124
			average	14.5899	1.14933
81-DTA 1214 HL 1L DAPI-b, EdU-g 20x-0030_p01(DAPI+eGFP) nn.tif	732	105	102	13.9344
81-DTA 1214 HL 2L DAPI-b, EdU-g 20x-0032_p01(DAPI+eGFP) nn.tif	912	139	137	15.0219
81-DTA 1214 HL 5L DAPI-b, EdU-g 20x-0036_p01(DAPI+eGFP) nn.tif	891	113	99	11.1111
			average	13.3558
81-DTA 1214 HL 1R DAPI-b, EdU-g 20x-0029_p01(DAPI+eGFP) nn.tif	883	150	131	14.8358
81-DTA 1214 HL 2R DAPI-b, EdU-g 20x-0031_p01(DAPI+eGFP) nn.tif	831	116	102	12.2744
81-DTA 1214 HL 3R DAPI-b, EdU-g 20x-0033_p01(DAPI+eGFP) nn.tif	1114	125	116	10.4129
81-DTA 1214 HL 4R DAPI-b, EdU-g 20x-0035_p01(DAPI+eGFP) nn.tif	1074	181	156	14.5251
			average	13.0121	1.02642
Fig 5e right
CONTROL
FileName_Orig	Count_DAPI	Count_EdU	Count_EdUDAPI	Count_EdUDAPI/DAPI	L/R EdUDAPI/DAPI ratio
81-DTA 1133 HL A1-4R DAPI-b, EdU-g 20x-0001_p01(DAPI+eGFP) nnn.tif	290	50	42	14.4828
81-DTA 1133 HL A1-5R DAPI-b, EdU-g 20x-0003_p01(DAPI+eGFP) nnn.tif	252	38	29	11.5079
81-DTA 1133 HL A1-6R DAPI-b, EdU-g 20x-0005_p01(DAPI+eGFP) nnn.tif	292	37	30	10.274
81-DTA 1133 HL A1-7R DAPI-b, EdU-g 20x-0007_p01(DAPI+eGFP) nnn.tif	241	30	20	8.29876
			average	11.1409
81-DTA 1133 HL A1-5L DAPI-b, EdU-g 20x-0004_p01(DAPI+eGFP) nnn.tif	217	28	18	8.29493
81-DTA 1133 HL A1-6L DAPI-b, EdU-g 20x-0006_p01(DAPI+eGFP) nnn.tif	237	12	9	3.79747
81-DTA 1133 HL A1-7L DAPI-b, EdU-g 20x-0008_p01(DAPI+eGFP) nnn.tif	229	21	20	8.73362
81-DTA 1133 HL A1-8L DAPI-b, EdU-g 20x-0009_p01(DAPI+eGFP) nnn.tif	170	10	8	4.70588
			average	6.38298	0.572934
81-DTA 1134 HL A1-1R DAPI-b, EdU-g 20x-0010_p01(DAPI+eGFP) nnn.tif	297	61	47	15.8249
81-DTA 1134 HL A1-2R DAPI-b, EdU-g 20x-0013_p01(DAPI+eGFP) nnn.tif	309	37	25	8.09061
81-DTA 1134 HL A1-3R DAPI-b, EdU-g 20x-0014_p01(DAPI+eGFP) nnn.tif	196	23	17	8.67347
81-DTA 1134 HL A1-4R DAPI-b, EdU-g 20x-0015_p01(DAPI+eGFP) nnn.tif	255	28	24	9.41176
81-DTA 1134 HL A1-8R DAPI-b, EdU-g 20x-0020_p01(DAPI+eGFP) nnn.tif	210	30	17	8.09524
			average	10.0192
81-DTA 1134 HL A1-4L DAPI-b, EdU-g 20x-0016_p01(DAPI+eGFP) nnn.tif	244	35	30	12.2951
81-DTA 1134 HL A1-5L DAPI-b, EdU-g 20x-0017_p01(DAPI+eGFP) nnn.tif	258	22	19	7.36434
81-DTA 1134 HL A1-6L DAPI-b, EdU-g 20x-0018_p01(DAPI+eGFP) nnn.tif	207	22	18	8.69565
81-DTA 1134 HL A1-8L DAPI-b, EdU-g 20x-0019_p01(DAPI+eGFP) nnn.tif	187	19	12	6.41711
			average	8.69305	0.867639
81-DTA 1136 HL A1-1R DAPI-b, EdU-g 20x-0021_p01(DAPI+eGFP+Cy5) nnn.tif	1	39	0	0
81-DTA 1136 HL A1-2R DAPI-b, EdU-g 20x-0023_p01(DAPI+eGFP) nnn.tif	218	44	38	17.4312
81-DTA 1136 HL A1-3R DAPI-b, EdU-g 20x-0025_p01(DAPI+eGFP) nnn.tif	201	28	21	10.4478
81-DTA 1136 HL A1-5R DAPI-b, EdU-g 20x-0027_p01(DAPI+eGFP) nnn.tif	223	16	15	6.72646
			average	11.5351
81-DTA 1136 HL A1-1L DAPI-b, EdU-g 20x-0022_p01(DAPI+eGFP) nnn.tif	215	21	18	8.37209
81-DTA 1136 HL A1-2L DAPI-b, EdU-g 20x-0024_p01(DAPI+eGFP) nnn.tif	188	26	22	11.7021
81-DTA 1136 HL A1-3L DAPI-b, EdU-g 20x-0026_p01(DAPI+eGFP) nnn.tif	251	21	16	6.3745
81-DTA 1136 HL A1-5L DAPI-b, EdU-g 20x-0028_p01(DAPI+eGFP) nnn.tif	198	22	16	8.08081
			average	8.63238	0.748355
EXP
81-DTA 1137 HL A1-2R DAPI-b, EdU-g 20x-0030_p01(DAPI+eGFP) nnn.tif	208	21	19	9.13462
81-DTA 1137 HL A1-3R DAPI-b, EdU-g 20x-0032_p01(DAPI+eGFP) nnn.tif	218	33	27	12.3853
81-DTA 1137 HL A1-4R DAPI-b, EdU-g 20x-0035_p01(DAPI+eGFP) nnn.tif	188	15	14	7.44681
81-DTA 1137 HL A1-5R DAPI-b, EdU-g 20x-0034_p01(DAPI+eGFP) nnn.tif	202	9	7	3.46535
			average	8.10802
81-DTA 1137 HL A1-1L DAPI-b, EdU-g 20x-0029_p01(DAPI+eGFP) nnn.tif	212	19	15	7.07547
81-DTA 1137 HL A1-2L DAPI-b, EdU-g 20x-0031_p01(DAPI+eGFP) nnn.tif	211	38	32	15.1659
81-DTA 1137 HL A1-3L DAPI-b, EdU-g 20x-0033_p01(DAPI+eGFP) nnn.tif	188	34	23	12.234
81-DTA 1137 HL A1-4L DAPI-b, EdU-g 20x-0036_p01(DAPI+eGFP) nnn.tif	166	25	21	12.6506
			average	11.7815	1.45307
FileName_Orig	Count_DAPI	Count_EdU	Count_EdUDAPI	Count_EdUDAPI/DAPI	L/R EdUDAPI/DAPI ratio
81-DTA 1165 A1-1L EdU-g 20x-0012_p01(DAPI+eGFP) nnn.tif	303	23	23	7.59076
81-DTA 1165 A1-2L EdU-g 20x-0014_p01(DAPI+eGFP) nnn.tif	335	26	24	7.16418
81-DTA 1165 A1-4L EdU-g 20x-0018_p01(DAPI+eGFP) nnn.tif	269	54	46	17.1004
81-DTA 1165 A1-5L EdU-g 20x-0017_p01(DAPI+eGFP) nnn.tif	343	43	40	11.6618
			average	10.8793
81-DTA 1165 A1-1R EdU-g 20x-0011_p01(DAPI+eGFP) nnn.tif	331	26	26	7.85498
81-DTA 1165 A1-2R EdU-g 20x-0013_p01(DAPI+eGFP) nnn.tif	304	37	34	11.1842
81-DTA 1165 A1-4R EdU-g 20x-0015_p01(DAPI+eGFP) nnn.tif	301	34	29	9.63455
81-DTA 1165 A1-5R EdU-g 20x-0016_p01(DAPI+eGFP) nnn.tif	281	35	33	11.7438
			average	10.1044	1.07669
CONTROL
81-DTA 1166 A1-1L EdU-g 20x-0003_p01(DAPI+eGFP) nnn.tif	398	20	20	5.02513
81-DTA 1166 A1-2L EdU-g 20x-0005_p01(DAPI+eGFP) nnn.tif	300	18	18	6
81-DTA 1166 A1-4L EdU-g 20x-0007_p01(DAPI+eGFP) nnn.tif	283	31	31	10.9541
81-DTA 1166 A1-7L EdU-g 20x-0010_p01(DAPI+eGFP) nnn.tif	274	24	22	8.0292
			average	8.32775
81-DTA 1166 A1-1R EdU-g 20x-0002_p01(DAPI+eGFP) nnn.tif	234	19	2	0.854701
81-DTA 1166 A1-2R EdU-g 20x-0004_p01(DAPI+eGFP) nnn.tif	313	15	13	4.15335
81-DTA 1166 A1-4R EdU-g 20x-0006_p01(DAPI+eGFP) nnn.tif	304	24	24	7.89474
81-DTA 1166 A1-7R EdU-g 20x-0009_p01(DAPI+eGFP) nnn.tif	218	27	27	12.3853
			average	8.14447	1.0225
81-DTA 1167 A1-1L EdU-g 20x-0020_p01(DAPI+eGFP) nnn.tif	340	34	32	9.41176
81-DTA 1167 A1-3L EdU-g 20x-0024_p01(DAPI+eGFP) nnn.tif	307	33	31	10.0977
81-DTA 1167 A1-6L EdU-g 20x-0025_p01(DAPI+eGFP) nnn.tif	277	41	37	13.3574
			average	10.9556
81-DTA 1167 A1-1R EdU-g 20x-0019_p01(DAPI+eGFP) nnn.tif	481	42	42	8.73181
81-DTA 1167 A1-2R EdU-g 20x-0021_p01(DAPI+eGFP) nnn.tif	404	54	52	12.8713
81-DTA 1167 A1-3R EdU-g 20x-0023_p01(DAPI+eGFP) nnn.tif	356	35	34	9.55056
81-DTA 1167 A1-6R EdU-g 20x-0026_p01(DAPI+eGFP) nnn.tif	325	49	45	13.8462
			average	11.25	0.973838
FileName_Orig	Count_DAPI	Count_EdU	Count_EdUDAPI	Count_EdUDAPI/DAPI	L/R EdUDAPI/DAPI ratio
81-DTA 1209 HL 1L DAPI-b, EdU-g 20x-0002_p01(DAPI+eGFP) nnn.tif	354	28	25	7.06215
81-DTA 1209 HL 2L DAPI-b, EdU-g 20x-0003_p01(DAPI+eGFP) nnn.tif	269	32	25	9.29368
81-DTA 1209 HL 5L DAPI-b, EdU-g 20x-0006_p01(DAPI+eGFP) nnn.tif	384	26	25	6.51042
			average	7.62208
81-DTA 1209 HL 1R DAPI-b, EdU-g 20x-0001_p01(DAPI+eGFP) nnn.tif	297	36	36	12.1212
81-DTA 1209 HL 3R DAPI-b, EdU-g 20x-0004_p01(DAPI+eGFP) nnn.tif	217	37	28	12.9032
81-DTA 1209 HL 4R DAPI-b, EdU-g 20x-0008_p01(DAPI+eGFP) nnn.tif	139	24	16	11.5108
81-DTA 1209 HL 5R DAPI-b, EdU-g 20x-0005_p01(DAPI+eGFP) nnn.tif	292	34	33	11.3014
81-DTA 1209 HL 7R DAPI-b, EdU-g 20x-0007_p01(DAPI+eGFP) nnn.tif	273	32	30	10.989
			average	11.7651	0.647854
81-DTA 1210 HL 1L DAPI-b, EdU-g 20x-0002_p01(DAPI+eGFP) nnn.tif	273	33	32	11.7216
81-DTA 1210 HL 2L DAPI-b, EdU-g 20x-0004_p01(DAPI+eGFP) nnn.tif	368	28	28	7.6087
81-DTA 1210 HL 3L DAPI-b, EdU-g 20x-0006_p01(DAPI+eGFP) nnn.tif	287	37	30	10.453
81-DTA 1210 HL 4L DAPI-b, EdU-g 20x-0007_p01(DAPI+eGFP) nnn.tif	242	21	17	7.02479
			average	9.20202
81-DTA 1210 HL 1R DAPI-b, EdU-g 20x-0001_p01(DAPI+eGFP) nnn.tif	281	31	29	10.3203
81-DTA 1210 HL 2R DAPI-b, EdU-g 20x-0003_p01(DAPI+eGFP) nnn.tif	246	29	25	10.1626
81-DTA 1210 HL 3R DAPI-b, EdU-g 20x-0005_p01(DAPI+eGFP) nnn.tif	251	38	36	14.3426
81-DTA 1210 HL 4R DAPI-b, EdU-g 20x-0008_p01(DAPI+eGFP) nnn.tif	319	31	27	8.46395
			average	10.8224	0.850278
81-DTA 1211 HL 1L DAPI-b, EdU-g 20x-0010_p01(DAPI+eGFP) nnn.tif	306	49	43	14.0523
81-DTA 1211 HL 2L DAPI-b, EdU-g 20x-0012_p01(DAPI+eGFP) nnn.tif	375	49	45	12
81-DTA 1211 HL 7L DAPI-b, EdU-g 20x-0014_p01(DAPI+eGFP) nnn.tif	264	41	31	11.7424
			average	12.5982
81-DTA 1211 HL 1R DAPI-b, EdU-g 20x-0009_p01(DAPI+eGFP) nnn.tif	219	26	22	10.0457
81-DTA 1211 HL 2R DAPI-b, EdU-g 20x-0011_p01(DAPI+eGFP) nnn.tif	338	36	33	9.76331
81-DTA 1211 HL 7R DAPI-b, EdU-g 20x-0013_p01(DAPI+eGFP) nnn.tif	284	52	38	13.3803
			average	11.0631	1.13876
EXP
81-DTA 1212 HL 1L DAPI-b, EdU-g 20x-0016_p01(DAPI+eGFP) nnn.tif	203	38	34	16.7488
81-DTA 1212 HL 2L DAPI-b, EdU-g 20x-0018_p01(DAPI+eGFP) nnn.tif	250	42	37	14.8
81-DTA 1212 HL 3L DAPI-b, EdU-g 20x-0020_p01(DAPI+eGFP) nnn.tif	218	37	31	14.2202
			average	15.2563
81-DTA 1212 HL 1R DAPI-b, EdU-g 20x-0015_p01(DAPI+eGFP) nnn.tif	360	43	40	11.1111
81-DTA 1212 HL 2R DAPI-b, EdU-g 20x-0017_p01(DAPI+eGFP) nnn.tif	246	36	36	14.6341
81-DTA 1212 HL 3R DAPI-b, EdU-g 20x-0019_p01(DAPI+eGFP) nnn.tif	257	34	33	12.8405
			average	12.8619	1.18616
81-DTA 1213 HL 4L DAPI-b, EdU-g 20x-0022_p01(DAPI+eGFP) nnn.tif	211	49	33	15.6398
81-DTA 1213 HL 6L DAPI-b, EdU-g 20x-0028_p01(DAPI+eGFP) nnn.tif	292	33	29	9.93151
81-DTA 1213 HL 8L DAPI-b, EdU-g 20x-0024_p01(DAPI+eGFP) nnn.tif	263	64	51	19.3916
81-DTA 1213 HL 9L DAPI-b, EdU-g 20x-0026_p01(DAPI+eGFP) nnn.tif	250	59	45	18
			average	15.7407
81-DTA 1213 HL 4R DAPI-b, EdU-g 20x-0021_p01(DAPI+eGFP) nnn.tif	334	46	39	11.6767
81-DTA 1213 HL 8R DAPI-b, EdU-g 20x-0023_p01(DAPI+eGFP) nnn.tif	327	45	40	12.2324
81-DTA 1213 HL 9R DAPI-b, EdU-g 20x-0025_p01(DAPI+eGFP) nnn.tif	276	49	39	14.1304
			average	12.6798	1.2414
81-DTA 1214 HL 1L DAPI-b, EdU-g 20x-0030_p01(DAPI+eGFP) nnn.tif	205	45	39	19.0244
81-DTA 1214 HL 2L DAPI-b, EdU-g 20x-0032_p01(DAPI+eGFP) nnn.tif	305	36	29	9.5082
81-DTA 1214 HL 5L DAPI-b, EdU-g 20x-0036_p01(DAPI+eGFP) nnn.tif	262	29	29	11.0687
			average	13.2004
81-DTA 1214 HL 1R DAPI-b, EdU-g 20x-0029_p01(DAPI+eGFP) nnn.tif	263	36	32	12.1673
81-DTA 1214 HL 2R DAPI-b, EdU-g 20x-0031_p01(DAPI+eGFP) nnn.tif	255	25	25	9.80392
81-DTA 1214 HL 3R DAPI-b, EdU-g 20x-0033_p01(DAPI+eGFP) nnn.tif	252	24	20	7.93651
81-DTA 1214 HL 4R DAPI-b, EdU-g 20x-0035_p01(DAPI+eGFP) nnn.tif	254	26	23	9.05512
			average	9.74071	1.35518
Fig 5e'
CONTROL
FileName_Orig	# of column > 4cells	L/R ratio
81-DTA 1133 HL A1-4R DAPI-b, EdU-g 20x-0001_p01(DAPI+eGFP) nn.tif	2
81-DTA 1133 HL A1-5R DAPI-b, EdU-g 20x-0003_p01(DAPI+eGFP) nn.tif	4
81-DTA 1133 HL A1-6R DAPI-b, EdU-g 20x-0005_p01(DAPI+eGFP) nn.tif	1
81-DTA 1133 HL A1-7R DAPI-b, EdU-g 20x-0007_p01(DAPI+eGFP) nn.tif	2
Average	2.25
81-DTA 1133 HL A1-5L DAPI-b, EdU-g 20x-0004_p01(DAPI+eGFP) nn.tif	3
81-DTA 1133 HL A1-7L DAPI-b, EdU-g 20x-0008_p01(DAPI+eGFP) nn.tif	4
81-DTA 1133 HL A1-6L DAPI-b, EdU-g 20x-0006_p01(DAPI+eGFP) nn.tif	4
81-DTA 1133 HL A1-8L DAPI-b, EdU-g 20x-0009_p01(DAPI+eGFP) nn.tif
Average	3.66667	1.62963
81-DTA 1134 HL A1-1R DAPI-b, EdU-g 20x-0010_p01(DAPI+eGFP) nn.tif	6
81-DTA 1134 HL A1-2R DAPI-b, EdU-g 20x-0013_p01(DAPI+eGFP) nn.tif	4
81-DTA 1134 HL A1-3R DAPI-b, EdU-g 20x-0014_p01(DAPI+eGFP) nn.tif	6
81-DTA 1134 HL A1-4R DAPI-b, EdU-g 20x-0015_p01(DAPI+eGFP) nn.tif	5
81-DTA 1134 HL A1-8R DAPI-b, EdU-g 20x-0020_p01(DAPI+eGFP) nn.tif	4
Average	5
81-DTA 1134 HL A1-4L DAPI-b, EdU-g 20x-0016_p01(DAPI+eGFP) nn.tif	4
81-DTA 1134 HL A1-5L DAPI-b, EdU-g 20x-0017_p01(DAPI+eGFP) nn.tif	4
81-DTA 1134 HL A1-6L DAPI-b, EdU-g 20x-0018_p01(DAPI+eGFP) nn.tif	3
81-DTA 1134 HL A1-8L DAPI-b, EdU-g 20x-0019_p01(DAPI+eGFP) nn.tif	4
Average	3.75	0.75
81-DTA 1136 HL A1-1R DAPI-b, EdU-g 20x-0021_p01(DAPI+eGFP+Cy5) nn.tif	1
81-DTA 1136 HL A1-2R DAPI-b, EdU-g 20x-0023_p01(DAPI+eGFP) nn.tif	4
81-DTA 1136 HL A1-3R DAPI-b, EdU-g 20x-0025_p01(DAPI+eGFP) nn.tif	6
81-DTA 1136 HL A1-5R DAPI-b, EdU-g 20x-0027_p01(DAPI+eGFP) nn.tif	6
Average	4.25
81-DTA 1136 HL A1-1L DAPI-b, EdU-g 20x-0022_p01(DAPI+eGFP) nn.tif	5
81-DTA 1136 HL A1-2L DAPI-b, EdU-g 20x-0024_p01(DAPI+eGFP) nn.tif	5
81-DTA 1136 HL A1-3L DAPI-b, EdU-g 20x-0026_p01(DAPI+eGFP) nn.tif	3
81-DTA 1136 HL A1-5L DAPI-b, EdU-g 20x-0028_p01(DAPI+eGFP) nn.tif	6
Average	4.75	1.11765
EXP
81-DTA 1137 HL A1-2R DAPI-b, EdU-g 20x-0030_p01(DAPI+eGFP) nn.tif
81-DTA 1137 HL A1-3R DAPI-b, EdU-g 20x-0032_p01(DAPI+eGFP) nn.tif	4
81-DTA 1137 HL A1-4R DAPI-b, EdU-g 20x-0035_p01(DAPI+eGFP) nn.tif	2
81-DTA 1137 HL A1-5R DAPI-b, EdU-g 20x-0034_p01(DAPI+eGFP) nn.tif	3
Average	3
81-DTA 1137 HL A1-1L DAPI-b, EdU-g 20x-0029_p01(DAPI+eGFP) nn.tif	3
81-DTA 1137 HL A1-2L DAPI-b, EdU-g 20x-0031_p01(DAPI+eGFP) nn.tif	4
81-DTA 1137 HL A1-3L DAPI-b, EdU-g 20x-0033_p01(DAPI+eGFP) nn.tif	1
81-DTA 1137 HL A1-4L DAPI-b, EdU-g 20x-0036_p01(DAPI+eGFP) nn.tif	2
Average	2.5	0.833333
FileName_Orig	# of column > 4cells	L/R ratio
81-DTA 1165 A1-1L EdU-g 20x-0012_p01(DAPI+eGFP) n.tif	3
81-DTA 1165 A1-2L EdU-g 20x-0014_p01(DAPI+eGFP) n.tif	2
81-DTA 1165 A1-4L EdU-g 20x-0018_p01(DAPI+eGFP) n.tif	3
81-DTA 1165 A1-5L EdU-g 20x-0017_p01(DAPI+eGFP) n.tif	2
	2.5
81-DTA 1165 A1-1R EdU-g 20x-0011_p01(DAPI+eGFP) n.tif	2
81-DTA 1165 A1-2R EdU-g 20x-0013_p01(DAPI+eGFP) n.tif	1
81-DTA 1165 A1-4R EdU-g 20x-0015_p01(DAPI+eGFP) n.tif	2
81-DTA 1165 A1-5R EdU-g 20x-0016_p01(DAPI+eGFP) n.tif	3
	2	1.25
CONTROL
81-DTA 1166 A1-1L EdU-g 20x-0003_p01(DAPI+eGFP) n.tif	2
81-DTA 1166 A1-2L EdU-g 20x-0005_p01(DAPI+eGFP) n.tif	1
81-DTA 1166 A1-4L EdU-g 20x-0007_p01(DAPI+eGFP) n.tif	3
81-DTA 1166 A1-7L EdU-g 20x-0010_p01(DAPI+eGFP) n.tif	4
	2.5
81-DTA 1166 A1-1R EdU-g 20x-0002_p01(DAPI+eGFP) n.tif	2
81-DTA 1166 A1-2R EdU-g 20x-0004_p01(DAPI+eGFP) n.tif	0
81-DTA 1166 A1-4R EdU-g 20x-0006_p01(DAPI+eGFP) n.tif	2
81-DTA 1166 A1-7R EdU-g 20x-0009_p01(DAPI+eGFP) n.tif	3
	1.75	1.42857
81-DTA 1167 A1-1L EdU-g 20x-0020_p01(DAPI+eGFP) n.tif	0
81-DTA 1167 A1-3L EdU-g 20x-0024_p01(DAPI+eGFP) n.tif	3
81-DTA 1167 A1-6L EdU-g 20x-0025_p01(DAPI+eGFP) n.tif	4
	2.33333
81-DTA 1167 A1-1R EdU-g 20x-0019_p01(DAPI+eGFP) n.tif	2
81-DTA 1167 A1-2R EdU-g 20x-0021_p01(DAPI+eGFP) n.tif	3
81-DTA 1167 A1-3R EdU-g 20x-0023_p01(DAPI+eGFP) n.tif	3
81-DTA 1167 A1-6R EdU-g 20x-0026_p01(DAPI+eGFP) n.tif	3
	2.75	0.848485
FileName_Orig	# of column > 4cells	L/R ratio
81-DTA 1209 HL 1L DAPI-b, EdU-g 20x-0002_p01(DAPI+eGFP) nn.tif	6
81-DTA 1209 HL 2L DAPI-b, EdU-g 20x-0003_p01(DAPI+eGFP) nn.tif	5
81-DTA 1209 HL 5L DAPI-b, EdU-g 20x-0006_p01(DAPI+eGFP) nn.tif	4
	5
81-DTA 1209 HL 1R DAPI-b, EdU-g 20x-0001_p01(DAPI+eGFP) nn.tif	6
81-DTA 1209 HL 3R DAPI-b, EdU-g 20x-0004_p01(DAPI+eGFP) nn.tif	3
81-DTA 1209 HL 4R DAPI-b, EdU-g 20x-0008_p01(DAPI+eGFP) nn.tif	4
81-DTA 1209 HL 5R DAPI-b, EdU-g 20x-0005_p01(DAPI+eGFP) nn.tif	5
81-DTA 1209 HL 7R DAPI-b, EdU-g 20x-0007_p01(DAPI+eGFP) nn.tif	7
	5	1
81-DTA 1210 HL 1L DAPI-b, EdU-g 20x-0002_p01(DAPI+eGFP) nn.tif	13
81-DTA 1210 HL 2L DAPI-b, EdU-g 20x-0004_p01(DAPI+eGFP) nn.tif	11
81-DTA 1210 HL 3L DAPI-b, EdU-g 20x-0006_p01(DAPI+eGFP) nn.tif	6
81-DTA 1210 HL 4L DAPI-b, EdU-g 20x-0007_p01(DAPI+eGFP) nn.tif	4
	8.5
81-DTA 1210 HL 1R DAPI-b, EdU-g 20x-0001_p01(DAPI+eGFP) nn.tif	10
81-DTA 1210 HL 2R DAPI-b, EdU-g 20x-0003_p01(DAPI+eGFP) nn.tif	3
81-DTA 1210 HL 3R DAPI-b, EdU-g 20x-0005_p01(DAPI+eGFP) nn.tif	5
81-DTA 1210 HL 4R DAPI-b, EdU-g 20x-0008_p01(DAPI+eGFP) nn.tif	4
	5.5	1.54545
81-DTA 1211 HL 1L DAPI-b, EdU-g 20x-0010_p01(DAPI+eGFP) nn.tif	5
81-DTA 1211 HL 2L DAPI-b, EdU-g 20x-0012_p01(DAPI+eGFP) nn.tif	8
81-DTA 1211 HL 7L DAPI-b, EdU-g 20x-0014_p01(DAPI+eGFP) nn.tif	7
	6.66667
81-DTA 1211 HL 1R DAPI-b, EdU-g 20x-0009_p01(DAPI+eGFP) nn.tif	7
81-DTA 1211 HL 2R DAPI-b, EdU-g 20x-0011_p01(DAPI+eGFP) nn.tif	8
81-DTA 1211 HL 7R DAPI-b, EdU-g 20x-0013_p01(DAPI+eGFP) nn.tif	9
	8	0.833333
EXP
81-DTA 1212 HL 1L DAPI-b, EdU-g 20x-0016_p01(DAPI+eGFP) nn.tif	3
81-DTA 1212 HL 2L DAPI-b, EdU-g 20x-0018_p01(DAPI+eGFP) nn.tif	6
81-DTA 1212 HL 3L DAPI-b, EdU-g 20x-0020_p01(DAPI+eGFP) nn.tif	9
	6
81-DTA 1212 HL 1R DAPI-b, EdU-g 20x-0015_p01(DAPI+eGFP) nn.tif	6
81-DTA 1212 HL 2R DAPI-b, EdU-g 20x-0017_p01(DAPI+eGFP) nn.tif	3
81-DTA 1212 HL 3R DAPI-b, EdU-g 20x-0019_p01(DAPI+eGFP) nn.tif	4
	4.33333	1.38462
81-DTA 1213 HL 4L DAPI-b, EdU-g 20x-0022_p01(DAPI+eGFP) nn.tif	4
81-DTA 1213 HL 6L DAPI-b, EdU-g 20x-0028_p01(DAPI+eGFP) nn.tif	4
81-DTA 1213 HL 8L DAPI-b, EdU-g 20x-0024_p01(DAPI+eGFP) nn.tif	2
81-DTA 1213 HL 9L DAPI-b, EdU-g 20x-0026_p01(DAPI+eGFP) nn.tif	3
	3.25
81-DTA 1213 HL 4R DAPI-b, EdU-g 20x-0021_p01(DAPI+eGFP) nn.tif	4
81-DTA 1213 HL 8R DAPI-b, EdU-g 20x-0023_p01(DAPI+eGFP) nn.tif	2
81-DTA 1213 HL 9R DAPI-b, EdU-g 20x-0025_p01(DAPI+eGFP) nn.tif	1
	2.33333	1.39286
81-DTA 1214 HL 1L DAPI-b, EdU-g 20x-0030_p01(DAPI+eGFP) nn.tif	2
81-DTA 1214 HL 2L DAPI-b, EdU-g 20x-0032_p01(DAPI+eGFP) nn.tif	3
81-DTA 1214 HL 5L DAPI-b, EdU-g 20x-0036_p01(DAPI+eGFP) nn.tif	3
	2.66667
81-DTA 1214 HL 1R DAPI-b, EdU-g 20x-0029_p01(DAPI+eGFP) nn.tif	1
81-DTA 1214 HL 2R DAPI-b, EdU-g 20x-0031_p01(DAPI+eGFP) nn.tif	1
81-DTA 1214 HL 3R DAPI-b, EdU-g 20x-0033_p01(DAPI+eGFP) nn.tif	2
81-DTA 1214 HL 4R DAPI-b, EdU-g 20x-0035_p01(DAPI+eGFP) nn.tif	6
	2.5	1.06667

## Sheet: Fig 5f
Right	cell size	2.4025									Left												L/R ratio
701 A6-2	207.396	701 A6-3	269.116	701 A6-4	275.363	701 A6-5	261.62	310.928			701 A6-10	434.533	701 A6-11	408.295	701 A6-12	146.178	701 A6-13	223.139	701 A6-14	228.386	337.582		1.08572
	476.762		169.165		280.859		327.086	10.9723				684.407		82.7085		103.449		308.346		346.577	26.0018
	266.617		554.473		221.141		242.379					129.185		198.151		231.135		330.834		254.872
	189.156		253.123		275.113		239.63					263.619		123.188		157.921		177.66		149.926
	295.351		224.389		268.366		277.861					236.632		194.903		204.897		120.939		204.897
	699.149		506.997		324.337		290.104					305.348		74.2132		267.367		128.435		332.583
	182.66		391.805		211.893		318.591					603.948		69.216		261.37		310.595		181.41
	360.57		293.352		492.503		402.049					226.388		569.215		211.893		322.838		261.87
	155.423		224.139		299.349		203.148					789.856		220.141		193.654		575.961		424.039
	90.704		884.807		190.405		371.064					714.643		221.89		178.41		508.246		273.614
	332.583		379.309		257.12		260.871					481.009		125.437		498.5		431.785		338.33
	483.258		240.13		265.118		373.312					536.231		101.201		415.291		758.621		206.147
	261.62		364.068		134.182		213.392					365.817		456.521		173.412		418.29		443.528
	392.554		267.367		164.917		221.141					531.983		661.67		393.554		132.433		413.043
	295.101		390.805		189.906		213.392					766.866		429.786		420.791		392.054		300.351
	343.579		196.652		358.571		181.41					633.933		284.607		347.827		291.354		214.892
	270.865		116.942		261.62		273.614					758.621		122.688		705.898		226.138		170.414
	329.834		209.145		330.834		187.157					485.257		142.18		292.353		214.642		952.774
	287.106		260.621		184.908		232.384					283.358		112.944		150.925		258.869		321.589
	432.284		125.687		249.625		263.119					215.141		207.396		242.628		182.41		332.083
	143.179		188.406		159.42		248.875					376.811		381.31		358.071		341.33		285.357
	163.918		353.574		374.812		252.373					433.534		1872.56		257.12		236.382		387.807
	134.432		251.124		293.602		388.806					207.896		270.365		411.793		158.671		548.726
	219.389		264.119		203.898		440.779					314.843		459.769		284.108		502.999		307.097
	307.847		177.66		204.647		271.365					355.822		108.197		362.069		671.665		658.17
	609.195		299.851		333.332		226.138					334.332		739.129		324.088		437.032		412.543
	370.564		412.043		191.904		518.491					322.838		360.32		312.594		335.831		264.619
	296.85		404.547		417.54		313.344					170.164		444.777		257.37		244.128		259.871
	334.832		311.345		242.628		127.686					118.941		452.773		416.291		229.136		136.431
	148.926		242.129		422.54		164.667					432.534		363.568		674.663		210.144		336.83
	609.195		191.904		273.614		194.903					502.25		238.881		246.626		365.817		49.9744
	827.337		304.099		379.059		223.889					235.882		529.235		336.581		387.307		571.463
	223.139		312.844		764.118		184.659					319.34		331.084		592.454		257.62		372.563
	342.58		289.605		258.12		360.32					244.377		755.622		190.655		184.908		248.125
	247.376		261.62		183.159		344.079					213.392		658.17		478.511		154.923		172.913
	268.117		185.158		209.645		255.871					285.107		376.311		343.329		371.813		257.37
	322.207		398.801		188.157		296.101					259.619		223.639		366.816		626.437		135.181
			279.61		943.029		461.021					289.854		323.338		304.599		98.9494		220.641
			276.362		296.825		359.82					530.234		545.728		295.101		290.854		315.184
			259.619				355.073					397.301		471.015		494.002		176.661
			305.098				347.577					163.918		222.14		187.157		151.924
			458.769				331.833					128.435		273.863		175.911		198.401
			602.448				279.36					161.669		409.794		144.179		270.115
			420.541				645.677					237.631		412.793		148.426		601.449
			355.822				656.171					236.632		514.993		129.934		186.907
			419.791				575.711					398.801		570.714		241.879		311.222
			316.282				294.102					267.867		453.772		525.237
							332.583					198.401		838.83		288.355
							292.353					271.115		584.958		494.752
							249.874					321.339		568.215		482.009
							242.878					119.19		294.602		708.896
							363.318					358.762		292.603		882.059
							392.054							296.351		332.944
							308.398							1031.23
														257.87
														163.918
														304.599
														236.882
														272.364
														297.35
														505.748
														308.846
														272.364
														270.365
														112.944
														154.423
														261.62
														249.874
														369.797
704 A6-5	186.158	704 A6-6	275.612	704 A6-7	56.2209	704 A6-10	289.605	704 A6-12	306.348	275.287	704 A6-4	306.098	704 A6-5	326.836	704 A6-6	170.414	704 A6-7	330.584	704 A6-9	297.1	263.415		0.956871
	210.144		248.125		163.168		295.601		161.169	14.6071		173.662		62.2199		207.896		180.161		188.656	19.2778
	286.606		394.053		165.417		214.892		198.401			291.853		197.651		405.297		170.664		91.2037
	231.135		351.575		271.615		167.166		202.149			248.875		90.4541		219.639		223.889		313.594
	219.639		207.646		94.4519		272.614		240.38			324.088		213.392		357.821		213.143		187.407
	185.158		274.863		203.898		144.429		323.338			173.163		242.628		196.652		208.645		109.696
	326.087		374.812		401.049		349.076		183.659			258.869		111.695		259.369		306.348		118.941
	266.867		437.781		659.671		228.636		298.35			356.572		286.107		198.151		323.088		130.184
	272.864		187.907		310.095		251.124		245.377			185.658		115.443		185.158		216.141		91.4536
	214.892		151.675		307.597		268.117		153.424			190.905		96.9505		215.141		178.16		353.823
	190.655		400.05		302.6		134.932		256.621			132.933		158.421		355.572		91.4536		189.656
	137.93		227.137		211.893		371.314		324.088			442.029		256.87		321.839		193.903		196.402
	353.324		151.924		108.946		244.627		679.41			312.344		402.548		287.106		314.593		252.123
	942.53		260.371		151.675		320.09		72.4642			53.7223		160.67		231.135		138.929		158.171
	136.93		265.868		130.684		426.288		78.4608			307.597		198.651		226.637		535.731		316.842
	281.609		732.883		263.869		254.122		156.922			65.4681		90.4541		220.391		487.256		350.075
	415.041		319.59		178.41		185.158		85.2071			265.368		173.912		439.53		647.925		202.149
	358.071		271.365		159.42		212.393		178.909			135.181		340.581		264.369		317.841		168.415
	193.154		139.679		263.119		242.129		201.649			174.412		145.928		310.095		176.161		269.116
	129.685		150.925		328.085		145.428		155.672			121.189		545.978		330.834		129.185		290.104
	294.852		171.663		161.169		121.439		104.699			775.861		437.531		270.365		401.049		320.839
	206.147		145.428		351.075		171.663		95.951			519.24		291.354		171.913		155.922		124.188
	460.521		250.124		152.674		198.651		339.329			131.184		124.687		469.516		300.851		313.594
	327.836		201.649		150.425		139.429		450.274			122.688		141.181		331.583		125.687		373.812
	307.097		236.382		406.796		243.378		361.069			215.641		145.928		524.238		322.339		482.009
	248.375		206.396		387.557		483.508		147.177			117.691		121.439		261.87		272.864		734.632
	213.642		169.165		551.225		162.419		302.85			150.925		137.43		382.81		167.916		415.541
	280.61		237.881		381.061		332.833		305.098			367.816		166.416		616.191		111.195		219.389
	465.018		159.92		384.559		385.558		184.908			243.878		182.41		109.946		240.63		184.908
	95.7012		229.136		298.6		236.382		196.402			391.805		420.541		239.38		366.566		281.109
	161.169		229.386		200.4		183.159		203.898			427.037		210.894		147.177		648.175		183.159
	324.837		579.961		259.119		312.594		335.581			157.172		588.956		186.408		636.682		255.621
	160.919		240.13		318.091		262.62		148.177			344.828		284.108		255.871		378.56		156.422
	256.371		169.914		342.83		383.059		390.805			222.89		205.397		199.65		384.309		96.2009
	397.301		248.375		174.412		201.149		355.073			381.81		315.592		251.124		97.2003		147.677
	218.14		392.304		518.241		174.412		216.641			172.663		156.672		331.334		203.398		246.376
	726.386		320.59		288.605		205.397		156.922			144.429		509.246		460.271		315.842		299.099
	164.168		235.632		342.83		197.152		120.44			238.381		346.328		244.128		482.508		247.626
	530.734		153.424		317.841		360.57		87.4558			659.921		250.624		253.123		379.559		242.129
	182.16		206.396		408.545		446.776		184.159			152.674		292.853		343.579		262.37		384.309
	298.35		167.416		328.335		128.185		163.168			198.651		154.423		320.59		224.639		204.897
	402.299		247.376		376.561		462.52		122.189			601.449		263.619		413.542		280.11		220.891
	176.91		249.375		209.894		504.499		87.9555			151.675		225.638		584.209		331.334		444.028
	310.345		256.371		128.685		191.405		69.4659			284.607		308.846		375.061		107.197		87.7057
	139.179		141.181		152.924		238.131		400.799			281.609		305.848		123.438		372.563		308.097
	213.392		281.859		463.269		207.896		261.87			255.871		344.828		130.184		155.672		267.367
	141.43		685.907		446.526		169.665		113.444			96.9505		554.223		149.926		124.687		233.634
	281.753		268.876		279.86		298.35		213.392			297.35		205.397		325.587		182.16		208.645
					473.763		548.726		647.176			65.2183		125.437		311.595		48.2254		187.407
					413.792		391.555		152.674			186.158		436.782		462.52		102.45		256.621
					547.477		283.358		211.643			160.919		249.44		355.822		145.928		248.061
					207.896		197.401		271.115			185.658				294.235		232.634
					403.048		234.383		454.272			178.66						112.194
					293.584		286.356		484.258			177.91						271.615
							258.12		446.526			95.2015						321.839
							100.701		397.801			96.9505						463.519
							211.394		475.013			432.034						269.896
							120.69		489.005			387.307
							134.432		179.911			478.261
							171.913		307.597			255.44
							748.126		191.904
							599.45		186.657
							669.166		846.076
							305.098		226.388
							436.282		192.904
							342.33		199.9
							225.638		254.872
							264.619		217.14
							315.343		328.085
							222.64		177.91
							226.637		112.944
							277.675		254.549
705 A1-5	331.334	705 A1-6	169.165	705 A1-9	210.144	277.475					705 A1-4	459.519	705 A1-5	1117.94	705 A1-6	259.369	367.201						1.32337
	294.102		156.672		205.147	31.3539						686.406		463.019		407.296	57.034
	297.6		699.651		343.079							156.172		397.801		249.375
	221.39		495.251		316.092							406.796		386.557		274.363
	195.403		341.83		393.304							305.598		419.539		366.316
	428.037		360.819		488.255							233.883		544.978		319.34
	436.032		459.269		198.651							211.643		489.005		563.718
	355.572		321.839		178.66							207.646		331.334		536.731
	256.371		151.175		493.003							219.891		623.689		562.468
	269.866		154.423		187.407							70.2155		498		195.652
	100.201		194.153		188.906							365.567		507.497		231.385
	90.704		257.87		157.921							97.4502		441.529		341.33
	214.392		368.815		395.303							304.099		227.637		539.731
	249.874		258.62		261.37							413.043		471.015		370.314
	145.178		248.375		136.681							297.6		420.791		200.65
	259.119		232.134		275.363							477.761		406.546		192.154
	294.102		90.4541		92.7029							634.933		480.51		323.838
	179.159		394.553		200.15							162.668		475.013		195.652
	291.853		148.926		142.68							138.18		94.4519		253.872
	115.443		114.443		457.27							182.91		788.856		272.864
	206.646		201.399		416.041							585.458		902.799		141.93
	209.645		333.582		459.019							594.953		329.335		444.777
	274.613		303.599		225.138							446.027		1203.65		415.291
	179.911		305.848		552.224							530.734		475.013		386.058
	220.141		269.866		363.318							601.949		199.9		227.387
	319.09		300.601		365.817							515.492		528.985		407.296
	219.389		170.414		195.153							196.652		551.475		445.277
	351.825		108.446		189.656							251.623		328.835		476.012
	298.849		81.9589		336.83							96.4508		188.906		186.408
	244.377		109.196		273.114							135.431		392.054		155.922
	122.439		186.907		198.401							339.079		617.69		209.395
	216.641		466.517		311.844							756.872		339.579		144.679
	273.614		320.839		249.874							165.917		341.83		342.08
	195.902		100.451		243.128							253.622		282.109		338.08
	264.619		200.65		160.17							338.301		406.047		690.154
	126.936		226.637		277.611									294.852		349.076
	242.379		217.14		136.93									354.573		478.761
	234.133		215.891		525.237									161.169		370.564
	184.908		360.57		201.899									241.879		229.636
	443.528		132.933		471.015									442.778		184.908
	753.623		410.294		280.36									427.537		266.368
	390.055		244.128		468.017									368.065		330.402
	297.85		188.406		478.511									170.664
	229.886		80.4597		416.791									127.686
	323.088		231.884		557.471									217.39
	813.342		176.91		442.778									432.9
	375.061		119.44		398.051
	277.409		187.907		308.861
			220.891
			213.143
			301.101
			173.662
			573.212
			190.655
			118.191
			122.439
			246.154
706 A2-5	300.351	706 A2-6	146.178	706 A2-7	59.9712	706 A2-8	608.945	706 A2-9	237.381	262.064	706 A2-5	339.579	706 A2-6	513.244	706 A2-7	772.613	706 A2-8	234.883	706 A2-9	667.917	433.687		1.65489
	261.87		378.31		49.7245		369.565		405.047	8.87704		222.89		978.759		518.741		979.259		433.284	39.7408
	183.159		232.134		66.2177		106.448		342.08			136.431		467.017		426.537		426.537		349.326
	320.839		495.751		94.202		282.359		138.68			170.414		581.71		238.631		402.299		368.565
	289.854		599.45		121.939		314.343		243.878			200.15		902.799		178.16		708.646		1682.16
	280.61		384.059		155.173		328.335		57.2203			203.398		170.414		685.657		648.925		1414.79
	209.894		342.33		93.4524		349.826		193.903			182.91		147.177		303.599		387.307		728.135
	153.174		107.447		59.2192		312.844		308.596			220.141		143.429		169.415		524.238		148.426
	187.657		156.172		184.659		290.854		284.357			380.811		329.335		209.894		1169.16		368.315
	199.15		102.95		193.404		248.125		128.685			259.619		256.121		428.536		457.77		961.019
	357.821		205.397		202.898		536.731		119.94			210.394		223.639		740.881		569.465		892.303
	419.289		194.153		432.034		232.134		138.68			316.092		173.163		292.853		559.72		587.207
	340.831		154.923		346.328		109.196		271.864			239.63		291.354		706.397		271.115		304.349
	296.351		113.694		225.638		301.101		255.871			127.186		645.177		728.385		201.399		207.396
	348.826		96.2009		71.4648		167.416		508.746			626.937		454.272		404.547		143.929		989.256
	184.159		689.155		180.911		348.326		895.051			885.307		323.588		482.009		395.053		708.896
	283.858		349.326		288.355		186.408		139.929			755.872		476.262		993.254		573.462		525.737
	87.4558		178.16		141.181		238.131		359.82			195.902		355.073		310.595		314.593		446.276
	218.14		532.983		139.679		192.904		352.074			427.037		374.562		310.095		394.053		321.839
	324.587		178.41		291.104		423.789		283.358			759.37		382.56		381.061		250.874		370.814
	84.4575		350.325		140.931		387.057		463.269			313.344		519.24		432.784		1013.49		460.771
	187.157		215.141		392.054		415.791		337.33			519.49		550.725		285.357		443.278		342.08
	344.079		543.229		251.873		331.084		215.391			324.088		117.691		401.299		190.405		758.371
	175.411		258.869		248.875		153.923		360.32			327.336		114.943		395.802		199.4		260.121
	315.343		297.85		727.386		285.607		162.169			212.893		392.304		185.158		209.645		329.085
	259.619		198.151		154.423		79.7101		96.7006			599.7		1136.93		247.126		227.137		396.302
	136.181		190.155		339.079		248.375		92.9527			88.2054		381.56		260.121		510.495		345.078
	154.173		158.171		456.521		211.643		131.683			200.4		991.255		449.774		337.83		217.64
	145.928		325.337		432.284		202.399		125.687			115.443		223.889		649.924		118.441		318.341
	99.9488		223.389		397.301		196.402		417.54			92.7029		187.407		546.727		257.37		353.823
	174.412		130.684		242.379		139.679		107.197			700.651		190.155		215.891		655.421		397.801
	189.156		654.172		229.386		302.85		442.279			153.923		148.177		179.409		321.589		298.849
	83.9578		222.89		316.842		515.992		401.049			115.443		309.346		164.417		824.588		230.635
	67.467		388.556		169.665		343.829		326.836			520.49		138.18		131.683		452.175		148.926
	179.159		119.69		696.401		702.15		233.384			174.662		204.397		399.8				273.114
	216.141		94.4519		347.827		234.133		142.68			520.24		204.897		628.186				201.899
	203.648		278.361		403.548		307.847		561.719			685.407		374.312		315.343				99.4491
	133.932		98.9494		96.9505		246.876		298.35			706.647		571.963		310.845				230.885
	58.4696		301.6		96.7006		409.295		366.316			433.034		923.788		180.661				912.544
	44.2276		183.159		279.11		126.187		233.384			1090.95		349.576		151.675				385.308
	128.935		228.886		106.947		268.616		246.376			273.114		694.402		421.29				444.028
	53.4724		113.194		229.636		163.918		199.65			281.609		556.472		269.366				426.038
	30.985		197.651		172.163		352.824		173.662			211.144		496.251		693.902				380.561
	116.192		157.172		724.637		243.628		285.607			299.599		198.901		262.62				472.264
	140.181		304.099		305.348		292.853		542.73			214.142		144.928		702.4				411.294
	119.69		227.387		201.649		131.184		260.621			245.377		173.662		492.253				479.36
	88.2054		169.165		183.659		91.9533		151.175			226.637		301.35		275.612
	108.696		142.43		234.883		121.439		139.179			350.575		942.28		436.782
	402.798		322.588		255.871		147.677		171.414			160.42		329.834		857.32
	195.902		107.697		196.152		94.202		120.44			238.631		483.508		655.671
	230.885		74.2132		330.334		237.631		145.178			173.412		115.443		173.163
	264.119		311.345		450.524		212.643		114.443			415.041		238.381		412.828
	199.631		164.417		270.365		129.934		208.895			143.929		313.594
			124.937		304.599		412.293		252.873			179.159		304.099
			249.625		318.841		208.645		359.57			313.594		474.763
			174.912		318.341		166.666		134.932			157.421		254.872
			108.696		447.026		269.013		213.392			269.366		214.142
			331.334		182.16				193.903			259.871		320.34
			244.627		141.181				108.696			284.857		254.372
			247.626		229.386				525.737			235.383		128.935
			554.723		167.166				286.107			457.02		96.2009
			340.081		174.912				239.63			305.348		359.07
			228.636		282.359				237.631			146.927		466.517
			182.66		93.2026				303.349			257.87		499.499
			232.384		281.109				212.143			325.868		1040.48
			172.663		566.216				282.608					534.981
			139.679		298.849				574.961					263.619
			95.2015		299.599				205.897					124.937
			74.7129		136.431				252.123					390.386
			369.814		265.868				286.856
			233.883		258.12				306.597
			71.9645		265.118				509.995
			206.896		266.867				216.89
			288.355		233.134				369.065
			192.904		142.43				270.456
			337.08		168.665
			249.125		254.222
			254.622
			335.081
			193.654
			345.078
			417.54
			332.583
			573.462
			262.87
			489.255
			247.626
			232.134
			83.7079
			424.039
			130.934
			254.568
913 A1-6	107.127	913 A1-7	200.647	913 A1-8	313.959	913 A1-11	333.999	287.132			913 A1-6	171.7	913 A1-7	158.588	913 A1-8	425.787	913 A1-11	289.713	295.747				1.03
	434.199		401.789		428.756		262.993	28.5683				98.963		252.108		238.5		199.905	31.3095
	231.078		722.923		446.075		215.986					133.105		187.534		389.913		449.538
	193.225		509.658		312.97		302.084					273.385		124.94		545.532		193.472
	101.684		147.454		368.884		622.723					298.867		194.957		364.678		229.841
	177.143		162.794		333.504		194.462					139.29		213.76		321.134		375.811
	218.213		142.259		230.831		176.154					181.349		309.259		199.41		417.375
	286.002		272.148		126.425		232.562					322.371		147.949		325.835		283.033
	460.919		235.284		130.631		187.04					275.859		434.941		289.466		354.781
	316.186		441.126		138.548		171.453					208.317		363.688		59.872		316.186
	104.653		159.33		180.112		125.93					112.57		167.494		188.277		262.499
	177.143		263.241		302.084		222.419					149.929		253.097		225.635		497.04
	339.195		299.61		981.958		114.302					161.557		431.725		64.326		121.724
	111.828		497.535		656.123		187.782					247.654		329.051		353.544		129.146
	197.183		567.799		426.282		92.035					340.679		236.768		525.74		240.479
	168.237		218.46		198.915		139.537					377.79		240.232		412.675		196.441
	112.075		262.746		399.562		315.691					334.247		235.284		137.311		217.718
	98.715		151.166		362.946		326.577					429.498		195.946		401.789		504.957
	237.511		196.194		492.34		395.109					280.312		135.826		371.11		293.177
	183.576		142.259		252.355		282.539					103.663		116.529		326.824		286.002
	125.435		139.537		209.306		248.644					203.616		224.151		470.073		365.667
	305.053		345.627		361.461		320.144					429.498		274.374		503.226		475.516
	218.46		399.067		172.443		134.095					500.751		192.977		125.683		465.867
	145.475		415.396		233.057		479.969					280.807		177.638		165.268		405.005
	411.19		179.865		201.142		153.145					221.677		219.45		349.338		426.035
	440.632		374.574		497.04		154.382					220.934		391.645		319.897		483.186
	404.758		283.033		757.312		465.62					200.152		285.013		232.562		412.675
	279.817		348.596		181.102		327.072					104.653		467.846		242.211		379.275
	319.155		311.733		410.695		133.105					458.692		438.652		240.479		623.465
	309.259		372.595		453.249		117.023					187.782		410.695		248.644		333.257
	663.545		442.116		418.118		289.466					142.506		355.276		366.41		324.103
	241.716		289.713		364.183		389.418					434.199		250.128		315.444		109.849
	577.448		267.694		360.967		483.433					155.372		409.706		139.537		228.357
	192.483		452.012		165.763		218.955					180.112		444.343		332.267		387.439
	144.98		270.91		216.728		117.518					94.509		292.93		593.282		250.623
	272.642		389.913		352.555		222.914					185.308		301.836		227.614		200.647
	249.139		312.722		256.561		167.494					139.537		451.517		298.373		522.523
	244.438		330.783		353.05		150.918					156.114		290.208		569.036		372.347
	174.422		388.181		529.451		175.906					304.063		481.454		319.402		250.871
	208.564		346.617		370.121		418.612					236.026		281.796		368.884		297.878
	267.942		453.744		786.506		392.635					141.022		400.799		544.048		248.149
	478.732		304.558		380.264		421.334					85.85		143.249		311.733		338.7
	439.395		664.782		443.353		465.867					286.992		438.405		327.814		251.613
	469.331		538.11		599.467		342.411					232.562		599.219		140.774		321.134
	392.635		105.89		126.92		315.196					333.752		167.247		346.122		447.806
	211.285		346.122		349.338		351.07					168.731		43.544		209.801		341.174
	191.74		300.352		244.685		192.483					251.365		516.338		224.893		257.551
	142.012		469.083		243.943		290.95					379.522		174.917		226.13		333.752
	280.065		240.232		365.915		524.255					627.176		397.335		155.372		233.552
	436.673		172.937		325.835		95.004					153.145		464.135		235.531		412.922
	266.457		140.28		428.509		161.804					412.675		437.415		166.257		383.728
	149.434		272.395		292.682		106.138					236.768		324.35		193.72		138.053
	274.127		172.937		535.636		131.868					368.141		200.152		386.449		396.841
	143.496		226.625		250.623		140.28					213.265		204.853		196.936		394.119
	106.88		390.903		233.305		177.638					238.5		479.969		420.592		607.136
	172.195		332.762		343.896		134.837					276.848		386.697		359.977		346.122
	411.685		177.886		236.274		83.871					295.651		350.576		367.399		318.413
	173.432		138.548		167.989		287.982					474.032		283.033		294.167		299.115
	142.259		184.318		278.58		259.282					423.808		443.353		273.137		400.057
	415.644		225.635		333.01		327.072					366.162		305.053		342.411		720.449
	188.524		212.522		322.866		311.238					253.592		356.018		359.977		625.692
	161.309		275.859		175.411		412.18					110.591		221.429		328.309		408.221
	406.489		112.818		177.391		347.854					288.971		190.998		253.345		465.372
	219.45		231.325		108.117		271.653					159.825		331.773		355.029		229.594
	182.339		219.202		189.761		242.954					219.202		311.733		385.46		433.209
	172.937		210.048		130.383		430.983					139.043		174.422		274.374		269.426
	258.803		170.711		186.297		435.436					309.011		336.226		723.665		213.512
			270.416		298.867		298.373					246.417		223.903		242.211		167
			224.151		139.537		287.982					252.108		297.383		702.141		248.149
			135.084		388.429		612.579					279.322		384.47		465.62		195.451
			265.22		158.588		273.385					339.195		374.327		195.451		170.216
			165.268		205.1		339.442					266.705		308.516		424.055		221.182
			291.748		323.113		210.791					283.281		204.853		200.647		486.402
					324.906		351.07					243.943		300.847		337.958		161.804
							376.801					494.566		178.875		298.62		74.222
							74.717					243.448		340.432		197.183		225.14
							95.499					438.405		144.98		316.609		210.048
							261.509					211.038		260.519				274.869
							507.431					330.536		92.53				214.997
							273.879					247.407		253.097				108.364
							324.103					177.886		137.311				156.609
							364.678					415.149		102.179				197.678
							289.219					302.331		221.429				200.152
							273.072					278.828		233.305				432.467
												153.392		236.026				434.694
												128.157		119.992				359.235
												160.814		284.529				734.551
												179.123						325.081
												256.769
914 A1-3	229.841	914 A1-5	219.202	914 A1-7	422.571	914 A1-8	263.241	318.246			914 A1-3	233.799	914 A1-5	160.567	914 A1-7	145.475	914 A1-8	317.67	316.487				0.99447
	239.985		253.345		520.544		357.503	29.4869				217.223		165.515		182.339		388.924	12.5307
	347.112		323.361		178.628		162.051					164.526		263.736		100.447		221.429
	179.123		195.946		529.698		150.671					323.113		134.837		193.472		455.723
	466.115		212.275		282.291		226.377					270.168		265.715		115.539		427.024
	255.076		306.29		297.136		354.287					237.758		317.423		213.265		467.352
	164.278		299.61		147.207		228.357					300.352		235.284		167.989		361.709
	89.314		261.756		234.542		458.692					125.683		329.546		402.284		147.207
	429.498		298.62		297.136		246.417					255.324		271.653		219.697		167.247
	226.377		387.192		323.113		227.119					186.297		130.878		366.904		274.869
	353.792		478.485		189.514		252.355					520.791		268.189		202.379		161.804
	352.555		306.29		244.933		445.58					498.525		297.136		359.73		329.793
	312.227		267.447		455.723		398.82					542.563		295.899		277.096		251.613
	162.051		769.435		418.118		336.721					235.284		393.377		596.993		302.826
	110.096		349.833		305.547		426.529					130.383		255.819		176.401		276.106
	140.28		587.591		282.044		299.61					235.284		186.545		248.149		340.184
	267.199		405.005		177.143		373.832					192.977		327.319		363.193		291.198
	224.398		760.034		285.013		360.967					172.69		227.614		124.198		256.808
	132.115		398.325		176.896		189.019					329.546		703.13		388.181		241.964
	350.328		197.183		205.348		179.617					538.852		533.409		426.035		299.857
	227.367		275.116		369.626		138.053					180.854		569.036		381.501		317.176
	97.973		142.506		658.597		534.399					148.939		566.314		356.018		391.645
	230.831		322.866		275.116		200.894					335.484		353.544		164.773		444.343
	552.707		251.365		606.889		356.018					250.128		283.776		196.688		482.196
	184.813		128.899		374.327		547.017					410.943		266.21		167.247		259.282
	111.828		305.3		354.287		410.201					239.985		215.986		195.204		438.158
	681.606		176.154		341.421		486.154					283.281		321.629		346.617		182.586
	584.622		378.285		238.995		592.292					151.908		180.36		355.276		212.275
	306.29		544.048		281.302		255.324					437.415		211.533		158.093		400.304
	124.198		502.731		614.064		373.337					246.17		297.383		329.793		459.682
	208.069		567.056		413.664		392.635					704.12		325.835		176.896		429.498
	254.087		291.445		353.297		204.605					398.325		392.882		521.781		207.327
	112.323		502.978		390.408		325.34					455.971		383.233		439.395		216.234
	324.845		330.288		456.96		108.117					747.416		363.441		383.481		538.11
	302.084		377.543		314.207		193.472					1115.81		466.609		363.441		272.395
	214.254		353.792		177.143		197.431					442.116		275.611		167.247		367.894
	453.744		389.171		175.164		284.023					286.497		190.998		245.18		267.199
	246.912		120.982		331.525		387.934					137.558		236.026		280.312		211.038
	159.825		304.805		309.011		278.085					199.41		305.795		303.568		215.491
	301.836		275.611		190.008		173.432					391.645		91.541		170.958		194.214
	169.969		298.62		220.192		354.287					257.303		321.629		435.189		473.537
	233.552		569.778		327.814		197.431					127.415		242.211		142.012		383.233
	353.792		254.582		274.622		205.595					123.209		131.373		136.816		458.197
	175.659		155.372		559.387		492.34					422.818		308.516		255.571		321.381
	341.421		239.737		386.697		232.068					315.196		283.281		496.793		236.026
	518.07		169.474		565.077		527.471					142.506		242.954		518.812		292.93
	499.267		322.866		746.921		329.299					311.485		200.894		360.967		446.817
	311.238		364.678		222.171		224.398					384.718		242.706		263.983		451.023
	486.154		318.413		234.047		246.17					247.902		433.952		225.14		566.562
	383.233		417.87		321.629		401.047					366.162		413.664		247.902		354.287
	280.559		176.154		477.99		772.899					509.411		450.528		135.579		537.615
	156.361		253.097		299.115		506.689					334.741		370.863		553.697		263.488
	242.954		238.5		393.129		429.003					397.335		155.866		598.972		620.744
	362.698		524.503		201.637		319.897					401.789		190.751		403.026		630.393
	183.823		376.058		442.116		391.15					195.699		420.839		186.545		560.377
	207.08		433.704		396.098		168.731					242.706		432.22		315.196		553.944
	105.148		481.206		225.388		288.229					482.938		385.46		512.132		367.894
	456.713		355.029		620.991		448.796					471.31		359.73		253.592		829.555
	193.225		314.949		301.342		277.343					499.514		258.54		158.093		235.284
	337.958		406.984		334.741		173.185					137.558		357.255		230.088		281.796
	279.57		316.186		266.952		207.822					140.774		412.675		213.017		143.743
	344.143		406.984		114.055		278.828					378.285		643.505		185.308		370.368
	222.171		342.144		206.337		372.842					271.653		389.913		729.108		245.18
	130.878				258.293		405.5					176.648		278.085		385.955		314.949
	331.03				410.943		190.998					166.257		257.798		359.482		358.245
	352.307				254.829		269.921					208.317		370.121		433.457		199.905
	210.296				310.743		188.524					300.105		315.196		400.552		474.526
	277.332				190.256		569.036					317.744		389.913		482.938		360.967
					196.194		156.361							297.136		385.955		230.583
					384.223		203.616							287.487		350.081		133.352
					556.913		885.964							234.047		280.807		220.687
					304.063		204.111							278.085		227.367		106.88
					236.026		254.334							352.307		319.402		159.577
					513.369		201.389							251.365		550.728		156.361
					337.209		205.595							149.186		289.961		194.462
							227.862							308.952		313.217		333.643
							185.803									211.533
							291.198									431.725
							276.106									163.289
							392.635									162.051
							603.178									334.247
							424.303									183.576
							248.644									458.445
							131.62									169.474
							235.779									390.903
							227.367									375.564
							316.301									333.752
																491.845
																445.085
																221.677
																332.762
																282.044
																98.715
																251.118
																384.223
																305.607

## Sheet: Fig 6b
E13.5
CONT	ID	Area	pS6 Area%	Min Thr	Max Thr	L/R ratio
1	81-DTA 1369 7L Lgals3-v, TUNEL-c, tdT-r, pS6-y 20x-Stitching-01-Image Export-22_c1-4.tif (green):0801-0615	19785.5	15.782	96	255
2	81-DTA 1369 8L Lgals3-v, TUNEL-c, tdT-r, pS6-y 20x-Stitching-02-Image Export-21_c1-4.tif (green):0987-0754	22493.1	11.369	76	255
3	81-DTA 1369 9L Lgals3-v, TUNEL-c, tdT-r, pS6-y 20x-Stitching-03-Image Export-20_c1-4.tif (green):0935-0641	19154.6	11.041	80	255
	average		12.7307
4	81-DTA 1369 9R Lgals3-v, TUNEL-c, tdT-r, pS6-y 20x-Stitching-04-Image Export-19_c1-4.tif (green):0784-0798	17564.6	10.998	81	255
5	81-DTA 1369 10R Lgals3-v, TUNEL-c, tdT-r, pS6-y 20x-Stitching-05-Image Export-18_c1-4.tif (green):1145-0955	36568.6	15.229	82	255
6	81-DTA 1369 11R Lgals3-v, TUNEL-c, tdT-r, pS6-y 20x-Stitching-06-Image Export-17_c1-4.tif (green):0979-0893	24401.9	11.293	74	255
	average		12.5067			1.01791
11	81-DTA 1371 4L Lgals3-v, TUNEL-c, tdT-r, pS6-y 20x-Stitching-11-Image Export-12_c1-4.tif (green):0960-0852	26727.4	10.748	73	255
13	81-DTA 1371 5L Lgals3-v, TUNEL-c, tdT-r, pS6-y 20x-Stitching-13-Image Export-10_c1-4.tif (green):0885-0735	22530.2	11.058	54	255
14	81-DTA 1371 7L Lgals3-v, TUNEL-c, tdT-r, pS6-y 20x-Stitching-15-Image Export-08_c1-4.tif (green):0989-0774	29585.2	12.604	82	255
	average		11.47
12	81-DTA 1371 4R Lgals3-v, TUNEL-c, tdT-r, pS6-y 20x-Stitching-12-Image Export-11_c1-4.tif (green):0963-0854	26775.6	12.083	64	255
15	81-DTA 1371 7R Lgals3-v, TUNEL-c, tdT-r, pS6-y 20x-Stitching-16-Image Export-07_c1-4.tif (green):1079-0736	27319.9	12.093	88	255
	average		12.088			0.948875
EXP
7	81-DTA 1370 6L Lgals3-v, TUNEL-c, tdT-r, pS6-y 20x-Stitching-07-Image Export-16_c1-4.tif (green):0653-0670	44891.2	36.72	69	255
9	81-DTA 1370 7L Lgals3-v, TUNEL-c, tdT-r, pS6-y 20x-Stitching-10-Image Export-13_c1-4.tif (green):0695-0649	44023	35.65	79	255
	average		36.185
8	81-DTA 1370 6R Lgals3-v, TUNEL-c, tdT-r, pS6-y 20x-Stitching-08-Image Export-15_c1-4.tif (green):0794-0713	24483.8	15.899	73	255
10	81-DTA 1370 7R Lgals3-v, TUNEL-c, tdT-r, pS6-y 20x-Stitching-09-Image Export-14_c1-4.tif (green):0984-0717	30068.9	16.202	83	255
	average		16.0505			2.25445
16	81-DTA 1372 4L Lgals3-v, TUNEL-c, tdT-r, pS6-y 20x-Stitching-17-Image Export-06_c1-4.tif (green):0985-1066	86335.1	35.252	107	255
17	81-DTA 1372 5L Lgals3-v, TUNEL-c, tdT-r, pS6-y 20x-Stitching-18-Image Export-05_c1-4.tif (green):0898-0986	71046.6	31.562	40	255
19	81-DTA 1372 6L Lgals3-v, TUNEL-c, tdT-r, pS6-y 20x-Stitching-20-Image Export-03_c1-4.tif (green):0825-0811	84048.6	46.763	42	255
	average		37.859
18	81-DTA 1372 5R Lgals3-v, TUNEL-c, tdT-r, pS6-y 20x-Stitching-19-Image Export-04_c1-4.tif (green):1122-0932	30543.1	11.49	56	255
20	81-DTA 1372 7R Lgals3-v, TUNEL-c, tdT-r, pS6-y 20x-Stitching-21-Image Export-02_c1-4.tif (green):1070-0834	44751.9	19.194	93	255
21	81-DTA 1372 8R Lgals3-v, TUNEL-c, tdT-r, pS6-y 20x-Stitching-22-Image Export-01_c1-4.tif (green):1182-0883	34930.5	14.262	62	255
	average		14.982			2.52697
E15.5
CONT	ID	Area	pS6 Area%	Min Thr	Max Thr	L/R ratio
4	81-DTA 847 A1-9L DAPI-b, pS6-y 20x-0007_p1(DAPI+Cy5).TIF (green):1122-0684	11754.2	5.722	39	255
3	81-DTA 847 A1-6R DAPI-b, pS6-y 20x-0006_p1(DAPI+Cy5).TIF (green):1145-0627	11283	6.516	38	255	0.878146
7	81-DTA 850 A1-8L DAPI-b, pS6-y 20x-0012_p1(DAPI+Cy5).TIF (green):1032-0822	10891.6	5.663	26	255
8	81-DTA 850 A1-8R DAPI-b, pS6-y 20x-0011_p1(DAPI+Cy5).TIF (green):1127-0669	9395.41	5.194	25	255	1.0903
12	81-DTA1192 5L tibia pS6-b TUNEL-g tdT-r LgalS3-w 10x-Stitching-44-Image Export-30_c4.tif (blue):0858-0714	7463.8	4.824	55	255
13	81-DTA1192 8L tibia pS6-b TUNEL-g tdT-r LgalS3-w 10x-Stitching-41-Image Export-32_c4.tif (blue):0826-0706	9041.78	5.577	35	255
14	81-DTA1192 10L tibia pS6-b TUNEL-g tdT-r LgalS3-w 10x-Stitching-46-Image Export-34_c4.tif (blue):0865-0660	8244.99	5.159	71	255
	average		5.18667
15	81-DTA1192 10R tibia pS6-b TUNEL-g tdT-r LgalS3-w 10x-Stitching-45-Image Export-35_c4.tif (blue):0906-0784	8939.34	5.18	70	255
16	81-DTA1192 12R tibia pS6-b TUNEL-g tdT-r LgalS3-w 10x-Stitching-48-Image Export-37_c4.tif (blue):0906-0787	8854.16	4.485	56	255
	average		4.8325			1.07329
23	81-DTA1188 4L tibia pS6-b TUNEL-g tdT-r LgalS3-w 10x-Stitching-19-Image Export-22_c4.tif (blue):0900-0877	7063.58	3.74	80	255
25	81-DTA1188 5L tibia pS6-b TUNEL-g tdT-r LgalS3-w 10x-Stitching-22-Image Export-24_c4.tif (blue):0910-0862	3518.95	1.772	60	255
27	81-DTA1188 6L tibia pS6-b TUNEL-g tdT-r LgalS3-w 10x-Stitching-24-Image Export-27_c4.tif (blue):0855-0847	2739.11	1.438	35	255
	average		2.31667
22	81-DTA1188 3R tibia pS6-b TUNEL-g tdT-r LgalS3-w 10x-Stitching-25-Image Export-21_c4.tif (blue):0830-0660	2789.66	1.84	35	255
24	81-DTA1188 4R tibia pS6-b TUNEL-g tdT-r LgalS3-w 10x-Stitching-20-Image Export-23_c4.tif (blue):0921-0957	3743.39	1.687	60	255
26	81-DTA1188 5R tibia pS6-b TUNEL-g tdT-r LgalS3-w 10x-Stitching-21-Image Export-25_c4.tif (blue):0868-0756	3740.69	2.349	80	255
	average		1.95867			1.18278
28	81-DTA1196 5L tibia pS6-b TUNEL-g tdT-r LgalS3-w 10x-Stitching-31-Image Export-42_c4.tif (blue):0826-0658	1614.9	1.101	60	255
29	81-DTA1196 5R tibia pS6-b TUNEL-g tdT-r LgalS3-w 10x-Stitching-32-Image Export-43_c4.tif (blue):0822-0697	2389.44	1.496	60	255	0.735963
EXP
1	81-DTA 846 A1-3L DAPI-b, pS6-y 20x-0005_p1(DAPI+Cy5).TIF (green):0753-0624	22129.9	18.584	52	255
2	81-DTA 846 A1-3R DAPI-b, pS6-y 20x-0002_p1(DAPI+Cy5).TIF (green):0985-0685	14352	8.639	46	255	2.15117
5	81-DTA 848 A1-8L DAPI-b, pS6-y 20x-0009_p1(DAPI+Cy5).TIF (green):0833-0725	19423	13.004	55	255
6	81-DTA 848 A1-9R DAPI-b, pS6-y 20x-0010_p1(DAPI+Cy5).TIF (green):0896-0596	12367.5	9.175	47	255	1.41733
11	81-DTA 852 A1-12L DAPI-b, pS6-y 20x-0015_p1(DAPI+Cy5).TIF (green):0676-0727	27605	21.217	45	255
10	81-DTA 852 A1-6R DAPI-b, pS6-y 20x-0014_p1(DAPI+Cy5).TIF (green):0888-0660	14271.6	9.577	58	255	2.21541
1	81-DTA1179 1L tibia pS6-b TUNEL-g tdT-r LgalS3-w 10x-Stitching-40-Image Export-01_c4.tif (blue):0699-0795	18752.7	13.336	58	255
2	81-DTA1179 4R tibia pS6-b TUNEL-g tdT-r LgalS3-w 10x-Stitching-35-Image Export-04_c4.tif (blue):0858-0768	13382.2	7.818	79	255
3	81-DTA1179 6R tibia pS6-b TUNEL-g tdT-r LgalS3-w 10x-Stitching-38-Image Export-08_c4.tif (blue):0889-0793	9028.37	4.701	55	255
4	81-DTA1179 7R tibia pS6-b TUNEL-g tdT-r LgalS3-w 10x-Stitching-33-Image Export-09_c4.tif (blue):0850-0690	6795.25	4.453	60	255
	average		5.65733			2.35729
5	81-DTA1187 5L tibia pS6-b TUNEL-g tdT-r LgalS3-w 10x-Stitching-08-Image Export-10_c4.tif (blue):0683-0795	19216.1	14.841	120	255
8	81-DTA1187 7L tibia pS6-b TUNEL-g tdT-r LgalS3-w 10x-Stitching-14-Image Export-13_c4.tif (blue):0749-0584	12232	9.581	75	255
10	81-DTA1187 8L tibia pS6-b TUNEL-g tdT-r LgalS3-w 10x-Stitching-16-Image Export-17_c4.tif (blue):0736-0513	8179.05	8.042	64	255
	average		10.8213
6	81-DTA1187 5R tibia pS6-b TUNEL-g tdT-r LgalS3-w 10x-Stitching-13-Image Export-11_c4.tif (blue):0905-0735	11289.3	6.556	91	255
7	81-DTA1187 6R tibia pS6-b TUNEL-g tdT-r LgalS3-w 10x-Stitching-09-Image Export-12_c4.tif (blue):0803-0707	9228.16	5.78	53	255
9	81-DTA1187 7R tibia pS6-b TUNEL-g tdT-r LgalS3-w 10x-Stitching-15-Image Export-15_c4.tif (blue):0834-0742	7653.72	5.14	76	255
11	81-DTA1187 8R tibia pS6-b TUNEL-g tdT-r LgalS3-w 10x-Stitching-12-Image Export-18_c4.tif (blue):0832-0742	6191.08	4.305	54	255
	average		5.44525			1.9873
17	81-DTA1195 1L tibia pS6-b TUNEL-g tdT-r LgalS3-w 10x-Image Export-57_c4.tif (blue):0745-0639	17443.9	13.307	98	255
18	81-DTA1195 2L tibia pS6-b TUNEL-g tdT-r LgalS3-w 10x-Image Export-58_c4.tif (blue):0573-0558	9703.58	10.408	101	255
19	81-DTA1195 4L tibia pS6-b TUNEL-g tdT-r LgalS3-w 10x-Stitching-51-Image Export-39_c4.tif (blue):0643-0508	10465.4	10.509	68	255
	average		11.408
20	81-DTA1195 4R tibia pS6-b TUNEL-g tdT-r LgalS3-w 10x-Stitching-50-Image Export-40_c4.tif (blue):0850-0810	6807.62	3.8	56	255
21	81-DTA1195 6R tibia pS6-b TUNEL-g tdT-r LgalS3-w 10x-Image Export-64_c4.tif (blue):0865-0726	7042.99	5.717	47	255
	average		4.7585			2.39739
E17.5
CONT	ID	Area	pS6 Area%	Min Thr	Max Thr	L/R ratio
3	81-DTA 335 A2-4 Lpt CD36-r; pS6-y 20x-0023_p1(DAPI+eGFP+Cy5).TIF(pS6)	5.732	4.266	51	255
4	81-DTA 335 A2-4 Rpt CD36-r; pS6-y 20x-0022_p1(DAPI+eGFP+Cy5).TIF(pS6)	6.584	4.595	48	255	0.9284
7	81-DTA 337 A2-7 Lpt CD36-r; pS6-y 20x-0039_p1(DAPI+eGFP+Cy5).TIF(pS6)	5.225	3.256	40	255
8	81-DTA 337 A2-7 Rpt CD36-r; pS6-y 20x-0038_p1(DAPI+eGFP+Cy5).TIF(pS6)	6.24	3.955	44	255	0.823262
9	81-DTA 338 A2-6 Lpt CD36-r; pS6-y 20x-0047_p1(DAPI+eGFP+Cy5).TIF(pS6)	8.299	5.593	37	255
10	81-DTA 338 A2-6 Rpt CD36-r; pS6-y 20x-0046_p1(DAPI+eGFP+Cy5).TIF(pS6)	7.003	4.211	38	255	1.32819
EXP
1	81-DTA 334 A2-4 Lpt CD36-r; pS6-y 20x-0011_p1(DAPI+eGFP+Cy5).TIF(pS6)	4.403	3.262	49	255
2	81-DTA 334 A2-4 Rpt CD36-r; pS6-y 20x-0010_p1(DAPI+eGFP+Cy5).TIF(pS6)	4.459	3.118	45	255	1.04618
5	81-DTA 336 A2-4 Lpt CD36-r; pS6-y 20x-0031_p1(DAPI+eGFP+Cy5).TIF(pS6)	9.103	5.677	41	255
6	81-DTA 336 A2-4 Rpt CD36-r; pS6-y 20x-0030_p1(DAPI+eGFP+Cy5).TIF(pS6)	7.948	4.125	55	255	1.37624
11	81-DTA 339 A2-7 Lpt CD36-r; pS6-y 20x-0056_p1(DAPI+eGFP+Cy5).TIF(pS6)	6.605	4.475	32	255
12	81-DTA 339 A2-7 Rpt CD36-r; pS6-y 20x-0055_p1(DAPI+eGFP+Cy5).TIF(pS6)	6.466	3.702	35	255	1.20881
P0
CONT	ID	Area	Area	pS6 Area%	Min Thr	Max Thr	L/R ratio
1	81-DTA 1051 4L DAPI-b, pS6-r 20x-Stitching-01-Image Export-01_c1-2.tif (red):2516-2392	47148.9	23574.5	2.828	76	255
3	81-DTA 1051 5L DAPI-b, pS6-r 20x-Stitching-03-Image Export-03_c1-2.tif (red):2593-2338	41085.8	20542.9	2.393	39	255
5	81-DTA 1051 7L DAPI-b, pS6-r 20x-Stitching-05-Image Export-05_c1-2.tif (red):2512-2449	81111.8	40555.9	4.554	71	255
	Average			3.25833
2	81-DTA 1051 4R DAPI-b, pS6-r 20x-Stitching-02-Image Export-02_c1-2.tif (red):2664-2144	66738.2	33369.1	4.239	71	255
4	81-DTA 1051 5R DAPI-b, pS6-r 20x-Stitching-04-Image Export-04_c1-2.tif (red):2744-2120	74474.4	37237.2	4.523	50	255
6	81-DTA 1051 7R DAPI-b, pS6-r 20x-Stitching-06-Image Export-06_c1-2.tif (red):2478-2401	80248.2	40124.1	4.724	74	255
	Average			4.49533			0.724826
13	81-DTA 1053 4L DAPI-b, pS6-r 20x-Stitching-13-Image Export-13_c1-2.tif (red):2531-2308	65262.5	32631.2	3.918	74	255
15	81-DTA 1053 5L DAPI-b, pS6-r 20x-Stitching-15-Image Export-15_c1-2.tif (red):2474-2517	72352.4	36176.2	4.131	25	255
58	81-DTA 1053 6L DAPI-b, pS6-r 20x-Stitching-17-Image Export-17_c1-2.tif (red):2662-2574	57271.5	28635.7	2.927	50	255
	Average			3.65867
14	81-DTA 1053 4R DAPI-b, pS6-r 20x-Stitching-14-Image Export-14_c1-2.tif (red):2712-2521	70000.4	35000.2	3.819	76	255
16	81-DTA 1053 5R DAPI-b, pS6-r 20x-Stitching-16-Image Export-16_c1-2.tif (red):2607-2491	69014.8	34507.4	3.894	40	255
59	81-DTA 1053 6R DAPI-b, pS6-r 20x-Stitching-18-Image Export-18_c1-2.tif (red):2564-2578	51881.1	25940.6	2.773	50	255
	Average			3.49533			1.04673
1	81-DTA 1055 4L DAPI-b, pS6-r 20x-Stitching-25-Image Export-25_c1-2.tif (red):2670-2396	40703.8	20351.9	2.262	70	255
3	81-DTA 1055 5L DAPI-b, pS6-r 20x-Stitching-27-Image Export-27_c1-2.tif (red):2438-2592	18495.7	9247.87	1.002	70	255
5	81-DTA 1055 6L DAPI-b, pS6-r 20x-Stitching-29-Image Export-29_c1-2.tif (red):2522-2669	68767	34383.5	3.55	80	255
	Average			2.27133
2	81-DTA 1055 4R DAPI-b, pS6-r 20x-Stitching-26-Image Export-26_c1-2.tif (red):2548-1960	56317.6	28158.8	3.883	70	255
4	81-DTA 1055 5R DAPI-b, pS6-r 20x-Stitching-28-Image Export-28_c1-2.tif (red):2668-2152	33855.2	16927.6	2.057	70	255
6	81-DTA 1055 6R DAPI-b, pS6-r 20x-Stitching-30-Image Export-30_c1-2.tif (red):2726-2242	68142.1	34071	3.855	80	255
	Average			3.265			0.695661
27	81-DTA 1078 3L DAPI-b, pS6-r 20x-Stitching-37-Image Export-37_c1-2.tif (red):2426-2761	70860.1	35430	3.635	73	255
29	81-DTA 1078 6L DAPI-b, pS6-r 20x-Stitching-41-Image Export-41_c1-2.tif (red):2432-2660	48845.6	24422.8	2.7	68	255
	Average			3.1675
28	81-DTA 1078 3R DAPI-b, pS6-r 20x-Stitching-38-Image Export-38_c1-2.tif (red):2602-2359	45515.2	22757.6	2.577	64	255
30	81-DTA 1078 6R DAPI-b, pS6-r 20x-Stitching-42-Image Export-42_c1-2.tif (red):2324-2816	68388.8	34194.4	3.56	33	255
	Average			3.0685			1.03226
48	81-DTA 1082 4L DAPI-b, pS6-r 20x-Stitching-61-Image Export-61_c1-2.tif (red):2660-2756	62754.6	31377.3	3.068	51	255
50	81-DTA 1082 6L DAPI-b, pS6-r 20x-Stitching-63-Image Export-63_c1-2.tif (red):2496-2868	95096.3	47548.2	4.595	41	255
51	81-DTA 1082 7L DAPI-b, pS6-r 20x-Stitching-65-Image Export-65_c1-2.tif (red):2572-3356	66509	33254.5	2.757	53	255
	Average			3.47333
49	81-DTA 1082 4R DAPI-b, pS6-r 20x-Stitching-62-Image Export-62_c1-2.tif (red):2560-2772	81880.9	40940.4	3.976	55	255
8	81-DTA 1082 6R DAPI-b, pS6-r 20x-Stitching-64-Image Export-64_c1-2.tif (red):2486-3057	53877.1	26938.6	2.424	50	255
52	81-DTA 1082 7R DAPI-b, pS6-r 20x-Stitching-66-Image Export-66_c1-2.tif (red):2703-3080	77206.4	38603.2	3.216	65	255
	Average			3.20533			1.08361
EXP
7	81-DTA 1052 4L DAPI-b, pS6-r 20x-Stitching-07-Image Export-07_c1-2.tif (red):2376-2464	39418.3	19709.1	2.403	75	255
9	81-DTA 1052 5L DAPI-b, pS6-r 20x-Stitching-09-Image Export-09_c1-2.tif (red):2228-2232	31240.7	15620.3	2.142	28	255
11	81-DTA 1052 7L DAPI-b, pS6-r 20x-Stitching-11-Image Export-11_c1-2.tif (red):2281-2377	40643	20321.5	2.641	60	255
	Average			2.39533
8	81-DTA 1052 4R DAPI-b, pS6-r 20x-Stitching-08-Image Export-08_c1-2.tif (red):2552-2474	50250.3	25125.2	3.02	78	255
10	81-DTA 1052 5R DAPI-b, pS6-r 20x-Stitching-10-Image Export-10_c1-2.tif (red):2589-2611	57274.8	28637.4	3.078	51	255
12	81-DTA 1052 7R DAPI-b, pS6-r 20x-Stitching-12-Image Export-12_c1-2.tif (red):2515-2589	49988.4	24994.2	2.781	75	255
	Average			2.95967			0.809325
17	81-DTA 1054 4L DAPI-b, pS6-r 20x-Stitching-19-Image Export-19_c1-2.tif (red):2443-2440	39584.4	19792.2	2.377	82	255
19	81-DTA 1054 5L DAPI-b, pS6-r 20x-Stitching-21-Image Export-21_c1-2.tif (red):2338-2534	27136.5	13568.2	1.693	62	255
21	81-DTA 1054 6L DAPI-b, pS6-r 20x-Stitching-23-Image Export-23_c1-2.tif (red):2238-2582	31770.2	15885.1	2.012	59	255
	Average			2.02733
18	81-DTA 1054 4R DAPI-b, pS6-r 20x-Stitching-20-Image Export-20_c1-2.tif (red):2555-2294	35264.8	17632.4	2.195	78	255
20	81-DTA 1054 5R DAPI-b, pS6-r 20x-Stitching-22-Image Export-22_c1-2.tif (red):2609-2493	26473.2	13236.6	1.527	65	255
22	81-DTA 1054 6R DAPI-b, pS6-r 20x-Stitching-24-Image Export-24_c1-2.tif (red):2527-2710	44580.7	22290.4	2.415	63	255
	Average			2.04567			0.991038
23	81-DTA 1077 3L DAPI-b, pS6-r 20x-Stitching-31-Image Export-31_c1-2.tif (red):2344-2636	50171.9	25085.9	2.78	71	255
25	81-DTA 1077 4L DAPI-b, pS6-r 20x-Stitching-33-Image Export-33_c1-2.tif (red):2328-2580	58805.1	29402.6	3.363	62	255
	Average			3.0715
24	81-DTA 1077 3R DAPI-b, pS6-r 20x-Stitching-32-Image Export-32_c1-2.tif (red):2400-2650	75160.7	37580.4	3.996	34	255
26	81-DTA 1077 4R DAPI-b, pS6-r 20x-Stitching-34-Image Export-34_c1-2.tif (red):2523-2886	77785	38892.5	3.862	58	255
	Average			3.929			0.781751
31	81-DTA 1079 3L DAPI-b, pS6-r 20x-Stitching-43-Image Export-43_c1-2.tif (red):2748-3168	63468	31734	2.736	65	255
33	81-DTA 1079 4L DAPI-b, pS6-r 20x-Stitching-45-Image Export-45_c1-2.tif (red):2460-3112	72431.3	36215.7	3.33	47	255
35	81-DTA 1079 9L DAPI-b, pS6-r 20x-Stitching-47-Image Export-47_c1-2.tif (red):2384-2488	74385.9	37192.9	4.462	75	255
	Average			3.50933
32	81-DTA 1079 3R DAPI-b, pS6-r 20x-Stitching-44-Image Export-44_c1-2.tif (red):2556-2968	78928.6	39464.3	3.867	70	255
34	81-DTA 1079 4R DAPI-b, pS6-r 20x-Stitching-46-Image Export-46_c1-2.tif (red):2600-2880	95134.9	47567.5	4.597	52	255
36	81-DTA 1079 9R DAPI-b, pS6-r 20x-Stitching-48-Image Export-48_c1-2.tif (red):2682-3240	91934.9	45967.4	3.914	67	255
	Average			4.126			0.850541
37	81-DTA 1080 3L DAPI-b, pS6-r 20x-Stitching-49-Image Export-49_c1-2.tif (red):2580-2844	63420	31710	3.025	49	255
7	81-DTA 1080 4L DAPI-b, pS6-r 20x-Stitching-51-Image Export-51_c1-2.tif (red):2368-2660	74035.9	37018	4.085	30	255
40	81-DTA 1080 6L DAPI-b, pS6-r 20x-Stitching-53-Image Export-53_c1-2.tif (red):2376-2884	55045.8	27522.9	3.018	53	255
	Average			3.376
38	81-DTA 1080 3R DAPI-b, pS6-r 20x-Stitching-50-Image Export-50_c1-2.tif (red):2700-3032	91483	45741.5	4.041	38	255
39	81-DTA 1080 4R DAPI-b, pS6-r 20x-Stitching-52-Image Export-52_c1-2.tif (red):2493-2999	71944.2	35972.1	3.426	53	255
41	81-DTA 1080 6R DAPI-b, pS6-r 20x-Stitching-54-Image Export-54_c1-2.tif (red):2268-2896	71908.6	35954.3	3.764	27	255
	Average			3.74367			0.90179
42	81-DTA 1081 4L DAPI-b, pS6-r 20x-Stitching-55-Image Export-55_c1-2.tif (red):2696-2678	48477.7	24238.9	2.455	40	255
44	81-DTA 1081 6L DAPI-b, pS6-r 20x-Stitching-57-Image Export-57_c1-2.tif (red):2636-2660	45790.8	22895.4	2.326	68	255
46	81-DTA 1081 7L DAPI-b, pS6-r 20x-Stitching-59-Image Export-59_c1-2.tif (red):2496-2616	56912.4	28456.2	3.152	32	255
	Average			2.64433
43	81-DTA 1081 4R DAPI-b, pS6-r 20x-Stitching-56-Image Export-56_c1-2.tif (red):2552-2460	42467.7	21233.9	2.452	49	255
45	81-DTA 1081 6R DAPI-b, pS6-r 20x-Stitching-58-Image Export-58_c1-2.tif (red):2600-2308	64398.8	32199.4	3.589	53	255
47	81-DTA 1081 7R DAPI-b, pS6-r 20x-Stitching-60-Image Export-60_c1-2.tif (red):2244-2496	50385.4	25192.7	3.046	33	255
	Average			3.029			0.873005
53	81-DTA 1083 3L DAPI-b, pS6-r 20x-Stitching-67-Image Export-67_c1-2.tif (red):2457-2418	50597.2	25298.6	3.094	47	255
54	81-DTA 1083 6L DAPI-b, pS6-r 20x-Stitching-69-Image Export-69_c1-2.tif (red):2272-2832	58033.9	29017	3.095	46	255
56	81-DTA 1083 7L DAPI-b, pS6-r 20x-Stitching-71-Image Export-71_c1-2.tif (red):2332-2848	41737.6	20868.8	2.231	57	255
	Average			2.80667
9	81-DTA 1083 3R DAPI-b, pS6-r 20x-Stitching-68-Image Export-68_c1-2.tif (red):2480-2692	52520.2	26260.1	2.707	30	255
55	81-DTA 1083 6R DAPI-b, pS6-r 20x-Stitching-70-Image Export-70_c1-2.tif (red):2525-2858	62975	31487.5	3.211	34	255
57	81-DTA 1083 7R DAPI-b, pS6-r 20x-Stitching-72-Image Export-72_c1-2.tif (red):2328-2784	85777.5	42888.7	4.86	47	255
	Average			3.59267			0.781221

## Sheet: Fig 7b,c,d
P7 Rapa
RZ																	PZ																	HZ
Right					Average	S.D.	Left					Average	S.D.	L/R ratio			Right					Average	S.D.	Left					Average	S.D.	L/R ratio			Right					Average	S.D.	Left					Average	S.D.	L/R ratio
CONTROL
1280 1	1280 2	1280 3	1280 8				1280 1	1280 2	1280 3	1280 8							1280 1	1280 2	1280 8					1280 1	1280 2									1280 1	1280 2	1280 8					1280 1	1280 2
132.657	118.724	130.044	111.966		123.348	9.70267	108.196	114.315	131.995	122.978		119.371	10.3734	0.96776			232.088	230.24	236.275			232.868	3.09212	221.621	214.704				218.162	4.89106	0.936852			227.911	244.356	241.516			237.928	8.79014	233.121	239.421				236.271	4.45477	0.993037
1281 2	1281 5	1281 10					1281 3	1281 4	1281 6	1281 10							1281 1	1281 2	1281 3	1281 4				1281 2	1281 3	1281 4	1281 6							1281 1	1281 2	1281 3	1281 4				1281 2	1281 3	1281 4	1281 6
155.332	90.693	128.572			124.866	32.4785	101.845	93.634	104.284	127.325		106.772	14.4395	0.855095			238.022	254.766	251.17	244.356		247.078	7.42227	257.269	226.117	249.664			244.35	16.2416	0.988957			303.146	293.061	297.153	307.456		300.204	6.366	287.811		304.247	314.552		302.203	13.4871	1.00666
566 6	566 7	566 8					566 6	566 7	566 8								566 6 R	566 7 R	566 8 R					566 6 L	566 7 L	566 8 L								566 6 R	566 7 R	566 8 R					566 6 L	566 7 L	566 8 L
212.763	169.434	172.569			184.922	24.1619	173.336	170.618	166.589			170.181	3.39466	0.920285			279.378	315.087	302.494			298.986	18.1111	339.615	307.566	313.688			320.29	17.0139	1.07125			281.603	252.557	271.564			268.575	14.7519	281.86	287.546	268.673			279.36	9.68175	1.04016
569 2	569 5	569 9					569 2	569 5	569 9								569 2 R	569 5 R	569 9 R					569 2 L	569 5 L	569 9 L								569 2 R	569 5 R	569 9 R					569 2 L	569 5 L	569 9 L
208.505	229.535	204.006			214.015	13.6274	170.4	188.112	226.84			195.117	28.8648	0.911698			284.642	295.786	310.004			296.811	12.712	282.311	309.117	291.548			294.325	13.6171	0.991627			301.504	289.579	266.547			285.877	17.7702	305.461	295.542	302.164			301.056	5.05153	1.0531
570 4	570 7	570 8					570 2	570 6	570 8								570 4 R	570 7 R	570 8 R					570 2 L	570 6 L	570 8 L								570 4 R	570 7 R	570 8 R					570 2 L	570 6 L	570 8 L
171.532	180.451	182.223			178.069	5.72983	172.688	197.219	202.006			190.638	15.7281	1.07059			245.035	249.159	249.001			247.732	2.33672	241.343	286.449	270.504			266.099	22.8734	1.07414			203.246	202.451	215.398			207.032	7.25635	202.781	204.519	191.006			199.435	7.35156	0.963308
													average	0.945085																average	1.01257																average	1.01125
EXP
1282 1	1282 3	1282 4	1282 6				1282 2	1282 3	1282 4	1282 6							1282 1	1282 3	1282 4	1282 5				1282 1	1282 2	1282 3	1282 5							1282 1	1282 3	1282 4	1282 5				1282 1	1282 2	1282 3	1282 5
115.884	79.499	95.108	103.259		98.4375	15.2466	49.97	37.826	49.18	50.061		46.7593	5.96863	0.475015			226.463	223.622	242.811	235.152		232.012	8.71132	206.543	196.003	195.037	225.974		205.889	14.3682	0.887408			297.982	304.616	292.733	313.112		302.111	8.79948	276.589	282.672	276.845	265.392		275.375	7.2236	0.911502
1283 1	1283 2	1283 5					1283 2	1283 3	1283 5								1283 3	1283 4	1283 5					1283 3	1283 4	1283 5								1283 3	1283 4	1283 5					1283 3	1283 4	1283 5
116.522	102.278	108.886			109.229	7.12818	68.25	58.577	73.863			66.8967	7.73234	0.612446			225.714	228.529	248.63			234.291	12.4974	176.578	207.905	193.271			192.585	15.6748	0.821989			293.11	291.93				292.52	0.834386	300.352	295.833	225.553			273.913	41.9416	0.93639
1284 2	1284 3	1284 4	1284 5				1284 2	1284 3	1284 4	1284 5							1284 1	1284 3	1284 4					1284 1	1284 3	1284 4								1284 1	1284 3	1284 4					1284 1	1284 3	1284 4
96.291	76.079	82.179	104.734		89.8208	13.0576	70.502	88.345	71.545	91.297		80.4223	10.9277	0.895364			239.513	301.039	232.413			257.655	37.739	192.817	191.114	193.588			192.506	1.26592	0.747148			297.158	304.806	320.556			307.507	11.9305	294.374	311.915	277.879			294.723	17.0207	0.958427
567 5	567 6	567 7					567 1	567 4	567 7								567 5 R	567 6 R	567 7 R					567 1 L	567 4 L	567 7 L								567 5 R	567 6 R	567 7 R					567 1 L	567 4 L	567 7 L
163.607	190.093	183.996			179.232	13.8708	131.606	109.238	118.841			119.895	11.2212	0.668937			305.808	313.536	302.199			307.181	5.79187	266.18	269.223	296.051			277.151	16.4382	0.902241			239.655	240.967	246.575			242.399	3.67554	247.778	202.502	211.572			220.617	23.955	0.910141
568 4	568 5	568 6					568 7	568 8	568 9								568 4 R	568 5 R	568 6 R					568 7 L	568 8 L	568 9 L								568 4 R	568 5 R	568 6 R					568 7 L	568 8 L	568 9 L
125.536	176.23	145.514			149.093	25.5358	121.269	123.045	121.298			121.871	1.01711	0.817412			298.403	263.846	300.65			287.633	20.6308	291.894	313.664	287.246			297.601	14.1035	1.03466			270.363	297.242	267.523			278.376	16.4	237.597	261.557	246.732			248.629	12.0921	0.89314
													average	0.693835																average	0.878688																average	0.92192
P7 non-Rapa
RZ																	PZ																	HZ
Right					Average	S.D.	Left					Average	S.D.	L/R ratio			Right					Average	S.D.	Left					Average	S.D.	L/R ratio			Right					Average	S.D.	Left					Average	S.D.	L/R ratio
CONT
790 1	790 2	790 3	790 7				790 1	790 2	790 3	790 7							790 1 R	790 2 R	790 3 R	790 7 R				790 1 L	790 2 L	790 3 L	790 7 L							790 1 R	790 2 R	790 3 R	790 7 R				790 1 L	790 2 L	790 3 L	790 7 L
129.259	117.154	106.542	153.594		126.637	20.2261	133.015	93	114.039	106.289		111.586	16.7204	0.881145			364.786	395.653	372.022	342.085		368.637	22.0693	353.615	406	378	455.469		398.271	43.728	1.08039			254.881	259.612	233.42	237.574		246.372	12.8174	238.827	267.187	266.106	200.665		243.196	31.2432	0.987111
791 1	791 3	791 6					791 1	791 3	791 6								791 1 R	791 3 R	791 6 R					791 1 L	791 3 L	791 6 L								791 1 R	791 3 R	791 6 R					791 1 L	791 3 L	791 6 L
93.879	91.392	99.153			94.808	3.96302	100.545	96.187	105.628			100.787	4.72514	1.06306			391.717	364.027	387.407			381.05	14.8993	382.005	365.163	387.674			378.281	11.7085	0.992731			277.54	288.907	257.004			274.484	16.1696	246.614	273.555	274.522			264.897	15.8409	0.965074
793 1	793 2	793 4	793 5				793 1	793 2	793 4	793 5							793 1	793 2	793 4	793 5				793 1	793 2	793 4	793 5							793 1	793 2	793 4	793 5				793 1	793 2	793 4	793 5
117.6	115.345	113.75	114.501		115.299	1.66663	102.21	94.642	106.4	117.04		105.073	9.34474	0.911309			371.753	391.115	391.812	409.297		390.994	15.3395	379.756	368.275	365.774	441.975		388.945	35.8737	0.994759			283.57	291.622	326.462	300.822		300.619	18.6147	291.671	294.248	287.961	275.824		287.426	8.15378	0.956114
795 2	795 3	795 7					795 2	795 3	795 7								795 2	795 3	795 7					795 2	795 3	795 7								795 2	795 3	795 7					795 2	795 3	795 7
97.247	81.019	81.849			86.705	9.13907	97.418	74.253	75.041			82.2373	13.1527	0.948473			341.961	330.59	372.347			348.299	21.588	370.281	383.439	341.42			365.047	21.493	1.04808			340.135	369.784	284.304			331.408	43.4031	307.424	300.247	321.306			309.659	10.7059	0.934375
													average	0.950997																average	1.02899																average	0.960668
EXP
792 1	792 2	792 3	792 6				792 1	792 2	792 3	792 6							792 1 R	792 2 R	792 3 R	792 6 R				792 1 L	792 2 L	792 3 L	792 6 L							792 1 R	792 2 R	792 3 R	792 6 R				792 1 L	792 2 L	792 3 L	792 6 L
76.205	76.792	90.67	90.139		83.4515	8.03513	79.557	63.018	55.5	64.008		65.5208	10.0992	0.785136			319.206	357.532	314.592	312.16		325.873	21.3077	345.406	386.573	343.571	376.085		362.909	21.7095	1.11365			280.947	298.062	287.422	260.654		281.771	15.7474	260.608	257.63	244.6	265.547		257.096	8.94779	0.912429
794 2	794 3	794 8					794 2	794 3	794 8								794 2	794 3	794 8					794 2	794 3	794 8								794 2	794 3	794 8					794 2	794 3	794 8
89.698	68.6	85.446			81.248	11.1579	86.845	75.6	90.3			84.2483	7.68632	1.03693			337.705	341.254	343.568			340.842	2.9531	318.673	366.106	349.177			344.652	24.0381	1.01118			327.058	365.756	298.466			330.427	33.7712	308.379	368.224	372.248			349.617	35.7698	1.05808
796 1	796 3	796 6					796 2	796 4	796 6								796 1 R	796 4 R	796 6 R					796 2 L	796 4 L	796 6 L								796 1 R	796 4 R	796 6 R					796 2 L	796 4 L	796 6 L
102.02	102	93.648			99.2227	4.82781	46.524	72.14	72.5			63.7213	14.8944	0.642205			342.037	344.118	348.811			344.989	3.46992	335.006	309.266	326.345			323.539	13.0974	0.937825			245.871	257.665	246.745			250.094	6.57151	246.703	251.464	246.525			248.231	2.80156	0.992551
797 1	797 3	797 5	797 6	797 7			797 1	797 2	797 3	797 4							797 1 R	797 3 R	797 5 R	797 6 R	798 7 R			797 1 L	797 2 L	797 3 L	797 4 L							797 1 R	797 3 R	797 5 R	797 6 R	798 7 R			797 1 L	797 2 L	797 3 L	797 4 L
92.976	76.118	99.555	79.514	149.601	99.5528	29.5754	60.747	67.766	76.515	63.018		67.0115	6.97801	0.673125			313.262	349.85	316.172	349.043	342.851	334.236	18.0519	334.15	307.774	303.279	320.172		316.344	13.8546	0.946469			278.265	228.435	269.339	248.572	250.764	255.075	19.4409	242.739	254.232	234.505	227.509		239.746	11.4893	0.939905
													average	0.784349																average	1.00228																average	0.975741

[truncated: 19 more sheets: Fig 7e, Fig 7f, Fig 7g, Fig S1, Fig S2a, Fig S2c, Fig S3, Fig S4, Fig S5a, Fig S5b, Fig S6, Fig S8b, Fig S8c, Fig S8d, Fig S8e, Fig S9a, Fig S9b, Fig S9c, Fig S10a]
